# Supplementary material for: Self‐Assembly Engineering of Fullerene‐Like Polyhedra: V60, V66, V72 From {MV5} Pentagonal Second Building Block
Source: Adv Sci (Weinh). 2025 Mar 24;12(19):2408863. doi: 10.1002/advs.202408863 (PMC12097101; doi:10.1002/advs.202408863)
Supplement: Supplementary file 2 — Supporting cif [file ADVS-12-2408863-s002.zip]

Archive with 4 entries (4 files):
- V72.cif
- V60.cif
- V60Mo12.cif
- V66.cif
