# Supplementary material for: Self‐Assembly Engineering of Fullerene‐Like Polyhedra: V60, V66, V72 From {MV5} Pentagonal Second Building Block
Source: Adv Sci (Weinh). 2025 Mar 24;12(19):2408863. doi: 10.1002/advs.202408863 (PMC12097101; doi:10.1002/advs.202408863)
Supplement: Supplementary file 2 — Supporting cif [file ADVS-12-2408863-s002.zip › V72.cif]

data_V72
_audit_creation_date               2025-01-20
_audit_creation_method
;
Olex2 1.2
(compiled 2018.05.29 svn.r3508 for OlexSys, GUI svn.r5506)
;
_shelx_SHELXL_version_number       '2016/4'
_audit_contact_author_address      ?
_audit_contact_author_email        ?
_audit_contact_author_name         ''
_audit_contact_author_phone        ?
_publ_contact_author_id_orcid      ?
_publ_section_references
;
Bourhis, L.J., Dolomanov, O.V., Gildea, R.J., Howard, J.A.K., Puschmann, H.
 (2015). Acta Cryst. A71, 59-75.

Dolomanov, O.V., Bourhis, L.J., Gildea, R.J, Howard, J.A.K. & Puschmann, H.
 (2009), J. Appl. Cryst. 42, 339-341.

Sheldrick, G.M. (2015). Acta Cryst. C71, 3-8.
;
_chemical_name_common              ?
_chemical_name_systematic          ?
_chemical_formula_moiety           '1.5(C180 O252 V72), 21(O4 S)'
_chemical_formula_sum              'C269.98 O461.96 S21 V107.99'
_chemical_formula_weight           16808.14
_chemical_melting_point            ?
loop_
  _atom_type_symbol
  _atom_type_description
  _atom_type_scat_dispersion_real
  _atom_type_scat_dispersion_imag
  _atom_type_scat_source
 'C' 'C' 0.0181 0.0091 'International Tables Vol C Tables 4.2.6.8 and 6.1.1.4'
 'O' 'O' 0.0492 0.0322 'International Tables Vol C Tables 4.2.6.8 and 6.1.1.4'
 'S' 'S' 0.3331 0.5567 'International Tables Vol C Tables 4.2.6.8 and 6.1.1.4'
 'V' 'V' 0.0687 2.1097 'International Tables Vol C Tables 4.2.6.8 and 6.1.1.4'

_shelx_space_group_comment
;
The symmetry employed for this shelxl refinement is uniquely defined
by the following loop, which should always be used as a source of
symmetry information in preference to the above space-group names.
They are only intended as comments.
;
_space_group_crystal_system        'trigonal'
_space_group_IT_number             166
_space_group_name_H-M_alt          'R -3 m'
_space_group_name_Hall             '-R 3 2"'
loop_
  _space_group_symop_operation_xyz
 'x, y, z'
 '-y, x-y, z'
 '-x+y, -x, z'
 'y, x, -z'
 '-x, -x+y, -z'
 'x-y, -y, -z'
 'x+2/3, y+1/3, z+1/3'
 '-y+2/3, x-y+1/3, z+1/3'
 '-x+y+2/3, -x+1/3, z+1/3'
 'y+2/3, x+1/3, -z+1/3'
 '-x+2/3, -x+y+1/3, -z+1/3'
 'x-y+2/3, -y+1/3, -z+1/3'
 'x+1/3, y+2/3, z+2/3'
 '-y+1/3, x-y+2/3, z+2/3'
 '-x+y+1/3, -x+2/3, z+2/3'
 'y+1/3, x+2/3, -z+2/3'
 '-x+1/3, -x+y+2/3, -z+2/3'
 'x-y+1/3, -y+2/3, -z+2/3'
 '-x, -y, -z'
 'y, -x+y, -z'
 'x-y, x, -z'
 '-y, -x, z'
 'x, x-y, z'
 '-x+y, y, z'
 '-x+2/3, -y+1/3, -z+1/3'
 'y+2/3, -x+y+1/3, -z+1/3'
 'x-y+2/3, x+1/3, -z+1/3'
 '-y+2/3, -x+1/3, z+1/3'
 'x+2/3, x-y+1/3, z+1/3'
 '-x+y+2/3, y+1/3, z+1/3'
 '-x+1/3, -y+2/3, -z+2/3'
 'y+1/3, -x+y+2/3, -z+2/3'
 'x-y+1/3, x+2/3, -z+2/3'
 '-y+1/3, -x+2/3, z+2/3'
 'x+1/3, x-y+2/3, z+2/3'
 '-x+y+1/3, y+2/3, z+2/3'

_cell_length_a                     29.8478(12)
_cell_length_b                     29.8478(12)
_cell_length_c                     79.521(8)
_cell_angle_alpha                  90
_cell_angle_beta                   90
_cell_angle_gamma                  120
_cell_volume                       61353(8)
_cell_formula_units_Z              2.00016
_cell_measurement_reflns_used      7796
_cell_measurement_temperature      269(2)
_cell_measurement_theta_max        33.366
_cell_measurement_theta_min        2.804
_shelx_estimated_absorpt_T_max     ?
_shelx_estimated_absorpt_T_min     ?
_exptl_absorpt_coefficient_mu      7.390
_exptl_absorpt_correction_T_max    ?
_exptl_absorpt_correction_T_min    ?
_exptl_absorpt_correction_type     ?
_exptl_absorpt_process_details     ?
_exptl_absorpt_special_details     ?
_exptl_crystal_colour              ?
_exptl_crystal_density_diffrn      0.910
_exptl_crystal_density_meas        ?
_exptl_crystal_density_method      ?
_exptl_crystal_description         block
_exptl_crystal_F_000               16272
_exptl_crystal_size_max            ?
_exptl_crystal_size_mid            ?
_exptl_crystal_size_min            ?
_exptl_transmission_factor_max     ?
_exptl_transmission_factor_min     ?
_diffrn_reflns_av_R_equivalents    0.0755
_diffrn_reflns_av_unetI/netI       0.0514
_diffrn_reflns_Laue_measured_fraction_full  0.993
_diffrn_reflns_Laue_measured_fraction_max  0.993
_diffrn_reflns_limit_h_max         8
_diffrn_reflns_limit_h_min         -21
_diffrn_reflns_limit_k_max         21
_diffrn_reflns_limit_k_min         -12
_diffrn_reflns_limit_l_max         56
_diffrn_reflns_limit_l_min         -56
_diffrn_reflns_number              15710
_diffrn_reflns_point_group_measured_fraction_full  0.993
_diffrn_reflns_point_group_measured_fraction_max  0.993
_diffrn_reflns_theta_full          33.525
_diffrn_reflns_theta_max           33.525
_diffrn_reflns_theta_min           2.039
_diffrn_ambient_temperature        269.15
_diffrn_detector_area_resol_mean   ?
_diffrn_measured_fraction_theta_full  0.993
_diffrn_measured_fraction_theta_max  0.993
_diffrn_measurement_device_type    'CCD area detector'
_diffrn_measurement_method         ?
_diffrn_radiation_type             CuK\a
_diffrn_radiation_wavelength       1.54178
_diffrn_source                     ?
_reflns_Friedel_coverage           0.000
_reflns_Friedel_fraction_full      .
_reflns_Friedel_fraction_max       .
_reflns_number_gt                  2428
_reflns_number_total               2887
_reflns_special_details
;
 Reflections were merged by SHELXL according to the crystal
 class for the calculation of statistics and refinement.
 
 Structure factors included contributions from the .fab file.
 
 _reflns_Friedel_fraction is defined as the number of unique
 Friedel pairs measured divided by the number that would be
 possible theoretically, ignoring centric projections and
 systematic absences.
;
_reflns_threshold_expression       'I > 2\s(I)'
_computing_cell_refinement         ?
_computing_data_collection         ?
_computing_data_reduction          ?
_computing_molecular_graphics      'Olex2 (Dolomanov et al., 2009)'
_computing_publication_material    'Olex2 (Dolomanov et al., 2009)'
_computing_structure_refinement    'ShelXL (Sheldrick, 2015)'
_computing_structure_solution      'olex2.solve (Bourhis et al., 2015)'
_refine_diff_density_max           0.805
_refine_diff_density_min           -1.466
_refine_diff_density_rms           0.098
_refine_ls_extinction_coef         .
_refine_ls_extinction_method       none
_refine_ls_goodness_of_fit_ref     1.062
_refine_ls_hydrogen_treatment      undef
_refine_ls_matrix_type             full
_refine_ls_number_parameters       478
_refine_ls_number_reflns           2887
_refine_ls_number_restraints       1265
_refine_ls_R_factor_all            0.1195
_refine_ls_R_factor_gt             0.1067
_refine_ls_restrained_S_all        0.920
_refine_ls_shift/su_max            0.000
_refine_ls_shift/su_mean           0.000
_refine_ls_structure_factor_coef   Fsqd
_refine_ls_weighting_details      
 'w=1/[\s^2^(Fo^2^)+(0.1663P)^2^+4210.4204P] where P=(Fo^2^+2Fc^2^)/3'
_refine_ls_weighting_scheme        calc
_refine_ls_wR_factor_gt            0.2836
_refine_ls_wR_factor_ref           0.2945
_refine_special_details            ?
_olex2_refinement_description
;
1. Restrained distances
 C18-C17
 1.45 with sigma of 0.02
2. Restrained planarity
 O24, C18, C17, O24_$1
 with sigma of 0.1
3. Uiso/Uaniso restraints and constraints
O1 \\sim O2 \\sim O3 \\sim O4 \\sim O5 \\sim O6 \\sim O7 \\sim O8 \\sim O9
\\sim O10 \\sim O11 \\sim O12 \\sim O13 \\sim O14 \\sim O17 \\sim O18 \\sim O19
\\sim O20 \\sim O21 \\sim O23 \\sim O24 \\sim O25 \\sim O26 \\sim O29 \\sim C1
\\sim C2 \\sim C3 \\sim C4 \\sim C5 \\sim C6 \\sim C7 \\sim C8 \\sim C9 \\sim
C10 \\sim C11 \\sim C12 \\sim C13 \\sim C14 \\sim C15 \\sim C16 \\sim C17 \\sim
C18 \\sim S1 \\sim O15 \\sim O16 \\sim O22 \\sim S2 \\sim O27 \\sim O28 \\sim
S3 \\sim O30 \\sim O31 \\sim O32 \\sim O33: within 3.8A with sigma of 0.01 and
sigma for terminal atoms of 0.03
4. Rigid body (RIGU) restrains
 V5, V4, V6, O6, O14, O25, O3, O23, V8, O29, O26, O33, S3, O31, O32, O30, O24,
 O13, O10, C18, C17, C16, C10
 with sigma for 1-2 distances of 0.005 and sigma for 1-3 distances of 0.001
5. Others
 Fixed Sof: O31(0.6) O32(0.6) O33(0.3)
;
_atom_sites_solution_hydrogens     .
_atom_sites_solution_primary       iterative
_atom_sites_solution_secondary     ?
loop_
  _atom_site_label
  _atom_site_type_symbol
  _atom_site_fract_x
  _atom_site_fract_y
  _atom_site_fract_z
  _atom_site_U_iso_or_equiv
  _atom_site_adp_type
  _atom_site_occupancy
  _atom_site_site_symmetry_order
  _atom_site_calc_flag
  _atom_site_refinement_flags_posn
  _atom_site_refinement_flags_adp
  _atom_site_refinement_flags_occupancy
  _atom_site_disorder_assembly
  _atom_site_disorder_group
 V1 V 0.57118(13) 0.42882(13) 0.15928(8) 0.066(2) Uani 1 2 d S T P . .
 V2 V 0.46838(16) 0.3403(2) 0.18378(6) 0.0762(19) Uani 1 1 d . . . . .
 V3 V 0.49430(16) 0.38946(18) 0.22270(6) 0.0750(19) Uani 1 1 d . . . . .
 V4 V 0.51892(14) 0.48108(14) 0.06978(8) 0.085(2) Uani 1 2 d S TU P . .
 V5 V 0.3929(2) 0.4177(2) 0.05438(6) 0.0998(19) Uani 1 1 d . U . . .
 V6 V 0.3788(2) 0.5056(2) 0.03221(7) 0.103(2) Uani 1 1 d . U . . .
 V7 V 0.58364(16) 0.41636(16) 0.19611(10) 0.133(3) Uani 1 2 d S T P . .
 V8 V 0.48651(17) 0.51349(17) 0.03806(10) 0.131(3) Uani 1 2 d S TU P . .
 O1 O 0.4940(7) 0.3561(7) 0.2377(2) 0.111(6) Uani 1 1 d . U . . .
 O2 O 0.2662(7) 0.2600(7) 0.1406(2) 0.101(4) Uani 1 1 d . U . . .
 O3 O 0.5462(6) 0.4538(6) 0.0671(3) 0.106(4) Uani 1 2 d S TU P . .
 O4 O 0.5973(5) 0.4027(5) 0.1488(3) 0.092(7) Uani 1 2 d S TU P . .
 O5 O 0.6134(5) 0.3866(5) 0.2001(3) 0.098(7) Uani 1 2 d S TU P . .
 O6 O 0.3784(7) 0.3641(8) 0.0468(2) 0.127(5) Uani 1 1 d . U . . .
 O7 O 0.5065(7) 0.4028(7) 0.1456(2) 0.101(4) Uani 1 1 d . U . . .
 O8 O 0.4538(7) 0.2834(9) 0.1806(2) 0.117(6) Uani 1 1 d . U . . .
 O9 O 0.2508(7) 0.2734(7) 0.1140(2) 0.100(4) Uani 1 1 d . U . . .
 O10 O 0.4732(8) 0.4363(8) 0.0886(2) 0.109(3) Uani 1 1 d . U . . .
 O11 O 0.4872(7) 0.4405(8) 0.2363(2) 0.109(4) Uani 1 1 d . U . . .
 O12 O 0.4404(7) 0.3538(7) 0.1626(2) 0.106(4) Uani 1 1 d . U . . .
 O13 O 0.3916(7) 0.3959(7) 0.0795(2) 0.114(3) Uani 1 1 d . U . . .
 O14 O 0.3572(8) 0.4943(8) 0.0145(3) 0.133(5) Uani 1 1 d . U . . .
 O17 O 0.3459(7) 0.4174(8) 0.2737(2) 0.121(4) Uani 1 1 d . U . . .
 O18 O 0.3545(7) 0.4854(7) 0.2891(2) 0.117(5) Uani 1 1 d . U . . .
 O19 O 0.4966(7) 0.3490(7) 0.2050(2) 0.112(4) Uani 1 1 d . U . . .
 O20 O 0.5662(5) 0.4338(5) 0.2171(3) 0.109(4) Uani 1 2 d S TU P . .
 O21 O 0.5396(7) 0.3785(7) 0.1767(2) 0.108(4) Uani 1 1 d . U . . .
 O23 O 0.4000(8) 0.4578(8) 0.0358(2) 0.131(3) Uani 1 1 d . U . . .
 O24 O 0.3631(8) 0.5627(8) 0.0371(2) 0.140(3) Uani 1 1 d . U . . .
 O25 O 0.4666(7) 0.4518(8) 0.0534(2) 0.125(3) Uani 1 1 d . U . . .
 O26 O 0.4525(6) 0.5475(6) 0.0306(3) 0.136(3) Uani 1 2 d S TU P . .
 O29 O 0.5037(6) 0.4963(6) 0.0207(3) 0.132(5) Uani 1 2 d S TU P . .
 C1 C 0.2774(12) 0.2787(12) 0.1274(5) 0.099(4) Uani 1 1 d . U . . .
 C2 C 0.3355(11) 0.3194(11) 0.1246(4) 0.100(4) Uani 1 1 d . U . . .
 C3 C 0.4211(12) 0.3626(12) 0.1343(4) 0.103(4) Uani 1 1 d . U . . .
 C4 C 0.4906(9) 0.5094(9) 0.2528(5) 0.111(5) Uani 1 2 d S TU P . .
 C5 C 0.4391(11) 0.3907(11) 0.1190(4) 0.104(3) Uani 1 1 d . U . . .
 C6 C 0.3515(11) 0.3452(12) 0.1081(4) 0.103(3) Uani 1 1 d . U . . .
 C7 C 0.4590(14) 0.3730(12) 0.1478(4) 0.105(4) Uani 1 1 d . U . . .
 C8 C 0.4412(11) 0.4744(11) 0.2587(4) 0.112(5) Uani 1 1 d . U . . .
 C9 C 0.3685(12) 0.3284(11) 0.1377(4) 0.101(4) Uani 1 1 d . U . . .
 C10 C 0.4273(14) 0.4067(13) 0.0898(4) 0.109(4) Uani 1 1 d . U . . .
 C11 C 0.4044(12) 0.3799(12) 0.1059(4) 0.105(4) Uani 1 1 d . U . . .
 C12 C 0.5117(10) 0.4883(10) 0.2419(6) 0.114(5) Uani 1 2 d S TU P . .
 C13 C 0.4270(12) 0.4951(12) 0.2712(4) 0.117(5) Uani 1 1 d . U . . .
 C14 C 0.4535(8) 0.5465(8) 0.2781(5) 0.116(5) Uani 1 2 d S TU P . .
 C15 C 0.3721(13) 0.4652(14) 0.2788(4) 0.116(5) Uani 1 1 d . U . . .
 C16 C 0.3037(9) 0.6075(19) 0.0382(6) 0.137(5) Uani 1 2 d S TU P . .
 C17 C 0.3587(10) 0.6413(10) 0.0372(6) 0.139(4) Uani 1 2 d DS TU P . .
 C18 C 0.3870(10) 0.6130(10) 0.0374(3) 0.133(4) Uani 1 2 d DS TU P . .
 S1 S 0.5184(3) 0.4816(3) 0.18932(19) 0.107(4) Uani 1 2 d S TU P . .
 O15 O 0.4852(8) 0.4322(9) 0.1959(3) 0.148(6) Uani 1 1 d . U . . .
 O16 O 0.4919(6) 0.5081(6) 0.1861(4) 0.127(8) Uani 1 2 d S TU P . .
 O22 O 0.5290(6) 0.4710(6) 0.1741(4) 0.137(8) Uani 1 2 d S TU P . .
 S2 S 0.666667 0.333333 0.1253(3) 0.093(6) Uani 1 6 d S TU P . .
 O27 O 0.666667 0.333333 0.1433(6) 0.095(10) Uani 1 6 d S TU P . .
 O28 O 0.6148(10) 0.3074(5) 0.1195(3) 0.116(8) Uani 1 2 d S TU P . .
 S3 S 0.4499(3) 0.5501(3) 0.0708(2) 0.155(4) Uani 1 2 d S TU P . .
 O30 O 0.4308(7) 0.5692(7) 0.0860(4) 0.167(6) Uani 1 2 d S TU P . .
 O31 O 0.3996(13) 0.5059(13) 0.0626(4) 0.137(4) Uani 0.6 1 d . U . . .
 O32 O 0.5023(15) 0.5713(15) 0.0754(4) 0.149(4) Uani 0.6 1 d . U . . .
 O33 O 0.4327(10) 0.5673(10) 0.0546(7) 0.144(4) Uani 0.6 2 d S TU P . .

loop_
  _atom_site_aniso_label
  _atom_site_aniso_U_11
  _atom_site_aniso_U_22
  _atom_site_aniso_U_33
  _atom_site_aniso_U_23
  _atom_site_aniso_U_13
  _atom_site_aniso_U_12
 V1 0.050(4) 0.050(4) 0.094(5) 0.002(2) -0.002(2) 0.021(4)
 V2 0.048(4) 0.082(5) 0.095(4) 0.010(3) -0.001(3) 0.029(3)
 V3 0.053(4) 0.074(4) 0.085(4) 0.007(4) 0.003(3) 0.021(3)
 V4 0.079(3) 0.079(3) 0.094(5) -0.0172(18) 0.0172(18) 0.039(4)
 V5 0.097(3) 0.124(5) 0.088(4) -0.012(3) 0.001(3) 0.063(3)
 V6 0.097(4) 0.092(4) 0.109(5) -0.001(3) 0.010(4) 0.038(3)
 V7 0.174(7) 0.174(7) 0.134(8) 0.004(3) -0.004(3) 0.149(8)
 V8 0.144(4) 0.144(4) 0.113(5) -0.007(2) 0.007(2) 0.077(4)
 O1 0.098(12) 0.112(12) 0.111(12) 0.013(11) -0.012(10) 0.043(10)
 O2 0.080(6) 0.116(6) 0.102(7) 0.014(6) -0.001(6) 0.046(6)
 O3 0.108(9) 0.108(9) 0.101(11) -0.013(3) 0.013(3) 0.054(10)
 O4 0.093(9) 0.093(9) 0.112(14) -0.002(7) 0.002(7) 0.063(11)
 O5 0.095(10) 0.095(10) 0.122(15) 0.004(7) -0.004(7) 0.060(13)
 O6 0.124(10) 0.126(6) 0.121(8) -0.007(7) -0.005(9) 0.054(6)
 O7 0.081(6) 0.117(6) 0.107(6) 0.017(5) -0.005(5) 0.052(5)
 O8 0.079(11) 0.126(13) 0.138(13) -0.016(11) 0.002(10) 0.045(10)
 O9 0.080(6) 0.115(6) 0.103(7) 0.014(6) 0.003(6) 0.048(6)
 O10 0.085(5) 0.127(6) 0.108(5) 0.002(5) 0.006(4) 0.047(5)
 O11 0.097(6) 0.099(7) 0.133(8) -0.020(6) 0.017(6) 0.049(7)
 O12 0.083(5) 0.121(5) 0.112(6) 0.016(5) -0.004(5) 0.051(5)
 O13 0.092(5) 0.130(5) 0.113(5) 0.004(4) -0.003(4) 0.049(5)
 O14 0.131(9) 0.142(11) 0.129(9) 0.006(7) -0.001(8) 0.072(8)
 O17 0.101(7) 0.103(7) 0.135(9) -0.021(6) 0.024(6) 0.035(8)
 O18 0.100(7) 0.102(7) 0.135(9) -0.022(6) 0.028(6) 0.041(7)
 O19 0.096(6) 0.116(7) 0.127(7) 0.011(6) -0.003(6) 0.055(6)
 O20 0.100(5) 0.100(5) 0.132(7) -0.003(4) 0.003(4) 0.054(6)
 O21 0.091(5) 0.113(5) 0.122(6) 0.014(5) -0.004(5) 0.053(5)
 O23 0.133(4) 0.138(5) 0.125(5) 0.012(4) 0.001(4) 0.068(4)
 O24 0.132(5) 0.129(5) 0.156(7) 0.000(5) 0.005(5) 0.063(5)
 O25 0.104(3) 0.140(4) 0.114(4) -0.002(3) 0.000(3) 0.049(4)
 O26 0.131(4) 0.131(4) 0.139(6) 0.000(3) 0.000(3) 0.060(4)
 O29 0.141(8) 0.141(8) 0.101(6) -0.013(5) 0.013(5) 0.060(8)
 C1 0.079(6) 0.117(6) 0.104(7) 0.012(6) -0.001(6) 0.050(6)
 C2 0.081(6) 0.116(6) 0.105(6) 0.013(5) -0.001(5) 0.051(5)
 C3 0.082(5) 0.119(5) 0.105(6) 0.014(5) -0.001(5) 0.049(5)
 C4 0.098(6) 0.098(6) 0.132(8) -0.021(5) 0.021(5) 0.046(8)
 C5 0.084(5) 0.121(5) 0.107(5) 0.011(5) 0.000(5) 0.050(5)
 C6 0.082(5) 0.120(5) 0.105(5) 0.009(5) 0.001(5) 0.049(5)
 C7 0.085(6) 0.120(6) 0.111(6) 0.014(5) -0.003(5) 0.050(5)
 C8 0.099(6) 0.099(6) 0.133(8) -0.022(5) 0.022(5) 0.045(7)
 C9 0.081(5) 0.118(5) 0.106(6) 0.013(5) -0.002(5) 0.050(5)
 C10 0.087(5) 0.126(6) 0.103(5) 0.010(5) 0.004(4) 0.045(5)
 C11 0.084(6) 0.121(5) 0.107(5) 0.010(5) 0.001(5) 0.048(5)
 C12 0.100(6) 0.100(6) 0.133(8) -0.015(5) 0.015(5) 0.045(8)
 C13 0.100(7) 0.102(7) 0.134(8) -0.020(6) 0.021(6) 0.040(8)
 C14 0.101(6) 0.101(6) 0.134(9) -0.023(5) 0.023(5) 0.041(8)
 C15 0.101(7) 0.100(7) 0.134(9) -0.023(6) 0.023(6) 0.041(8)
 C16 0.123(5) 0.129(8) 0.160(9) -0.001(6) 0.000(3) 0.065(4)
 C17 0.128(5) 0.128(5) 0.161(9) -0.003(5) 0.003(5) 0.064(6)
 C18 0.126(5) 0.126(5) 0.155(7) -0.004(4) 0.004(4) 0.067(5)
 S1 0.102(5) 0.102(5) 0.127(8) -0.001(4) 0.001(4) 0.057(6)
 O15 0.120(11) 0.126(11) 0.171(11) 0.018(10) -0.002(10) 0.042(10)
 O16 0.120(11) 0.120(11) 0.167(17) 0.008(9) -0.008(9) 0.081(13)
 O22 0.129(8) 0.129(8) 0.156(13) 0.000(8) 0.000(8) 0.066(11)
 S2 0.088(10) 0.088(10) 0.103(17) 0.000 0.000 0.044(5)
 O27 0.090(12) 0.090(12) 0.10(2) 0.000 0.000 0.045(6)
 O28 0.089(17) 0.135(15) 0.108(17) -0.006(7) -0.011(15) 0.044(9)
 S3 0.144(4) 0.144(4) 0.142(6) 0.001(3) -0.001(3) 0.047(5)
 O30 0.165(9) 0.165(9) 0.147(7) -0.017(5) 0.017(5) 0.064(10)
 O31 0.127(5) 0.138(4) 0.135(6) 0.001(4) 0.000(4) 0.057(5)
 O32 0.133(5) 0.145(6) 0.139(7) -0.003(5) -0.002(4) 0.047(6)
 O33 0.136(4) 0.136(4) 0.143(6) -0.002(3) 0.002(3) 0.055(5)

_geom_special_details
;
 All esds (except the esd in the dihedral angle between two l.s. planes)
 are estimated using the full covariance matrix.  The cell esds are taken
 into account individually in the estimation of esds in distances, angles
 and torsion angles; correlations between esds in cell parameters are only
 used when they are defined by crystal symmetry.  An approximate (isotropic)
 treatment of cell esds is used for estimating esds involving l.s. planes.
;
loop_
  _geom_bond_atom_site_label_1
  _geom_bond_atom_site_label_2
  _geom_bond_distance
  _geom_bond_site_symmetry_2
  _geom_bond_publ_flag
 V1 V7 2.999(10) . ?
 V1 O4 1.59(2) . ?
 V1 O7 2.004(19) . ?
 V1 O7 2.004(19) 22_665 ?
 V1 O21 1.911(18) . ?
 V1 O21 1.911(18) 22_665 ?
 V2 O2 1.993(19) 11 ?
 V2 O8 1.55(2) . ?
 V2 O12 2.006(19) . ?
 V2 O19 1.846(19) . ?
 V2 O21 1.927(18) . ?
 V3 O1 1.551(19) . ?
 V3 O9 2.053(19) 11 ?
 V3 O11 1.963(18) . ?
 V3 O19 1.88(2) . ?
 V3 O20 1.928(12) . ?
 V4 V8 3.028(11) . ?
 V4 O3 1.43(3) . ?
 V4 O10 2.01(2) . ?
 V4 O10 2.01(2) 22_665 ?
 V4 O25 1.881(18) 22_665 ?
 V4 O25 1.881(18) . ?
 V5 V8 3.110(6) . ?
 V5 O6 1.56(2) . ?
 V5 O13 2.09(2) . ?
 V5 O17 2.03(2) 11 ?
 V5 O23 1.846(19) . ?
 V5 O25 1.906(19) . ?
 V6 O14 1.51(2) . ?
 V6 O18 1.986(19) 11 ?
 V6 O23 1.85(2) . ?
 V6 O24 2.02(2) . ?
 V6 O26 1.916(14) . ?
 V7 O5 1.57(3) . ?
 V7 O19 2.464(18) 22_665 ?
 V7 O19 2.464(18) . ?
 V7 O20 1.90(3) . ?
 V7 O21 1.973(18) 22_665 ?
 V7 O21 1.973(18) . ?
 V8 V5 3.110(6) 22_665 ?
 V8 O23 2.27(2) . ?
 V8 O23 2.27(2) 22_665 ?
 V8 O25 2.03(2) 22_665 ?
 V8 O25 2.03(2) . ?
 V8 O26 1.85(3) . ?
 V8 O29 1.64(3) . ?
 O2 V2 1.993(19) 11 ?
 O2 C1 1.16(3) . ?
 O7 C7 1.25(3) . ?
 O9 V3 2.053(19) 11 ?
 O9 C1 1.29(3) . ?
 O10 C10 1.21(3) . ?
 O11 C12 1.31(3) . ?
 O12 C7 1.31(3) . ?
 O13 C10 1.25(3) . ?
 O17 V5 2.03(2) 11 ?
 O17 C15 1.30(3) . ?
 O18 V6 1.986(19) 11 ?
 O18 C15 1.27(3) . ?
 O20 V3 1.928(12) 22_665 ?
 O24 C18 1.30(3) . ?
 O26 V6 1.916(14) 22_665 ?
 C1 C2 1.56(4) . ?
 C2 C6 1.48(3) . ?
 C2 C9 1.36(3) . ?
 C3 C5 1.43(3) . ?
 C3 C7 1.48(3) . ?
 C3 C9 1.41(3) . ?
 C4 C8 1.39(3) 22_665 ?
 C4 C8 1.39(3) . ?
 C4 C12 1.40(5) . ?
 C5 C11 1.39(3) . ?
 C6 C11 1.40(3) . ?
 C8 C13 1.35(3) . ?
 C10 C11 1.48(3) . ?
 C12 O11 1.31(3) 22_665 ?
 C13 C14 1.44(3) . ?
 C13 C15 1.54(4) . ?
 C14 C13 1.44(3) 22_665 ?
 C16 C17 1.44(3) 3_565 ?
 C16 C17 1.44(3) . ?
 C17 C16 1.44(3) 2_665 ?
 C17 C18 1.46(2) . ?
 C18 O24 1.30(3) 22_665 ?
 S1 O15 1.40(2) 22_665 ?
 S1 O15 1.40(2) . ?
 S1 O16 1.39(3) . ?
 S1 O22 1.33(3) . ?
 S2 O27 1.43(4) . ?
 S2 O28 1.42(3) 3_665 ?
 S2 O28 1.42(3) . ?
 S2 O28 1.42(3) 2_655 ?
 S3 O30 1.56(3) . ?
 S3 O31 1.56(3) . ?
 S3 O31 1.56(3) 22_665 ?
 S3 O32 1.41(4) . ?
 S3 O32 1.41(4) 22_665 ?
 S3 O33 1.57(5) . ?
 O31 O32 1.44(4) 22_665 ?
 O31 O33 1.71(4) . ?
 O32 O31 1.44(4) 22_665 ?
 O33 O31 1.71(4) 22_665 ?

loop_
  _geom_angle_atom_site_label_1
  _geom_angle_atom_site_label_2
  _geom_angle_atom_site_label_3
  _geom_angle
  _geom_angle_site_symmetry_1
  _geom_angle_site_symmetry_3
  _geom_angle_publ_flag
 O4 V1 V7 109.3(9) . . ?
 O4 V1 O7 98.0(8) . . ?
 O4 V1 O7 98.0(8) . 22_665 ?
 O4 V1 O21 99.6(9) . 22_665 ?
 O4 V1 O21 99.6(9) . . ?
 O7 V1 V7 129.6(5) . . ?
 O7 V1 V7 129.6(5) 22_665 . ?
 O7 V1 O7 85.0(10) . 22_665 ?
 O21 V1 V7 40.2(6) . . ?
 O21 V1 V7 40.2(6) 22_665 . ?
 O21 V1 O7 95.1(7) 22_665 22_665 ?
 O21 V1 O7 162.2(8) 22_665 . ?
 O21 V1 O7 162.2(8) . 22_665 ?
 O21 V1 O7 95.1(7) . . ?
 O21 V1 O21 79.5(11) 22_665 . ?
 O2 V2 O12 81.6(8) 11 . ?
 O8 V2 O2 98.1(9) . 11 ?
 O8 V2 O12 99.6(9) . . ?
 O8 V2 O19 99.3(9) . . ?
 O8 V2 O21 102.9(8) . . ?
 O19 V2 O2 92.7(8) . 11 ?
 O19 V2 O12 160.9(8) . . ?
 O19 V2 O21 83.8(8) . . ?
 O21 V2 O2 158.9(8) . 11 ?
 O21 V2 O12 94.9(7) . . ?
 O1 V3 O9 98.5(8) . 11 ?
 O1 V3 O11 96.3(9) . . ?
 O1 V3 O19 98.8(9) . . ?
 O1 V3 O20 105.3(10) . . ?
 O11 V3 O9 84.9(8) . 11 ?
 O19 V3 O9 89.3(7) . 11 ?
 O19 V3 O11 164.5(8) . . ?
 O19 V3 O20 83.3(9) . . ?
 O20 V3 O9 155.9(10) . 11 ?
 O20 V3 O11 96.3(9) . . ?
 O3 V4 V8 114.9(11) . . ?
 O3 V4 O10 97.1(10) . . ?
 O3 V4 O10 97.1(10) . 22_665 ?
 O3 V4 O25 102.0(10) . . ?
 O3 V4 O25 102.0(10) . 22_665 ?
 O10 V4 V8 127.7(6) . . ?
 O10 V4 V8 127.7(6) 22_665 . ?
 O10 V4 O10 84.3(11) 22_665 . ?
 O25 V4 V8 41.2(6) . . ?
 O25 V4 V8 41.2(6) 22_665 . ?
 O25 V4 O10 160.9(9) . 22_665 ?
 O25 V4 O10 94.3(8) . . ?
 O25 V4 O10 160.9(9) 22_665 . ?
 O25 V4 O10 94.3(8) 22_665 22_665 ?
 O25 V4 O25 80.8(12) . 22_665 ?
 O6 V5 V8 116.3(8) . . ?
 O6 V5 O13 95.6(9) . . ?
 O6 V5 O17 99.3(10) . 11 ?
 O6 V5 O23 103.8(10) . . ?
 O6 V5 O25 100.7(9) . . ?
 O13 V5 V8 123.5(6) . . ?
 O17 V5 V8 129.7(6) 11 . ?
 O17 V5 O13 83.9(8) 11 . ?
 O23 V5 V8 46.5(6) . . ?
 O23 V5 O13 160.6(9) . . ?
 O23 V5 O17 93.0(8) . 11 ?
 O23 V5 O25 83.9(9) . . ?
 O25 V5 V8 39.4(6) . . ?
 O25 V5 O13 92.4(8) . . ?
 O25 V5 O17 160.0(9) . 11 ?
 O14 V6 O18 97.3(10) . 11 ?
 O14 V6 O23 104.1(10) . . ?
 O14 V6 O24 96.6(10) . . ?
 O14 V6 O26 107.9(12) . . ?
 O18 V6 O24 81.2(8) 11 . ?
 O23 V6 O18 94.0(8) . 11 ?
 O23 V6 O24 159.2(9) . . ?
 O23 V6 O26 77.8(10) . . ?
 O26 V6 O18 154.6(11) . 11 ?
 O26 V6 O24 97.9(10) . . ?
 O5 V7 V1 114.0(10) . . ?
 O5 V7 O19 98.3(5) . . ?
 O5 V7 O19 98.3(5) . 22_665 ?
 O5 V7 O20 106.6(12) . . ?
 O5 V7 O21 103.7(9) . 22_665 ?
 O5 V7 O21 103.7(9) . . ?
 O19 V7 V1 103.7(5) . . ?
 O19 V7 V1 103.7(5) 22_665 . ?
 O19 V7 O19 138.5(10) 22_665 . ?
 O20 V7 V1 139.3(8) . . ?
 O20 V7 O19 69.4(5) . 22_665 ?
 O20 V7 O19 69.4(5) . . ?
 O20 V7 O21 130.5(7) . 22_665 ?
 O20 V7 O21 130.5(7) . . ?
 O21 V7 V1 38.7(5) . . ?
 O21 V7 V1 38.7(5) 22_665 . ?
 O21 V7 O19 68.2(7) 22_665 22_665 ?
 O21 V7 O19 68.2(7) . . ?
 O21 V7 O19 141.9(7) . 22_665 ?
 O21 V7 O19 141.9(7) 22_665 . ?
 O21 V7 O21 76.5(10) . 22_665 ?
 V4 V8 V5 69.04(17) . 22_665 ?
 V4 V8 V5 69.04(17) . . ?
 V5 V8 V5 130.6(3) 22_665 . ?
 O23 V8 V4 105.1(5) 22_665 . ?
 O23 V8 V4 105.1(5) . . ?
 O23 V8 V5 36.1(5) . . ?
 O23 V8 V5 152.5(6) . 22_665 ?
 O23 V8 V5 36.1(5) 22_665 22_665 ?
 O23 V8 V5 152.6(6) 22_665 . ?
 O23 V8 O23 137.9(11) 22_665 . ?
 O25 V8 V4 37.5(5) 22_665 . ?
 O25 V8 V4 37.5(5) . . ?
 O25 V8 V5 106.5(6) 22_665 . ?
 O25 V8 V5 36.5(5) 22_665 22_665 ?
 O25 V8 V5 36.5(5) . . ?
 O25 V8 V5 106.5(6) . 22_665 ?
 O25 V8 O23 71.0(7) 22_665 22_665 ?
 O25 V8 O23 142.4(8) 22_665 . ?
 O25 V8 O23 71.0(7) . . ?
 O25 V8 O23 142.4(8) . 22_665 ?
 O25 V8 O25 73.6(11) 22_665 . ?
 O26 V8 V4 142.2(10) . . ?
 O26 V8 V5 98.6(4) . . ?
 O26 V8 V5 98.6(4) . 22_665 ?
 O26 V8 O23 69.1(5) . . ?
 O26 V8 O23 69.1(5) . 22_665 ?
 O26 V8 O25 134.0(8) . . ?
 O26 V8 O25 134.0(8) . 22_665 ?
 O29 V8 V4 113.7(11) . . ?
 O29 V8 V5 110.0(3) . . ?
 O29 V8 V5 110.0(3) . 22_665 ?
 O29 V8 O23 97.1(7) . . ?
 O29 V8 O23 97.0(7) . 22_665 ?
 O29 V8 O25 102.5(10) . 22_665 ?
 O29 V8 O25 102.5(10) . . ?
 O29 V8 O26 104.2(14) . . ?
 C1 O2 V2 131(2) . 11 ?
 C7 O7 V1 137(2) . . ?
 C1 O9 V3 128.1(19) . 11 ?
 C10 O10 V4 134(2) . . ?
 C12 O11 V3 144(3) . . ?
 C7 O12 V2 136(2) . . ?
 C10 O13 V5 132(2) . . ?
 C15 O17 V5 133(2) . 11 ?
 C15 O18 V6 135(2) . 11 ?
 V2 O19 V3 128.0(10) . . ?
 V2 O19 V7 94.2(8) . . ?
 V3 O19 V7 93.0(8) . . ?
 V3 O20 V3 128.3(14) . 22_665 ?
 V7 O20 V3 112.2(8) . . ?
 V7 O20 V3 112.2(8) . 22_665 ?
 V1 O21 V2 129.9(9) . . ?
 V1 O21 V7 101.1(9) . . ?
 V2 O21 V7 109.5(9) . . ?
 V5 O23 V6 130.6(11) . . ?
 V5 O23 V8 97.5(9) . . ?
 V6 O23 V8 98.6(9) . . ?
 C18 O24 V6 139(3) . . ?
 V4 O25 V5 133.4(10) . . ?
 V4 O25 V8 101.2(9) . . ?
 V5 O25 V8 104.1(9) . . ?
 V6 O26 V6 128.5(16) 22_665 . ?
 V8 O26 V6 112.7(9) . 22_665 ?
 V8 O26 V6 112.7(9) . . ?
 O2 C1 O9 133(3) . . ?
 O2 C1 C2 116(3) . . ?
 O9 C1 C2 111(3) . . ?
 C6 C2 C1 118(3) . . ?
 C9 C2 C1 117(3) . . ?
 C9 C2 C6 124(3) . . ?
 C5 C3 C7 118(3) . . ?
 C9 C3 C5 123(3) . . ?
 C9 C3 C7 118(3) . . ?
 C8 C4 C8 129(4) . 22_665 ?
 C8 C4 C12 115(2) . . ?
 C8 C4 C12 115(2) 22_665 . ?
 C11 C5 C3 119(3) . . ?
 C11 C6 C2 117(3) . . ?
 O7 C7 O12 121(3) . . ?
 O7 C7 C3 121(3) . . ?
 O12 C7 C3 117(3) . . ?
 C13 C8 C4 111(4) . . ?
 C2 C9 C3 116(3) . . ?
 O10 C10 O13 130(3) . . ?
 O10 C10 C11 121(3) . . ?
 O13 C10 C11 109(3) . . ?
 C5 C11 C6 121(3) . . ?
 C5 C11 C10 116(3) . . ?
 C6 C11 C10 123(3) . . ?
 O11 C12 O11 110(4) . 22_665 ?
 O11 C12 C4 125(2) . . ?
 O11 C12 C4 125(2) 22_665 . ?
 C8 C13 C14 130(3) . . ?
 C8 C13 C15 121(3) . . ?
 C14 C13 C15 109(3) . . ?
 C13 C14 C13 108(4) 22_665 . ?
 O17 C15 C13 113(3) . . ?
 O18 C15 O17 123(3) . . ?
 O18 C15 C13 123(3) . . ?
 C17 C16 C17 105(6) . 3_565 ?
 C16 C17 C16 135(6) . 2_665 ?
 C16 C17 C18 112(3) 2_665 . ?
 C16 C17 C18 112(3) . . ?
 O24 C18 O24 117(5) 22_665 . ?
 O24 C18 C17 122(2) 22_665 . ?
 O24 C18 C17 122(2) . . ?
 O15 S1 O15 123(2) 22_665 . ?
 O16 S1 O15 111.2(12) . . ?
 O16 S1 O15 111.2(12) . 22_665 ?
 O22 S1 O15 102.4(14) . 22_665 ?
 O22 S1 O15 102.4(14) . . ?
 O22 S1 O16 104(2) . . ?
 O28 S2 O27 109.0(15) 3_665 . ?
 O28 S2 O27 109.0(15) 2_655 . ?
 O28 S2 O27 109.0(15) . . ?
 O28 S2 O28 109.9(14) 2_655 3_665 ?
 O28 S2 O28 109.9(14) . 3_665 ?
 O28 S2 O28 109.9(14) 2_655 . ?
 O30 S3 O31 105.1(15) . . ?
 O30 S3 O31 105.1(15) . 22_665 ?
 O30 S3 O33 106(3) . . ?
 O31 S3 O31 129(3) . 22_665 ?
 O31 S3 O33 66.3(15) . . ?
 O31 S3 O33 66.3(15) 22_665 . ?
 O32 S3 O30 99.5(19) . . ?
 O32 S3 O30 99.5(19) 22_665 . ?
 O32 S3 O31 57.5(16) . 22_665 ?
 O32 S3 O31 57.5(16) 22_665 . ?
 O32 S3 O31 150(3) . . ?
 O32 S3 O31 150(3) 22_665 22_665 ?
 O32 S3 O32 102(4) 22_665 . ?
 O32 S3 O33 122.4(19) . . ?
 O32 S3 O33 122.4(19) 22_665 . ?
 S3 O31 O33 57(2) . . ?
 O32 O31 S3 56(2) 22_665 . ?
 O32 O31 O33 112(3) 22_665 . ?
 S3 O32 O31 67(2) . 22_665 ?
 S3 O33 O31 56.7(19) . 22_665 ?
 S3 O33 O31 56.7(19) . . ?
 O31 O33 O31 111(4) 22_665 . ?

loop_
  _geom_torsion_atom_site_label_1
  _geom_torsion_atom_site_label_2
  _geom_torsion_atom_site_label_3
  _geom_torsion_atom_site_label_4
  _geom_torsion
  _geom_torsion_site_symmetry_1
  _geom_torsion_site_symmetry_2
  _geom_torsion_site_symmetry_3
  _geom_torsion_site_symmetry_4
  _geom_torsion_publ_flag
 V1 V7 O20 V3 76.4(11) . . . . ?
 V1 V7 O20 V3 -76.4(11) . . . 22_665 ?
 V1 O7 C7 O12 7(5) . . . . ?
 V1 O7 C7 C3 -179.9(18) . . . . ?
 V2 O2 C1 O9 4(6) 11 . . . ?
 V2 O2 C1 C2 -177.5(16) 11 . . . ?
 V2 O12 C7 O7 -23(5) . . . . ?
 V2 O12 C7 C3 163.2(19) . . . . ?
 V3 O9 C1 O2 2(5) 11 . . . ?
 V3 O9 C1 C2 -176.4(15) 11 . . . ?
 V3 O11 C12 O11 2(7) . . . 22_665 ?
 V3 O11 C12 C4 -176(3) . . . . ?
 V4 V8 O26 V6 77.6(13) . . . 22_665 ?
 V4 V8 O26 V6 -77.6(13) . . . . ?
 V4 O10 C10 O13 -4(6) . . . . ?
 V4 O10 C10 C11 -178.1(18) . . . . ?
 V5 V8 O26 V6 -10.8(14) . . . . ?
 V5 V8 O26 V6 -144.3(11) 22_665 . . . ?
 V5 V8 O26 V6 144.3(11) . . . 22_665 ?
 V5 V8 O26 V6 10.8(14) 22_665 . . 22_665 ?
 V5 O13 C10 O10 6(5) . . . . ?
 V5 O13 C10 C11 -179.0(17) . . . . ?
 V5 O17 C15 O18 0(5) 11 . . . ?
 V5 O17 C15 C13 179.1(19) 11 . . . ?
 V6 O18 C15 O17 -1(5) 11 . . . ?
 V6 O18 C15 C13 180(2) 11 . . . ?
 V6 O24 C18 O24 -15(4) . . . 22_665 ?
 V6 O24 C18 C17 163(3) . . . . ?
 V8 V4 O25 V5 -122.1(19) . . . . ?
 V8 V5 O23 V6 -108.2(16) . . . . ?
 O1 V3 O19 V2 148.3(12) . . . . ?
 O1 V3 O19 V7 -114.0(8) . . . . ?
 O2 V2 O19 V3 -47.6(13) 11 . . . ?
 O2 V2 O19 V7 -144.7(7) 11 . . . ?
 O2 C1 C2 C6 -179(3) . . . . ?
 O2 C1 C2 C9 2(4) . . . . ?
 O3 V4 O25 V5 123.7(15) . . . . ?
 O3 V4 O25 V8 -114.2(10) . . . . ?
 O5 V7 O20 V3 103.6(11) . . . 22_665 ?
 O5 V7 O20 V3 -103.6(11) . . . . ?
 O6 V5 O23 V6 138.4(15) . . . . ?
 O6 V5 O23 V8 -113.4(10) . . . . ?
 O8 V2 O19 V3 -146.3(12) . . . . ?
 O8 V2 O19 V7 116.5(8) . . . . ?
 O9 V3 O19 V2 49.8(12) 11 . . . ?
 O9 V3 O19 V7 147.5(7) 11 . . . ?
 O9 C1 C2 C6 0(4) . . . . ?
 O9 C1 C2 C9 -179(3) . . . . ?
 O10 V4 O25 V5 25.5(16) . . . . ?
 O10 V4 O25 V5 -60(3) 22_665 . . . ?
 O10 V4 O25 V8 147.6(9) . . . . ?
 O10 V4 O25 V8 63(3) 22_665 . . . ?
 O10 C10 C11 C5 -1(4) . . . . ?
 O10 C10 C11 C6 180(3) . . . . ?
 O11 V3 O19 V2 -18(4) . . . . ?
 O11 V3 O19 V7 80(3) . . . . ?
 O12 V2 O19 V3 24(3) . . . . ?
 O12 V2 O19 V7 -73(2) . . . . ?
 O13 V5 O23 V6 -42(3) . . . . ?
 O13 V5 O23 V8 66(3) . . . . ?
 O13 C10 C11 C5 -176(3) . . . . ?
 O13 C10 C11 C6 5(4) . . . . ?
 O14 V6 O23 V5 -137.5(15) . . . . ?
 O14 V6 O23 V8 114.8(10) . . . . ?
 O17 V5 O23 V6 38.1(15) 11 . . . ?
 O17 V5 O23 V8 146.3(8) 11 . . . ?
 O18 V6 O23 V5 -38.9(15) 11 . . . ?
 O18 V6 O23 V8 -146.6(8) 11 . . . ?
 O19 V7 O20 V3 -163.6(14) . . . 22_665 ?
 O19 V7 O20 V3 -10.8(9) . . . . ?
 O19 V7 O20 V3 163.6(14) 22_665 . . . ?
 O19 V7 O20 V3 10.8(9) 22_665 . . 22_665 ?
 O20 V3 O19 V2 -107.2(14) . . . . ?
 O20 V3 O19 V7 -9.5(9) . . . . ?
 O21 V2 O19 V3 111.5(13) . . . . ?
 O21 V2 O19 V7 14.4(7) . . . . ?
 O21 V7 O20 V3 -130.9(9) . . . 22_665 ?
 O21 V7 O20 V3 -21.9(18) 22_665 . . 22_665 ?
 O21 V7 O20 V3 130.9(9) 22_665 . . . ?
 O21 V7 O20 V3 21.9(18) . . . . ?
 O23 V8 O26 V6 -165.3(17) 22_665 . . . ?
 O23 V8 O26 V6 -10.2(11) 22_665 . . 22_665 ?
 O23 V8 O26 V6 165.3(17) . . . 22_665 ?
 O23 V8 O26 V6 10.2(11) . . . . ?
 O24 V6 O23 V5 37(3) . . . . ?
 O24 V6 O23 V8 -71(3) . . . . ?
 O25 V4 O25 V5 -135.9(11) 22_665 . . . ?
 O25 V4 O25 V8 -13.8(12) 22_665 . . . ?
 O25 V5 O23 V6 -122.0(15) . . . . ?
 O25 V5 O23 V8 -13.8(8) . . . . ?
 O25 V8 O26 V6 -133.9(10) 22_665 . . . ?
 O25 V8 O26 V6 21(2) 22_665 . . 22_665 ?
 O25 V8 O26 V6 -21(2) . . . . ?
 O25 V8 O26 V6 133.9(10) . . . 22_665 ?
 O26 V6 O23 V5 116.8(16) . . . . ?
 O26 V6 O23 V8 9.1(10) . . . . ?
 O29 V8 O26 V6 -102.4(13) . . . 22_665 ?
 O29 V8 O26 V6 102.4(13) . . . . ?
 C1 C2 C6 C11 -177(3) . . . . ?
 C1 C2 C9 C3 176(2) . . . . ?
 C2 C6 C11 C5 -3(4) . . . . ?
 C2 C6 C11 C10 176(3) . . . . ?
 C3 C5 C11 C6 6(5) . . . . ?
 C3 C5 C11 C10 -174(3) . . . . ?
 C4 C8 C13 C14 4(6) . . . . ?
 C4 C8 C13 C15 175(3) . . . . ?
 C5 C3 C7 O7 -6(4) . . . . ?
 C5 C3 C7 O12 168(3) . . . . ?
 C5 C3 C9 C2 7(4) . . . . ?
 C6 C2 C9 C3 -4(4) . . . . ?
 C7 C3 C5 C11 177(3) . . . . ?
 C7 C3 C9 C2 -179(3) . . . . ?
 C8 C4 C8 C13 4(7) 22_665 . . . ?
 C8 C4 C12 O11 173(4) 22_665 . . . ?
 C8 C4 C12 O11 -5(7) 22_665 . . 22_665 ?
 C8 C4 C12 O11 5(7) . . . . ?
 C8 C4 C12 O11 -173(4) . . . 22_665 ?
 C8 C13 C14 C13 -9(6) . . . 22_665 ?
 C8 C13 C15 O17 10(4) . . . . ?
 C8 C13 C15 O18 -171(3) . . . . ?
 C9 C2 C6 C11 2(4) . . . . ?
 C9 C3 C5 C11 -8(5) . . . . ?
 C9 C3 C7 O7 180(3) . . . . ?
 C9 C3 C7 O12 -7(4) . . . . ?
 C12 C4 C8 C13 170(3) . . . . ?
 C14 C13 C15 O17 -177(3) . . . . ?
 C14 C13 C15 O18 2(4) . . . . ?
 C15 C13 C14 C13 178(2) . . . 22_665 ?
 C16 C17 C18 O24 -5(4) 2_665 . . 22_665 ?
 C16 C17 C18 O24 5(4) . . . . ?
 C16 C17 C18 O24 -178(4) . . . 22_665 ?
 C16 C17 C18 O24 178(4) 2_665 . . . ?
 C17 C16 C17 C16 11(11) 3_565 . . 2_665 ?
 C17 C16 C17 C18 -178(2) 3_565 . . . ?
 S3 O31 O33 O31 17(3) . . . 22_665 ?
 O30 S3 O31 O32 -92(3) . . . 22_665 ?
 O30 S3 O31 O33 101(3) . . . . ?
 O30 S3 O32 O31 -102(2) . . . 22_665 ?
 O30 S3 O33 O31 -99.7(16) . . . . ?
 O30 S3 O33 O31 99.8(16) . . . 22_665 ?
 O31 S3 O31 O32 144(3) 22_665 . . 22_665 ?
 O31 S3 O31 O33 -23(4) 22_665 . . . ?
 O31 S3 O32 O31 113(6) . . . 22_665 ?
 O31 S3 O33 O31 -160(3) . . . 22_665 ?
 O31 S3 O33 O31 160(3) 22_665 . . . ?
 O32 S3 O31 O32 53(5) . . . 22_665 ?
 O32 S3 O31 O33 -167(3) 22_665 . . . ?
 O32 S3 O31 O33 -114(5) . . . . ?
 O32 S3 O32 O31 156(2) 22_665 . . 22_665 ?
 O32 S3 O33 O31 -13(3) . . . 22_665 ?
 O32 S3 O33 O31 -148(3) 22_665 . . 22_665 ?
 O32 S3 O33 O31 13(3) 22_665 . . . ?
 O32 S3 O33 O31 148(3) . . . . ?
 O32 O31 O33 S3 -12(3) 22_665 . . . ?
 O32 O31 O33 O31 6(5) 22_665 . . 22_665 ?
 O33 S3 O31 O32 167(3) . . . 22_665 ?
 O33 S3 O32 O31 14(3) . . . 22_665 ?

_shelx_res_file
;
TITL 1_a.res in R-3 New: R-3m
 1_sq.res created by SHELXL-2016/4 at 10:44:44 on 20-Jan-2025
CELL 1.54178 29.8478 29.8478 79.521 90 90 120
ZERR 2.00016 0.0012 0.0012 0.008 0 0 0
LATT 3
SYMM -Y,+X-Y,+Z
SYMM +Y-X,-X,+Z
SYMM +Y,+X,-Z
SYMM -X,-X+Y,-Z
SYMM -Y+X,-Y,-Z
SFAC C O S V
UNIT 540 924 42 216
EQIV $1 1-Y,1-X,+Z
DFIX 1.45 C18 C17
FLAT O24 C18 C17 O24_$1
SIMU 0.01 0.03 3.8 O1 > O33
RIGU 0.005 0.001 V5 V4 V6 O6 O14 O25 O3 O23 V8 O29 O26 O33 S3 O31 O32 O30 =
 O24 O13 O10 C18 C17 C16 C10

L.S. 20 0 325
PLAN  -99
TEMP -4
CONF
ABIN
fmap 2
acta
OMIT 5 1 -5
OMIT 5 0 -7
OMIT 4 0 10
OMIT 4 0 -14
OMIT 1 0 -2
OMIT 1 0 -5
OMIT 4 1 -12
OMIT 4 0 13
OMIT 3 3 9
OMIT 4 3 1
OMIT 5 1 7
REM <olex2.extras>
REM <HklSrc "%.\\1_sq.hkl">
REM </olex2.extras>

WGHT    0.166300 4210.420410
FVAR       0.05050
V1    4    0.571177    0.428823    0.159279    10.50000    0.05011    0.05011 =
         0.09355    0.00161   -0.00161    0.02131
V2    4    0.468379    0.340335    0.183784    11.00000    0.04771    0.08182 =
         0.09515    0.01042   -0.00130    0.02935
V3    4    0.494301    0.389465    0.222695    11.00000    0.05328    0.07351 =
         0.08459    0.00673    0.00295    0.02149
V4    4    0.518916    0.481084    0.069781    10.50000    0.07946    0.07946 =
         0.09425   -0.01723    0.01723    0.03854
V5    4    0.392949    0.417745    0.054385    11.00000    0.09693    0.12414 =
         0.08810   -0.01202    0.00064    0.06253
V6    4    0.378795    0.505561    0.032213    11.00000    0.09680    0.09238 =
         0.10890   -0.00097    0.01049    0.03837
V7    4    0.583637    0.416363    0.196112    10.50000    0.17412    0.17412 =
         0.13405    0.00370   -0.00370    0.14918
V8    4    0.486509    0.513491    0.038062    10.50000    0.14366    0.14366 =
         0.11265   -0.00659    0.00659    0.07671
O1    2    0.493999    0.356069    0.237678    11.00000    0.09819    0.11165 =
         0.11060    0.01255   -0.01241    0.04345
O2    2    0.266157    0.260027    0.140593    11.00000    0.08048    0.11588 =
         0.10207    0.01391   -0.00083    0.04578
O3    2    0.546212    0.453788    0.067065    10.50000    0.10789    0.10789 =
         0.10123   -0.01290    0.01290    0.05415
O4    2    0.597346    0.402654    0.148753    10.50000    0.09328    0.09328 =
         0.11171   -0.00151    0.00151    0.06301
O5    2    0.613448    0.386552    0.200106    10.50000    0.09496    0.09496 =
         0.12184    0.00414   -0.00414    0.06036
O6    2    0.378442    0.364091    0.046775    11.00000    0.12439    0.12563 =
         0.12067   -0.00727   -0.00498    0.05421
O7    2    0.506467    0.402827    0.145605    11.00000    0.08147    0.11746 =
         0.10714    0.01678   -0.00502    0.05238
O8    2    0.453760    0.283404    0.180596    11.00000    0.07948    0.12601 =
         0.13778   -0.01574    0.00167    0.04481
O9    2    0.250830    0.273419    0.113980    11.00000    0.07999    0.11482 =
         0.10324    0.01389    0.00283    0.04772
O10   2    0.473193    0.436258    0.088551    11.00000    0.08474    0.12671 =
         0.10776    0.00154    0.00622    0.04742
O11   2    0.487227    0.440543    0.236255    11.00000    0.09662    0.09866 =
         0.13307   -0.01986    0.01722    0.04930
O12   2    0.440363    0.353837    0.162642    11.00000    0.08319    0.12116 =
         0.11214    0.01600   -0.00433    0.05080
O13   2    0.391638    0.395920    0.079487    11.00000    0.09156    0.12971 =
         0.11293    0.00414   -0.00293    0.04898
O14   2    0.357196    0.494251    0.014540    11.00000    0.13094    0.14209 =
         0.12931    0.00628   -0.00110    0.07158
O17   2    0.345922    0.417444    0.273734    11.00000    0.10135    0.10315 =
         0.13538   -0.02074    0.02428    0.03468
O18   2    0.354489    0.485388    0.289052    11.00000    0.09992    0.10215 =
         0.13491   -0.02214    0.02761    0.04094
O19   2    0.496560    0.349024    0.205017    11.00000    0.09628    0.11602 =
         0.12710    0.01060   -0.00324    0.05522
O20   2    0.566244    0.433756    0.217119    10.50000    0.10029    0.10029 =
         0.13151   -0.00304    0.00304    0.05411
O21   2    0.539626    0.378538    0.176729    11.00000    0.09060    0.11320 =
         0.12239    0.01438   -0.00361    0.05335
O23   2    0.400028    0.457815    0.035795    11.00000    0.13265    0.13799 =
         0.12455    0.01191    0.00144    0.06834
O24   2    0.363066    0.562693    0.037142    11.00000    0.13169    0.12865 =
         0.15617    0.00020    0.00510    0.06307
O25   2    0.466566    0.451761    0.053396    11.00000    0.10430    0.13977 =
         0.11435   -0.00196   -0.00024    0.04919
O26   2    0.452530    0.547470    0.030639    10.50000    0.13138    0.13138 =
         0.13914   -0.00018    0.00018    0.06050
O29   2    0.503662    0.496338    0.020727    10.50000    0.14079    0.14079 =
         0.10111   -0.01259    0.01259    0.06021
C1    1    0.277384    0.278690    0.127393    11.00000    0.07916    0.11657 =
         0.10420    0.01229   -0.00114    0.05014
C2    1    0.335470    0.319372    0.124623    11.00000    0.08141    0.11601 =
         0.10524    0.01310   -0.00075    0.05065
C3    1    0.421138    0.362558    0.134294    11.00000    0.08229    0.11927 =
         0.10524    0.01357   -0.00140    0.04940
C4    1    0.490590    0.509410    0.252839    10.50000    0.09788    0.09788 =
         0.13248   -0.02058    0.02058    0.04561
C5    1    0.439121    0.390717    0.118952    11.00000    0.08366    0.12063 =
         0.10681    0.01135   -0.00033    0.04965
C6    1    0.351495    0.345214    0.108052    11.00000    0.08241    0.12005 =
         0.10547    0.00936    0.00148    0.04925
C7    1    0.458977    0.373021    0.147836    11.00000    0.08454    0.11957 =
         0.11070    0.01401   -0.00254    0.05015
C8    1    0.441161    0.474368    0.258679    11.00000    0.09860    0.09927 =
         0.13274   -0.02194    0.02222    0.04460
C9    1    0.368457    0.328397    0.137673    11.00000    0.08120    0.11756 =
         0.10569    0.01295   -0.00223    0.05007
C10   1    0.427322    0.406683    0.089811    11.00000    0.08672    0.12576 =
         0.10309    0.01042    0.00351    0.04484
C11   1    0.404440    0.379884    0.105873    11.00000    0.08362    0.12133 =
         0.10686    0.00983    0.00069    0.04827
C12   1    0.511729    0.488271    0.241874    10.50000    0.10026    0.10026 =
         0.13328   -0.01495    0.01495    0.04481
C13   1    0.427001    0.495127    0.271170    11.00000    0.09995    0.10153 =
         0.13440   -0.01999    0.02137    0.03963
C14   1    0.453522    0.546478    0.278062    10.50000    0.10051    0.10051 =
         0.13366   -0.02251    0.02251    0.04103
C15   1    0.372135    0.465244    0.278759    11.00000    0.10078    0.09993 =
         0.13405   -0.02275    0.02277    0.04053
C16   1    0.303737    0.607474    0.038199    10.50000    0.12333    0.12918 =
         0.16042   -0.00093   -0.00047    0.06459
C17   1    0.358710    0.641290    0.037239    10.50000    0.12833    0.12833 =
         0.16090   -0.00342    0.00342    0.06446
C18   1    0.387025    0.612975    0.037385    10.50000    0.12562    0.12562 =
         0.15452   -0.00438    0.00438    0.06748
S1    3    0.518370    0.481630    0.189320    10.50000    0.10168    0.10168 =
         0.12691   -0.00071    0.00071    0.05676
O15   2    0.485227    0.432228    0.195876    11.00000    0.11960    0.12561 =
         0.17144    0.01849   -0.00155    0.04152
O16   2    0.491943    0.508057    0.186138    10.50000    0.12034    0.12034 =
         0.16746    0.00779   -0.00779    0.08113
O22   2    0.528993    0.471007    0.174074    10.50000    0.12863    0.12863 =
         0.15563   -0.00034    0.00034    0.06604
S2    3    0.666667    0.333333    0.125280    10.16667    0.08770    0.08770 =
         0.10284    0.00000    0.00000    0.04385
O27   2    0.666667    0.333333    0.143259    10.16667    0.08998    0.08998 =
         0.10414    0.00000    0.00000    0.04499
O28   2    0.614785    0.307392    0.119474    10.50000    0.08863    0.13543 =
         0.10754   -0.00555   -0.01110    0.04431
S3    3    0.449905    0.550095    0.070821    10.50000    0.14423    0.14423 =
         0.14205    0.00134   -0.00134    0.04735
O30   2    0.430763    0.569237    0.085964    10.50000    0.16467    0.16467 =
         0.14714   -0.01677    0.01677    0.06361
O31   2    0.399601    0.505902    0.062582    10.60000    0.12673    0.13758 =
         0.13473    0.00116    0.00045    0.05731
O32   2    0.502335    0.571291    0.075359    10.60000    0.13287    0.14497 =
         0.13895   -0.00302   -0.00225    0.04747
O33   2    0.432653    0.567347    0.054577    10.30000    0.13602    0.13602 =
         0.14328   -0.00212    0.00212    0.05454
HKLF 4 1 0 1 0 -1 -1 0 0 0 1


REM  1_a.res in R-3 New: R-3m
REM R1 =  0.1067 for    2428 Fo > 4sig(Fo)  and  0.1195 for all    2887 data
REM    478 parameters refined using   1265 restraints

END

WGHT      0.1662   4212.4644

REM Highest difference peak  0.805,  deepest hole -1.466,  1-sigma level  0.098
Q1    1   0.4732  0.5268  0.0809  10.50000  0.05    0.81
Q2    1   0.4459  0.4786  0.0414  11.00000  0.05    0.55
Q3    1   0.3071  0.6142  0.0241  10.50000  0.05    0.53
Q4    1   0.4433  0.5567  0.0171  10.50000  0.05    0.48
Q5    1   0.4847  0.4281  0.1787  11.00000  0.05    0.46
Q6    1   0.5195  0.4805  0.2082  10.50000  0.05    0.44
Q7    1   0.3091  0.6182  0.0488  10.50000  0.05    0.43
Q8    1   0.6000  0.4000  0.1606  10.50000  0.05    0.41
Q9    1   0.4739  0.6082  0.0825  11.00000  0.05    0.40
Q10   1   0.4418  0.3817  0.1654  11.00000  0.05    0.38
Q11   1   0.5834  0.4166  0.1429  10.50000  0.05    0.36
Q12   1   0.5622  0.4378  0.0723  10.50000  0.05    0.36
Q13   1   0.4734  0.6062  0.0666  11.00000  0.05    0.36
Q14   1   0.5796  0.3698  0.1416  11.00000  0.05    0.35
Q15   1   0.6667  0.3333  0.1139  10.16667  0.05    0.34
Q16   1   0.3466  0.5430  0.0227  11.00000  0.05    0.34
Q17   1   0.5485  0.4515  0.0841  10.50000  0.05    0.34
Q18   1   0.4275  0.5094  0.0509  11.00000  0.05    0.34
Q19   1   0.3944  0.3682  0.0733  11.00000  0.05    0.34
Q20   1   0.6111  0.3889  0.1375  10.50000  0.05    0.32
Q21   1   0.4183  0.4435  0.2602  11.00000  0.05    0.32
Q22   1   0.4425  0.3293  0.1577  11.00000  0.05    0.32
Q23   1   0.4097  0.5210  0.0887  11.00000  0.05    0.31
Q24   1   0.5216  0.5309  0.1979  11.00000  0.05    0.30
Q25   1   0.2774  0.5548  0.0465  10.50000  0.05    0.29
Q26   1   0.4948  0.3896  0.2425  11.00000  0.05    0.29
Q27   1   0.3761  0.2856  0.1946  11.00000  0.05    0.28
Q28   1   0.3336  0.3541  0.0926  11.00000  0.05    0.28
Q29   1   0.4739  0.4547  0.0895  11.00000  0.05    0.26
Q30   1   0.3092  0.4736  0.0234  11.00000  0.05    0.26
Q31   1   0.3926  0.3356  0.0438  11.00000  0.05    0.25
Q32   1   0.6439  0.3562  0.1210  10.50000  0.05    0.25
Q33   1   0.5000  0.5000  0.0000  10.25000  0.05    0.24
Q34   1   0.4955  0.5045  0.1705  10.50000  0.05    0.24
Q35   1   0.3951  0.4173  0.0818  11.00000  0.05    0.24
Q36   1   0.3264  0.2991  0.1507  11.00000  0.05    0.24
Q37   1   0.3607  0.3768  0.0411  11.00000  0.05    0.23
Q38   1   0.4592  0.2908  0.1710  11.00000  0.05    0.23
Q39   1   0.4863  0.5137  0.0156  10.50000  0.05    0.23
Q40   1   0.6010  0.3293  0.1267  11.00000  0.05    0.23
Q41   1   0.4005  0.5995  0.0475  10.50000  0.05    0.23
Q42   1   0.3440  0.3318  0.1436  11.00000  0.05    0.22
Q43   1   0.5701  0.4299  0.2323  10.50000  0.05    0.22
Q44   1   0.4039  0.5575  0.2884  11.00000  0.05    0.22
Q45   1   0.6613  0.3852  0.1213  11.00000  0.05    0.22
Q46   1   0.3486  0.4687  0.0087  11.00000  0.05    0.22
Q47   1   0.4617  0.4180  0.0586  11.00000  0.05    0.22
Q48   1   0.4733  0.5267  0.2366  10.50000  0.05    0.21
Q49   1   0.4769  0.4506  0.2325  11.00000  0.05    0.21
Q50   1   0.4033  0.4021  0.1011  11.00000  0.05    0.20
Q51   1   0.3078  0.3093  0.1259  11.00000  0.05    0.20
Q52   1   0.4269  0.3681  0.2390  11.00000  0.05    0.20
Q53   1   0.7014  0.4029  0.1345  10.50000  0.05    0.20
Q54   1   0.4325  0.3231  0.1302  11.00000  0.05    0.20
Q55   1   0.4672  0.3114  0.2391  11.00000  0.05    0.19
Q56   1   0.4542  0.2692  0.1923  11.00000  0.05    0.19
Q57   1   0.5779  0.5194  0.0872  11.00000  0.05    0.19
Q58   1   0.4947  0.5422  0.2394  11.00000  0.05    0.18
Q59   1   0.5135  0.3535  0.2395  11.00000  0.05    0.18
Q60   1   0.3333  0.1221  0.1667  10.50000  0.05    0.18
Q61   1   0.4060  0.5940  0.0919  10.50000  0.05    0.17
Q62   1   0.2219  0.4438  0.0058  10.50000  0.05    0.17
Q63   1   0.4632  0.3354  0.2319  11.00000  0.05    0.17
Q64   1   0.5811  0.5093  0.1503  11.00000  0.05    0.16
Q65   1   0.3991  0.4947  0.2702  11.00000  0.05    0.16
Q66   1   0.4498  0.3780  0.0881  11.00000  0.05    0.15
Q67   1   0.9504  0.0496  0.0376  10.50000  0.05    0.15
Q68   1   0.4778  0.4033  0.1177  11.00000  0.05    0.15
Q69   1   0.5614  0.4386  0.1088  10.50000  0.05    0.15
Q70   1   0.5007  0.0013  0.1448  10.50000  0.05    0.15
Q71   1   0.3306  0.1308  0.1414  11.00000  0.05    0.15
Q72   1   0.3473  0.1737  0.1803  10.50000  0.05    0.15
Q73   1   0.4805  0.2979  0.0902  11.00000  0.05    0.15
Q74   1   0.3903  0.7377  0.1388  11.00000  0.05    0.15
Q75   1   0.5194  0.3478  0.1082  11.00000  0.05    0.15
Q76   1   0.5231  0.3772  0.0914  11.00000  0.05    0.15
Q77   1   0.9395  0.0605  0.0028  10.50000  0.05    0.15
Q78   1   0.3477  0.3328  0.1158  11.00000  0.05    0.14
Q79   1   0.2291  0.4583  0.0148  10.50000  0.05    0.14
Q80   1   0.4878 -0.0244  0.1273  10.50000  0.05    0.14
Q81   1   0.3172  0.1257  0.1105  11.00000  0.05    0.14
Q82   1   0.3146  0.1361  0.1288  11.00000  0.05    0.14
Q83   1   0.3813  0.6187  0.0883  10.50000  0.05    0.14
Q84   1   0.3359  0.4674  0.0580  11.00000  0.05    0.14
Q85   1   0.3908  0.4091  0.0335  11.00000  0.05    0.14
Q86   1   0.3726  0.1863  0.0872  10.50000  0.05    0.14
Q87   1   0.4158  0.4537  0.2834  11.00000  0.05    0.14
Q88   1   0.7429  0.4261  0.1630  11.00000  0.05    0.14
Q89   1   0.4470  0.4344  0.2527  11.00000  0.05    0.13
Q90   1   0.4185  0.2093  0.1844  10.50000  0.05    0.13
Q91   1   0.5454  0.3987  0.1901  11.00000  0.05    0.13
Q92   1   0.0843  0.6305  0.1684  11.00000  0.05    0.13
Q93   1   0.7396  0.4792  0.0446  10.50000  0.05    0.13
Q94   1   0.4235  0.5765  0.1057  10.50000  0.05    0.13
Q95   1   0.9295  0.0070  0.0172  11.00000  0.05    0.13
Q96   1   0.9777  0.0223  0.0933  10.50000  0.05    0.13
Q97   1   0.3388  0.5621  0.0732  11.00000  0.05    0.13
Q98   1   0.5024  0.3036  0.0861  11.00000  0.05    0.13
Q99   1   0.3333  0.6667  0.1440  10.16667  0.05    0.13
;
_shelx_res_checksum                45011
_shelx_hkl_file
;
   1   1   0 1964.50  152.48
  -2   1   0 2584.64  152.68
  -2   1   0 2161.68  152.48
   1  -2   0 2025.50  152.48
   2  -1   0 2518.35  152.58
  -1   2   0 2004.80  152.48
  -1  -1   0 1920.31  152.48
  -3   3   0 2950.60  201.78
   0  -3   0 2822.62  201.78
   3  -3   0 2931.21  201.78
   0   3   0 2771.22  201.78
   2  -4   0   14.30    2.00
  -4   2   0   19.90    1.90
   4  -2   0   27.30    3.80
  -2   4   0   15.00    2.20
   4  -2   0   17.80    1.90
   4  -5   0  894.01   64.39
   4  -5   0 1034.60   65.29
  -5   1   0  951.10   64.29
  -4   5   0  844.92   64.39
  -1  -4   0  840.42   64.39
  -5   4   0  873.61   69.89
   1  -5   0 1075.49   70.69
   1  -5   0  892.61   69.89
   5  -4   0 1025.30   70.59
   5  -4   0  930.51   69.89
  -4  -1   0 1077.09   69.79
  -1   5   0 1062.19   70.69
  -6   3   0  268.47   18.80
   3  -6   0  269.77   19.00
   6  -3   0  254.77   18.80
  -3  -3   0  258.77   18.70
   0  -6   0  633.34   47.10
   6  -6   0  696.93   47.20
   5  -7   0  826.02   57.09
  -7   2   0  794.52   55.09
   5  -7   0  786.02   55.29
  -2  -5   0  716.03   55.09
  -7   5   0  737.03   55.69
   2  -7   0  866.51   57.69
   2  -7   0  746.43   55.79
  -5  -2   0  698.63   55.49
  -5  -2   0  878.21   55.59
   7  -5   0  813.42   57.19
   7  -5   0  774.22   55.69
   7  -8   0 2077.09  152.48
   7  -8   0 2400.36  153.68
  -1  -7   0 2012.00  152.38
   4  -8   0 3653.43  228.58
  -8   4   0 3100.69  227.28
   4  -8   0 3070.09  227.38
   8  -4   0 3362.06  227.98
   8  -4   0 3192.28  227.18
  -4  -4   0 3001.60  227.18
   1  -8   0 2009.60  153.58
   8  -7   0 2129.79  153.58
   8  -7   0 2401.96  154.88
   6  -9   0   14.80    9.30
  -9   3   0    6.60    1.80
   6  -9   0    0.00    2.40
  -3  -6   0    4.40    1.90
   3  -9   0    5.10    2.40
   3  -9   0    4.00   10.00
  -9   6   0    0.40    2.50
  -6  -3   0   10.60    2.70
   9  -6   0   10.00    8.20
   9  -6   0    0.50    2.30
  -6  -3   0    6.00    1.50
   0  -9   0 1723.63  131.99
   9  -9   0 1993.70  134.59
   9  -9   0 1885.81  131.79
   8 -10   0  579.94   41.30
   8 -10   0  573.74   44.60
  -2  -8   0  574.24   41.10
 -10   5   0 3962.60  299.37
   5 -10   0 4153.78  299.57
  10  -5   0 4807.82  300.37
  -5  -5   0 3948.90  299.27
  10  -5   0 4402.06  299.47
   2 -10   0  616.04   46.90
  10  -8   0  592.34   43.10
  10 -11   0  769.12   57.09
  10 -11   0  901.61   60.89
  -1 -10   0  737.63   56.89
   7 -11   0   64.19    7.10
   7 -11   0   95.49   18.20
 -11   4   0   67.49    6.20
  -4  -7   0   64.69    6.10
 -11   7   0   60.29    7.20
   4 -11   0   65.99    6.90
  11  -7   0   67.09    7.00
  -7  -4   0   66.29    5.70
  -7  -4   0   81.89    7.40
   1 -11   0  751.62   57.59
  11 -10   0  777.52   57.69
  11 -10   0  902.51   60.99
   9 -12   0   60.79   14.10
   9 -12   0   56.59    7.30
  -3  -9   0   48.00    5.80
 -12   6   0   59.69    6.80
   6 -12   0   89.39   14.50
   6 -12   0   59.69    7.10
  12  -6   0   74.99   15.60
  -6  -6   0   54.29    6.80
  12  -6   0   58.99    7.30
   3 -12   0   44.90    6.50
   3 -12   0   72.59   16.20
  12  -9   0   50.79    7.10
  12  -9   0   63.99   12.70
   0 -12   0   17.40    4.10
  12 -12   0   18.80    4.90
  11 -13   0  923.71   64.19
  -2 -11   0  862.31   63.59
   8 -13   0  310.77   22.50
 -13   5   0  271.57   21.70
  -5  -8   0  305.07   21.70
   5 -13   0  373.16   33.40
   5 -13   0  314.37   24.90
  -8  -5   0  363.06   25.20
  13  -8   0  320.47   24.80
  13  -8   0  392.26   30.90
  -8  -5   0  281.27   24.30
   2 -13   0  881.41   68.79
  13 -11   0 1083.39   72.69
  13 -11   0  938.11   68.89
  13 -14   0   12.70   18.30
  13 -14   0   23.70    5.80
  -1 -13   0    8.70    4.40
  10 -14   0  460.65   34.80
  10 -14   0  521.65   42.70
  -4 -10   0  445.66   34.10
   7 -14   0  398.36   32.10
   7 -14   0  481.75   40.50
  -7  -7   0  409.06   31.30
  14  -7   0  473.85   36.90
   4 -14   0  564.54   45.20
   4 -14   0  455.85   36.60
  14 -10   0  487.15   36.70
  14 -10   0  513.55   42.20
   1 -14   0   14.10    4.80
  14 -13   0   23.80   17.60
  14 -13   0   21.60    6.20
  12 -15   0  800.52   60.49
  12 -15   0  704.23   52.79
  -3 -12   0  688.63   52.19
   9 -15   0  639.74   48.50
   9 -15   0  533.95   40.90
  -6  -9   0  517.95   40.10
   6 -15   0  646.04   50.09
   6 -15   0  504.15   41.00
  -9  -6   0  537.55   40.20
  15  -9   0  589.24   46.10
   3 -15   0  671.73   51.69
  15 -12   0  697.93   54.59
  15 -12   0  776.12   57.59
   0 -15   0   73.49   10.50
  15 -15   0   66.19    9.60
  15 -15   0   88.49   22.90
  14 -16   0   27.20   23.60
  14 -16   0   26.70    7.80
  -2 -14   0   39.90    6.50
  11 -16   0    3.70   20.90
  11 -16   0   10.20    6.00
  -5 -11   0   11.70    4.40
   8 -16   0 1209.08   87.49
   8 -16   0 1094.89   81.79
  16  -8   0 1211.88   84.99
  -8  -8   0 1064.79   80.99
   5 -16   0    3.70    5.10
   5 -16   0    2.60   20.90
  16 -11   0   11.00   16.30
   2 -16   0   36.30    6.90
  16 -14   0   47.80   20.90
  16 -17   0  -10.00   26.80
  13 -17   0   30.90    7.70
  13 -17   0   24.10   25.10
  -4 -13   0   22.00    5.90
  10 -17   0  170.18   16.20
  10 -17   0  162.08   35.80
  -7 -10   0  157.68   13.90
   7 -17   0  174.78   28.00
   7 -17   0  162.08   16.20
  17 -10   0  183.58   28.40
   4 -17   0   29.10    7.00
   4 -17   0    6.10   25.60
  17 -13   0   32.20   21.20
   1 -17   0   14.30    8.40
  17 -16   0  -16.70   24.80
  15 -18   0   72.59   11.50
  15 -18   0   97.89   29.60
  12 -18   0  386.66   31.80
  12 -18   0  460.55   49.30
  -6 -12   0  381.86   30.20
   9 -18   0  130.29   28.20
   9 -18   0  117.59   15.30
  -9  -9   0  136.49   12.50
  18  -9   0  143.79   22.70
   6 -18   0  445.66   50.49
   6 -18   0  404.46   32.80
  18 -12   0  423.36   44.40
   3 -18   0   68.89   10.20
  18 -15   0   82.49   26.90
   0 -18   0  126.69   17.20
  18 -18   0  129.49   34.40
  17 -19   0    4.50   33.90
  -2 -17   0   70.49   10.40
  14 -19   0  169.28   34.20
  14 -19   0  155.38   18.50
  -5 -14   0  118.09   16.60
  11 -19   0  199.98   20.10
  11 -19   0  348.87   72.59
  -8 -11   0  179.48   17.40
   8 -19   0  196.58   21.30
   8 -19   0  235.88   36.40
  19 -11   0  275.47   39.10
   5 -19   0  144.39   18.00
  19 -14   0  171.18   30.00
   2 -19   0   79.59   12.20
  19 -17   0   85.19   32.50
  16 -20   0   41.70   36.10
  -4 -16   0   22.10    8.90
  13 -20   0   43.30   34.20
  13 -20   0   53.79   12.10
  -7 -13   0   76.79    9.90
  10 -20   0  777.32   61.69
 -10 -10   0  772.82   59.99
  20 -10   0  964.20   72.19
   7 -20   0   82.79   36.80
   7 -20   0   72.19   11.30
  20 -13   0   16.40   26.50
   4 -20   0    6.00    9.40
  20 -16   0   11.00   31.10
  12 -21   0   64.39   12.50
  12 -21   0   46.20   38.50
  -9 -12   0   53.39   10.00
   9 -21   0   58.59   12.10
   9 -21   0   81.99   39.60
  21 -12   0   59.09   30.10
  -1   3  -1 4536.45  315.67
   3  -2  -1 4547.75  315.57
  -3   2   1 4332.57  315.57
   1  -3   1 4525.55  315.67
  -2   2  -1 9524.55  686.33
   2  -2   1 9999.00  686.33
   5  -3  -1   23.10    2.90
  -3  -2  -1   36.10    2.60
   2  -5   1   31.90    3.10
  -5   3   1   30.80    3.00
   2  -5   1   23.50    6.20
  -3   1  -1 6485.05  474.85
   1   2  -1 6589.04  474.85
   2  -3  -1 6887.81  474.95
  -2   3   1 7061.39  474.95
  -1  -3  -1  194.38   13.10
  -3   4  -1  191.08   13.20
   1   3   1  187.58   13.10
  -4   1   1  158.98   13.00
   3  -4   1  185.28   13.20
   7  -4  -1 1032.30   73.79
  -4  -3  -1 1122.69   73.69
   7  -4  -1  879.11   74.69
   3  -7   1 1095.39   73.89
  -7   4   1 1094.99   73.79
   4  -4  -1  134.19   10.00
  -4   4   1  140.49   10.00
   0  -4   1  133.89    9.90
  -4   3  -1  189.88   12.60
   1  -4  -1  190.88   12.70
  -3  -1   1  151.88   12.60
  -1   4   1  173.28   12.70
   4  -3   1  174.08   12.60
  -2  -4  -1  625.44   42.30
   4  -6   1  549.54   44.00
  -6   2   1  592.24   42.20
   4  -6   1  620.14   42.40
   9  -5  -1  165.58   13.00
  -5  -4  -1  174.18   12.60
   9  -5  -1  190.18   17.30
   4  -9   1  146.79   19.40
  -9   5   1  177.68   13.00
   4  -9   1  178.98   13.20
   6  -5  -1  395.36   29.90
  -6   5   1  419.06   30.00
   1  -6   1  446.26   30.00
  -5   2  -1   27.20    2.60
   3  -5  -1   27.00    3.00
  -2  -3   1   34.90    2.70
   0  -5  -1 3980.90  258.87
  -5   5  -1 3979.60  258.97
   5  -5   1 3125.69  259.37
  -5   0   1 3568.94  258.77
   5  -5   1 3745.03  258.87
  -3  -5  -1  708.23   48.30
  -8   3   1  669.93   48.30
   5  -8   1  669.33   48.50
  -6  -5  -1  580.34   36.90
  11  -6  -1  456.35   39.90
  11  -6  -1  501.25   37.20
   5 -11   1  445.46   42.40
   5 -11   1  569.84   38.30
 -11   6   1  542.45   37.20
   8  -6  -1  550.84   39.80
  -8   6   1  546.45   39.80
   2  -8   1  579.64   39.90
   5  -6  -1  417.86   30.50
  -1  -5   1  437.96   30.40
   2  -6  -1  625.34   41.20
   2  -6  -1  517.05   42.60
  -6   4  -1  624.94   41.10
  -4  -2   1  602.54   40.90
   6  -4   1  570.34   41.00
  -4  -2   1  578.44   41.00
   6  -4   1  532.95   42.30
  -1  -6  -1  811.72   51.69
  -7   1   1  716.13   51.49
   6  -7   1  647.74   53.29
   6  -7   1  738.23   51.69
  -4  -6  -1  578.74   38.10
 -10   4   1  539.15   38.10
   6 -10   1  550.04   38.50
   6 -10   1  461.55   41.90
  13  -7  -1   18.30    4.80
  -7  -6  -1   26.60    6.10
  10  -7  -1  683.33   50.09
  10  -7  -1  634.54   47.70
   3 -10   1  691.13   47.80
   3 -10   1  671.53   51.39
   7  -7  -1    6.50    2.30
   7  -7  -1   11.40    8.20
   0  -7   1   11.00    2.20
   4  -7  -1 1113.69   77.79
  -7   3  -1 1100.29   77.59
  -3  -4   1 1087.39   77.59
  -7   6  -1  753.12   52.19
   1  -7  -1  786.72   52.29
   7  -6   1  674.93   53.69
   7  -6   1  746.23   52.19
  -6  -1   1  720.33   51.99
  -2  -7  -1 2515.55  167.28
   7  -9   1 2451.35  167.48
  -9   2   1 2342.97  167.08
   7  -9   1 2185.98  168.68
  -5  -7  -1  396.46   26.90
   7 -12   1  378.96   27.50
   7 -12   1  334.97   33.50
 -12   5   1  369.46   27.00
  -8  -7  -1  362.96   26.00
   7 -15   1  350.36   27.20
  12  -8  -1   27.00    4.40
  12  -8  -1   35.50   11.20
  -8  -4  -1   16.90    4.30
   4 -12   1   41.90   14.40
   4 -12   1   16.90    3.70
   9  -8  -1 1528.25  108.19
   9  -8  -1 1483.65  109.69
   1  -9   1 1580.64  108.19
  -8   2  -1  568.54   40.70
   6  -8  -1  577.44   41.10
  -2  -6   1  582.34   40.90
   3  -8  -1  691.53   46.10
  -8   5  -1  688.03   45.90
  -5  -3   1  619.14   45.90
  -5  -3   1  695.83   45.80
   8  -5   1  641.64   45.90
   8  -5   1  541.55   47.50
   0  -8  -1  890.11   60.59
   8  -8   1  817.72   60.59
  -3  -8  -1   48.60    5.50
   8 -11   1   66.39   13.10
   8 -11   1   55.29    6.60
 -11   3   1   50.89    5.30
  -6  -8  -1  172.28   13.10
  14  -6  -1  169.08   21.70
   8 -14   1  129.49   26.50
   8 -14   1  173.38   14.40
  -9  -8  -1  531.15   35.80
  17  -9  -1  480.85   44.50
   8 -17   1  501.35   37.20
   8 -17   1  420.56   49.70
  14  -9  -1   16.30   13.40
  14  -9  -1   24.80    5.70
   5 -14   1   21.50    4.80
   5 -14   1    2.20   16.90
  11  -9  -1  156.68   13.50
   2 -11   1  183.78   13.40
   8  -9  -1 1484.45  111.39
   8  -9  -1 1579.34  109.79
  -1  -8   1 1596.24  109.79
   5  -9  -1  151.08   19.20
   5  -9  -1  189.48   13.60
  -9   4  -1  184.88   13.20
  -4  -5   1  178.98   13.20
   2  -9  -1 2450.35  164.78
  -7  -2   1 2284.07  164.48
   9  -7   1 2371.76  164.68
   9  -7   1 2203.18  165.78
  -7  -2   1 2371.56  164.38
  -1  -9  -1   -0.60    2.50
   9 -10   1    6.60   11.10
   9 -10   1    3.30    3.00
  -4  -9  -1  297.17   22.20
   9 -13   1  315.27   22.90
 -13   4   1  291.67   22.00
  16  -7  -1   83.39   16.10
  -7  -9  -1   72.99    8.30
   9 -16   1   79.59   21.10
   9 -16   1   70.09   10.80
   9 -19   1   38.00   30.20
  16 -10  -1   -8.40   16.20
   6 -16   1    6.60   20.80
   6 -16   1   -0.20    5.10
  13 -10  -1   24.40    5.10
  13 -10  -1   29.80   13.50
   3 -13   1   19.00    4.40
   3 -13   1   27.80   16.90
  10 -10  -1 1442.26  100.79
  10 -10  -1 1263.97  102.69
   0 -10   1 1558.44  100.79
   7 -10  -1  673.33   48.10
 -10   3  -1  677.63   47.60
  -3  -7   1  667.53   47.80
   4 -10  -1  535.55   37.90
   4 -10  -1  464.45   41.60
 -10   6  -1  548.25   37.70
  -6  -4   1  493.45   37.80
  10  -6   1  515.65   37.70
  -6  -4   1  595.14   37.50
  10  -6   1  530.45   40.50
   1 -10  -1    1.50    2.70
  10  -9   1   -4.60   10.70
  10  -9   1    0.60    3.00
  -2 -10  -1   28.80    4.00
  10 -12   1   18.60   14.20
  10 -12   1   30.00    4.90
  -5 -10  -1   41.30    6.50
  10 -15   1   44.40    6.50
  10 -15   1   29.50   18.80
  -8 -10  -1   43.30    6.30
  10 -18   1   35.00    8.10
  10 -18   1   -5.40   25.60
  21 -11  -1   -1.80   30.60
  10 -21   1   13.50   10.40
  10 -21   1  -22.40   37.10
  18 -11  -1  136.39   30.00
   7 -18   1  120.49   28.90
   7 -18   1  145.19   15.40
  15 -11  -1  407.66   37.90
   4 -15   1  388.46   30.20
   4 -15   1  423.36   41.80
  12 -11  -1  623.14   52.09
  12 -11  -1  677.33   48.10
   1 -12   1  699.13   48.10
   9 -11  -1  124.79   21.50
   9 -11  -1  166.08   13.30
  -2  -9   1  175.88   12.70
   6 -11  -1  453.25   42.80
 -11   5  -1  550.44   38.70
   6 -11  -1  556.34   39.10
  -5  -6   1  595.64   38.70
   3 -11  -1   39.20    6.20
   3 -11  -1   69.59   14.10
  11  -8   1   55.89    6.50
  -8  -3   1   56.39    4.90
  11  -8   1   57.39   11.50
  -8  -3   1   62.89    6.80
   0 -11  -1   20.80    3.80
  11 -11   1   18.60    4.30
  -3 -11  -1   90.29    9.30
  11 -14   1   97.09   10.80
  11 -14   1  125.29   26.70
  -6 -11  -1   13.30    5.10
  11 -17   1   15.80    6.70
  11 -17   1   18.70   23.90
  -9 -11  -1  956.10   68.19
  11 -20   1 1048.60   84.99
  11 -20   1  847.02   72.09
  20 -12  -1   36.40   27.60
   8 -20   1   75.19   35.60
   8 -20   1   36.90    9.80
  17 -12  -1    8.70   18.40
   5 -17   1    4.70    6.20
   5 -17   1    8.80   24.60
  14 -12  -1  212.98   17.90
   2 -14   1  214.78   17.30
  11 -12  -1  620.24   52.59
  11 -12  -1  669.83   47.70
  -1 -11   1  689.43   47.50
 -12   4  -1   14.20    2.90
   8 -12  -1   15.90    6.70
  -4  -8   1   22.00    3.20
 -12   7  -1  366.56   26.60
   5 -12  -1  333.47   32.70
   5 -12  -1  392.56   26.90
  12  -7   1  349.27   26.60
  12  -7   1  349.37   31.10
  -7  -5   1  389.06   26.20
  -7  -5   1  354.36   27.00
   2 -12  -1   26.50    4.30
  12 -10   1   27.80    4.60
  12 -10   1   18.10   12.70
  -1 -12  -1  234.98   17.20
  12 -13   1  220.48   17.80
  12 -13   1  173.18   28.40
  -4 -12  -1  260.27   19.00
  12 -16   1  178.78   36.60
  12 -16   1  232.68   20.20
  -7 -12  -1  178.28   17.10
  12 -19   1  205.18   20.10
  12 -19   1  178.68   34.20
   6 -19   1   18.00   30.50
   6 -19   1    4.40    8.10
  16 -13  -1   54.59   20.30
   3 -16   1   21.80    6.30
  13 -13  -1  184.28   26.80
  13 -13  -1  158.88   14.30
   0 -13   1  142.89   13.30
  10 -13  -1   22.00    4.90
  10 -13  -1   24.30   15.30
  -3 -10   1   23.70    4.00
   7 -13  -1    5.60    3.90
 -13   6  -1    2.90    5.50
  -6  -7   1    6.10    2.70
   4 -13  -1  362.56   33.00
   4 -13  -1  312.97   23.80
  13  -9   1  310.97   23.90
  -9  -4   1  299.47   24.00
   1 -13  -1  250.47   18.40
  13 -12   1  218.58   18.70
  -2 -13  -1   13.40    5.10
  13 -15   1   57.49   21.30
  13 -15   1   20.20    6.30
  -5 -13  -1   65.89    8.30
  13 -18   1   73.09   43.60
  13 -18   1   59.89    9.80
  -8 -13  -1  278.47   25.30
  13 -21   1  342.67   58.79
  13 -21   1  285.67   28.90
  18 -14  -1  146.69   30.30
   4 -18   1  162.48   22.60
  15 -14  -1   68.49   11.20
  15 -14  -1   84.89   21.40
   1 -15   1   98.29   10.80
  12 -14  -1  216.08   18.90
  12 -14  -1  292.67   31.70
  -2 -12   1  220.18   18.10
   9 -14  -1   18.00   16.00
   9 -14  -1   19.00    4.80
  -5  -9   1   20.80    3.90
   6 -14  -1  128.09   27.70
   6 -14  -1  173.88   14.30
  -8  -6   1  188.28   12.90
  14  -8   1  127.99   22.40
   3 -14  -1  127.29   27.10
   3 -14  -1   86.19   10.40
  14 -11   1  100.79   11.60
  14 -11   1  143.69   24.10
   0 -14  -1   91.69   10.50
  14 -14   1  105.59   21.30
  14 -14   1   90.39   12.10
  -3 -14  -1    4.80    5.60
  14 -17   1  -17.50   25.50
  14 -17   1   14.00    7.50
  -6 -14  -1   -2.00    7.60
  14 -20   1   17.10   10.80
  14 -20   1  -33.90   34.10
  20 -15  -1   96.09   31.60
   5 -20   1   99.49   13.20
  17 -15  -1   66.09   25.70
   2 -17   1   62.49    9.00
  14 -15  -1   80.29   12.20
  14 -15  -1   98.79   21.90
  -1 -14   1   92.49   10.60
  11 -15  -1  404.26   40.60
  11 -15  -1  387.56   30.00
  -4 -11   1  395.36   29.10
   8 -15  -1  462.15   39.60
   8 -15  -1  381.36   29.80
  -7  -8   1  368.46   28.70
   5 -15  -1   33.50   19.30
   5 -15  -1   35.90    5.80
  15 -10   1   31.30   15.50
   2 -15  -1   14.70    5.30
  15 -13   1    8.20    6.70
  15 -13   1   52.99   19.00
  -1 -15  -1    8.10    5.90
  15 -16   1   12.50   23.30
  15 -16   1    2.90    7.80
  -4 -15  -1   82.09   10.90
  15 -19   1   90.79   33.30
  15 -19   1   91.39   13.00
  19 -16  -1   30.10   27.60
   3 -19   1    9.40    8.70
  16 -16  -1   38.50   26.80
  13 -16  -1   64.89   22.50
  13 -16  -1   27.70    6.80
  -3 -13   1   27.30    5.80
  10 -16  -1  -15.50   20.10
  10 -16  -1    2.80    5.50
  -6 -10   1   -3.90    3.80
   7 -16  -1   72.49   10.40
   7 -16  -1   88.59   21.80
  -9  -7   1   68.79    7.60
  16  -9   1   73.29   17.40
   4 -16  -1  254.87   19.30
  16 -12   1  172.68   32.20
   1 -16  -1    3.80    5.80
  16 -15   1   12.80   23.00
  -2 -16  -1   43.60    8.60
  16 -18   1   37.90   30.50
  18 -17  -1  340.17   50.09
   1 -18   1  316.87   27.70
  15 -17  -1   66.79   10.30
  -2 -15   1   63.59    8.70
  12 -17  -1    5.80    6.50
  12 -17  -1  -25.80   23.60
  -5 -12   1    3.80    5.10
   9 -17  -1  483.85   37.30
   9 -17  -1  439.56   49.30
  -8  -9   1  530.85   36.00
   6 -17  -1   31.60   23.30
   6 -17  -1   15.70    6.30
  17 -11   1   41.40   18.70
   3 -17  -1    1.70    6.50
  17 -14   1   -9.70   22.50
   0 -17  -1   28.70    8.30
  17 -17   1   27.70   28.60
  17 -18  -1  297.47   49.80
  -1 -17   1  304.17   26.20
  14 -18  -1  158.28   32.50
  14 -18  -1  190.88   19.10
  -4 -14   1  175.98   16.70
  11 -18  -1  135.49   16.10
  11 -18  -1  147.79   28.70
  -7 -11   1  131.59   13.20
   8 -18  -1   15.90   25.40
   8 -18  -1   32.40    7.60
  18 -10   1   27.40   18.90
 -10  -8   1   32.20    5.50
   5 -18  -1   67.99    9.40
  18 -13   1   36.70   22.80
   2 -18  -1   33.50    8.80
  18 -16   1   42.80   28.30
  16 -19  -1   -1.60   32.10
  -3 -16   1   -0.90    7.70
  13 -19  -1    9.90    8.60
  13 -19  -1   -0.30   30.00
  -6 -13   1    7.50    6.70
  10 -19  -1  105.49   36.80
   7 -19  -1  229.18   45.80
  19 -12   1  155.18   27.70
   4 -19  -1   99.59   15.70
  19 -15   1  105.69   29.00
  15 -20  -1   83.89   14.30
  15 -20  -1   86.99   35.80
  -5 -15   1   99.69   12.00
  12 -20  -1   23.60   33.30
  -8 -12   1   37.30    9.00
   9 -20  -1  954.30   70.99
   9 -20  -1  975.20   85.99
   6 -20  -1    2.70    9.20
  20 -14   1   -6.60   27.90
  11 -21  -1   44.60   37.20
   8 -21  -1  292.47   27.70
   8 -21  -1  324.87   60.49
  21 -13   1  284.67   52.99
  -1   1  -2  721.93   47.10
  -1   0   2  617.84   47.10
   2  -2  -2   96.69    7.40
   0   2  -2  101.19    7.40
   2  -2  -2  108.69    8.20
  -2   2   2  102.49    8.30
   0  -2   2  101.79    7.40
  -2   2   2  109.79    7.50
   3  -1  -2  304.67   22.10
  -1  -2  -2  327.67   22.10
  -2   3  -2  311.97   22.20
   3  -1  -2  348.97   22.70
  -2   3  -2  268.67   22.90
   2  -3   2  279.87   22.90
   2  -3   2  325.27   22.20
  -3   1   2  291.67   22.20
  -3   1   2  350.16   22.80
   1   2   2  322.67   22.10
  -1   4  -2 1820.62  119.19
  -1   4  -2 1505.25  119.59
   4  -3  -2 1846.52  119.09
   4  -3  -2 1453.25  119.39
   1  -4   2 1918.61  119.19
   1  -4   2 1606.34  119.59
  -3   2  -2  320.97   21.20
   1  -3  -2  266.77   21.80
   1  -3  -2  315.37   21.20
  -3   2  -2  258.87   21.90
   3  -2   2  318.67   21.20
  -2  -1   2  306.47   21.20
  -1   3   2  323.87   21.30
   3  -2   2  281.07   21.80
  -2  -3  -2   63.69    4.50
   5  -2  -2   47.50    7.60
  -3   5  -2   62.99    4.90
   5  -2  -2   58.79    4.60
   3  -5   2   42.50    7.60
  -5   2   2   58.09    4.70
   3  -5   2   62.19    4.80
   2   3   2   59.39    4.60
   6  -4  -2    5.10    5.70
   6  -4  -2   -0.10    1.60
   2  -6   2    0.50    1.50
  -6   4   2    0.60    1.70
   2  -6   2   14.80    7.60
   3  -4  -2 1947.81  133.49
   1   3  -2 1737.43  133.49
  -3   4   2 2033.30  133.59
  -1  -3   2 1867.81  133.49
   0  -4  -2  531.25   36.30
  -4   4  -2  507.35   36.30
  -4   0   2  485.45   36.20
   4  -4   2  526.45   36.30
  -3  -4  -2 1291.87   89.09
   7  -3  -2 1167.68   89.89
   7  -3  -2 1275.97   89.09
   4  -7   2 1244.48   90.69
  -7   3   2 1310.97   89.09
   4  -7   2 1289.17   89.29
  -5  -3  -2  939.61   61.99
   8  -5  -2  872.51   62.09
   3  -8   2  724.63   64.19
   3  -8   2  917.01   62.29
  -8   5   2  930.21   62.19
   5  -5  -2 2582.34  181.08
  -5   5   2 2590.94  181.08
   0  -5   2 2543.75  181.08
  -5   3  -2   65.29    4.60
  -5   3  -2   46.70    9.30
   5  -3   2   43.90    8.10
   5  -3   2   59.79    4.60
  -3  -2   2   60.59    4.50
  -1  -5  -2  443.96   29.90
  -6   1   2  394.66   29.80
   5  -6   2  421.06   29.90
   9  -4  -2 1245.38   90.09
  -4  -5  -2 1248.58   88.89
   9  -4  -2 1315.17   89.09
  -9   4   2 1194.08   88.89
   5  -9   2 1179.88   89.09
   5  -9   2 1382.16   91.19
  10  -6  -2 1100.19   76.69
  10  -6  -2 1083.39   74.99
  -6  -4  -2 1039.30   74.69
 -10   6   2 1010.30   74.99
   4 -10   2 1034.50   75.09
   4 -10   2 1089.59   77.79
   7  -6  -2 1271.57  101.19
   7  -6  -2 1457.55  100.29
   1  -7   2 1531.75  100.29
   4  -6  -2   10.80    6.80
   4  -6  -2    1.70    1.70
  -6   2  -2    2.10    1.10
  -2  -4   2   -0.20    1.30
  -6   5  -2  433.26   29.60
   1  -6  -2  429.36   29.60
  -5  -1   2  373.96   29.50
   6  -5   2  425.26   29.60
  -2  -6  -2   25.20    3.40
  -8   2   2   27.20    3.50
   6  -8   2   23.40    3.30
   6  -8   2   38.50    9.50
  -5  -6  -2  170.68   12.50
 -11   5   2  160.08   12.90
   6 -11   2  170.18   13.30
  -7  -5  -2  232.48   16.40
  -7  -5  -2  212.38   15.30
  12  -7  -2  200.08   16.10
   5 -12   2  195.68   16.10
   5 -12   2  268.37   26.40
 -12   7   2  173.48   16.20
   9  -7  -2  614.34   43.10
   2  -9   2  594.14   43.10
   6  -7  -2 1466.05   98.09
   6  -7  -2 1241.08   98.99
  -1  -6   2 1458.45   97.99
   3  -7  -2 1331.07   86.89
   3  -7  -2 1184.88   87.99
  -7   4  -2 1317.07   86.69
  -4  -3   2 1304.17   86.69
   7  -4   2 1138.69   87.59
   7  -4   2 1096.49   86.69
   0  -7  -2  154.68   10.80
   7  -7   2  108.69   16.00
  -7   0   2  140.09   10.60
   7  -7   2  151.38   11.00
  -3  -7  -2  185.48   13.20
   7 -10   2  164.48   13.60
 -10   3   2  176.88   13.20
  -6  -7  -2  384.06   28.90
  13  -6  -2  453.15   33.20
   7 -13   2  374.06   29.50
  14  -8  -2  167.98   23.00
  14  -8  -2  160.38   16.70
  -8  -6  -2  190.18   13.20
   6 -14   2  177.08   14.60
   6 -14   2  143.69   22.10
  11  -8  -2  648.64   45.20
  11  -8  -2  606.64   48.00
   3 -11   2  635.44   45.20
   8  -8  -2 2616.34  216.58
   8  -8  -2 3221.68  215.78
   0  -8   2 3348.36  215.78
   5  -8  -2  914.41   64.49
  -8   3  -2  904.21   64.19
  -3  -5   2  912.51   64.29
   2  -8  -2   22.80    3.10
  -8   6  -2   26.90    3.30
   8  -6   2   26.80    8.50
  -6  -2   2   27.20    4.10
   8  -6   2   27.80    3.90
  -6  -2   2   32.70    3.10
  -1  -8  -2  607.24   40.80
   8  -9   2  503.65   44.10
   8  -9   2  597.64   41.00
  -4  -8  -2 1036.80   73.89
 -12   4   2 1032.60   73.89
   8 -12   2 1086.49   77.69
   8 -12   2 1019.40   74.69
  15  -7  -2   51.19   13.90
  -7  -8  -2   23.80    4.00
   8 -15   2   24.20    5.50
   8 -15   2   40.40   18.90
  16  -9  -2  269.87   31.30
  -9  -7  -2  321.77   22.40
   7 -16   2  313.97   23.80
   7 -16   2  275.97   38.90
  13  -9  -2  182.48   23.10
  13  -9  -2  175.98   14.70
   4 -13   2  172.78   14.30
   4 -13   2  175.38   27.60
  10  -9  -2   23.10    3.80
  10  -9  -2    7.20   10.50
   1 -10   2   29.20    4.50
   7  -9  -2  591.54   42.00
  -2  -7   2  581.84   41.80
  -9   5  -2 1221.28   88.89
   4  -9  -2 1230.88   89.19
   4  -9  -2 1301.47   90.79
  -5  -4   2 1210.88   88.89
  -5  -4   2 1303.47   89.09
   9  -5   2 1295.07   90.19
   1  -9  -2  600.64   41.80
   9  -8   2  602.64   41.80
   9  -8   2  547.15   44.70
  -2  -9  -2    7.80    2.70
   9 -11   2    8.20    3.60
   9 -11   2   27.60   12.50
  -5  -9  -2   32.50    4.40
   9 -14   2   32.70   17.20
   9 -14   2   32.00    5.50
  -8  -9  -2  133.79   12.20
   9 -17   2  143.79   14.70
  18 -10  -2   29.20   19.80
   8 -18   2   43.00    8.00
   8 -18   2   37.10   26.10
  15 -10  -2   12.00   14.10
   5 -15   2  -24.10   19.00
   5 -15   2   10.50    4.90
  12 -10  -2   88.09    9.10
  12 -10  -2   89.89   18.90
   2 -12   2   91.59    8.70
   9 -10  -2   20.70    3.90
   9 -10  -2   33.90   11.20
  -1  -9   2   25.80    3.50
   6 -10  -2 1074.99   76.89
   6 -10  -2 1048.10   74.79
 -10   4  -2 1030.80   74.39
  -4  -6   2 1063.39   74.49
 -10   7  -2  162.88   12.90
   3 -10  -2  138.89   21.00
   3 -10  -2  185.88   13.00
  10  -7   2  155.48   18.80
  -7  -3   2  176.88   13.00
  10  -7   2  160.48   12.80
  -3 -10  -2  209.68   16.90
  10 -13   2  223.18   17.70
  10 -13   2  242.58   27.90
  -6 -10  -2   16.20    4.30
  10 -16   2    7.70    5.60
  10 -16   2   -0.20   19.70
  -9 -10  -2  255.27   21.60
  19  -9  -2  310.17   39.50
  10 -19   2  272.17   24.40
   9 -20   2   90.69   12.80
   9 -20   2   74.79   35.20
  17 -11  -2   37.80   18.70
   6 -17   2   37.40   24.40
   6 -17   2   15.40    6.30
  14 -11  -2  383.86   28.10
  14 -11  -2  371.66   34.90
   3 -14   2  356.26   27.70
  11 -11  -2  493.25   38.50
  11 -11  -2  448.26   33.10
   0 -11   2  427.86   32.90
   8 -11  -2  651.63   45.80
   8 -11  -2  609.14   49.30
  -3  -8   2  651.53   45.60
 -11   6  -2  157.78   13.00
  -6  -5   2  181.78   12.70
   2 -11  -2    3.20    3.20
  11  -9   2   11.20    3.40
  -9  -2   2   13.50    3.50
  11  -9   2   35.40   11.70
  -9  -2   2    5.70    2.00
  -1 -11  -2  101.89    9.00
  11 -12   2  101.29   10.00
  11 -12   2   72.59   16.80
  -4 -11  -2   22.40    4.60
  11 -15   2   18.40   19.20
  11 -15   2   22.60    5.90
  -7 -11  -2  226.48   18.40
  11 -18   2  219.18   20.60
  11 -18   2  224.18   33.50
  11 -21   2   70.39   37.70
  11 -21   2   34.70   11.80
  19 -12  -2  130.89   26.10
   7 -19   2  101.29   32.80
  16 -12  -2   32.80   18.10
   4 -16   2   27.80    6.30
   4 -16   2   51.69   22.20
  13 -12  -2    4.00   14.80
  13 -12  -2   11.60    5.00
   1 -13   2   11.70    4.10
  10 -12  -2   86.69    9.30
  10 -12  -2   91.39   16.00
  -2 -10   2   89.69    8.30
 -12   5  -2  187.48   14.60
   7 -12  -2  199.98   15.40
  -5  -7   2  196.58   14.60
   4 -12  -2 1043.10   78.39
   4 -12  -2 1038.20   75.49
  12  -8   2 1073.29   75.29
  -8  -4   2 1071.09   74.99
  12  -8   2 1060.49   77.69
  -8  -4   2 1080.69   75.39
   1 -12  -2  105.79    9.10
  12 -11   2   84.59    9.60
  12 -11   2   79.59   16.40
  -2 -12  -2  521.05   37.50
  12 -14   2  480.75   46.50
  12 -14   2  533.75   38.10
  -5 -12  -2   19.30    5.40
  12 -17   2   14.10    6.90
  12 -17   2   -0.70   24.10
  -8 -12  -2  123.89   14.70
  12 -20   2  106.89   16.80
  12 -20   2  131.59   34.80
  21 -13  -2   23.40   31.10
   8 -21   2   -4.30   10.10
   8 -21   2   33.10   40.60
  18 -13  -2   90.69   24.20
   5 -18   2   77.59   29.70
   5 -18   2   83.29   10.80
  15 -13  -2  410.66   40.20
  15 -13  -2  411.16   31.40
   2 -15   2  403.66   30.80
  12 -13  -2   12.70   15.90
  -1 -12   2   12.20    4.00
   9 -13  -2  184.78   14.80
   9 -13  -2  170.88   25.40
  -4  -9   2  173.88   13.80
   6 -13  -2  386.96   30.10
   6 -13  -2  491.45   37.10
  -7  -6   2  381.56   29.40
  13  -7   2  401.86   29.90
   3 -13  -2  210.98   17.50
  13 -10   2  215.98   17.60
  13 -10   2  261.67   26.50
   0 -13  -2  214.28   17.20
  13 -13   2  211.68   17.90
  13 -13   2  219.48   30.00
  -3 -13  -2   15.40    5.30
  13 -16   2   20.10    6.70
  13 -16   2   12.70   22.60
  -6 -13  -2   -3.10    6.40
  13 -19   2  -10.00    8.50
  20 -14  -2   -4.40   25.90
   6 -20   2   15.20    9.30
   6 -20   2  -23.70   35.90
  17 -14  -2   -1.30   22.10
   3 -17   2   13.90    6.50
  14 -14  -2  702.73   52.19
  14 -14  -2  565.34   44.60
   0 -14   2  575.84   44.30
  11 -14  -2  367.56   37.20
  11 -14  -2  362.16   27.50
  -3 -11   2  362.66   26.90
   8 -14  -2  192.98   15.90
  -6  -8   2  190.98   14.80
   5 -14  -2   45.10   17.20
   5 -14  -2   28.10    5.20
  14  -9   2   31.50    7.40
  14  -9   2   31.00   14.10
  -9  -5   2   32.30    3.80
   2 -14  -2  528.95   37.40
  14 -12   2  518.65   37.60
  14 -12   2  470.35   44.60
  -1 -14  -2   82.29   10.70
  14 -15   2   90.69   12.30
  14 -15   2  125.39   24.10
  -4 -14  -2   16.30    6.80
  14 -18   2   19.00   29.80
  14 -18   2   28.20    8.90
  19 -15  -2  -23.90   25.90
   4 -19   2    0.40    8.70
  16 -15  -2  -17.40   22.30
   1 -16   2   16.60    6.10
  13 -15  -2  425.66   31.70
  13 -15  -2  437.66   42.70
  -2 -13   2  395.76   31.00
  10 -15  -2    9.60   18.10
  10 -15  -2    3.60    5.00
  -5 -10   2    7.60    3.70
   7 -15  -2   21.10    5.50
   7 -15  -2   32.20   18.10
  -8  -7   2   25.40    3.90
   4 -15  -2   29.70    5.70
   4 -15  -2   38.00   19.80
  15 -11   2   40.60   16.40
   1 -15  -2   75.89   10.60
  15 -14   2  109.59   22.40
  15 -14   2   81.79   13.00
  -2 -15  -2    8.60    6.30
  15 -17   2   -2.80    8.20
  -5 -15  -2   -6.00    8.10
  15 -20   2    4.50   35.10
  15 -20   2   21.50   12.40
  18 -16  -2  155.78   30.80
   2 -18   2  145.39   17.40
  15 -16  -2   14.80    7.60
  15 -16  -2  -33.90   23.20
  -1 -15   2    4.60    5.90
  12 -16  -2   34.70   21.70
  12 -16  -2   29.60    6.90
  -4 -12   2   34.80    5.70
   9 -16  -2  296.97   38.20
   9 -16  -2  312.57   24.50
  -7  -9   2  312.27   23.20
   6 -16  -2   13.20    5.40
   6 -16  -2    8.90   20.00
 -10  -6   2   14.40    3.70
  16 -10   2   11.90   16.00
   3 -16  -2   10.50    5.80
  16 -13   2   16.70   19.60
   0 -16  -2  333.77   26.70
  -3 -16  -2  239.98   22.10
  16 -19   2  237.48   38.80
  17 -17  -2   26.70   27.30
   0 -17   2   26.90    7.90
  14 -17  -2    7.90   24.80
  14 -17  -2   18.70    7.80
  -3 -14   2   14.00    6.20
  11 -17  -2   43.40   23.50
  11 -17  -2   29.20    7.10
  -6 -11   2   18.90    5.30
   8 -17  -2  138.79   14.50
  -9  -8   2  140.09   12.20
   5 -17  -2   11.00    6.20
   5 -17  -2    9.90   23.80
  17 -12   2   15.70   19.60
   2 -17  -2    4.30    6.70
  17 -15   2   -8.00   24.40
  -1 -17  -2   22.70    8.80
  17 -18   2   49.70   31.50
  16 -18  -2  217.38   45.50
  -2 -16   2  164.28   17.80
  13 -18  -2   82.39   11.10
  13 -18  -2  127.79   35.40
  -5 -13   2   87.19   11.60
  10 -18  -2   38.70    8.20
  10 -18  -2   18.20   25.50
  -8 -10   2   33.10    6.00
   7 -18  -2  222.48   20.30
   7 -18  -2  203.28   41.80
  18 -11   2  242.38   34.70
  18 -14   2   55.39   25.70
  18 -17   2   42.60   30.50
  15 -19  -2   24.20   30.90
  15 -19  -2    3.80   10.20
  -4 -15   2   -5.70    7.50
  12 -19  -2   78.09   12.10
  12 -19  -2  155.08   31.60
  -7 -12   2  104.59   12.60
   9 -19  -2  284.97   48.00
   9 -19  -2  283.67   25.10
 -10  -9   2  282.67   22.50
   6 -19  -2    3.00    8.00
   3 -19  -2  249.18   23.60
  19 -16   2  254.07   47.90
  14 -20  -2   38.20   32.60
  14 -20  -2   -3.40   10.40
  -6 -14   2   17.70    8.00
  11 -20  -2   82.49   13.30
  11 -20  -2  132.69   34.90
  -9 -11   2  118.39   14.00
   8 -20  -2  104.89   36.40
   8 -20  -2  125.39   17.50
  20 -12   2  123.89   30.90
   5 -20  -2    4.00    9.60
  20 -15   2   -5.20   29.10
  13 -21  -2   37.60   36.70
  13 -21  -2   22.40   11.80
  -8 -13   2    7.20    9.20
  10 -21  -2   62.79   38.00
  10 -21  -2   60.89   11.80
  -1  -1  -3  140.29   10.80
   2  -1  -3  144.49   10.80
  -1   2  -3  167.18   11.50
   2  -1  -3  174.38   11.30
  -2   1   3  168.58   11.40
   1   1   3  132.39   10.80
  -2   1   3  143.19   10.80
   1  -2  -3  127.49    9.90
   1  -2  -3  136.19    9.50
  -1  -1   3  131.59    9.50
  -1   2   3  136.29    9.50
  -1   2   3  132.39   10.00
  -2  -2  -3 1084.69   79.89
   4  -2  -3 1156.48   79.99
  -2   4  -3  975.10   79.99
  -2   4  -3 1300.27   80.59
   4  -2  -3 1266.77   80.29
  -4   2   3 1320.47   80.59
   2  -4   3 1009.80   79.99
  -4   2   3 1127.79   79.89
   2   2   3  976.60   79.79
   3  -3  -3 1864.51  126.79
   0   3  -3 1782.72  126.79
   3  -3  -3 1733.63  127.09
   0  -3   3 1784.22  126.79
  -3   3   3 1617.54  127.09
  -3   3   3 1946.31  126.79
   0  -3   3 1876.91  127.19
   3   0  -3 4745.53  320.17
  -3   3  -3 4579.24  320.17
   0  -3  -3 4618.54  320.17
  -3   3  -3 4010.60  320.47
   3  -3   3 4593.44  320.57
   0   3   3 4662.63  320.17
   3  -3   3 4637.14  320.17
  -3   0   3 4582.94  320.17
  -3  -3  -3   35.50    3.30
   3  -6   3   37.20    3.90
  -6   3   3   43.50    3.80
   5  -4  -3  204.08   15.20
   5  -4  -3  211.68   17.00
   1  -5   3  248.48   18.10
  -5   4   3  209.88   15.30
   1  -5   3  192.18   15.20
   2  -4  -3 1219.98   75.19
  -4   2  -3 1041.00   74.59
   2  -4  -3 1092.29   74.69
  -2  -2   3  941.11   74.59
  -2   4   3 1004.60   74.69
   5  -1  -3  325.57   26.60
  -4   5  -3  399.36   26.70
  -1  -4  -3  409.36   26.60
   4  -5   3  410.36   26.70
   4  -5   3  312.57   28.50
  -5   1   3  386.06   26.60
   8  -4  -3 3324.57  224.48
   8  -4  -3 3434.76  225.18
  -4  -4  -3 2976.50  224.38
  -8   4   3 3253.17  224.48
   4  -8   3 2958.60  224.58
   7  -5  -3 2322.47  164.28
   7  -5  -3 2309.77  165.08
   2  -7   3 2376.86  165.48
   2  -7   3 2311.87  164.38
  -7   5   3 2346.27  164.38
   4  -5  -3  202.68   14.50
   4  -5  -3  205.68   16.60
  -1  -4   3  183.98   14.40
  -4   5   3  211.88   14.80
   1  -5  -3  411.26   28.60
  -5   4  -3  402.66   28.50
   5  -4   3  418.76   28.50
  -4  -1   3  375.06   28.50
  -2  -5  -3   98.59    7.90
   5  -7   3  108.09    8.20
  -5  -5  -3   56.39    5.20
  10  -5  -3   58.09    6.30
  10  -5  -3   72.39   13.50
 -10   5   3   52.89    6.10
   5 -10   3   68.49    6.30
   5 -10   3   56.79   13.00
   9  -6  -3  151.58   10.10
   3  -9   3  113.29   10.00
  -9   6   3  114.99   10.10
   6  -6  -3  430.36   36.10
   0  -6   3  533.65   36.80
   3  -6  -3   40.10    4.20
  -6   3  -3   38.00    3.60
  -3  -3   3   51.39    3.80
   0  -6  -3  129.29    9.70
  -6   6  -3  108.19    9.80
   6  -6   3  131.39    9.80
  -6   0   3  144.19    9.60
  -3  -6  -3 1797.42  134.29
  -9   3   3 1854.31  134.29
   6  -9   3 1807.62  134.49
   6  -9   3 2171.08  136.39
  -6  -6  -3   54.79    5.80
  12  -6  -3   70.39   11.60
  12  -6  -3   65.49    7.40
 -12   6   3   60.39    7.40
   6 -12   3   64.69    7.10
   6 -12   3   82.99   15.90
  -7  -4  -3   15.50    2.10
  11  -7  -3   11.00    3.40
  11  -7  -3   19.40    9.80
   4 -11   3    9.80    3.20
   4 -11   3   25.40   13.80
   8  -7  -3  143.09   16.20
   8  -7  -3  146.59   11.00
   1  -8   3  141.49   18.40
   1  -8   3  139.99   11.00
   5  -7  -3 2236.08  162.68
   5  -7  -3 2369.16  161.98
  -2  -5   3 2289.17  161.78
   2  -7  -3  113.49    9.00
  -7   5  -3  106.99    8.70
   7  -5   3  135.59   14.10
   7  -5   3  117.59    8.80
  -5  -2   3  109.69    9.00
   8  -1  -3 1260.47   89.29
  -1  -7  -3 1211.28   89.39
   7  -8   3 1264.47   89.49
  -8   1   3 1285.77   89.29
   7  -8   3 1305.97   91.09
  -4  -7  -3   30.00    4.40
  11  -4  -3   38.90    8.90
   7 -11   3   29.40   12.60
 -11   4   3   39.50    5.10
   7 -11   3   36.10    5.50
  -7  -7  -3  811.92   60.59
  14  -7  -3  886.91   63.99
   7 -14   3  824.12   61.29
   7 -14   3  904.01   66.49
  13  -8  -3  270.87   25.40
  13  -8  -3  266.17   19.70
   5 -13   3  245.58   19.60
   5 -13   3  234.48   31.30
  10  -8  -3  383.66   31.80
  10  -8  -3  469.95   35.30
   2 -10   3  490.65   37.00
   7  -8  -3  154.28   16.60
   7  -8  -3  152.28   11.20
  -1  -7   3  131.59   10.90
  -8   4  -3 3006.80  225.08
   4  -8  -3 3059.49  225.28
   4  -8  -3 3675.63  226.18
   8  -4   3 3458.35  225.88
  -4  -4   3 2797.32  225.08
   1  -8  -3 1260.27   89.89
   8  -7   3 1290.37   89.89
  -7  -1   3 1273.77   89.69
   8  -7   3 1261.87   91.29
  -2  -8  -3  697.43   52.29
   8 -10   3  683.83   52.49
   8 -10   3  833.72   55.79
 -10   2   3  738.73   52.19
  13  -5  -3  110.69   17.70
  -5  -8  -3  108.69    9.30
   8 -13   3  122.29   23.60
   8 -13   3  108.09   10.30
  -8  -8  -3  168.18   13.50
   8 -16   3  166.28   15.30
  15  -9  -3  472.35   38.50
   6 -15   3  433.86   42.90
   6 -15   3  394.76   32.00
  12  -9  -3  214.58   22.70
  12  -9  -3  210.38   16.00
   3 -12   3  184.78   15.80
   3 -12   3  219.98   27.20
   9  -9  -3  380.46   32.00
   9  -9  -3  398.16   28.30
   6  -9  -3  158.98   16.60
   6  -9  -3  137.19   10.40
  -3  -6   3  111.39    9.90
   3  -9  -3 2041.20  136.99
   3  -9  -3 1862.61  135.79
  -9   6  -3 1717.03  135.59
  -6  -3   3 1832.22  135.49
   9  -6   3 1843.02  135.59
   9  -6   3 2062.79  136.89
  -6  -3   3 2111.79  135.69
   0  -9  -3  231.48   18.40
   9  -9   3  257.37   28.20
   9  -9   3  251.57   18.20
  -9   0   3  241.28   17.80
  -3  -9  -3  403.96   30.60
   9 -12   3  413.66   31.10
   9 -12   3  497.55   37.30
 -12   3   3  401.86   30.50
  15  -6  -3  598.94   45.20
  -6  -9  -3  519.15   40.40
   9 -15   3  634.74   49.30
   9 -15   3  521.45   41.20
  18  -9  -3   16.00   18.20
  -9  -9  -3   18.50    5.00
   9 -18   3   31.40   25.40
   9 -18   3   12.90    7.20
  17 -10  -3   26.90   16.80
   7 -17   3   23.50   24.70
   7 -17   3   24.50    6.50
  14 -10  -3  101.29   11.10
  14 -10  -3  107.39   21.90
   4 -14   3  105.19   10.50
   4 -14   3  116.99   21.00
  11 -10  -3   90.89    8.30
  11 -10  -3   92.19   18.00
   1 -11   3   72.49    7.70
   8 -10  -3  463.15   33.80
   8 -10  -3  357.16   29.30
 -10   5  -3   59.79    5.50
   5 -10  -3   50.39    6.40
  -5  -5   3   61.79    5.30
  -5  -5   3   64.59    7.90
   2 -10  -3  698.53   50.09
  -8  -2   3  772.32   49.80
  10  -8   3  711.43   49.90
  -8  -2   3  620.84   49.50
  -1 -10  -3 1396.86  102.69
  10 -11   3 1490.75  105.29
  10 -11   3 1468.45  102.89
  -4 -10  -3  314.17   23.80
  10 -14   3  325.27   34.70
  10 -14   3  326.07   24.60
  -7 -10  -3  108.99   10.80
  10 -17   3   98.79   13.40
  10 -17   3  132.09   25.50
  20 -10  -3  757.62   91.99
  10 -20   3  945.81   79.69
  10 -20   3  819.82   62.79
  19 -11  -3  163.98   26.80
   8 -19   3  146.79   17.50
   8 -19   3  128.39   34.00
  16 -11  -3   90.19   18.80
   5 -16   3   80.79   10.60
   5 -16   3   86.09   23.40
  13 -11  -3   20.70    5.20
  13 -11  -3   10.00   14.10
   2 -13   3    7.70   18.10
   2 -13   3   20.90    4.40
  10 -11  -3   89.29   19.30
  10 -11  -3   91.59    8.90
  -1 -10   3   82.29    8.00
   7 -11  -3   18.50   11.00
   7 -11  -3    8.50    3.40
 -11   4  -3    9.00    2.20
 -11   7  -3   29.90    4.20
   4 -11  -3   37.00    5.40
   4 -11  -3   36.90   11.90
  -7  -4   3   26.40    3.90
  11  -7   3   35.60    4.10
  -7  -4   3   36.40    5.00
   1 -11  -3 1407.96  103.99
  11 -10   3 1530.25  106.49
  11 -10   3 1457.25  103.99
 -10  -1   3 1481.95  103.69
  -2 -11  -3  329.87   23.70
  11 -13   3  317.57   33.80
  11 -13   3  298.77   27.50
  -5 -11  -3   61.49    8.30
  11 -16   3   79.09   22.70
  11 -16   3   61.39    8.10
  -8 -11  -3  101.59   13.00
  11 -19   3  131.29   16.20
  11 -19   3  144.89   35.00
  21 -12  -3   -9.50   28.30
   9 -21   3    9.10   10.50
   9 -21   3   13.60   39.10
  18 -12  -3  114.49   22.60
   6 -18   3   84.39   13.90
   6 -18   3  117.89   30.20
  15 -12  -3  218.58   18.50
   3 -15   3  199.78   17.30
  12 -12  -3  649.83   47.10
  12 -12  -3  564.94   41.70
   0 -12   3  520.85   41.40
   9 -12  -3  231.08   24.90
  -3  -9   3  197.28   15.80
   6 -12  -3   56.79    7.30
 -12   6  -3   54.49    6.30
   6 -12  -3   75.29   14.30
  -6  -6   3   58.99    5.90
  -6  -6   3   78.99   10.00
   3 -12  -3  408.16   32.40
   3 -12  -3  484.05   38.00
  12  -9   3  498.25   37.40
  -9  -3   3  457.75   32.40
  -9  -3   3  423.66   31.80
  12  -9   3  423.16   32.40
   0 -12  -3  521.45   37.40
  12 -12   3  514.25   44.10
  12 -12   3  509.45   37.60
  -3 -12  -3   25.70    5.10
  12 -15   3   35.20   21.00
  12 -15   3   26.10    6.20
  -6 -12  -3    5.00    5.50
  12 -18   3    2.70    7.70
  12 -18   3   -0.30   27.00
  -9 -12  -3   12.40    8.80
  12 -21   3   16.20   37.20
  12 -21   3   10.70   11.20
  20 -13  -3   96.69   28.90
   7 -20   3   49.20   35.60
   7 -20   3   61.49   11.20
  17 -13  -3   92.29   21.90
   4 -17   3   76.09   26.50
   4 -17   3  103.19   12.70
  14 -13  -3  241.28   31.70
  14 -13  -3  249.28   20.50
   1 -14   3  251.27   19.70
  11 -13  -3   17.00    5.00
  11 -13  -3   16.00   15.20
  -2 -11   3   18.50    4.10
   8 -13  -3  237.28   28.10
   8 -13  -3  249.97   19.20
  -5  -8   3  249.78   18.40
   5 -13  -3  112.49   10.70
   5 -13  -3  143.59   22.90
  -8  -5   3  119.09    9.40
  13  -8   3  108.39   11.00
  13  -8   3  109.49   16.00
   2 -13  -3  323.47   25.20
  13 -11   3  338.67   25.40
  13 -11   3  354.66   33.40
  -1 -13  -3  100.49   10.30
  13 -14   3   75.19   21.60
  13 -14   3  107.39   11.80
  -4 -13  -3   11.70    5.50
  13 -17   3   12.50   25.50
  13 -17   3    9.20    7.20
  -7 -13  -3   77.99   10.70
  13 -20   3   80.09   36.00
  13 -20   3   64.99   12.30
  19 -14  -3  105.59   28.20
   5 -19   3  111.89   16.80
   5 -19   3  171.18   35.60
  16 -14  -3   42.70   21.20
   2 -16   3   37.60    7.10
  13 -14  -3  246.58   19.90
  13 -14  -3  253.27   31.80
  -1 -13   3  238.68   19.20
  10 -14  -3  120.29   19.30
  10 -14  -3  109.39   11.50
  -4 -10   3  109.19   10.00
   7 -14  -3  839.42   61.49
   7 -14  -3  902.31   66.09
  -7  -7   3  832.82   60.89
   4 -14  -3  337.87   36.10
   4 -14  -3  330.37   26.20
  14 -10   3  382.66   33.90
  14 -10   3  344.87   26.40
 -10  -4   3  348.87   25.20
   1 -14  -3  104.49   10.90
  14 -13   3  111.89   12.30
  14 -13   3  110.19   21.30
  -2 -14  -3  145.89   13.80
  14 -16   3  132.99   15.90
  14 -16   3  172.28   37.50
  14 -19   3   63.39   33.80
  14 -19   3   55.79   11.20
  18 -15  -3  221.78   39.20
   3 -18   3  210.28   20.10
  15 -15  -3   66.19    9.40
  15 -15  -3   77.29   22.90
   0 -15   3   64.09   10.30
  12 -15  -3  220.38   18.40
  -3 -12   3  213.68   17.40
   9 -15  -3  514.15   42.40
   9 -15  -3  424.86   33.20
  -6  -9   3  420.36   32.40
   6 -15  -3  626.64   49.80
   6 -15  -3  529.65   42.20
  -9  -6   3  533.95   41.30
  15  -9   3  641.84   47.80
   3 -15  -3   23.90    5.80
  15 -12   3   41.20   18.10
   0 -15  -3  826.92   60.99
  15 -15   3  823.32   61.49
  15 -15   3  886.01   69.79
  15 -18   3   57.89   10.60
  15 -18   3   31.80   30.90
  20 -16  -3   53.29   31.60
   4 -20   3   73.49   12.20
  17 -16  -3   -8.40   25.40
   1 -17   3    5.80    7.30
  14 -16  -3   28.80   23.00
  14 -16  -3   52.49    8.30
  -2 -14   3   48.30    7.10
  11 -16  -3   84.09   11.20
  11 -16  -3   80.99   22.60
  -5 -11   3   71.99    9.00
   8 -16  -3  173.18   16.20
   8 -16  -3  217.08   32.50
  -8  -8   3  174.88   14.50
   5 -16  -3   69.49   21.50
   5 -16  -3   68.69    8.30
  16 -11   3   63.59   19.40
   2 -16  -3  148.29   14.50
  16 -14   3  131.69   25.40
  16 -17   3   16.10   27.50
  -4 -16  -3   10.40    9.10
  16 -20   3   15.40   35.30
  19 -17  -3   32.20   29.50
   2 -19   3   12.40    9.80
  16 -17  -3    4.60   25.50
  -1 -16   3    9.80    8.80
  13 -17  -3  112.39   26.30
  13 -17  -3  114.19   14.40
  -4 -13   3  119.29   12.30
  10 -17  -3   20.40   21.90
  10 -17  -3   34.20    7.30
  -7 -10   3   26.90    5.30
   7 -17  -3  117.49   13.50
   7 -17  -3  132.19   25.60
  17 -10   3  126.79   21.40
 -10  -7   3  110.19   10.90
   4 -17  -3    6.10    6.40
  17 -13   3   -9.40   21.30
  17 -16   3   28.50   27.50
  -2 -17  -3   29.20    9.30
  17 -19   3   18.40   35.10
  18 -18  -3  160.48   35.50
   0 -18   3  148.29   18.60
  15 -18  -3  214.88   44.30
  15 -18  -3  201.18   20.60
  -3 -15   3  177.58   19.10
  12 -18  -3  103.89   14.70
  12 -18  -3  125.29   28.40
  -6 -12   3   96.49   11.90
   9 -18  -3   28.70   25.50
   9 -18  -3    4.50    7.20
  -9  -9   3    9.20    5.00
   6 -18  -3   -1.30   26.30
   6 -18  -3   11.60    7.10
  18 -12   3    8.20   20.50
   3 -18  -3   55.99    9.30
  18 -15   3   62.79   27.90
   0 -18  -3   -2.80    8.60
  18 -18   3  -12.80   33.40
  17 -19  -3   -9.40   31.70
  -2 -17   3   27.90    8.90
  14 -19  -3  113.79   17.80
  14 -19  -3  135.69   32.60
  -5 -14   3  121.39   14.60
  11 -19  -3  138.39   17.50
  -8 -11   3  140.49   14.50
   8 -19  -3  129.79   16.80
   8 -19  -3  150.08   32.70
  19 -11   3  158.68   34.60
 -11  -8   3  137.99   13.60
   5 -19  -3   64.19   10.20
  19 -14   3   49.80   26.10
   2 -19  -3   27.10   10.00
  19 -17   3   43.40   33.40
  16 -20  -3   18.60   35.30
  13 -20  -3   72.99   32.30
  -7 -13   3   49.00    9.10
  10 -20  -3  824.02   65.79
  10 -20  -3  987.90   81.79
 -10 -10   3  886.21   64.29
   7 -20  -3   88.59   35.50
   7 -20  -3   62.89   11.20
  20 -13   3   40.60   27.40
   4 -20  -3   -5.40    9.70
  20 -16   3  -20.30   30.90
  12 -21  -3   12.50   10.90
  12 -21  -3   24.90   36.40
  -9 -12   3    8.80    8.30
   9 -21  -3   15.60   38.30
   9 -21  -3   23.10   10.70
   1  -1  -4 8562.74  615.54
  -1   1   4 9075.59  615.64
   0  -1   4 8631.74  615.54
   3  -2  -4 5701.23  435.06
   3  -2  -4 7248.37  434.96
  -3   2   4 5894.41  435.16
   1  -3   4 5900.81  435.26
   2   0  -4 1219.68  102.69
  -2   2  -4 1531.85  102.69
   0  -2  -4 1522.95  102.69
   2   0  -4 1496.55  102.89
   0   2   4 1616.04  102.69
  -2   0   4 1320.57  102.89
  -2   0   4 1506.75  102.69
  -3  -2  -4   90.59    6.10
   5  -3  -4   69.19    6.40
  -5   3   4   76.99    6.50
   2  -5   4   94.19    6.50
  -3   4  -4   35.00    2.90
  -1  -3  -4   32.90    2.70
   4  -1  -4   30.20    3.00
   4  -1  -4   29.70    5.60
  -4   1   4   25.00    3.00
   3  -4   4   33.60    2.90
  -4   1   4   28.40    5.10
   1   3   4   35.00    2.80
   7  -4  -4  150.88   12.60
  -4  -3  -4  180.68   12.30
   7  -4  -4  160.08   16.00
  -7   4   4  173.98   12.80
   3  -7   4  181.18   12.70
   4  -4  -4   36.80    3.50
   0  -4   4   29.40    6.50
   0  -4   4   42.80    3.40
  -4   4   4   40.40    3.80
  -4   3  -4   33.70    2.70
   1  -4  -4   27.60    2.80
  -3  -1   4   26.90    3.10
  -1   4   4   32.50    3.20
  -2  -4  -4  366.46   24.20
   6  -2  -4  295.97   25.70
   6  -2  -4  339.37   24.60
  -6   2   4  324.87   24.20
   4  -6   4  367.36   24.40
  -5  -4  -4   84.49    6.10
   9  -5  -4   69.29   10.20
   9  -5  -4   69.49    6.90
   4  -9   4   68.19   13.00
   4  -9   4   78.99    7.00
  -9   5   4   90.09    7.20
   6  -5  -4  752.22   53.29
  -6   5   4  821.22   53.39
   1  -6   4  613.64   54.89
   1  -6   4  819.62   53.39
   3  -5  -4   82.79    6.80
  -5   2  -4   91.99    6.40
   0  -5  -4 6435.16  425.16
  -5   5  -4 6528.75  425.16
   5   0  -4 5482.25  425.06
  -5   0   4 5900.31  425.06
   5  -5   4 6532.95  425.16
   5  -5   4 5395.06  425.66
  -3  -5  -4   17.90    2.80
   5  -8   4   17.10    2.70
   5  -8   4   28.20   10.00
  -8   3   4   17.40    2.70
  11  -6  -4   97.79    9.00
  -6  -5  -4  110.19    8.00
   5 -11   4   68.69   15.70
   5 -11   4  104.19    9.80
 -11   6   4  112.69    9.40
   8  -6  -4 1513.55  120.09
   8  -6  -4 1733.33  119.19
   2  -8   4 1905.31  119.29
   2  -8   4 1602.74  120.59
   5  -6  -4  810.82   56.79
  -1  -5   4  792.42   56.69
  -6   4  -4  370.46   24.50
   2  -6  -4  354.26   24.60
  -4  -2   4  299.17   24.50
   6  -4   4  350.06   24.50
  -1  -6  -4 1133.49   77.99
   6  -7   4 1141.99   78.09
  -7   1   4 1038.70   77.89
  10  -4  -4  928.31   71.49
  -4  -6  -4 1044.40   69.99
   6 -10   4 1045.50   70.29
 -10   4   4 1054.49   70.09
   6 -10   4  847.02   77.69
  13  -7  -4  968.70   76.89
  -7  -6  -4 1144.09   74.59
  13  -7  -4 1020.80   74.79
   6 -13   4 1130.19   75.09
   6 -13   4  987.50   79.39
  10  -7  -4   64.59    6.70
   3 -10   4   66.69    6.60
   7  -7  -4  374.96   27.50
   0  -7   4  416.96   27.50
   0  -7   4  347.57   31.00
   4  -7  -4  139.09   17.00
   4  -7  -4  164.28   13.00
  -7   3  -4  180.38   12.50
  -3  -4   4  191.58   12.70
  -7   6  -4 1106.79   76.59
   1  -7  -4 1140.19   76.69
   7  -6   4 1095.89   76.59
  -6  -1   4  995.30   76.49
  -2  -7  -4  817.82   54.69
  -9   2   4  764.82   54.69
   7  -9   4  674.03   57.59
   7  -9   4  821.62   54.89
  12  -5  -4   15.20    4.30
  12  -5  -4   23.30    9.70
  -5  -7  -4   13.60    2.90
   7 -12   4   24.00   13.80
   7 -12   4   20.10    4.10
 -12   5   4   15.40    3.90
  15  -8  -4 1509.45  115.99
  -8  -7  -4 1702.43  113.29
   7 -15   4 1665.83  113.99
   7 -15   4 1526.85  117.99
  12  -8  -4   44.10   11.80
  12  -8  -4   52.29    7.20
   4 -12   4   46.80   16.10
   4 -12   4   70.39    6.80
   9  -8  -4   16.20    3.10
   1  -9   4    8.10    2.80
   6  -8  -4 1849.91  131.09
  -2  -6   4 1867.11  130.99
   3  -8  -4   19.40    2.80
  -8   5  -4   17.30    2.40
   3  -8  -4   15.50    8.30
   8  -5   4   12.20    7.90
  -5  -3   4   17.80    3.20
   8  -5   4   17.40    2.50
  -5  -3   4   20.60    2.80
   0  -8  -4 7582.84  502.05
   8  -8   4 7482.05  502.05
  -8   0   4 7292.27  501.95
   8  -8   4 6190.68  502.85
  -3  -8  -4  524.55   36.70
 -11   3   4  492.65   36.70
   8 -11   4  520.05   37.00
  14  -6  -4   12.30   11.80
  -6  -8  -4   28.00    3.80
   8 -14   4   33.00    5.30
   8 -14   4   10.70   16.30
  -9  -8  -4   82.89    8.50
  17  -9  -4   58.29   18.30
   8 -17   4   95.09   11.60
   8 -17   4   61.29   25.10
  14  -9  -4   53.09    7.00
  14  -9  -4   54.09   14.30
   5 -14   4   60.89   19.90
   5 -14   4   46.10    6.30
  11  -9  -4  205.08   16.20
   2 -11   4  155.68   26.70
   2 -11   4  233.98   16.00
   8  -9  -4   15.00    3.20
  -1  -8   4    8.70    2.50
  -9   4  -4   87.29    7.00
   5  -9  -4   84.29    7.80
  -4  -5   4   97.89    7.20
   2  -9  -4  811.12   54.19
  -9   7  -4  747.63   54.09
   9  -7   4  805.62   54.09
  -7  -2   4  768.32   54.09
   9  -7   4  671.03   56.29
  -1  -9  -4   25.30    3.50
 -10   1   4   24.40    3.50
   9 -10   4   18.20   11.90
   9 -10   4   27.80    4.00
  -4  -9  -4  761.02   52.19
   9 -13   4  766.52   52.69
   9 -13   4  655.33   57.99
  16  -7  -4   39.10   14.60
  -7  -9  -4   43.70    7.00
   9 -16   4   61.49   21.30
   9 -16   4   54.69    7.30
  19 -10  -4   72.69   22.00
  16 -10  -4  239.48   30.20
   6 -16   4  221.48   37.70
   6 -16   4  306.77   21.80
  13 -10  -4  454.05   41.50
  13 -10  -4  537.25   36.80
   3 -13   4  441.86   44.90
   3 -13   4  550.84   36.70
  10 -10  -4   71.59    8.20
  10 -10  -4  111.69   17.50
   0 -10   4   88.69    7.90
   7 -10  -4   66.89    7.10
  -3  -7   4   69.29    6.20
   4 -10  -4  895.31   71.29
 -10   6  -4 1017.60   68.89
   4 -10  -4 1055.59   69.19
  10  -6   4 1001.60   68.89
  -6  -4   4 1044.60   68.79
  10  -6   4  895.41   70.69
  -6  -4   4  898.31   68.99
   1 -10  -4   21.40    3.60
  -9  -1   4   21.40    3.90
  10  -9   4   12.80   11.10
  10  -9   4   28.70    3.80
  -2 -10  -4    7.10    3.10
 -12   2   4    4.60    3.30
  10 -12   4    6.20    3.90
  10 -12   4   -0.60   14.40
  -5 -10  -4   75.39    8.20
  10 -15   4   69.49   20.40
  10 -15   4   69.59    9.80
  -8 -10  -4   30.90    5.80
  18  -8  -4   30.40   18.50
  10 -18   4   26.50    7.60
  10 -18   4   28.10   26.20
  21 -11  -4  126.89   32.20
  10 -21   4  121.79   19.40
  10 -21   4  138.19   40.90
  18 -11  -4  114.49   23.20
   7 -18   4  149.79   15.60
   7 -18   4  148.79   30.50
  15 -11  -4  160.68   25.10
  15 -11  -4  142.39   15.80
   4 -15   4  169.28   14.40
   4 -15   4  204.08   34.40
  12 -11  -4   36.20    5.60
  12 -11  -4   48.40   14.20
   1 -12   4   42.30    6.30
   9 -11  -4  211.98   17.00
  -2  -9   4  226.98   16.50
   6 -11  -4   71.69   13.80
 -11   5  -4  109.29    8.00
   6 -11  -4  103.29    9.10
  -5  -6   4  109.39    8.10
  11  -5   4   89.39    8.40
  -5  -6   4   86.19   11.20
   3 -11  -4  503.05   33.90
  11  -8   4  403.86   37.70
  -8  -3   4  461.35   34.00
  11  -8   4  494.95   33.80
   0 -11  -4  706.73   48.40
  11 -11   4  643.04   48.60
  -3 -11  -4  431.56   29.80
  11 -14   4  350.96   38.90
  11 -14   4  413.16   30.50
  -6 -11  -4   30.00    5.30
  11 -17   4   -2.60   23.60
  11 -17   4   17.60    6.80
  -9 -11  -4   15.60    7.80
  11 -20   4   35.80   14.20
  11 -20   4   76.49   35.70
  20 -12  -4   23.80   26.40
   8 -20   4  -43.90   33.80
   8 -20   4   29.30   10.10
  17 -12  -4  346.77   40.40
   5 -17   4  398.56   29.70
   5 -17   4  383.76   46.00
  14 -12  -4   52.09   16.40
   2 -14   4   48.10   21.20
  11 -12  -4   39.80    5.90
  11 -12  -4   38.30   14.40
  -1 -11   4   54.89    6.50
   8 -12  -4   64.49    7.60
   8 -12  -4   52.19   13.80
  -4  -8   4   64.89    6.40
   5 -12  -4   12.90    3.80
   5 -12  -4   22.70   12.70
 -12   7  -4   10.90    3.60
  12  -7   4   11.80   11.30
  12  -7   4   16.20    5.10
  -7  -5   4   16.80    3.30
  -7  -5   4   13.70    5.40
   2 -12  -4    7.80    3.40
  12 -10   4   -4.60   13.40
  12 -10   4    4.50    3.90
 -10  -2   4    7.70    2.40
 -10  -2   4    0.20    4.30
  -1 -12  -4  292.77   22.20
  12 -13   4  291.97   33.40
  12 -13   4  294.97   22.90
  -4 -12  -4  113.49   11.40
  12 -16   4  122.69   13.60
  12 -16   4  124.59   25.40
  -7 -12  -4  110.19   13.20
  12 -19   4   90.39   33.30
  12 -19   4  120.09   16.30
  19 -13  -4  -17.90   23.70
   6 -19   4  -15.00    7.80
   6 -19   4  -29.40   32.20
  16 -13  -4  284.67   37.00
   3 -16   4  333.17   45.60
   3 -16   4  355.96   26.00
  13 -13  -4   18.60   16.50
   0 -13   4   27.20    5.00
  10 -13  -4  567.84   39.20
  10 -13  -4  441.06   44.90
  -3 -10   4  582.04   38.80
   7 -13  -4 1151.58   78.09
 -13   6  -4 1083.59   77.49
   7 -13  -4  956.30   80.99
  -6  -7   4 1178.38   77.59
   4 -13  -4  775.02   52.49
   4 -13  -4  668.13   56.89
  13  -9   4  718.93   52.29
  -9  -4   4  797.42   51.79
  13  -9   4  669.23   55.99
   1 -13  -4  288.67   21.40
  13 -12   4  268.87   21.90
  13 -12   4  282.97   32.90
  -2 -13  -4   23.20    5.20
  13 -15   4   28.90    6.70
  13 -15   4   33.20   21.50
  -5 -13  -4   33.20    6.70
  13 -18   4   21.50    8.70
  -8 -13  -4  144.69   17.80
  13 -21   4  157.48   42.30
  13 -21   4  144.09   17.40
   4 -18   4   68.69   30.40
  15 -14  -4  123.69   14.40
  15 -14  -4  116.99   22.20
   1 -15   4  122.89   12.50
  12 -14  -4   27.90   16.50
  12 -14  -4   16.10    5.40
  -2 -12   4   17.20    4.30
   9 -14  -4   40.70   16.60
   9 -14  -4   48.50    6.30
  -5  -9   4   47.50    6.40
   6 -14  -4    7.00   15.60
  14  -8   4   -1.40   13.30
   3 -14  -4  419.26   30.30
  14 -11   4  387.76   37.70
  14 -11   4  407.36   30.50
   0 -14  -4  195.18   15.70
  14 -14   4  124.09   21.60
  14 -14   4  203.38   33.40
  14 -17   4   21.70    8.50
  14 -17   4   98.29   28.70
  -6 -14  -4    3.70    8.40
  14 -20   4   -8.20   10.90
  14 -20   4   -0.90   36.20
  20 -15  -4  124.19   29.80
   5 -20   4  124.19   14.80
  17 -15  -4   90.29   30.10
   2 -17   4  129.59   14.40
  14 -15  -4  115.19   14.20
  14 -15  -4  122.49   23.60
  -1 -14   4  148.39   13.00
  11 -15  -4  129.59   22.50
  11 -15  -4  148.59   14.20
  -4 -11   4  161.98   13.00
   8 -15  -4 1536.15  121.89
   8 -15  -4 1695.93  118.49
  -7  -8   4 1761.32  117.89
   5 -15  -4   74.79    9.40
   5 -15  -4   59.39   18.80
  15 -10   4   53.99   17.00
 -10  -5   4   67.39    7.00
   2 -15  -4   28.40    6.00
  15 -13   4   27.00   19.50
  -1 -15  -4    4.90    5.80
  15 -16   4   -5.20   25.10
  15 -16   4    1.60    7.70
  -4 -15  -4  123.59   15.50
  15 -19   4  106.99   35.50
  15 -19   4  138.59   19.60
  19 -16  -4  -38.40   28.00
   3 -19   4   -2.20    8.70
  16 -16  -4  -19.50   29.40
   0 -16   4   13.50    6.60
  13 -16  -4  343.57   27.20
  13 -16  -4  329.37   40.40
  -3 -13   4  351.66   26.40
  10 -16  -4  308.87   25.50
  -6 -10   4  339.57   24.60
   7 -16  -4   36.80   20.60
   7 -16  -4   48.40    7.30
  16  -9   4   35.80   15.80
  -9  -7   4   58.49    6.90
   4 -16  -4  121.19   13.50
  16 -12   4  158.68   29.30
   1 -16  -4    4.30    6.20
  16 -15   4   -8.10   23.10
  -2 -16  -4  291.67   24.50
  16 -18   4  281.17   49.70
  18 -17  -4   20.10   28.00
   1 -18   4   12.40    8.60
  15 -17  -4  101.09   12.30
  -2 -15   4  105.59   12.70
  12 -17  -4  388.26   45.80
  12 -17  -4  388.86   31.10
  -5 -12   4  418.96   30.30
   9 -17  -4   65.49    9.20
   9 -17  -4   26.90   23.10
  -8  -9   4   88.69    9.00
   6 -17  -4   15.40   22.70
   6 -17  -4   28.00    6.70
  17 -11   4   39.00   19.10
 -11  -6   4   21.40    4.50
  17 -14   4   58.19   23.80
   0 -17  -4   98.89   14.00
  17 -17   4   84.19   31.20
  17 -18  -4   26.60   30.90
  -1 -17   4   23.30    8.70
  14 -18  -4   75.89   10.80
  14 -18  -4   58.79   28.20
  -4 -14   4   75.69   11.70
  11 -18  -4  120.89   28.40
  11 -18  -4  143.09   16.40
  -7 -11   4  152.08   13.70
   8 -18  -4    9.50   25.70
   8 -18  -4   36.40    7.80
 -10  -8   4   25.90    5.40
   5 -18  -4   23.90    7.70
  18 -13   4   13.30   23.20
   2 -18  -4  310.07   25.40
  18 -16   4  245.38   47.60
  16 -19  -4    2.50   31.00
  16 -19  -4   -8.90   13.00
  -3 -16   4    7.40    8.10
  13 -19  -4   -1.90   28.40
  13 -19  -4  -10.50    8.50
  -6 -13   4    6.90    6.90
  10 -19  -4   35.90   32.30
  10 -19  -4   36.30    9.20
  -9 -10   4   39.80    6.80
   7 -19  -4  111.69   31.30
   7 -19  -4   94.39   13.70
  19 -12   4   80.09   26.80
   4 -19  -4  141.49   18.00
  19 -15   4  152.78   32.00
  15 -20  -4  126.19   37.00
  15 -20  -4  136.59   18.80
  -5 -15   4  121.59   16.60
  12 -20  -4   19.00   10.60
  12 -20  -4   45.30   32.90
  -8 -12   4   22.50    9.00
   9 -20  -4   42.60   10.30
 -11  -9   4   30.60    7.40
   6 -20  -4    1.20    9.30
  20 -14   4   -1.70   29.70
  11 -21  -4  168.78   22.00
  11 -21  -4  166.38   39.70
 -10 -11   4  183.18   18.80
   8 -21  -4  159.38   20.50
  21 -13   4  161.58   35.00
  -1   1  -5  683.73   45.40
   0  -1  -5  564.84   45.30
   0   1   5  589.24   45.30
   1  -1   5  660.53   45.40
  -1   0   5  720.03   45.40
   2  -2  -5 1761.02  135.89
   2  -2  -5 1981.10  135.79
   0  -2   5 1902.61  135.79
  -2   2   5 2108.49  135.79
  -2   2   5 1894.91  136.09
  -2   3  -5 1716.43  124.49
  -1  -2  -5 1718.53  124.49
   3  -1  -5 1814.22  124.49
   3  -1  -5 1863.91  124.79
  -2   3  -5 1856.41  124.99
  -3   1   5 1776.22  124.49
   2  -3   5 1597.94  124.49
   1   2   5 1662.23  124.49
  -3   1   5 1919.21  124.89
   4  -3  -5 6069.99  378.46
  -1   4  -5 4886.51  378.16
   4  -3  -5 5286.37  378.06
  -4   3   5 5874.91  378.66
   1  -4   5 4798.92  378.06
  -4   3   5 5347.67  378.16
   1  -3  -5 1691.63  123.89
   2   1  -5 1939.31  123.89
  -3   2  -5 1666.43  123.79
  -2  -1   5 1928.61  123.89
   3  -2   5 1628.44  123.79
  -1   3   5 1704.13  123.89
   5  -2  -5   23.80    2.80
  -2  -3  -5   22.50    2.20
  -3   5  -5   19.00    2.90
   5  -2  -5   36.30    7.30
  -5   2   5   18.50    2.90
   3  -5   5   17.30    2.60
   2   3   5   16.40    2.60
   6  -4  -5  418.66   30.90
   6  -4  -5  420.26   29.40
  -6   4   5  410.86   29.40
   2  -6   5  397.26   29.40
   2  -6   5  412.46   32.00
   3  -4  -5 5773.52  377.46
   3  -4  -5 5296.87  377.06
  -1  -3   5 4715.53  377.06
  -3   4   5 5300.47  377.16
  -3   4   5 5726.03  377.56
  -4   4  -5  223.98   17.10
   0  -4  -5  228.58   17.10
   4   0  -5  249.97   18.10
  -4   0   5  246.08   17.10
   4  -4   5  260.07   19.30
   4  -4   5  227.88   17.10
   7  -3  -5 2821.32  188.58
  -3  -4  -5 2524.45  187.88
   7  -3  -5 2791.92  187.98
   4  -7   5 2501.15  188.08
  -7   3   5 2713.73  187.98
   8  -5  -5 1725.03  111.19
   8  -5  -5 1503.65  110.19
   3  -8   5 1358.56  110.19
  -8   5   5 1423.56  110.19
   3  -8   5 1805.92  111.99
   5  -5  -5  288.37   25.20
   0  -5   5  372.96   26.20
   2  -5  -5   23.80    2.90
  -5   3  -5   18.80    2.40
  -5   3  -5   38.90    8.00
   2  -5  -5   35.50    7.30
   5  -3   5   22.30    2.40
   5  -3   5   33.30    5.60
   6  -1  -5   36.50    3.80
  -6   1   5   22.70    3.60
  -4  -5  -5    2.30    1.60
   9  -4  -5    9.50    7.10
   9  -4  -5    4.40    2.60
   5  -9   5    9.10   10.80
   5  -9   5    1.00    2.20
  -9   4   5    6.60    2.80
  10  -6  -5  184.78   17.30
  10  -6  -5  146.19   11.80
   4 -10   5  127.79   11.70
   4 -10   5  167.88   21.70
   7  -6  -5   28.30    7.70
   4  -6  -5  411.26   29.60
   4  -6  -5  405.26   31.30
  -2  -4   5  425.56   29.50
   1  -6  -5    6.40    1.90
  -6   5  -5   11.50    1.90
   6  -5   5    6.60    1.80
   8  -2  -5 3602.64  246.78
  -2  -6  -5 3390.06  246.78
   8  -2  -5 3367.36  247.38
   6  -8   5 3684.93  248.18
  -8   2   5 3583.44  246.88
   6  -8   5 3416.06  246.98
  11  -5  -5   49.60    6.10
  -5  -6  -5   34.50    4.40
   6 -11   5   61.19   13.50
   6 -11   5   36.90    5.70
 -11   5   5   41.00    6.20
  12  -7  -5  200.48   15.30
  12  -7  -5  208.58   21.60
   5 -12   5  226.38   26.60
   5 -12   5  168.68   15.20
   9  -7  -5    6.10    8.80
   9  -7  -5   18.50    3.30
   2  -9   5   23.00   11.50
   2  -9   5   27.40    4.10
   3  -7  -5 2634.84  187.48
   3  -7  -5 2954.10  188.18
  -7   4  -5 2480.55  187.28
  -4  -3   5 2572.04  187.28
   7  -4   5 2666.03  187.28
   0  -7  -5  865.11   64.09
   7  -7   5  991.70   66.19
   7  -7   5  857.21   64.19
  -7   0   5  914.71   64.09
  10  -3  -5  221.08   20.20
  10  -3  -5  230.68   16.60
  -3  -7  -5  212.68   16.30
 -10   3   5  210.38   16.50
   7 -10   5  215.48   16.70
   7 -10   5  257.97   24.90
  13  -6  -5  142.99   12.80
  13  -6  -5  161.38   19.50
  -6  -7  -5  135.19   11.10
   7 -13   5  135.69   12.20
   7 -13   5  154.08   26.40
  14  -8  -5  110.59   19.80
  14  -8  -5  109.19   11.50
   6 -14   5  116.99   21.50
   6 -14   5  101.19   10.50
  11  -8  -5  105.19   16.80
  11  -8  -5   91.49    8.90
   3 -11   5   87.79    8.60
   3 -11   5  125.99   22.00
   8  -8  -5  399.66   29.90
   8  -8  -5  467.65   32.90
   0  -8   5  384.16   29.80
  -8   3  -5 1355.56   98.49
   5  -8  -5 1420.46   98.79
  -3  -5   5 1419.56   98.69
   2  -8  -5 3481.05  244.48
  -8   6  -5 3293.47  244.38
  -6  -2   5 3667.53  244.48
   8  -6   5 3360.36  245.28
   8  -6   5 3561.04  244.48
  -1  -8  -5  426.36   32.30
  -9   1   5  449.46   32.30
   8  -9   5  429.66   32.40
   8  -9   5  508.85   37.10
  -4  -8  -5  211.68   16.10
 -12   4   5  217.58   16.60
   8 -12   5  216.48   16.90
  15  -7  -5  233.38   24.90
  -7  -8  -5  189.38   15.20
   8 -15   5  167.98   16.50
   8 -15   5  263.07   31.70
  16  -9  -5   14.30   15.50
   7 -16   5   12.40    5.50
   7 -16   5   15.40   20.80
  13  -9  -5  219.08   16.70
  13  -9  -5  218.98   23.80
   4 -13   5  227.58   30.10
   4 -13   5  188.58   16.50
  10  -9  -5  285.87   21.70
  10  -9  -5  306.97   26.50
   1 -10   5  271.67   21.70
   1 -10   5  331.27   29.40
   7  -9  -5    7.80    9.50
   7  -9  -5   19.70    3.40
  -2  -7   5   26.20    3.10
   4  -9  -5    3.80    2.50
   4  -9  -5    9.50    9.00
  -9   5  -5    0.80    1.80
   9  -5   5   11.20    8.20
   9  -5   5    0.00    2.10
  -5  -4   5    2.80    3.40
  -5  -4   5    3.40    1.80
   1  -9  -5  440.36   32.80
   9  -8   5  428.16   32.80
   9  -8   5  505.15   36.80
  -8  -1   5  459.65   32.70
  -2  -9  -5   18.70    3.30
   9 -11   5   19.90    4.00
 -11   2   5   22.00    3.80
  -5  -9  -5  262.67   19.80
  14  -5  -5  277.17   26.60
   9 -14   5  313.27   32.70
   9 -14   5  237.58   20.50
  -8  -9  -5   37.60    5.50
  17  -8  -5   59.29   17.00
   9 -17   5   29.30    7.30
   9 -17   5   51.59   24.20
  18 -10  -5  130.99   21.80
   8 -18   5  144.99   29.90
   8 -18   5   89.99   14.20
  15 -10  -5   29.90   15.50
   5 -15   5   32.30    5.80
   5 -15   5   24.90   21.90
  12 -10  -5  118.19   10.80
  12 -10  -5  112.29   20.00
   2 -12   5  123.29   25.70
   2 -12   5  112.39   10.20
   9 -10  -5  290.17   26.20
   9 -10  -5  282.47   21.00
  -1  -9   5  276.47   20.80
   6 -10  -5  128.69   10.90
 -10   4  -5  121.29    9.90
   6 -10  -5  172.38   18.40
  -4  -6   5  138.29   10.30
 -10   7  -5  208.78   16.80
   3 -10  -5  208.78   17.50
  10  -7   5  219.88   22.60
  -7  -3   5  252.47   16.60
  10  -7   5  227.18   16.90
  -7  -3   5  239.28   17.30
   0 -10  -5   68.29    7.20
 -10   0   5   82.79    7.60
  10 -10   5   70.49    7.50
  -3 -10  -5   60.09    6.90
  10 -13   5   56.89    8.40
  10 -13   5   67.29   17.20
  -6 -10  -5   18.50    4.40
  10 -16   5   23.20   21.30
  10 -16   5   19.00    5.90
  -9 -10  -5   71.09   11.10
  19  -9  -5   91.49   22.90
  10 -19   5   98.09   15.00
  20 -11  -5  111.49   27.60
   9 -20   5   55.09   11.30
   9 -20   5   55.29   35.00
  17 -11  -5  -14.80   16.30
   6 -17   5   -5.90    5.90
   6 -17   5    8.50   23.90
  14 -11  -5  409.96   36.80
  14 -11  -5  387.86   29.80
   3 -14   5  452.55   41.70
   3 -14   5  363.16   29.50
  11 -11  -5 1693.63  117.09
  11 -11  -5 1603.14  114.79
   0 -11   5 1567.24  114.69
   8 -11  -5   94.59    8.60
   8 -11  -5   82.89   18.00
  -3  -8   5   82.69    7.70
   5 -11  -5   37.30    5.60
 -11   6  -5   38.20    4.70
  11  -6   5   27.70    4.00
  -6  -5   5   36.60    4.30
   2 -11  -5   18.90    3.80
  -9  -2   5   37.70    4.80
  -9  -2   5   25.30    4.00
  11  -9   5   22.80    4.10
  -1 -11  -5   15.60    3.90
 -12   1   5   17.20    4.70
  11 -12   5   46.50   15.40
  11 -12   5   19.60    4.80
  -4 -11  -5    0.10    3.80
  11 -15   5    4.90   19.10
  11 -15   5   -2.30    5.20
  -7 -11  -5   -0.20    5.30
  11 -18   5    8.80    7.20
  11 -18   5   25.90   26.70
  21 -10  -5  112.29   30.90
  11 -21   5   71.39   13.20
  11 -21   5   81.59   41.20
  19 -12  -5   85.19   43.40
   7 -19   5   22.20   36.50
  16 -12  -5   -5.00   17.70
   4 -16   5   30.50   24.60
   4 -16   5    3.00    5.30
  13 -12  -5  120.19   11.80
  13 -12  -5  113.29   18.40
   1 -13   5  150.48   29.80
   1 -13   5  112.89   10.90
  10 -12  -5  106.69   16.70
  10 -12  -5  112.89   11.50
  -2 -10   5  116.69    9.80
   7 -12  -5  188.38   23.50
   7 -12  -5  192.68   14.70
 -12   5  -5  170.28   13.60
  -5  -7   5  183.88   13.90
   4 -12  -5  214.58   17.20
 -12   8  -5  194.18   17.00
  -8  -4   5  203.68   16.60
  -8  -4   5  242.08   17.90
  12  -8   5  264.57   24.20
  12  -8   5  234.58   17.00
   1 -12  -5   10.40    3.80
  12 -11   5   37.80   15.00
 -11  -1   5   13.90    4.90
  12 -11   5   21.30    4.70
  -2 -12  -5   14.10    4.30
  12 -14   5   14.20   18.60
  12 -14   5   22.40    5.70
  -5 -12  -5   62.69    9.20
  12 -17   5   56.69    9.00
  12 -17   5   91.89   26.10
  -8 -12  -5   35.80    8.30
  12 -20   5   47.00   36.00
  12 -20   5   31.80   12.60
  21 -13  -5   25.50   29.60
   8 -21   5  -29.90   39.40
   8 -21   5   -8.80   10.30
  18 -13  -5  -20.00   20.80
   5 -18   5   18.60   28.10
   5 -18   5   -4.60    7.00
  15 -13  -5   -8.90   17.50
  15 -13  -5   10.20    7.00
   2 -15   5    1.00    4.90
  12 -13  -5  120.59   11.70
  12 -13  -5  135.59   24.40
  -1 -12   5  114.49   11.00
   9 -13  -5  214.08   26.50
   9 -13  -5  205.48   16.70
  -4  -9   5  205.48   15.90
   6 -13  -5  141.89   12.40
   6 -13  -5  146.59   23.60
  13  -7   5  143.69   20.90
  -7  -6   5  143.39   11.40
   3 -13  -5   54.19    8.10
 -10  -3   5   80.29    6.40
  13 -10   5   51.59    8.70
  13 -10   5   66.99   16.00
   0 -13  -5   58.39    8.20
  13 -13   5   55.69    7.40
  -3 -13  -5  332.27   26.30
  13 -16   5  418.26   44.10
  13 -16   5  323.17   27.40
  -6 -13  -5    0.40    6.90
  13 -19   5    9.30    9.10
  13 -19   5    9.90   31.30
  20 -14  -5   11.30   28.20
   6 -20   5   48.80   38.40
   6 -20   5   42.60   10.30
  17 -14  -5  239.68   35.30
   3 -17   5  200.48   19.60
   3 -17   5  266.97   47.00
  14 -14  -5  235.98   31.60
  14 -14  -5  192.38   17.90
   0 -14   5  201.58   17.00
  11 -14  -5  380.16   29.10
  11 -14  -5  417.66   38.10
  -3 -11   5  375.26   28.60
   8 -14  -5  119.69   11.20
   8 -14  -5  111.59   19.20
  -6  -8   5  108.89    9.80
   5 -14  -5  268.77   20.60
   5 -14  -5  241.18   30.50
  -9  -5   5  253.87   19.40
  14  -9   5  288.57   29.00
   2 -14  -5   15.70    5.10
  14 -12   5   20.20    5.80
  14 -12   5   18.30   17.70
  -1 -14  -5  129.69   12.60
  14 -15   5  120.79   14.30
  14 -15   5  118.59   26.40
  -4 -14  -5   32.90    7.00
  14 -18   5   32.00    9.40
  14 -18   5  -28.70   29.60
  19 -15  -5  122.99   29.40
   4 -19   5  126.69   16.70
  16 -15  -5    4.70   22.40
   1 -16   5   27.00    6.70
  13 -15  -5    0.20    5.70
  13 -15  -5    5.40   19.00
  -2 -13   5    1.50    4.50
  10 -15  -5   13.60   18.30
  10 -15  -5   26.10    6.10
  -5 -10   5   34.60    4.90
   7 -15  -5  192.18   17.30
   7 -15  -5  237.58   31.30
  -8  -7   5  195.18   15.90
  15  -8   5  233.68   25.80
   4 -15  -5    4.00    4.90
 -11  -4   5   -1.90    3.00
  15 -11   5   13.00   16.60
   1 -15  -5  103.39   12.40
  15 -14   5  153.88   24.90
  -2 -15  -5   -6.50    6.10
  15 -17   5   -3.00    8.40
  -5 -15  -5   29.10    9.20
  15 -20   5   -4.60   11.80
  15 -20   5   12.70   37.10
  18 -16  -5    1.20   26.10
   2 -18   5   -1.50    8.00
  15 -16  -5   30.40   22.50
  15 -16  -5   19.40    8.00
  -1 -15   5   15.00    6.30
  12 -16  -5   -2.80    5.90
  12 -16  -5    6.20   20.00
  -4 -12   5   -3.40    4.50
   9 -16  -5   31.40   20.00
   9 -16  -5    6.10    5.80
  -7  -9   5   11.70    4.10
   6 -16  -5   22.90    6.00
 -10  -6   5   27.00    4.40
  16 -10   5   20.10   17.40
   3 -16  -5  338.47   28.40
  16 -13   5  420.06   41.40
   0 -16  -5  333.07   26.80
  16 -16   5  345.47   47.20
  -3 -16  -5    2.70    8.40
  16 -19   5    0.00   34.30
  17 -17  -5  196.58   32.80
   0 -17   5  146.49   17.40
  14 -17  -5  195.28   19.50
  14 -17  -5  263.27   39.90
  -3 -14   5  197.28   18.00
  11 -17  -5  -22.20   22.00
  11 -17  -5   11.30    6.60
  -6 -11   5    3.20    4.80
   8 -17  -5   36.50    7.50
   8 -17  -5   32.50   22.70
  -9  -8   5   42.90    5.80
   5 -17  -5   59.39    9.00
  17 -12   5   88.89   22.10
   2 -17  -5    6.20    6.80
  17 -15   5    4.30   26.20
  -1 -17  -5   86.29   11.90
  17 -18   5  146.19   34.20
  16 -18  -5   18.40   10.80
  16 -18  -5    6.60   28.70
  -2 -16   5   15.30    7.50
  13 -18  -5  -13.70   32.20
  13 -18  -5   -0.40    7.70
  -5 -13   5   -9.00    5.60
  10 -18  -5   97.29   27.80
  10 -18  -5  120.89   14.60
  -8 -10   5  106.59   11.60
   7 -18  -5   29.60   25.40
  18 -11   5   26.70   20.80
  18 -14   5   12.00   25.70
   1 -18  -5  107.49   16.30
  18 -17   5  126.69   33.90
  15 -19  -5  163.38   33.80
  15 -19  -5  156.78   19.40
  -4 -15   5  112.19   15.60
  12 -19  -5   91.09   12.50
  12 -19  -5  104.79   29.70
  -7 -12   5  122.29   13.10
   9 -19  -5  101.69   15.40
   9 -19  -5   57.29   30.80
 -10  -9   5   88.89   11.40
   6 -19  -5   11.90    8.30
  19 -13   5  -25.30   30.00
   3 -19  -5   17.20    9.30
  19 -16   5    8.10   31.70
  14 -20  -5    9.40   34.40
  -6 -14   5   29.50    8.60
  11 -20  -5   82.09   33.00
  11 -20  -5   51.29   11.00
  -9 -11   5   52.59    8.80
   8 -20  -5   47.60   10.40
   8 -20  -5   53.69   34.30
  20 -12   5    9.80   32.30
   5 -20  -5   19.00    9.90
  20 -15   5   23.20   30.20
  13 -21  -5   19.40   38.10
  13 -21  -5   27.30   11.60
  -8 -13   5    7.70    8.70
  10 -21  -5  117.09   38.30
  10 -21  -5   77.29   12.60
 -11 -10   5   76.39   10.90
  -1  -1  -6  782.22   58.19
   2  -1  -6  805.42   58.29
   1  -2   6  924.11   58.29
  -2   1   6  737.63   58.59
  -2   1   6  854.91   58.29
   1   1   6  856.41   58.19
   1   1  -6  719.23   56.09
   1  -2  -6  836.52   56.09
  -1   2   6  887.71   56.19
  -1  -1   6  740.83   56.09
  -2   4  -6 1942.51  128.09
   4  -2  -6 1773.32  127.99
  -2  -2  -6 1965.50  127.89
   4  -2  -6 1648.64  128.29
   2   2   6 2070.39  127.89
  -4   2   6 1567.34  128.49
   2  -4   6 1903.61  127.99
  -4   2   6 1912.51  127.99
   2  -4   6 1575.24  128.59
   3  -3  -6  211.28   17.90
   3  -3  -6  260.07   17.00
  -3   3   6  269.77   17.00
  -3   3   6  201.58   18.10
   3   0  -6  721.63   46.10
  -3   3  -6  622.14   46.10
   0  -3  -6  642.14   46.10
   3  -3   6  626.64   46.10
  -3   0   6  665.73   46.10
   0   3   6  633.54   46.10
   3  -3   6  656.23   46.90
   6  -3  -6   38.70    4.20
  -3  -3  -6   46.60    3.60
   6  -3  -6   32.30    6.70
   3  -6   6   35.70    9.20
   3  -6   6   48.80    4.10
  -6   3   6   37.40    4.40
   5  -4  -6  129.29    9.50
   5  -4  -6  100.09   12.40
   1  -5   6  125.79    9.50
   1  -5   6  121.69   14.70
  -5   4   6  148.09    9.70
   2  -4  -6 1913.31  131.39
  -4   2  -6 1956.10  131.29
  -2  -2   6 1727.33  131.39
   5  -1  -6 1194.78   73.79
  -1  -4  -6  979.40   73.09
   5  -1  -6 1104.59   73.19
  -4   5  -6  879.01   73.19
  -5   1   6 1006.50   73.19
   4  -5   6  904.81   73.19
   4  -5   6 1197.68   74.49
  -4  -4  -6 2317.37  156.48
   8  -4  -6 2236.58  156.58
   8  -4  -6 2118.69  157.38
   4  -8   6 2173.28  158.08
   4  -8   6 2230.38  156.78
  -8   4   6 2262.07  156.68
   7  -5  -6  256.37   18.80
   7  -5  -6  277.97   21.50
   2  -7   6  309.37   23.80
   2  -7   6  221.48   18.80
  -7   5   6  252.97   19.00
   4  -5  -6  128.69    9.40
  -1  -4   6  122.59    9.30
   1  -5  -6  981.30   72.39
  -5   4  -6  912.61   72.29
   4   1  -6 1094.79   72.39
   5  -4   6 1160.98   73.49
   5  -4   6  980.60   72.29
  -4  -1   6 1027.60   72.39
  -2  -5  -6 1638.54  114.39
   7  -2  -6 1584.44  115.09
   7  -2  -6 1625.64  114.39
   5  -7   6 1634.04  114.59
  -7   2   6 1614.44  114.49
   5  -7   6 1644.44  115.89
  -5  -5  -6    7.10    1.90
  10  -5  -6   10.90    3.20
 -10   5   6   10.60    3.40
   5 -10   6   13.90   15.70
   5 -10   6    6.90    2.80
   9  -6  -6  414.96   27.00
   3  -9   6  330.77   27.00
   6  -6  -6  194.68   13.90
   6  -6  -6  169.68   17.40
   0  -6   6  148.69   19.30
   0  -6   6  212.48   13.80
  -6   3  -6   52.49    4.30
   3  -6  -6   46.10    4.90
  -3  -3   6   63.29    4.70
  -6   6  -6 2154.28  158.58
   0  -6  -6 2311.37  158.58
   6   0  -6 2110.09  158.68
  -6   0   6 2300.17  158.58
   6  -6   6 2364.16  158.58
   6  -6   6 2268.17  159.68
  -3  -6  -6  522.25   35.90
   9  -3  -6  511.45   37.80
   9  -3  -6  498.15   36.00
  -9   3   6  500.25   36.10
   6  -9   6  498.65   36.20
   6  -9   6  492.65   40.50
  12  -6  -6    0.70    3.90
  -6  -6  -6    5.50    2.30
  12  -6  -6    6.60    9.70
 -12   6   6    5.40    4.30
   6 -12   6    5.30    3.30
   6 -12   6   -1.30   13.90
  11  -7  -6  705.23   49.10
  11  -7  -6  651.43   51.59
   4 -11   6  666.13   53.79
   4 -11   6  722.23   49.30
   8  -7  -6  210.88   15.90
   8  -7  -6  232.08   20.20
   1  -8   6  224.48   22.60
   1  -8   6  201.48   15.90
   5  -7  -6  239.38   20.60
   5  -7  -6  249.48   17.30
  -2  -5   6  218.98   17.00
  -7   5  -6 1549.14  113.79
   2  -7  -6 1656.83  113.99
  -5  -2   6 1612.24  113.89
   7  -5   6 1668.33  113.79
   7  -5   6 1588.04  114.89
   8  -1  -6  692.03   47.70
  -1  -7  -6  674.53   47.60
   7  -8   6  676.73   50.89
  -8   1   6  641.64   47.60
   7  -8   6  669.63   47.70
  11  -4  -6  742.23   55.49
  -4  -7  -6  791.12   55.19
   7 -11   6  834.12   59.99
 -11   4   6  760.32   55.49
   7 -11   6  771.22   55.59
  14  -7  -6   27.30   12.10
  -7  -7  -6   19.00    3.50
   7 -14   6   27.20   18.80
   7 -14   6   25.10    4.90
  13  -8  -6   35.40    5.30
  13  -8  -6   25.80   12.60
   5 -13   6    9.40   17.40
   5 -13   6   25.50    4.60
  10  -8  -6   30.80   10.60
  10  -8  -6   40.80    5.70
   2 -10   6   28.90   13.70
   2 -10   6   36.80    5.10
   7  -8  -6  216.48   15.90
   7  -8  -6  231.78   20.20
  -1  -7   6  194.98   15.70
  -1  -7   6  216.78   21.80
   4  -8  -6 1932.91  154.58
  -8   4  -6 2210.48  153.58
   4  -8  -6 2301.37  153.88
  -4  -4   6 2261.87  153.88
  -4  -4   6 2202.88  153.68
   1  -8  -6  636.44   46.50
   8  -7   6  666.23   49.00
   8  -7   6  677.33   46.50
  -7  -1   6  637.84   46.50
  -2  -8  -6  102.19    8.50
 -10   2   6  105.89    9.00
   8 -10   6  100.09    8.90
   8 -10   6   99.09   20.40
  13  -5  -6   88.69   11.40
  -5  -8  -6  109.09    9.10
   8 -13   6  119.99   10.30
   8 -13   6  115.99   19.60
  16  -8  -6   43.40   15.10
   8 -16   6   56.49   21.60
  15  -9  -6   30.20   13.40
   6 -15   6   21.40    5.30
   6 -15   6   14.50   21.20
  12  -9  -6  179.38   14.20
  12  -9  -6  151.18   21.10
   3 -12   6  164.48   26.60
   3 -12   6  181.28   13.90
   9  -9  -6   49.20    6.20
   0  -9   6   57.99    6.00
   6  -9  -6  381.86   25.60
  -3  -6   6  320.97   25.20
   3  -9  -6  517.75   36.40
  -9   6  -6  472.95   36.10
  -6  -3   6  504.55   36.40
   9  -6   6  524.35   36.20
  -6  -3   6  528.45   36.10
   9  -6   6  494.45   39.00
   0  -9  -6  341.87   26.40
   9  -9   6  363.96   25.20
  -9   0   6  331.77   25.20
  -3  -9  -6  197.98   14.70
 -12   3   6  193.38   15.10
   9 -12   6  142.49   25.70
   9 -12   6  203.98   15.40
  15  -6  -6   29.40   13.30
  -6  -9  -6   40.90    6.30
   9 -15   6   47.30   19.30
   9 -15   6   45.80    6.50
  18  -9  -6    9.30   18.90
   9 -18   6    9.00    6.80
   9 -18   6  -19.30   26.10
  17 -10  -6   89.99   19.70
   7 -17   6   57.49   25.00
   7 -17   6   91.79   12.00
  14 -10  -6  309.67   24.80
  14 -10  -6  317.57   31.30
   4 -14   6  322.47   24.40
   4 -14   6  345.17   37.60
  11 -10  -6  415.06   36.10
  11 -10  -6  441.06   31.70
   1 -11   6  465.05   31.70
   1 -11   6  404.16   39.00
   8 -10  -6   47.00   11.20
   8 -10  -6   42.80    5.90
  -2  -8   6   40.60    5.00
   5 -10  -6    3.00    2.90
   5 -10  -6   22.70   10.10
  -5  -5   6   20.70    4.80
   2 -10  -6  104.79    8.80
  -8  -2   6   88.49    9.40
  10  -8   6  106.39    8.80
  -1 -10  -6   35.50    5.40
 -11   1   6   37.90    4.90
  10 -11   6   34.00   14.30
  10 -11   6   40.80    5.10
  -4 -10  -6  156.48   12.80
  10 -14   6  156.18   14.00
  10 -14   6  166.18   29.10
  -7 -10  -6   83.59    9.20
  17  -7  -6   70.79   17.80
  10 -17   6   80.69    9.60
  10 -17   6   57.39   25.40
  20 -10  -6  115.89   30.00
  10 -20   6   73.99   12.40
  10 -20   6   65.49   35.10
  19 -11  -6  266.27   38.40
   8 -19   6  259.77   24.00
  16 -11  -6   27.70   17.00
   5 -16   6   53.19   24.80
   5 -16   6   24.60    6.10
  13 -11  -6  517.15   41.90
  13 -11  -6  485.85   36.40
   2 -13   6  526.05   46.20
   2 -13   6  469.55   36.20
  10 -11  -6  450.95   32.20
  10 -11  -6  385.76   36.60
  -1 -10   6  473.55   32.00
   7 -11  -6  613.24   52.79
   7 -11  -6  742.63   49.90
  -4  -7   6  724.73   49.60
   4 -11  -6  731.83   57.99
   4 -11  -6  782.32   55.39
 -11   7  -6  724.23   55.09
  11  -7   6  770.62   55.09
  11  -7   6  831.22   58.79
  -7  -4   6  815.82   54.99
  -7  -4   6  770.22   55.39
   1 -11  -6   36.90    6.00
  11 -10   6   42.30    6.60
  11 -10   6   49.10   13.80
 -10  -1   6   41.70    5.60
  -2 -11  -6  408.16   29.30
  11 -13   6  378.76   38.90
  11 -13   6  403.76   30.00
  -5 -11  -6  158.48   13.30
  11 -16   6  167.48   34.50
  11 -16   6  145.99   15.10
  19  -8  -6  175.48   26.40
  -8 -11  -6  175.18   15.90
  11 -19   6  126.39   33.70
  11 -19   6  176.88   19.20
  21 -12  -6   82.79   31.50
   9 -21   6   60.99   12.70
   9 -21   6   98.39   39.30
  18 -12  -6   59.79   22.30
   6 -18   6   66.79    9.70
   6 -18   6  108.89   28.90
  15 -12  -6  407.96   38.60
  15 -12  -6  381.36   31.60
   3 -15   6  453.25   46.00
   3 -15   6  424.36   31.00
  12 -12  -6  389.86   28.40
  12 -12  -6  354.66   35.20
   0 -12   6  383.56   28.00
   9 -12  -6  161.88   22.90
   9 -12  -6  190.48   15.00
  -3  -9   6  186.38   14.20
   6 -12  -6    8.80    3.60
 -12   6  -6    5.10    2.80
   6 -12  -6   -9.10   12.20
  -6  -6   6    6.20    2.60
  -6  -6   6    4.90    5.80
   3 -12  -6  211.28   15.40
  -9  -3   6  196.68   14.50
  -9  -3   6  175.68   16.00
  12  -9   6  144.89   24.40
  12  -9   6  207.28   15.20
   0 -12  -6 1116.19   82.39
  12 -12   6 1242.98   86.79
  12 -12   6 1122.19   82.59
  -3 -12  -6  358.76   27.30
  12 -15   6  363.96   28.20
  12 -15   6  380.76   41.00
  -6 -12  -6  109.69   12.20
  12 -18   6   93.09   15.10
  12 -18   6  151.48   30.80
  12 -21   6   42.90   12.40
  12 -21   6  -29.10   39.50
  20 -13  -6   27.40   27.80
   7 -20   6   33.80   10.20
   7 -20   6   49.80   36.40
  17 -13  -6  126.59   24.50
   4 -17   6  125.09   14.20
   4 -17   6  145.39   32.00
  14 -13  -6   59.49   18.60
  14 -13  -6   66.39   11.50
   1 -14   6   71.79    9.10
  11 -13  -6  498.05   42.70
  11 -13  -6  486.15   36.40
  -2 -11   6  506.75   36.20
   8 -13  -6   33.20    5.10
   8 -13  -6   28.80   14.60
  -5  -8   6   29.60    4.10
   5 -13  -6  122.49   10.60
   5 -13  -6  127.99   23.10
  13  -8   6  117.49   10.90
  -8  -5   6  104.09    9.40
  13  -8   6  116.59   20.90
   2 -13  -6  417.16   29.90
  13 -11   6  380.96   37.90
  13 -11   6  427.96   30.10
 -11  -2   6  383.16   29.00
  -1 -13  -6   27.70    5.20
  13 -14   6    9.60   20.00
  13 -14   6   17.50    6.40
  -4 -13  -6  121.19   12.80
  13 -17   6  132.09   15.40
  13 -17   6  112.59   29.60
  -7 -13  -6   48.80   11.50
  13 -20   6   83.09   36.60
  13 -20   6   62.29   12.20
  19 -14  -6   40.80   24.80
   5 -19   6   81.39   10.80
  16 -14  -6    9.50   20.30
   2 -16   6   23.20    6.40
  13 -14  -6   66.59   19.40
  13 -14  -6   75.09   10.30
  -1 -13   6   72.49    8.90
  10 -14  -6  320.87   34.10
  10 -14  -6  325.07   24.90
  -4 -10   6  329.17   24.30
   7 -14  -6   22.70    5.10
   7 -14  -6   22.70   16.20
  -7  -7   6   23.90    3.80
   4 -14  -6  150.98   13.70
  14 -10   6  145.39   25.50
 -10  -4   6  164.48   12.30
   1 -14  -6   25.80    5.40
  14 -13   6   24.30    6.70
  14 -13   6   23.20   20.10
  -2 -14  -6  530.75   41.30
  14 -16   6  530.95   42.30
  14 -16   6  662.73   56.29
  14 -19   6   25.60   10.50
  14 -19   6   36.50   34.10
  18 -15  -6   72.69   26.40
   3 -18   6   65.09    9.90
  15 -15  -6  268.97   37.70
  15 -15  -6  253.27   22.10
   0 -15   6  247.18   20.90
  12 -15  -6  413.46   32.40
  12 -15  -6  390.46   42.20
  -3 -12   6  469.75   32.00
   9 -15  -6   33.70    6.20
   9 -15  -6   26.90   18.40
  -6  -9   6   27.90    4.70
   6 -15  -6   58.09   19.00
   6 -15  -6   38.50    6.40
  15  -9   6   22.60   15.50
  -9  -6   6   46.50    6.20
   3 -15  -6  390.46   28.40
  15 -12   6  374.36   38.70
 -12  -3   6  357.16   27.10
   0 -15  -6   50.69    7.50
  15 -15   6   38.90   25.00
  15 -18   6   22.60    9.70
  15 -18   6  -54.69   31.50
  20 -16  -6  -12.80   28.50
   4 -20   6   41.30   11.00
   4 -20   6   61.29   45.00
  17 -16  -6   15.30   25.00
   1 -17   6   33.50    8.20
  14 -16  -6   23.90   23.00
  14 -16  -6   21.00    7.40
  -2 -14   6   27.30    6.20
  11 -16  -6   20.20    6.10
  11 -16  -6   40.60   20.30
  -5 -11   6   20.60    5.10
   8 -16  -6   60.79   20.20
   8 -16  -6   12.00    6.00
   5 -16  -6  171.88   15.60
  16 -11   6  169.68   29.50
 -11  -5   6  165.88   13.60
   2 -16  -6  566.44   43.50
  16 -14   6  622.34   54.79
  -1 -16  -6  595.34   51.59
  16 -17   6  715.23   65.39
  -4 -16  -6  134.29   17.40
  16 -20   6   88.59   39.90
  19 -17  -6   17.70   30.70
   2 -19   6   30.80    9.90
  16 -17  -6   41.50   10.20
  16 -17  -6   19.60   27.10
  -1 -16   6   32.70    7.90
  13 -17  -6  170.68   26.90
  13 -17  -6  136.19   15.30
  -4 -13   6  113.19   13.30
  10 -17  -6   97.39   12.70
  10 -17  -6   89.79   24.60
  -7 -10   6  103.49   10.90
   7 -17  -6   90.19   12.30
 -10  -7   6   89.99    9.30
  17 -10   6   64.39   19.90
   4 -17  -6  128.89   14.40
  17 -13   6  114.79   25.00
   1 -17  -6  728.83   54.29
  17 -16   6  747.63   68.09
  -2 -17  -6   21.30    9.40
  17 -19   6   15.40   35.10
  18 -18  -6    9.00   31.10
   0 -18   6    8.80    9.10
  15 -18  -6   71.89   11.30
  15 -18  -6   76.69   28.40
  -3 -15   6   66.29    9.50
  12 -18  -6   91.49   26.70
  12 -18  -6   70.19   10.10
  -6 -12   6   75.99    8.90
   9 -18  -6  -22.90   24.70
   9 -18  -6    5.60    7.00
  -9  -9   6   -0.10    4.90
   6 -18  -6  144.79   15.70
   6 -18  -6  143.09   28.90
  18 -12   6  164.28   34.70
 -12  -6   6  111.99   12.10
   3 -18  -6   10.40    7.90
  18 -15   6    6.50   27.90
   0 -18  -6   65.09   11.10
  18 -18   6   58.59   35.60
  17 -19  -6   29.20   33.40
  -2 -17   6   36.80    9.60
  14 -19  -6   78.39   11.70
  14 -19  -6   65.79   32.20
  -5 -14   6   73.69    9.80
  11 -19  -6  281.77   24.40
  -8 -11   6  269.77   22.60
   8 -19  -6  126.89   33.60
   8 -19  -6  200.78   24.90
 -11  -8   6  200.38   16.50
   5 -19  -6   32.60    8.90
  19 -14   6   24.00   28.20
   2 -19  -6   25.60    9.80
  19 -17   6   25.50   33.30
  16 -20  -6   96.39   35.60
  -4 -16   6   41.30   10.30
  13 -20  -6  -10.40   33.40
  13 -20  -6   19.30   10.80
  -7 -13   6   31.50    8.20
  10 -20  -6   56.59   11.50
  10 -20  -6   78.79   33.40
 -10 -10   6   88.69   12.40
   7 -20  -6   69.39   11.30
   7 -20  -6   48.20   44.10
  20 -13   6   84.49   30.90
   4 -20  -6  141.39   19.30
  20 -16   6  145.89   36.50
  12 -21  -6   69.29   12.80
  12 -21  -6  103.79   38.60
  -9 -12   6   61.39   10.70
   9 -21  -6    5.60   37.70
   9 -21  -6    0.80   10.00
   0   1  -7 1131.39   78.69
   1  -1  -7 1014.70   78.79
  -1   1   7 1174.68   78.69
   0  -1   7  986.10   78.69
   1   0   7 1278.77   78.69
   3  -2  -7   15.20    2.10
   3  -2  -7   12.90    3.60
  -2  -1  -7   10.30    1.50
   1  -3   7   15.10    1.80
  -3   2   7   12.40    4.40
  -3   2   7   13.40    1.80
   2   1   7   14.50    1.60
   2   0  -7 7052.99  479.85
   0  -2  -7 6445.56  479.85
  -2   0   7 7054.29  479.85
   2  -2   7 6293.77  480.15
   0   2   7 7281.47  479.85
  -3  -2  -7  598.44   40.50
   5  -3  -7  566.24   40.70
   2  -5   7  603.74   40.70
  -5   3   7  608.84   40.80
   2  -5   7  487.35   42.60
   2  -3  -7    9.70    3.50
   2  -3  -7   13.50    2.00
  -2   3   7   12.50    4.30
  -1  -2   7   12.80    2.10
   3  -1   7   12.30    1.50
  -2   3   7   18.30    2.30
  -3   4  -7   73.39    5.80
   4  -1  -7   73.19    5.90
   4  -1  -7   58.89    8.20
  -1  -3  -7   80.79    5.60
  -4   1   7   75.09    6.00
   3  -4   7   79.19    5.70
  -4   1   7   59.09   10.90
  -4  -3  -7  105.89    7.30
   7  -4  -7   95.99    7.90
   7  -4  -7   83.09   12.50
   3  -7   7   71.89   12.20
  -7   4   7  104.19    8.10
   3  -7   7  104.29    7.80
   4  -4  -7 1780.82  130.49
  -4   4   7 1881.41  130.49
   0  -4   7 1894.21  130.49
   3   1  -7   69.79    6.10
   1  -4  -7   76.79    5.80
  -4   3  -7   74.69    5.60
  -3  -1   7   74.69    6.10
  -3  -1   7   56.99    9.10
   4  -3   7   81.49    5.60
  -2  -4  -7   91.19    6.60
   6  -2  -7   80.69   10.70
   6  -2  -7   84.29    6.90
   4  -6   7   89.89    6.80
   4  -6   7   68.39   11.00
  -6   2   7   82.59    7.00
   9  -5  -7 1347.97   96.79
  -5  -4  -7 1475.45   96.59
   9  -5  -7 1247.48   97.99
  -9   5   7 1398.26   96.99
   4  -9   7 1283.17   98.99
   4  -9   7 1470.35   96.99
   6  -5  -7  845.72   60.69
   6  -5  -7  778.82   61.69
   1  -6   7  905.41   60.69
   1  -6   7  900.31   62.79
  -5   2  -7  634.54   42.90
   3  -5  -7  596.24   43.10
  -2  -3   7  558.34   43.20
  -2  -3   7  640.64   43.10
   0  -5  -7   25.10    3.10
  -5   5  -7   18.10    2.40
   5  -5   7   23.20    3.00
  -3  -5  -7  212.08   15.40
   8  -3  -7  201.48   15.70
   8  -3  -7  236.08   18.40
  -8   3   7  207.68   15.90
   5  -8   7  207.78   22.20
   5  -8   7  215.38   15.80
  11  -6  -7  263.97   25.00
  11  -6  -7  311.57   21.60
   5 -11   7  291.27   29.90
   8  -6  -7 1308.97   96.09
   8  -6  -7 1293.77   94.89
   2  -8   7 1498.15   97.09
   2  -8   7 1279.87   94.99
   5  -6  -7  846.92   58.59
   5  -6  -7  717.13   59.59
  -1  -5   7  916.41   58.59
   2  -6  -7   91.39    6.90
  -6   4  -7   78.49    6.50
  -4  -2   7   84.99    7.40
   6  -4   7   88.79    6.90
   7  -1  -7  340.17   25.50
  -1  -6  -7  362.56   25.40
   6  -7   7  377.86   29.90
   6  -7   7  370.26   25.50
  -7   1   7  326.87   25.50
  10  -4  -7  888.51   65.89
  -4  -6  -7  939.01   64.29
  10  -4  -7  926.31   64.49
   6 -10   7  965.20   64.69
 -10   4   7  918.71   64.59
   6 -10   7  802.02   68.89
  13  -7  -7    2.40    4.60
  13  -7  -7   20.40   11.20
   6 -13   7  -12.50   16.80
   6 -13   7    5.80    3.70
  10  -7  -7 1032.50   86.99
  10  -7  -7 1229.48   85.09
   3 -10   7 1316.37   85.29
   3 -10   7 1228.58   89.39
   7  -7  -7   42.50    8.60
   7  -7  -7   21.70    3.20
   0  -7   7   24.00    3.60
  -7   3  -7  108.59    7.40
   4  -7  -7  102.09    8.10
  -3  -4   7   82.09    9.00
  -3  -4   7   97.29    7.70
   1  -7  -7  356.76   25.00
  -7   6  -7  354.56   25.00
  -6  -1   7  329.87   25.10
   7  -6   7  360.66   25.00
   7  -6   7  333.67   28.60
  -2  -7  -7  759.72   52.49
  -9   2   7  725.33   52.59
   7  -9   7  711.93   56.09
   7  -9   7  761.72   52.69
  12  -5  -7   87.49   15.20
  12  -5  -7   82.89    9.00
  -5  -7  -7   86.19    7.20
 -12   5   7   75.99    9.10
   7 -12   7   82.59    8.30
   7 -12   7   68.79   17.00
   7 -15   7   95.29   10.60
  12  -8  -7   18.20    4.30
  12  -8  -7   27.40   11.30
   4 -12   7   13.50    3.70
   4 -12   7   25.10   16.10
   9  -8  -7 1035.80   77.99
   1  -9   7 1088.69   78.09
   1  -9   7 1185.28   80.99
   6  -8  -7 1345.67   93.99
   6  -8  -7 1266.77   92.69
  -2  -6   7 1321.57   92.59
  -8   5  -7  190.38   14.70
   3  -8  -7  216.18   15.10
  -5  -3   7  200.18   15.50
   8  -5   7  206.98   18.90
   0  -8  -7 1161.08   85.79
  -8   0   7 1291.87   85.89
   8  -8   7 1187.98   85.89
  -3  -8  -7  175.08   12.70
  11  -3  -7  140.49   13.50
 -11   3   7  175.98   13.50
   8 -11   7  185.38   13.40
   8 -11   7  128.39   24.70
  14  -6  -7   91.29   20.50
  -6  -8  -7  139.99   10.80
   8 -14   7  148.49   12.40
   8 -14   7  118.59   21.90
  17  -9  -7  148.99   22.10
   8 -17   7  172.08   28.60
   8 -17   7  198.38   16.90
  14  -9  -7  153.28   21.60
  14  -9  -7  102.19   12.20
   5 -14   7  121.29   11.10
   5 -14   7   95.19   21.80
  11  -9  -7  158.48   13.20
  11  -9  -7  156.58   20.20
   2 -11   7  174.98   13.00
   2 -11   7  149.19   24.90
   8  -9  -7 1035.80   75.69
  -1  -8   7 1099.29   75.69
  -9   4  -7 1415.56  100.09
   5  -9  -7 1477.95  100.49
  -4  -5   7 1474.35  100.29
  -4  -5   7 1312.27  100.49
  -9   7  -7  689.23   51.89
   2  -9  -7  762.62   52.09
   9  -7   7  778.82   51.99
   9  -7   7  690.93   54.49
  -7  -2   7  729.23   52.09
  10  -1  -7    1.40    6.40
  -1  -9  -7    4.40    2.60
   9 -10   7    3.40    3.10
 -10   1   7    4.60    3.70
   9 -10   7    4.60   12.00
  13  -4  -7   40.20   11.60
  -4  -9  -7   52.59    6.10
   9 -13   7   28.30   16.10
   9 -13   7   51.99    7.40
  16  -7  -7  168.88   26.70
  -7  -9  -7  220.58   15.60
   9 -16   7  140.89   26.90
   9 -16   7  208.78   17.20
  19 -10  -7  495.55   50.19
   9 -19   7  501.05   38.50
   9 -19   7  428.66   85.19
  16 -10  -7   20.50   16.20
   6 -16   7   32.20    6.40
   6 -16   7   33.90   24.60
  13 -10  -7   28.90   12.90
  10 -10  -7   32.40    4.50
   0 -10   7   33.90    5.20
   7 -10  -7 1254.87   86.99
  -3  -7   7 1200.68   87.19
 -10   6  -7  924.71   64.99
   4 -10  -7  839.82   67.19
   4 -10  -7  977.40   65.29
  -6  -4   7  968.30   65.09
  10  -6   7  876.41   65.29
  -6  -4   7  920.51   65.39
   1 -10  -7    3.40    2.80
  10  -9   7    8.50    3.20
  10  -9   7   -0.40   11.70
  -9  -1   7    1.40    3.80
  -2 -10  -7  259.47   18.70
  10 -12   7  186.78   29.70
  10 -12   7  263.67   19.10
  -5 -10  -7  319.07   23.20
  15  -5  -7  305.07   29.90
  10 -15   7  306.57   24.10
  10 -15   7  307.27   38.20
  -8 -10  -7  120.39   12.30
  18  -8  -7  140.89   29.70
  10 -18   7  132.49   15.70
  10 -18   7  124.59   30.00
  21 -11  -7   12.00   28.90
  10 -21   7   17.50   11.10
  10 -21   7   53.39   39.00
  18 -11  -7   62.89   21.60
   7 -18   7   73.39   28.50
   7 -18   7   51.79    9.00
  15 -11  -7   -5.00    6.30
  15 -11  -7    6.90   15.50
   4 -15   7   -3.80    4.50
   4 -15   7   -5.70   22.30
  12 -11  -7   75.49    9.10
  12 -11  -7   76.69   15.20
   1 -12   7   53.09   18.50
   1 -12   7   84.59    8.30
   9 -11  -7  136.49   20.90
   9 -11  -7  167.18   13.40
  -2  -9   7  173.48   12.90
 -11   5  -7  323.27   23.50
   6 -11  -7  321.57   24.30
  -5  -6   7  337.57   23.80
   3 -11  -7  184.28   13.70
 -11   8  -7  170.18   14.10
  11  -8   7  183.48   13.60
  -8  -3   7  175.18   13.10
  11  -8   7  165.58   22.00
  -8  -3   7  152.48   14.80
   0 -11  -7 8451.15  588.34
  11 -11   7 8681.73  588.44
 -11   0   7 8138.09  588.14
  11 -11   7 8175.28  589.84
  -3 -11  -7    6.50    3.90
  11 -14   7   27.90   18.60
  11 -14   7    5.00    5.00
  11 -17   7   13.00   25.30
  11 -17   7   17.60    7.00
  11 -20   7   87.79   34.80
  11 -20   7   80.79   16.30
  20 -12  -7   -6.90   24.90
   8 -20   7  -46.90   35.20
   8 -20   7    7.00    9.60
  17 -12  -7  204.48   31.00
   5 -17   7  169.48   16.90
  14 -12  -7  101.69   11.90
  14 -12  -7  117.19   23.80
   2 -14   7   83.49   10.20
  -1 -11   7   93.99    9.00
   8 -12  -7   20.70   12.70
   8 -12  -7   19.10    4.20
  -4  -8   7   14.50    3.30
   5 -12  -7   85.59    8.50
   5 -12  -7   75.29   14.90
 -12   7  -7   76.49    7.70
  -7  -5   7   91.69    7.30
  -7  -5   7   76.39   10.80
  12  -7   7   71.99    8.20
  12  -7   7   97.49   18.00
   2 -12  -7  260.07   21.00
  12 -10   7  250.37   29.30
 -10  -2   7  313.17   20.50
  12 -10   7  271.27   21.10
  -1 -12  -7  497.25   38.70
  12 -13   7  614.64   47.40
  12 -13   7  511.05   39.20
  -4 -12  -7  164.38   14.60
  12 -16   7  169.88   16.40
  12 -16   7  181.58   35.20
  -7 -12  -7   11.90    6.60
  12 -19   7   13.50    8.60
  12 -19   7    4.40   31.50
  19 -13  -7    6.40   25.90
   6 -19   7   47.40    9.30
  16 -13  -7  421.86   45.50
   3 -16   7  504.95   36.40
   3 -16   7  526.85   53.59
  13 -13  -7    6.00    5.40
  13 -13  -7   12.20   16.00
   0 -13   7   -0.90    4.20
  10 -13  -7    7.20    4.50
  10 -13  -7   32.50   14.20
  -3 -10   7   12.80    3.70
 -13   6  -7   -0.50    2.80
   7 -13  -7   14.60   13.90
   7 -13  -7   -3.20    4.00
  -6  -7   7    6.90    2.90
   4 -13  -7   45.40    5.80
  -9  -4   7   45.30    5.50
  13  -9   7   59.29    7.80
  13  -9   7   28.50   14.60
   1 -13  -7  507.35   38.90
  13 -12   7  605.74   47.30
  13 -12   7  507.85   39.20
  -2 -13  -7  253.47   19.30
  13 -15   7  252.77   20.50
  13 -15   7  170.88   36.60
  -5 -13  -7   63.89    8.30
  13 -18   7   57.69   50.79
  13 -18   7   55.59   10.10
  18 -14  -7   -1.00   25.40
   4 -18   7   10.60   32.50
  15 -14  -7   67.99   20.80
  15 -14  -7   60.99    9.20
   1 -15   7   67.39   10.00
  12 -14  -7   90.39   11.00
  12 -14  -7   97.79   19.60
  -2 -12   7   95.39    9.90
   9 -14  -7  110.99   11.60
   9 -14  -7  120.69   25.30
  -5  -9   7  120.09   10.30
   6 -14  -7  130.09   12.30
   6 -14  -7   99.09   19.50
  -8  -6   7  145.59   10.90
   3 -14  -7    6.20    4.50
 -11  -3   7    8.80    3.20
  14 -11   7    5.10    5.60
  14 -11   7   44.10   17.40
   0 -14  -7 1642.14  114.09
  14 -14   7 1551.34  114.39
  14 -14   7 1622.14  119.69
  -3 -14  -7  969.00   69.59
  14 -17   7 1008.10   81.59
  14 -17   7  930.71   70.49
  -6 -14  -7   -4.40    8.10
  14 -20   7  -37.60   36.50
  14 -20   7  -15.90   11.40
  20 -15  -7  103.49   31.20
   5 -20   7  142.09   18.80
   5 -20   7  109.19   42.90
   2 -17   7   70.39    9.70
  14 -15  -7   64.79    8.80
  14 -15  -7   40.50   20.60
  -1 -14   7   66.19    9.60
  11 -15  -7  -15.70   17.30
  11 -15  -7   -7.90    4.90
  -4 -11   7    2.20    4.10
   8 -15  -7   92.59   11.40
  -7  -8   7  104.99    9.50
   5 -15  -7  270.67   36.80
   5 -15  -7  338.27   25.60
 -10  -5   7  352.96   24.40
  15 -10   7  331.97   34.90
   2 -15  -7  257.87   19.80
  15 -13   7  202.48   35.60
  -1 -15  -7   71.39   11.40
  15 -16   7   72.79   29.00
  -4 -15  -7   -3.30    7.70
  15 -19   7   20.80   13.00
  15 -19   7  -36.70   35.80
  19 -16  -7    7.00   27.80
   3 -19   7   19.20    9.40
  16 -16  -7   11.80    9.10
   0 -16   7   10.60    6.80
  13 -16  -7  483.05   36.80
  13 -16  -7  449.95   47.80
  -3 -13   7  512.05   36.20
  10 -16  -7   18.40   20.30
  10 -16  -7   39.70    6.80
  -6 -10   7   33.00    5.50
   7 -16  -7  223.98   19.90
  -9  -7   7  245.78   18.30
   4 -16  -7  176.78   16.30
  16 -12   7  208.58   32.50
 -12  -4   7  168.88   14.10
   1 -16  -7   63.89    8.90
  16 -15   7   80.09   26.70
  -2 -16  -7   18.00    8.10
  16 -18   7  -20.20   33.30
  18 -17  -7    5.80   28.50
   1 -18   7    2.00    8.40
  15 -17  -7   51.59    9.90
  -2 -15   7   53.89    8.40
  12 -17  -7  250.87   37.20
  12 -17  -7  185.78   18.20
  -5 -12   7  181.78   16.70
   9 -17  -7  201.28   19.50
  -8  -9   7  230.88   17.70
   6 -17  -7   31.30    7.40
   6 -17  -7   33.00   23.10
 -11  -6   7   33.70    5.20
  17 -11   7   39.50   20.60
   3 -17  -7  996.30   71.79
  17 -14   7  987.00   80.69
   0 -17  -7   11.50    8.20
  17 -18  -7   -8.30   29.10
  -1 -17   7   21.70    8.30
  14 -18  -7  -32.70   26.50
  14 -18  -7   16.80    8.60
  -4 -14   7    2.50    6.80
  11 -18  -7   79.69   26.60
  11 -18  -7   57.79    9.60
  -7 -11   7   68.79    8.30
   8 -18  -7  139.19   28.80
   8 -18  -7  152.38   16.30
 -10  -8   7  144.99   13.50
   5 -18  -7   65.29    9.50
  18 -13   7   15.20   25.20
   2 -18  -7   -3.20    7.90
  18 -16   7   20.70   30.10
  16 -19  -7  -23.70   31.90
  16 -19  -7   16.30   12.10
  -3 -16   7    2.30    8.20
  13 -19  -7   38.00    9.70
  13 -19  -7    5.50   30.20
  -6 -13   7   49.30   11.90
  10 -19  -7  427.76   58.79
  10 -19  -7  495.65   38.90
  -9 -10   7  529.25   37.30
   7 -19  -7   23.00    8.70
 -12  -7   7   20.40    5.90
  19 -12   7    2.80   24.90
   4 -19  -7    1.10    8.40
  19 -15   7   15.90   30.40
  15 -20  -7  178.78   36.90
  15 -20  -7  118.19   18.60
  -5 -15   7  140.79   17.20
  12 -20  -7   18.50    9.90
  12 -20  -7   15.10   33.40
   9 -20  -7   52.69   10.90
   9 -20  -7  114.69   33.80
 -11  -9   7   66.19    8.90
   6 -20  -7   20.70    9.20
  20 -14   7    9.40   29.70
  11 -21  -7   25.90   10.80
  11 -21  -7    7.30   37.80
 -10 -11   7    4.40    8.20
   1   0  -8 8302.17  583.94
  -1   1  -8 8909.91  583.94
   0  -1  -8 8199.48  583.84
  -1   0   8 7932.51  584.14
   0   1   8 8236.88  583.94
   1  -1   8 8600.14  583.94
  -1   0   8 7962.50  583.94
   2  -2  -8 7734.93  551.44
  -2   0  -8 7592.54  551.24
   2  -2  -8 7658.83  551.34
   2   0   8 7383.26  551.24
  -2   2   8 7921.51  551.54
  -2   2   8 7659.63  551.34
   0  -2   8 8945.30  551.44
   3  -1  -8 2080.89  143.69
  -1  -2  -8 2106.39  143.69
   3  -1  -8 2146.19  144.09
   2  -3   8 1757.82  143.69
  -3   1   8 2055.99  144.19
   1   2   8 2079.89  143.69
  -3   1   8 2064.89  143.79
   4  -3  -8  129.09    9.30
  -4   3   8  119.29    9.40
   1  -3  -8 2109.89  154.58
   2   1  -8 2305.07  154.68
  -2  -1   8 2198.38  154.68
   3  -2   8 2363.56  154.58
  -1   3   8 2008.60  154.58
   5  -2  -8  369.46   29.50
  -2  -3  -8  421.86   28.10
   5  -2  -8  398.56   28.20
   3  -5   8  405.56   28.30
   3  -5   8  369.36   30.80
  -5   2   8  408.76   28.40
   6  -4  -8 1097.19   78.19
   6  -4  -8 1103.59   79.09
  -6   4   8 1079.09   78.19
   2  -6   8 1208.48   79.99
   2  -6   8 1049.79   78.19
   3  -4  -8  170.58   14.20
  -1  -3   8  171.18   12.90
  -4   4  -8  152.58   12.40
   4   0  -8  191.48   12.60
   0  -4  -8  169.18   12.40
  -4   0   8  170.78   12.60
   4  -4   8  154.38   12.40
   4  -4   8  199.08   16.10
  -3  -4  -8   14.00    2.10
   7  -3  -8   18.60    6.60
   7  -3  -8   16.10    2.70
   4  -7   8   19.80    9.70
  -7   3   8   17.00    3.00
   4  -7   8   19.90    2.60
   8  -5  -8 4350.46  291.07
   8  -5  -8 4121.19  290.27
   3  -8   8 3595.44  290.37
   3  -8   8 4435.06  291.67
   5  -5  -8   52.49    5.00
   2  -5  -8  424.66   30.10
  -5   3  -8  427.66   30.00
   5  -3   8  423.86   30.00
  -3  -2   8  416.56   30.30
   6  -1  -8  148.29   13.50
   6  -1  -8  146.49   10.20
  -1  -5  -8  115.19    9.80
   5  -6   8  134.29   16.90
   5  -6   8  114.89    9.90
  -6   1   8  135.29   10.20
   9  -4  -8  538.45   36.60
  -4  -5  -8  524.75   36.30
   9  -4  -8  497.55   38.40
   5  -9   8  497.15   41.30
   5  -9   8  488.85   36.70
  -9   4   8  518.25   36.70
  10  -6  -8   99.49    8.50
   4 -10   8   90.89    8.40
   7  -6  -8 3436.16  239.08
   7  -6  -8 3345.67  238.38
   1  -7   8 3641.04  239.68
   1  -7   8 3121.29  238.38
   4  -6  -8 1063.89   79.19
   4  -6  -8 1118.79   78.39
  -2  -4   8 1277.67   78.59
  -2  -4   8  977.70   78.29
  -6   5  -8  116.19    9.40
   1  -6  -8  121.99    9.50
  -5  -1   8  146.29   10.00
   6  -5   8  117.29    9.40
   6  -5   8  122.19   15.60
   8  -2  -8   17.20    3.10
   6  -8   8   28.10   10.60
  -8   2   8   12.30    3.00
   6  -8   8    8.30    2.50
  11  -5  -8  801.32   53.89
  11  -5  -8  801.42   51.89
  -5  -6  -8  700.53   51.49
 -11   5   8  693.23   52.09
   6 -11   8  643.64   51.99
  12  -7  -8  910.41   64.09
  12  -7  -8  876.41   65.99
   5 -12   8  775.62   64.09
   5 -12   8 1051.59   69.09
   9  -7  -8  104.09   15.40
   9  -7  -8  114.69    9.60
   2  -9   8  117.59    9.40
   2  -9   8  128.19   16.30
   6  -7  -8 3392.36  232.28
   6  -7  -8 3294.77  231.48
  -1  -6   8 3175.78  231.48
   3  -7  -8   15.70    7.20
   3  -7  -8   15.30    2.70
  -4  -3   8   15.50    3.40
   7  -4   8   19.20    2.80
   7   0  -8 2999.90  197.28
   0  -7  -8 2797.22  197.28
   7  -7   8 2598.34  197.28
  -7   0   8 2656.73  197.28
   7  -7   8 2953.60  198.68
  10  -3  -8   42.30    6.20
  -3  -7  -8   47.00    4.90
 -10   3   8   48.50    5.30
   7 -10   8   40.40    5.60
   7 -10   8   38.70   13.60
  13  -6  -8  311.87   22.40
  -6  -7  -8  281.27   21.30
  13  -6  -8  302.47   26.70
   7 -13   8  260.67   22.10
   7 -13   8  326.57   33.40
  14  -8  -8   57.59    7.20
  14  -8  -8   69.09   13.90
   6 -14   8   57.29   20.40
   6 -14   8   43.70    6.30
  11  -8  -8  341.77   29.10
  11  -8  -8  344.27   24.90
   3 -11   8  348.07   33.20
   3 -11   8  323.77   24.90
   8  -8  -8   82.69   15.20
   5  -8  -8 3974.50  276.57
   5  -8  -8 4319.17  277.37
  -3  -5   8 3491.15  276.47
   2  -8  -8    3.80    2.40
  -8   6  -8    2.90    2.10
   8  -6   8    4.30    2.10
  -6  -2   8    5.30    3.30
  -1  -8  -8 2315.37  159.28
   9  -1  -8 2247.78  160.08
  -9   1   8 2326.27  159.28
   8  -9   8 2145.99  159.38
  -4  -8  -8   99.49    9.00
  12  -4  -8  130.49   10.70
  12  -4  -8  125.29   17.00
 -12   4   8   91.79   10.70
   8 -12   8   92.19   10.00
   8 -12   8  157.48   24.90
  -7  -8  -8  312.37   24.20
  15  -7  -8  385.26   32.00
   8 -15   8  349.17   39.40
   8 -15   8  299.87   25.30
  16  -9  -8   79.09   16.70
   7 -16   8   71.59   25.90
   7 -16   8   62.09    8.20
  13  -9  -8   19.80   13.00
  13  -9  -8   32.60    5.50
   4 -13   8   28.20    4.80
   4 -13   8   28.60   18.60
  10  -9  -8   37.20   11.10
  10  -9  -8   27.80    4.20
   1 -10   8   19.60    3.70
   1 -10   8   22.30   26.80
   7  -9  -8   86.19   16.00
   7  -9  -8  115.99    9.40
  -2  -7   8  122.89    9.10
  -2  -7   8  100.99   20.10
  -9   5  -8  502.75   37.50
   4  -9  -8  507.45   40.20
   4  -9  -8  541.45   37.90
  -5  -4   8  537.45   38.00
  -5  -4   8  549.05   37.70
   1  -9  -8 2279.17  164.88
   9  -8   8 2263.67  164.88
   9  -8   8 2438.76  166.48
  -8  -1   8 2371.76  164.88
  -2  -9  -8 2048.30  146.29
   9 -11   8 1988.20  146.49
   9 -11   8 2208.38  149.09
 -11   2   8 2052.39  146.39
  -5  -9  -8  456.65   34.30
  14  -5  -8  482.25   38.90
   9 -14   8  506.85   44.80
   9 -14   8  465.35   35.00
  17  -8  -8   40.80   17.30
   9 -17   8   25.70    7.10
   9 -17   8   13.30   24.10
  18 -10  -8  156.08   31.40
   8 -18   8  201.58   32.20
   8 -18   8  142.89   16.90
  15 -10  -8    2.40   13.90
  15 -10  -8  -12.20    9.10
   5 -15   8    9.40   22.30
   5 -15   8    2.90    4.60
  12 -10  -8  324.97   29.60
  12 -10  -8  311.37   23.60
   2 -12   8  294.67   23.40
   2 -12   8  332.87   34.30
   9 -10  -8   21.30   10.60
   9 -10  -8   26.00    4.10
  -1  -9   8   21.50    3.50
  -1  -9   8   42.30   15.30
   6 -10  -8  100.19   17.20
   6 -10  -8   97.39    9.00
 -10   4  -8  102.99    7.80
  -4  -6   8  106.29    8.40
   3 -10  -8   43.90    6.00
 -10   7  -8   46.40    5.50
  10  -7   8   49.99   11.60
  10  -7   8   42.70    5.70
  -7  -3   8   59.59    7.80
  -7  -3   8   59.69    5.20
   0 -10  -8   12.60    3.30
  10 -10   8    9.20    3.50
  10 -10   8   21.80   13.90
 -10   0   8    7.40    4.40
  -3 -10  -8 1115.29   85.79
  13  -3  -8 1265.67   87.89
  10 -13   8 1392.36   90.89
  10 -13   8 1083.19   86.19
  16  -6  -8  -11.90   14.10
  -6 -10  -8   -0.10    4.10
  10 -16   8    2.20   22.00
  10 -16   8   -5.50    5.20
  19  -9  -8  144.99   24.00
  10 -19   8   71.89   33.50
  10 -19   8  114.89   16.80
  20 -11  -8  690.13   60.09
   9 -20   8  535.65   46.20
   9 -20   8  576.84   68.79
  17 -11  -8  598.54   51.09
   6 -17   8  519.95   42.80
   6 -17   8  643.24   60.09
  14 -11  -8  -10.00   14.50
  14 -11  -8   -6.00    5.30
   3 -14   8    2.20    4.30
   3 -14   8   13.80   21.50
  11 -11  -8 1170.48   77.59
  11 -11  -8  930.91   74.49
   8 -11  -8  384.16   30.80
   8 -11  -8  343.97   25.70
  -3  -8   8  326.87   25.40
   5 -11  -8  737.53   47.40
 -11   6  -8  623.04   46.80
  -6  -5   8  620.24   47.20
   2 -11  -8 2072.19  150.38
  11  -9   8 2089.09  150.28
  -9  -2   8 2222.78  150.38
  11  -9   8 2131.09  152.28
  -1 -11  -8    9.40    3.60
  11 -12   8   23.20   16.20
  11 -12   8    7.30    4.50
  -4 -11  -8  594.34   44.40
  15  -4  -8  651.53   49.20
  11 -15   8  665.33   54.89
  11 -15   8  571.54   45.20
  18  -7  -8  416.26   39.60
  -7 -11  -8  385.66   28.80
  11 -18   8  338.57   30.50
  11 -18   8  411.16   50.19
  21 -10  -8  132.69   29.70
  11 -21   8   89.39   14.40
  11 -21   8  100.39   41.30
  19 -12  -8   43.90   26.50
   7 -19   8   28.60   54.29
   7 -19   8   43.70   12.50
  16 -12  -8   48.30   18.80
   4 -16   8   61.29    8.10
   4 -16   8   91.69   27.10
  13 -12  -8   27.50    5.70
  13 -12  -8   13.50   15.00
   1 -13   8   14.40    4.60
   1 -13   8   14.30   20.70
  10 -12  -8  309.97   30.20
  10 -12  -8  329.17   23.30
  -2 -10   8  288.77   22.90
   7 -12  -8  960.20   65.09
   7 -12  -8  859.01   61.89
  -5  -7   8  786.72   61.49
   4 -12  -8  107.39    9.50
  -8  -4   8   96.29    8.40
  12  -8   8   96.99    9.30
   1 -12  -8    5.70    3.90
  12 -11   8   23.00   15.70
  12 -11   8   -0.10    4.30
  -2 -12  -8    2.00    4.10
  12 -14   8    1.80    5.20
  12 -14   8   24.90   19.50
  -5 -12  -8   35.20    6.10
  12 -17   8   30.00    7.90
  12 -17   8   23.30   26.30
  -8 -12  -8    5.90    7.70
  12 -20   8   11.10   35.00
  12 -20   8    2.70   12.80
  18 -13  -8  221.18   33.20
   5 -18   8  193.48   20.40
   5 -18   8  277.37   38.60
  15 -13  -8   18.30    7.20
  15 -13  -8    9.00   17.20
   2 -15   8    3.70    5.10
  12 -13  -8   24.50   15.50
  12 -13  -8   25.00    5.40
  -1 -12   8   18.00    4.60
   9 -13  -8   33.60    5.20
   9 -13  -8   24.80   14.40
  -4  -9   8   25.80    4.30
   6 -13  -8  335.37   30.20
   6 -13  -8  302.17   22.30
  -7  -6   8  261.57   21.50
   3 -13  -8 1150.18   80.09
 -10  -3   8 1056.49   79.59
  13 -10   8 1167.68   80.09
   0 -13  -8 1073.39   83.89
  13 -13   8 1355.36   89.99
  13 -13   8 1125.69   84.29
  -3 -13  -8   41.60    6.50
  13 -16   8   45.60   25.30
  13 -16   8   33.30    7.70
  -6 -13  -8   39.70    7.70
  13 -19   8   30.90   10.10
  13 -19   8   14.10   33.10
  20 -14  -8  134.99   32.50
   6 -20   8  116.59   17.70
   6 -20   8  125.49   41.00
  17 -14  -8   -0.50   22.20
   3 -17   8   20.70   32.40
   3 -17   8   16.30    6.90
  14 -14  -8   27.50   19.00
  14 -14  -8    6.10    6.30
   0 -14   8    1.80    4.80
  11 -14  -8  -24.80   15.90
  11 -14  -8    7.10    4.90
  -3 -11   8    5.40    3.80
   8 -14  -8   36.90   16.40
   8 -14  -8   45.80    6.40
  -6  -8   8   51.29    6.60
   5 -14  -8  491.65   36.30
  -9  -5   8  468.35   35.50
  14  -9   8  530.25   42.40
   2 -14  -8   -1.60    4.40
 -12  -2   8    4.70    3.10
  14 -12   8    2.20    5.90
  14 -12   8    9.60   19.00
  -1 -14  -8   13.40    5.50
  14 -15   8    9.30    7.30
  14 -15   8   13.20   23.90
  -4 -14  -8   25.30    7.10
  14 -18   8    2.40   31.50
  14 -18   8   14.60    9.30
  19 -15  -8    4.80   25.00
   4 -19   8  -12.10   38.50
   4 -19   8   12.30    8.80
  16 -15  -8  502.05   39.20
  16 -15  -8  518.45   49.60
   1 -16   8  484.35   37.70
  13 -15  -8    0.20   18.90
  13 -15  -8   17.30    6.10
  -2 -13   8    5.20    4.90
  10 -15  -8    1.80    5.10
  10 -15  -8   14.30   17.30
  -5 -10   8   -0.10    3.90
   7 -15  -8  377.26   36.90
   7 -15  -8  315.87   25.70
  -8  -7   8  328.07   24.80
   4 -15  -8  612.14   45.60
 -11  -4   8  583.44   44.70
  15 -11   8  694.33   52.89
   1 -15  -8   14.00    6.00
  15 -14   8   29.30   23.90
  -2 -15  -8  286.07   23.80
  -5 -15  -8    8.20    8.70
  15 -20   8   -7.90   38.30
  18 -16  -8    0.90   27.10
   2 -18   8    1.60    7.80
  15 -16  -8  493.15   39.00
  15 -16  -8  590.94   52.19
  -1 -15   8  478.05   38.30
  12 -16  -8   57.59   22.00
  12 -16  -8   80.09   10.80
  -4 -12   8   50.99    7.30
   9 -16  -8   59.19    8.20
   9 -16  -8   66.49   20.90
  -7  -9   8   62.39    8.30
   6 -16  -8   -1.40    5.60
   6 -16  -8  -20.90   19.80
 -10  -6   8   -2.80    3.90
  16 -10   8   -8.00   16.80
   3 -16  -8   37.00    7.40
  16 -13   8   46.70   22.20
 -13  -3   8   48.30    6.80
   0 -16  -8  881.91   64.19
  -3 -16  -8   -1.30    8.10
  16 -19   8  -15.20   36.70
  17 -17  -8  -14.70   27.00
   0 -17   8    2.60    7.80
  14 -17  -8   27.50   24.40
  14 -17  -8   14.90    7.80
  -3 -14   8    5.10    6.10
  11 -17  -8  595.74   43.70
  11 -17  -8  619.84   55.09
  -6 -11   8  553.74   42.90
   8 -17  -8   43.80    7.40
   8 -17  -8   30.30   22.70
  -9  -8   8   28.80    5.40
   5 -17  -8   43.20    7.70
  17 -12   8    4.70   21.10
 -12  -5   8   36.20    5.40
   2 -17  -8  254.27   25.80
  17 -15   8  357.96   45.90
  -1 -17  -8   -4.60    7.80
  17 -18   8  -57.19   33.50
  16 -18  -8   -2.70   29.20
  16 -18  -8  -14.10   10.30
  -2 -16   8   13.20    7.70
  13 -18  -8  190.58   19.30
  -5 -13   8  189.28   17.40
  10 -18  -8  205.18   30.10
  10 -18  -8  170.68   17.70
  -8 -10   8  156.58   15.40
   7 -18  -8  396.16   31.50
   7 -18  -8  410.66   48.60
 -11  -7   8  372.36   29.70
  18 -11   8  438.06   43.80
   4 -18  -8   18.10    7.80
  18 -14   8   -6.40   26.80
   1 -18  -8   -5.30    8.10
  15 -19  -8   18.30   10.90
  15 -19  -8   15.40   31.60
  -4 -15   8   15.40    7.90
  12 -19  -8   48.30   31.00
  12 -19  -8   55.19   10.40
  -7 -12   8   45.50    8.20
   9 -19  -8  129.09   30.50
   9 -19  -8   99.99   12.40
 -10  -9   8   78.99   12.10
   6 -19  -8   37.80    9.30
  19 -13   8   20.20   32.40
   3 -19  -8   10.20    8.90
  19 -16   8  -40.60   31.70
  14 -20  -8  128.49   35.10
  14 -20  -8  109.29   14.70
  -6 -14   8   99.89   15.30
  11 -20  -8  609.54   47.20
  11 -20  -8  681.83   67.29
  -9 -11   8  582.24   45.70
   8 -20  -8    1.90    9.10
   8 -20  -8  -18.60   33.50
 -12  -8   8   -2.60    6.80
   5 -20  -8    7.20    9.40
  20 -15   8    3.20   33.10
  10 -21  -8  144.09   41.10
  10 -21  -8  115.39   14.50
 -11 -10   8   82.49   11.40
   0   0  -9 9398.86  659.53
   0   0   9 9365.26  659.53
  -1  -1  -9  234.28   15.90
   2  -1  -9  236.98   16.00
   2  -1  -9  205.78   16.70
  -2   1   9  205.38   17.30
  -2   1   9  240.08   16.10
   1  -2   9  192.18   16.10
   1   1   9  242.88   15.90
   1  -2  -9  223.28   16.80
  -2   1  -9  230.18   16.80
   1   1  -9  237.28   16.90
  -1   2   9  248.28   16.80
   4  -2  -9  197.68   14.80
  -2   4  -9  153.18   13.00
  -2  -2  -9  176.88   12.90
   4  -2  -9  182.38   13.10
  -4   2   9  195.98   13.30
   2   2   9  190.88   12.90
   2  -4   9  159.58   13.00
   2  -4   9  188.98   16.50
   3  -3  -9  713.23   42.80
  -3   0  -9  633.34   42.60
   3  -3  -9  554.34   43.30
   0  -3   9  564.94   42.90
  -3   3   9  551.64   43.70
   0  -3  -9 4787.52  320.07
   3   0  -9 4604.84  320.07
  -3   0   9 4443.46  320.07
   3  -3   9 3991.40  320.57
   3  -3   9 4927.41  320.07
  -3  -3  -9 1410.96   90.79
   6  -3  -9 1276.27   90.89
   6  -3  -9 1085.79   91.49
  -6   3   9 1378.66   91.09
   3  -6   9 1425.06   91.09
   3  -6   9 1152.98   92.49
   5  -4  -9  159.88   15.70
   5  -4  -9  176.48   13.00
   1  -5   9  188.98   12.90
   1  -5   9  171.38   18.70
   2  -4  -9  177.88   12.30
  -2  -2   9  165.98   12.60
  -2   4   9  153.18   14.40
   4  -2   9  172.48   12.10
   4  -5   9  116.89    8.50
  -5   1   9  103.69    8.80
   8  -4  -9  800.82   63.69
  -4  -4  -9  938.81   62.19
   8  -4  -9  855.11   62.39
   4  -8   9  992.60   62.59
   4  -8   9  756.32   65.09
  -8   4   9  936.81   62.69
   7  -5  -9 1688.83  127.19
   7  -5  -9 1768.62  126.29
   2  -7   9 1846.22  128.09
   2  -7   9 1861.81  126.39
   4  -5  -9  181.18   13.30
   4  -5  -9  153.48   16.00
  -1  -4   9  201.68   13.30
   1  -5  -9   79.89    7.50
  -4  -1   9   96.19    8.10
   5  -4   9  111.69    7.40
   7  -2  -9 1295.77  100.79
   7  -2  -9 1404.36  100.09
  -2  -5  -9 1532.65  100.09
   5  -7   9 1522.25  100.19
   5  -7   9 1290.77  101.89
  -7   2   9 1462.25  100.19
  10  -5  -9 1011.60   73.29
  -5  -5  -9 1069.99   73.09
   5 -10   9 1062.89   73.49
   5 -10   9  990.90   76.69
   9  -6  -9 3392.26  231.18
   9  -6  -9 3084.29  232.08
   3  -9   9 3717.03  231.38
   3  -9   9 2936.81  232.68
   6  -6  -9   48.80    4.60
   0  -6   9   32.20    4.20
  -6   3  -9 1367.76   94.39
   3  -6  -9 1415.76   94.69
  -3  -3   9 1238.08   94.69
   0  -6  -9  962.70   68.49
  -6   0   9 1003.20   68.59
   6  -6   9  941.61   68.49
   9  -3  -9  136.49   13.00
  -3  -6  -9  175.28   12.50
   9  -3  -9  159.38   17.30
   6  -9   9  168.68   22.20
  -9   3   9  200.98   13.40
   6  -9   9  164.98   12.90
  -6  -6  -9   13.60    2.70
  12  -6  -9   11.20    4.50
  12  -6  -9   14.40    9.40
   6 -12   9   -9.90   15.40
   6 -12   9   16.10    3.80
  11  -7  -9  285.97   20.40
   4 -11   9  259.17   20.40
   8  -7  -9  125.99   10.50
   8  -7  -9  115.19   15.80
   1  -8   9  134.99   10.40
   1  -8   9  166.88   20.80
   5  -7  -9 1905.71  124.59
   5  -7  -9 1518.95  125.29
  -2  -5   9 1869.41  124.49
  -7   5  -9 1557.14  107.39
   2  -7  -9 1554.74  107.49
  -5  -2   9 1349.16  107.49
   7  -5   9 1629.64  107.39
  -1  -7  -9   53.19    5.10
   7  -8   9   46.30    5.30
  11  -4  -9  463.15   34.40
  -4  -7  -9  493.05   34.00
  11  -4  -9  453.15   37.00
   7 -11   9  420.36   41.20
   7 -11   9  521.05   34.50
 -11   4   9  479.65   34.50
  -7  -7  -9   34.00    5.10
  14  -7  -9   14.20   12.00
  14  -7  -9   31.50    6.70
   7 -14   9   14.00   19.20
   7 -14   9   34.60    5.40
  13  -8  -9  341.87   28.00
  13  -8  -9  273.87   22.30
   5 -13   9  270.77   22.00
  10  -8  -9   41.50    6.20
  10  -8  -9   27.20   10.10
   2 -10   9   53.39    5.50
   2 -10   9   27.10   15.00
   7  -8  -9   95.99   16.10
   7  -8  -9  124.79   10.00
  -1  -7   9  151.78   20.30
  -1  -7   9  127.99    9.70
   4  -8  -9  942.71   66.79
  -8   4  -9 1079.09   66.59
  -4  -4   9  803.02   66.89
   1  -8  -9   51.09    5.40
   8  -7   9   49.90    5.30
  10  -2  -9   24.70    8.20
  10  -2  -9   33.30    4.80
 -10   2   9   16.00    4.60
   8 -10   9   50.19   13.80
  -5  -8  -9   18.30    3.40
  13  -5  -9   19.30    6.00
  13  -5  -9   37.70   11.00
   8 -13   9   41.60   18.70
   8 -13   9   15.20    4.60
  16  -8  -9  115.99   24.70
   8 -16   9   64.69   24.90
  15  -9  -9   19.40   14.60
   6 -15   9   16.60    5.40
   6 -15   9    6.40   22.00
  12  -9  -9    8.90   11.60
  12  -9  -9   15.50    4.30
   3 -12   9    6.80    3.60
   3 -12   9    2.40   17.10
   9  -9  -9 1303.87  101.29
   9  -9  -9 1385.26   99.69
   0  -9   9 1486.45  102.79
   0  -9   9 1463.35   99.79
   6  -9  -9 3531.15  258.37
  -3  -6   9 3804.72  258.27
  -9   6  -9  162.18   13.10
   3  -9  -9  188.08   13.50
   9  -6   9  182.18   19.60
  -6  -3   9  139.59   14.10
   9  -6   9  201.68   13.20
   0  -9  -9  435.56   30.50
  -9   0   9  383.46   30.80
   9  -9   9  443.86   30.50
  12  -3  -9   34.40    9.00
  -3  -9  -9   37.70    5.40
  12  -3  -9   21.80   10.00
   9 -12   9    3.00   16.00
   9 -12   9   39.90    5.10
  -6  -9  -9   80.09    8.00
  15  -6  -9   64.29   14.80
   9 -15   9   52.49   22.30
   9 -15   9   77.59    9.90
  18  -9  -9    8.30   18.80
   9 -18   9   15.20    7.40
   9 -18   9  -21.90   27.70
  17 -10  -9  189.08   28.80
   7 -17   9  123.49   14.80
  14 -10  -9   20.80    6.00
  14 -10  -9   -5.00   14.10
   4 -14   9   33.80   21.30
   4 -14   9   19.60    5.00
  11 -10  -9   17.70    4.40
  11 -10  -9   19.90   11.90
   1 -11   9   33.70   16.40
   1 -11   9   21.10    3.90
   8 -10  -9   47.70    6.50
  -2  -8   9   56.99    5.80
 -10   5  -9  986.90   72.39
   5 -10  -9  888.81   74.49
   5 -10  -9 1071.69   72.79
  10  -5   9 1068.39   72.39
  -5  -5   9 1103.89   72.69
   2 -10  -9   14.30    3.20
  10  -8   9   10.00    3.20
  -8  -2   9    9.30    4.60
  -1 -10  -9  201.58   15.00
  10 -11   9  192.78   15.40
 -11   1   9  185.58   15.90
  -4 -10  -9  175.88   14.40
  14  -4  -9  183.28   22.70
  10 -14   9  177.08   15.50
  10 -14   9  194.38   30.70
  17  -7  -9  165.48   28.10
  -7 -10  -9  154.58   13.30
  10 -17   9  132.39   15.50
  10 -17   9  193.38   39.50
  20 -10  -9   10.20   24.00
  10 -20   9   -3.10    9.80
  10 -20   9  -15.90   35.40
   8 -19   9   35.20    9.40
   8 -19   9   43.10   33.70
  16 -11  -9    8.30   16.50
   5 -16   9    0.00    5.40
   5 -16   9   49.30   25.90
  13 -11  -9    1.00    5.10
  13 -11  -9    7.10   13.20
   2 -13   9   13.10   19.90
   2 -13   9   11.70    4.30
  10 -11  -9   11.40   12.40
  10 -11  -9   17.20    4.30
  -1 -10   9   16.10    3.60
   7 -11  -9  271.27   20.10
   7 -11  -9  292.97   26.10
  -4  -7   9  241.38   19.50
   4 -11  -9  499.15   34.20
 -11   7  -9  502.15   33.90
   4 -11  -9  409.86   38.00
  -7  -4   9  513.35   33.90
  -7  -4   9  416.76   34.60
  11  -7   9  504.55   33.90
  11  -7   9  426.56   39.30
   1 -11  -9  194.08   14.90
  11 -10   9  186.38   15.20
  11 -10   9  200.18   25.40
 -10  -1   9  182.18   16.10
  -2 -11  -9   55.89    7.20
  11 -13   9   46.50    6.60
  11 -13   9   55.09   19.10
  -5 -11  -9  126.99   12.00
  11 -16   9   98.09   26.10
  11 -16   9  141.89   13.90
  19  -8  -9   50.19   21.50
  -8 -11  -9   80.49   11.10
  11 -19   9   75.39   11.20
  11 -19   9   32.20   33.50
  18 -12  -9  187.08   36.40
   6 -18   9  198.18   19.00
   6 -18   9  190.98   36.00
  15 -12  -9   30.50   17.60
  15 -12  -9   29.90    7.60
   3 -15   9   55.99   24.50
   3 -15   9   52.49    6.70
  12 -12  -9  145.89   25.30
   0 -12   9  162.28   31.50
   0 -12   9  188.18   14.40
   9 -12  -9   17.30    4.30
   9 -12  -9   -0.10   12.50
  -3  -9   9   13.40    3.40
   6 -12  -9   18.30   12.70
 -12   6  -9   10.10    2.80
   6 -12  -9   11.90    3.80
  -6  -6   9   11.80    3.00
   3 -12  -9   38.00    5.10
  12  -9   9   44.00    5.30
  12  -9   9   10.60   14.10
   0 -12  -9  100.29   10.70
  12 -12   9  132.29   11.80
  -3 -12  -9   91.49   10.10
  12 -15   9   93.79   12.00
  12 -15   9   79.99   24.10
  -6 -12  -9   75.79   10.50
  12 -18   9   67.29   10.30
  20 -13  -9  136.79   30.00
   7 -20   9  175.88   19.30
   7 -20   9  137.59   40.10
  17 -13  -9  -17.90   19.10
   4 -17   9   46.70    7.80
   4 -17   9   53.19   31.00
  14 -13  -9    3.70    5.90
  14 -13  -9  -15.20   16.40
   1 -14   9    0.10    4.70
  11 -13  -9   14.60    4.80
  11 -13  -9   22.50   15.30
  -2 -11   9    5.60    3.90
   8 -13  -9  308.87   30.40
   8 -13  -9  292.37   22.00
  -5  -8   9  267.87   21.30
   5 -13  -9   14.00    4.40
   5 -13  -9   18.30   14.30
  -8  -5   9    9.40    3.10
  13  -8   9   26.00    6.50
   2 -13  -9   43.30    5.90
  13 -11   9   42.70    6.40
  13 -11   9   53.49   17.70
 -11  -2   9   37.50    5.90
  -1 -13  -9    6.60    4.70
  13 -14   9    9.80    7.40
  13 -14   9   -6.00   21.10
  -4 -13  -9   14.10    6.10
  13 -17   9   24.50    7.90
  13 -17   9   -0.80   27.40
  -7 -13  -9    1.30   12.90
  13 -20   9   20.50   11.50
  13 -20   9  -29.00   36.20
  19 -14  -9   45.40   28.00
   5 -19   9  -17.20   37.10
   5 -19   9   42.10    9.80
  16 -14  -9   56.39   22.10
   2 -16   9   98.69   11.90
   2 -16   9   87.99   31.00
  13 -14  -9    9.30    5.80
  13 -14  -9  -30.00   17.70
  -1 -13   9    1.10    4.70
  10 -14  -9   -0.90   15.70
  10 -14  -9   15.10    5.10
  -4 -10   9   20.70    4.40
   7 -14  -9   33.60    5.70
   7 -14  -9   14.80   15.90
  -7  -7   9   37.10    4.60
   4 -14  -9  177.78   15.40
  14 -10   9  187.78   28.10
 -10  -4   9  178.58   14.00
   1 -14  -9   15.80    5.30
  14 -13   9   -9.10   20.50
  14 -13   9   -2.80    6.30
 -13  -1   9    4.00    3.70
  -2 -14  -9   49.99    7.40
  14 -16   9   74.69   27.70
  14 -16   9   35.70    8.70
  -5 -14  -9  113.29   13.90
  14 -19   9  104.09   14.20
  14 -19   9   93.09   37.10
   3 -18   9  106.49   14.90
   3 -18   9  108.69   40.10
  15 -15  -9   90.79   22.80
  15 -15  -9   78.09   10.30
   0 -15   9   79.69   11.20
  12 -15  -9   57.39   19.90
  12 -15  -9   54.49    7.50
  -3 -12   9   53.59    8.50
   9 -15  -9   10.40   17.30
   9 -15  -9   40.70    6.40
  -6  -9   9   32.70    5.20
   6 -15  -9   63.79   19.70
   6 -15  -9   86.19   10.40
  -9  -6   9   94.69    8.70
   3 -15  -9  104.49   11.90
 -12  -3   9  115.79    9.80
  15 -12   9   83.99   22.60
   0 -15  -9   39.80    7.00
  15 -15   9   23.00   26.10
  -3 -15  -9   24.20    8.70
  15 -18   9    2.00   33.10
  17 -16  -9  -26.90   25.30
   1 -17   9    0.60    7.30
  14 -16  -9   75.39   23.90
  14 -16  -9   88.89   13.10
  -2 -14   9   71.69   10.90
  11 -16  -9    3.40   20.60
  11 -16  -9   18.30    6.10
  -5 -11   9    6.80    4.80
   8 -16  -9   10.30    6.00
   8 -16  -9   36.70   20.10
  -8  -8   9    6.80    4.20
   5 -16  -9  137.69   14.30
  16 -11   9  146.89   30.40
 -11  -5   9  142.99   12.10
   2 -16  -9   47.80    8.00
  16 -14   9   58.29   25.20
  -1 -16  -9   56.39    9.10
  16 -17   9   60.19   33.80
  19 -17  -9   -4.40   29.50
   2 -19   9   -4.40    9.50
  16 -17  -9   19.40   10.00
  -1 -16   9   14.70    7.20
  13 -17  -9   24.40    8.00
  13 -17  -9   34.10   23.90
  -4 -13   9   41.20    7.10
  10 -17  -9  149.39   15.30
  10 -17  -9  144.39   26.70
  -7 -10   9  140.39   13.40
   7 -17  -9  157.48   15.60
   7 -17  -9  115.69   26.30
 -10  -7   9  166.98   13.60
   4 -17  -9   28.50    7.40
 -13  -4   9   20.80    5.00
  17 -13   9   52.59   23.40
   1 -17  -9   47.40    9.20
  17 -16   9   97.59   31.60
  -2 -17  -9   66.19   11.00
  17 -19   9   30.90   39.30
  18 -18  -9  641.14   64.59
   0 -18   9  532.35   44.00
  15 -18  -9   94.79   12.90
  15 -18  -9   41.90   29.50
  -3 -15   9  115.89   13.90
  12 -18  -9  196.08   20.10
  12 -18  -9  179.18   32.10
  -6 -12   9  220.08   18.20
   9 -18  -9   -1.00   24.90
   9 -18  -9   24.90    7.60
  -9  -9   9   25.10    5.90
   6 -18  -9   68.99    9.70
 -12  -6   9   68.59    9.50
  18 -12   9   53.69   25.10
   3 -18  -9   36.30    8.60
  18 -15   9   30.90   29.50
   0 -18  -9  219.28   22.50
  18 -18   9  271.87   56.29
  17 -19  -9   -1.10   31.80
  -2 -17   9   20.00    9.20
  14 -19  -9   10.10    9.90
  14 -19  -9   63.19   30.90
  -5 -14   9   23.10    7.70
  11 -19  -9   36.90    9.70
  11 -19  -9   94.49   51.89
  -8 -11   9   52.99    8.20
   8 -19  -9   38.40   29.90
   8 -19  -9   64.59   11.50
 -11  -8   9   88.99   11.10
   5 -19  -9  136.59   16.80
  19 -14   9  125.49   32.90
   2 -19  -9   61.39   11.10
  19 -17   9   25.10   36.60
  13 -20  -9  187.18   20.90
  13 -20  -9  154.88   36.60
  -7 -13   9  165.78   18.20
  10 -20  -9   -0.80    9.30
  10 -20  -9   -0.30   34.40
   7 -20  -9   12.50    9.20
   1  -1 -10   77.69    5.80
   0   1 -10   75.39    6.00
  -1   0 -10   77.99    5.80
   0  -1  10   70.59    6.10
  -1   1  10   76.79    5.90
  -1   1  10   80.29    8.00
   1   0  10   75.69    5.90
  -2  -1 -10 1357.86   96.29
   3  -2 -10 1228.28   96.79
   3  -2 -10 1347.97   96.39
  -3   2  10 1373.96   96.39
   1  -3  10 1455.35   96.39
   2   1  10 1441.76   96.29
   2   0 -10 1428.76   96.49
   0  -2 -10 1434.16   96.39
  -2   0  10 1365.86   96.49
   0   2  10 1462.15   96.49
  -2   0  10 1238.28   96.89
   2  -2  10 1283.27   96.49
  -3  -2 -10  333.67   25.40
   5  -3 -10  387.56   27.30
   5  -3 -10  355.76   25.70
  -5   3  10  331.37   25.80
   2  -5  10  386.06   25.70
  -3   1 -10 1409.46   93.09
   2  -3 -10 1372.16   93.09
   2  -3 -10 1248.58   93.49
   1   2 -10 1427.36   93.19
   3  -1  10 1291.77   93.09
  -2   3  10 1191.28   93.59
  -1  -2  10 1308.37   93.19
   4  -1 -10  630.74   43.70
  -3   4 -10  606.34   43.60
  -1  -3 -10  613.44   43.50
   4  -1 -10  602.14   44.40
  -4   1  10  611.84   43.70
   3  -4  10  665.03   45.80
   3  -4  10  585.54   43.60
   7  -4 -10 2313.77  171.98
   7  -4 -10 2449.85  171.28
  -4  -3 -10 2447.85  171.08
   3  -7  10 2460.95  172.68
   3  -7  10 2483.65  171.38
   4  -4 -10   22.40    3.30
   1  -4 -10  599.84   43.20
   3   1 -10  629.04   43.30
  -3  -1  10  600.64   43.30
   4  -3  10  617.64   43.20
   4  -3  10  603.84   44.60
  -2  -4 -10  205.88   16.40
   6  -2 -10  232.88   16.70
  -6   2  10  223.38   16.80
   4  -6  10  225.58   16.60
   4  -6  10  262.97   22.10
   9  -5 -10 1485.55   98.59
  -5  -4 -10 1255.17   96.99
   9  -5 -10 1306.77   97.29
   4  -9  10 1585.44  100.19
   4  -9  10 1265.27   97.39
   6  -5 -10  810.62   61.09
   6  -5 -10  842.52   59.99
   1  -6  10  872.11   59.99
   1  -6  10  861.81   62.39
   3  -5 -10  327.27   24.70
   3  -5 -10  369.26   26.30
  -2  -3  10  339.47   25.00
   5   0 -10  184.68   13.80
  -5   5 -10  186.58   13.50
   0  -5 -10  196.18   13.50
   5  -5  10  200.38   13.50
  -5   0  10  170.08   13.80
   5  -5  10  151.48   19.00
   8  -3 -10   57.59   12.10
  -3  -5 -10   71.69    5.60
   8  -3 -10   63.39    6.50
   5  -8  10   51.69   13.10
  -8   3  10   62.09    7.00
   5  -8  10   72.29    6.10
  11  -6 -10   28.20    4.40
  11  -6 -10   31.80    9.70
   5 -11  10   22.30    4.60
   5 -11  10   35.90   15.30
   8  -6 -10  341.37   24.30
   8  -6 -10  320.97   27.30
   2  -8  10  297.87   30.20
   2  -8  10  367.36   24.40
   5  -6 -10  851.11   60.59
   5  -6 -10  793.32   61.79
  -1  -5  10  921.81   60.69
   2  -6 -10  214.98   16.50
  -6   4 -10  241.78   16.30
  -4  -2  10  217.38   16.90
   6  -4  10  229.08   16.30
  -1  -6 -10  255.17   18.10
   7  -1 -10  253.47   20.60
   7  -1 -10  255.47   18.40
   6  -7  10  252.87   18.20
   6  -7  10  224.18   24.10
  -7   1  10  246.08   18.50
  -4  -6 -10  119.39    9.70
  10  -4 -10  139.09   10.70
   6 -10  10  111.99   10.20
   6 -10  10  148.19   22.30
  13  -7 -10   64.99   12.30
  13  -7 -10   63.89    9.20
   6 -13  10   62.09    8.00
   6 -13  10   64.89   19.10
  10  -7 -10  759.82   55.49
  10  -7 -10  666.33   53.09
   3 -10  10  820.42   57.79
   7  -7 -10  255.77   24.50
   7  -7 -10  317.47   21.60
   0  -7  10  316.77   21.50
   0  -7  10  280.57   27.60
   4  -7 -10 2134.59  166.58
   4  -7 -10 2460.65  165.98
  -7   3 -10 2392.16  165.68
  -3  -4  10 2431.86  165.98
  -7   6 -10  218.68   18.20
   1  -7 -10  254.87   18.30
   6   1 -10  262.37   18.70
   7  -6  10  271.47   18.30
   7  -6  10  244.98   23.30
  -6  -1  10  250.67   18.70
   9  -2 -10 1761.02  121.49
   9  -2 -10 1735.23  120.49
  -2  -7 -10 1685.43  120.49
  -9   2  10 1667.03  120.59
   7  -9  10 1688.13  120.59
  -5  -7 -10   78.69    7.20
  12  -5 -10   97.59   16.10
  12  -5 -10   80.99    9.10
   7 -12  10   78.89   18.40
   7 -12  10   65.99    8.20
  15  -8 -10    2.60   13.00
   7 -15  10  -25.20   21.70
   7 -15  10   17.50    5.20
  12  -8 -10   48.70   11.20
  12  -8 -10   40.60    5.40
   4 -12  10   38.40   17.30
   4 -12  10   34.40    5.00
   9  -8 -10  423.96   29.20
   9  -8 -10  396.56   32.40
   1  -9  10  379.86   35.90
   6  -8 -10  336.17   24.70
   6  -8 -10  301.27   27.70
  -2  -6  10  374.36   24.60
   3  -8 -10   69.09    6.40
  -8   5 -10   68.49    5.70
  -5  -3  10   61.49    7.40
   0  -8 -10   21.00    3.30
   8  -8  10   20.70    3.30
  -8   0  10   25.50    4.50
  11  -3 -10  221.68   19.90
  11  -3 -10  202.78   15.10
  -3  -8 -10  168.68   14.00
   8 -11  10  199.88   26.20
   8 -11  10  169.28   14.60
 -11   3  10  172.58   15.30
  14  -6 -10   39.80   12.80
  -6  -8 -10   32.00    4.20
   8 -14  10   32.00   20.40
   8 -14  10   36.80    5.70
  17  -9 -10   63.99   19.10
   8 -17  10   60.89   28.00
   8 -17  10   83.19   11.90
  14  -9 -10   30.60   14.10
  14  -9 -10   50.09    6.90
   5 -14  10   63.79   21.20
   5 -14  10   38.00    6.00
  11  -9 -10   39.00    5.10
  11  -9 -10   30.60   11.80
   2 -11  10   43.90   16.10
   2 -11  10   46.30    5.90
   8  -9 -10  441.96   29.60
   8  -9 -10  390.96   33.00
  -1  -8  10  377.46   35.90
  -9   4 -10 1330.37   94.29
   5  -9 -10 1370.76   95.99
   5  -9 -10 1267.07   94.59
  -4  -5  10 1381.66   94.59
   2  -9 -10 1732.93  120.69
  -9   7 -10 1540.05  120.49
   9  -7  10 1867.21  122.49
   9  -7  10 1699.23  120.59
  -7  -2  10 1706.03  120.79
  -1  -9 -10  204.58   15.30
  10  -1 -10  198.18   16.10
 -10   1  10  207.78   16.30
   9 -10  10  210.28   15.70
   9 -10  10  171.48   26.00
  13  -4 -10  103.09   18.60
  -4  -9 -10  109.39    9.50
   9 -13  10  122.89   10.70
   9 -13  10   72.49   20.70
  -7  -9 -10    6.00    3.90
  16  -7 -10    4.30   14.70
   9 -16  10    1.30    5.40
   9 -16  10   18.70   23.90
  19 -10 -10   69.89   26.60
   9 -19  10   54.09    9.80
   9 -19  10   43.50   32.50
  16 -10 -10   25.20   16.50
   6 -16  10   28.20   25.40
   6 -16  10    8.70    5.80
  13 -10 -10  194.98   24.10
  13 -10 -10  158.78   14.60
   3 -13  10  196.98   31.20
   3 -13  10  157.68   14.10
  10 -10 -10  305.27   26.50
  10 -10 -10  254.87   20.50
   0 -10  10  312.67   30.80
   0 -10  10  242.28   20.20
   7 -10 -10  710.33   51.19
   7 -10 -10  653.03   48.50
  -3  -7  10  670.63   48.30
   4 -10 -10  147.79   17.40
   4 -10 -10  106.59   10.60
 -10   6 -10  106.49    9.40
  -6  -4  10  114.89   11.60
  -6  -4  10  130.79    9.60
  10  -6  10  121.99    9.60
   1 -10 -10  217.48   15.60
  10  -9  10  173.28   24.00
  -9  -1  10  183.08   16.50
  10  -9  10  217.18   15.60
  12  -2 -10   60.79    7.90
  -2 -10 -10   58.89    6.90
  10 -12  10   52.79    7.90
  10 -12  10   40.60   17.10
  -5 -10 -10  310.17   24.00
  15  -5 -10  332.57   31.10
  10 -15  10  300.77   25.00
  10 -15  10  375.46   39.40
  -8 -10 -10    7.00    5.20
  18  -8 -10   12.30   18.80
  10 -18  10   -3.00   28.60
  10 -18  10    5.00    7.10
  18 -11 -10  185.38   33.90
   7 -18  10  220.38   36.50
   7 -18  10  198.38   19.40
  15 -11 -10  112.29   18.40
  15 -11 -10  116.09   13.40
   4 -15  10   80.09   25.60
   4 -15  10  106.59   11.60
  12 -11 -10   59.79    8.60
  12 -11 -10   62.09   14.50
   1 -12  10   55.39    7.50
   1 -12  10   63.59   20.60
   9 -11 -10   39.10    5.70
   9 -11 -10   34.60   12.50
  -2  -9  10   42.90    5.70
 -11   5 -10   22.00    2.90
   6 -11 -10   17.00    4.00
   6 -11 -10   20.70   11.40
  -5  -6  10   30.00    4.40
   3 -11 -10  180.58   14.70
 -11   8 -10  160.18   14.40
  -8  -3  10  189.28   16.20
  11  -8  10  193.88   14.60
  11  -8  10  235.58   23.20
   0 -11 -10   41.60    5.50
  11 -11  10   54.79    7.30
  -3 -11 -10  292.97   21.90
  11 -14  10  292.37   22.60
  11 -14  10  269.17   36.60
  -6 -11 -10   13.80    5.10
  17  -6 -10   -8.30   15.90
  11 -17  10   16.60    6.90
  11 -17  10  -14.70   26.00
  20  -9 -10   41.50   24.10
  11 -20  10   64.09   11.60
  11 -20  10   51.69   36.80
  20 -12 -10   40.40   27.70
   8 -20  10   70.99   37.50
   8 -20  10   49.20   10.70
  17 -12 -10   53.29   21.50
   5 -17  10   78.99   12.00
   5 -17  10  103.89   31.90
  14 -12 -10 1291.37   98.59
  14 -12 -10 1265.07   95.19
   2 -14  10 1388.86  101.69
   2 -14  10 1395.96   95.19
  11 -12 -10   46.00    6.40
  11 -12 -10   55.09   15.10
  -1 -11  10   66.79   19.80
  -1 -11  10   50.39    6.90
   8 -12 -10   40.00    5.40
   8 -12 -10   21.70   12.90
  -4  -8  10   45.10    5.50
   5 -12 -10   76.79    8.30
 -12   7 -10   78.09    7.60
   5 -12 -10   70.79   14.70
  -7  -5  10   87.99    7.50
   2 -12 -10   58.39    7.60
  12 -10  10   48.00   16.10
  12 -10  10   62.39    8.00
  -1 -12 -10  550.24   40.00
  12 -13  10  557.14   40.50
  12 -13  10  541.05   49.60
  -4 -12 -10   33.80    5.90
  12 -16  10   18.40   24.90
  12 -16  10   31.80    7.40
  19  -7 -10  128.19   24.10
  -7 -12 -10   79.09   12.70
  12 -19  10  101.69   33.90
  12 -19  10   91.09   12.60
  19 -13 -10  -10.10   24.50
   6 -19  10   19.00    9.00
   6 -19  10   30.10   36.00
   3 -16  10  222.18   19.20
  13 -13 -10  160.58   27.80
  13 -13 -10  184.58   16.10
   0 -13  10  183.48   15.30
  10 -13 -10  195.28   25.50
  10 -13 -10  158.58   14.00
  -3 -10  10  150.38   13.20
   7 -13 -10   52.79   15.10
   7 -13 -10   53.59    7.90
  -6  -7  10   58.29    6.60
   4 -13 -10  110.19   10.50
  -9  -4  10  100.49    9.10
  13  -9  10  101.29   18.50
  13  -9  10  105.89   10.60
   1 -13 -10  558.74   41.40
  13 -12  10  568.94   41.70
  13 -12  10  580.44   49.99
  -2 -13 -10   37.10    6.40
  13 -15  10   47.20    7.80
  13 -15  10   57.39   23.70
  -5 -13 -10  168.68   16.20
  13 -18  10  178.58   19.40
  13 -18  10  163.68   34.60
  18 -14 -10   -6.80   23.10
   4 -18  10   24.50    8.00
   4 -18  10   -3.30   36.80
  15 -14 -10   27.80    7.80
  15 -14 -10   12.70   19.70
   1 -15  10   24.70    6.10
   1 -15  10    6.40   28.80
  12 -14 -10 1272.47   99.09
  12 -14 -10 1366.86   95.09
  -2 -12  10 1357.76   94.99
   9 -14 -10   46.90   16.60
   9 -14 -10   57.69    8.70
  -5  -9  10   44.60    7.00
   6 -14 -10   17.40   16.00
   6 -14 -10   33.70    5.70
  -8  -6  10   29.80    4.40
   3 -14 -10  323.77   25.00
 -11  -3  10  331.37   24.10
  14 -11  10  322.07   36.70
   0 -14 -10 1206.58   85.09
  14 -14  10 1174.18   85.59
  -3 -14 -10  104.19   13.20
  14 -17  10  108.19   16.80
  14 -17  10  185.78   40.30
  -6 -14 -10   13.30    8.50
  14 -20  10  -34.10   39.10
  14 -20  10  -18.30   12.00
  20 -15 -10  152.18   34.50
   5 -20  10  123.59   19.50
   5 -20  10  106.49   43.10
  17 -15 -10   53.69   25.60
  14 -15 -10   20.70    6.90
  14 -15 -10   -4.40   20.80
  -1 -14  10   23.60    6.20
  11 -15 -10   95.59   21.50
  11 -15 -10  101.39   12.10
  -4 -11  10  111.29   10.80
   8 -15 -10    1.20   17.20
   8 -15 -10   12.70    5.30
  -7  -8  10   12.00    4.00
   5 -15 -10  297.67   24.50
 -10  -5  10  305.27   23.50
  15 -10  10  369.76   35.10
   2 -15 -10   52.99    7.70
  15 -13  10   45.10   23.90
 -13  -2  10   58.79    7.20
  -1 -15 -10   81.59   11.80
  15 -16  10   77.29   30.40
  -4 -15 -10  146.39   16.90
  15 -19  10  181.68   40.30
  19 -16 -10  -14.90   27.40
   3 -19  10   14.00    9.20
   3 -19  10   27.40   46.70
  16 -16 -10  162.78   31.40
  16 -16 -10  150.78   18.70
   0 -16  10  137.59   18.90
  13 -16 -10  246.48   20.50
  -3 -13  10  218.18   19.30
  10 -16 -10    8.40    6.00
  10 -16 -10   11.70   20.40
  -6 -10  10    3.50    4.60
   7 -16 -10   -0.70   19.30
   7 -16 -10    6.20    5.80
  -9  -7  10   -2.10    3.90
   4 -16 -10   30.10    7.00
  16 -12  10   42.20   21.80
 -12  -4  10   51.89    7.10
   1 -16 -10   62.59    8.70
  16 -15  10   83.99   29.60
  -2 -16 -10    9.90    7.80
  16 -18  10   21.00   36.20
  18 -17 -10    2.40   29.70
   1 -18  10    3.70    8.80
  15 -17 -10   35.70    9.50
  15 -17 -10   15.20   26.00
  12 -17 -10   67.59    9.80
  12 -17 -10   81.49   25.10
  -5 -12  10   87.19   11.00
   9 -17 -10   47.20   24.10
   9 -17 -10   81.09   12.30
  -8  -9  10   79.19    9.80
   6 -17 -10   10.80   22.90
   6 -17 -10   13.90    6.70
 -11  -6  10    8.80    4.80
  17 -11  10   -4.50   20.60
   3 -17 -10  130.19   15.10
 -14  -3  10  122.99   12.20
  17 -14  10  213.58   40.50
   0 -17 -10 2037.70  155.28
  17 -17  10 2347.86  164.78
  17 -18 -10   -3.50   30.10
  -1 -17  10   -8.60    8.10
  14 -18 -10   18.10    9.10
  14 -18 -10   27.30   28.30
  -4 -14  10   20.50    8.70
  11 -18 -10  211.58   20.60
  11 -18 -10  206.68   43.70
  -7 -11  10  239.18   19.20
   8 -18 -10   -7.70   25.10
   8 -18 -10    2.30    7.20
 -10  -8  10   11.20    5.40
  18 -13  10  153.88   29.70
 -13  -5  10  171.28   14.90
   2 -18 -10    3.80    8.30
  18 -16  10  -23.90   32.60
  16 -19 -10   12.10   12.30
  16 -19 -10  -39.70   30.80
  -3 -16  10    3.40    8.20
  13 -19 -10   -8.30    9.00
  13 -19 -10   -6.50   29.20
  -6 -13  10   -1.70    7.10
  10 -19 -10   47.20   10.20
  10 -19 -10   53.69   38.40
  -9 -10  10   52.79    8.00
   7 -19 -10   80.99   11.10
 -12  -7  10   86.49   11.60
  19 -12  10   63.49   27.60
   4 -19 -10  111.69   12.80
  19 -15  10   76.49   32.50
  15 -20 -10  118.49   16.50
  15 -20 -10  150.78   37.90
  -5 -15  10  114.59   17.00
  12 -20 -10   65.59   11.70
  12 -20 -10   19.60   33.90
  -8 -12  10   60.19    9.40
   9 -20 -10   52.09   10.90
   9 -20 -10   55.69   36.20
 -11  -9  10   65.89   14.70
   6 -20 -10   -0.40    9.50
  20 -14  10    8.70   31.80
   0  -1 -11  702.63   49.30
   1   0 -11  723.73   49.40
  -1   1 -11  756.02   49.40
  -1   0  11  648.14   49.40
   0   1  11  661.23   49.40
  -2   0 -11  964.00   66.79
   0   2 -11 1014.20   66.99
   2  -2 -11  923.81   66.89
   2  -2 -11  959.20   67.29
  -2   2  11  935.41   67.59
   2   0  11  881.21   66.79
  -2   2  11  957.70   67.19
   3  -1 -11   34.20    3.70
   3  -1 -11   28.50    5.00
  -1  -2 -11   31.40    3.10
  -3   1  11   32.20    3.80
  -3  -1 -11   18.40    2.70
   4  -3 -11   22.60    3.30
   4  -3 -11   24.20    5.50
   3   1  11   23.90    3.00
   1  -4  11   24.40    2.90
   1  -3 -11   28.90    3.20
   2   1 -11   26.80    3.80
  -2  -1  11   29.50    3.90
  -2  -3 -11  224.28   15.80
   5  -2 -11  225.18   16.10
   5  -2 -11  201.38   18.20
   3  -5  11  246.68   16.00
   3  -5  11  198.48   21.60
  -5   2  11  209.98   16.20
   6  -4 -11 3040.80  203.98
   6  -4 -11 2819.92  203.28
   2  -6  11 2471.35  203.28
   2  -6  11 3222.88  204.88
   3  -4 -11   23.90    3.30
   3  -4 -11   16.10    5.70
  -4   1 -11   23.70    3.40
   4   0 -11  336.07   23.00
   0  -4 -11  331.97   22.80
   4  -4  11  340.07   26.20
   4  -4  11  284.17   22.70
  -4   0  11  304.17   23.00
  -3  -4 -11 2525.05  171.58
   7  -3 -11 2351.96  172.38
   7  -3 -11 2495.15  171.78
   4  -7  11 2408.96  171.78
   4  -7  11 2407.76  173.28
   5  -5 -11   19.10    2.90
   3   2 -11  238.68   16.60
   2  -5 -11  226.38   16.20
  -3  -2  11  211.48   16.50
   5  -3  11  213.68   16.20
   6  -1 -11  673.03   47.80
   6  -1 -11  581.74   48.70
  -1  -5 -11  720.83   47.70
   5  -6  11  735.93   47.80
  -6   1  11  647.64   47.90
   9  -4 -11   92.39    8.30
   9  -4 -11   92.99   14.00
  -4  -5 -11   92.29    7.30
   5  -9  11   87.59    7.90
   5  -9  11   93.39   15.70
  10  -6 -11   12.80    9.00
   4 -10  11    2.80    3.00
   4 -10  11   26.60   14.40
   7  -6 -11   73.69   12.60
   7  -6 -11   71.29    6.50
   1  -7  11   68.09    6.20
   1  -7  11   69.69   12.70
   4  -6 -11 3052.89  198.38
   4  -6 -11 2709.33  197.68
  -2  -4  11 2660.53  197.68
  -6   5 -11  782.22   51.09
   5   1 -11  696.33   51.19
   1  -6 -11  724.23   51.09
  -5  -1  11  641.44   51.19
   6  -5  11  758.82   51.09
   8  -2 -11  202.18   15.30
  -2  -6 -11  209.18   14.90
   8  -2 -11  190.18   18.60
  -8   2  11  197.48   15.50
   6  -8  11  217.38   15.10
   6  -8  11  172.68   23.20
  -5  -6 -11  848.32   59.89
  11  -5 -11  877.91   60.29
  11  -5 -11  828.82   62.09
   6 -11  11  842.42   60.39
   6 -11  11  829.02   65.29
  12  -7 -11  371.06   31.80
  12  -7 -11  387.16   27.70
   5 -12  11  377.96   27.70
   5 -12  11  353.96   36.90
   9  -7 -11   -0.40    2.90
   9  -7 -11    5.00   15.30
   2  -9  11    5.80    2.70
   2  -9  11   -4.70   13.50
   6  -7 -11   66.99    6.70
   6  -7 -11   75.89   12.50
  -1  -6  11   75.59    6.30
  -7   4 -11 2446.46  173.68
   3  -7 -11 2482.25  173.88
  -4  -3  11 2431.56  174.28
   7  -4  11 2509.75  173.68
   7   0 -11   57.89    6.20
  -7   0  11   38.40    6.40
  -3  -7 -11  331.67   22.90
  10  -3 -11  311.77   23.30
   7 -10  11  266.87   30.70
   7 -10  11  329.27   23.30
 -10   3  11  314.17   23.70
  13  -6 -11  146.59   13.80
  -6  -7 -11  148.79   11.70
  13  -6 -11  173.68   20.70
   7 -13  11  141.79   13.00
   7 -13  11  141.99   23.40
  14  -8 -11   37.70    7.10
  14  -8 -11   57.29   13.10
   6 -14  11   57.39   21.40
  11  -8 -11  565.24   42.60
  11  -8 -11  537.15   39.30
   3 -11  11  470.95   39.20
   3 -11  11  632.14   46.70
   8  -8 -11 1374.16   95.19
   0  -8  11 1386.86   97.89
   0  -8  11 1275.77   95.09
  -8   6 -11  229.58   15.80
   2  -8 -11  209.38   16.00
   8  -6  11  190.48   22.60
   8  -6  11  222.88   15.80
  -6  -2  11  202.08   16.60
  -1  -8 -11  252.07   19.80
   9  -1 -11  300.17   20.30
  -9   1  11  249.28   20.50
   8  -9  11  312.07   27.90
   8  -9  11  250.47   19.90
  12  -4 -11   37.10    6.10
  -4  -8 -11   39.20    5.40
  12  -4 -11   39.40   10.00
   8 -12  11   15.60   17.00
  -7  -8 -11   10.20    3.60
  15  -7 -11    9.10   13.90
   8 -15  11    5.80    5.10
   8 -15  11   -5.10   22.00
  16  -9 -11   12.10   15.50
   7 -16  11   34.00    6.50
   7 -16  11   41.80   26.60
  13  -9 -11  624.44   45.40
  13  -9 -11  639.84   49.00
   4 -13  11  574.94   45.40
   4 -13  11  684.43   53.89
  10  -9 -11  269.37   25.10
  10  -9 -11  291.97   20.70
   1 -10  11  313.07   30.80
   1 -10  11  243.78   20.40
   7  -9 -11   -5.10   10.00
   7  -9 -11    4.00    3.00
  -2  -7  11    8.30    2.60
  -9   5 -11   94.89    7.40
   4  -9 -11   76.59   14.40
   4  -9 -11   89.49    8.10
  -5  -4  11   99.89    7.80
   1  -9 -11  258.67   19.80
  -8  -1  11  260.37   20.50
   9  -8  11  310.17   27.90
   9  -8  11  256.97   19.70
  -2  -9 -11  303.77   23.40
  11  -2 -11  375.46   24.20
  11  -2 -11  349.37   27.50
   9 -11  11  359.56   33.90
   9 -11  11  273.07   23.70
 -11   2  11  279.27   24.20
  -5  -9 -11  693.83   50.69
  14  -5 -11  759.02   54.59
   9 -14  11  724.73   60.19
   9 -14  11  670.63   51.39
  17  -8 -11  391.76   39.10
   9 -17  11  402.56   49.20
   9 -17  11  390.06   30.70
  18 -10 -11  239.38   36.10
   8 -18  11  239.68   37.20
   8 -18  11  198.18   20.40
  15 -10 -11  125.89   14.00
  15 -10 -11  137.69   25.10
   5 -15  11  148.49   26.50
   5 -15  11  116.49   12.60
  12 -10 -11    9.50    4.50
  12 -10 -11   -0.50   12.50
   2 -12  11   15.30   19.10
   2 -12  11    1.50    3.50
   9 -10 -11  294.87   26.10
   9 -10 -11  270.67   20.50
  -1  -9  11  258.57   20.20
   6 -10 -11    3.90    3.20
   6 -10 -11   -0.10   11.80
  -4  -6  11    0.30    2.50
 -10   7 -11  327.07   23.10
   3 -10 -11  325.87   23.40
  10  -7  11  280.17   28.70
  -7  -3  11  300.87   24.20
  10  -7  11  333.97   23.10
   0 -10 -11 2672.93  194.08
 -10   0  11 2741.53  194.28
  10 -10  11 3042.10  196.58
  10 -10  11 2559.14  194.18
  13  -3 -11  755.52   56.99
  -3 -10 -11  761.32   53.99
  10 -13  11  749.62   54.49
  10 -13  11  753.32   61.59
  -6 -10 -11    4.30    4.10
  16  -6 -11    1.80   13.80
  10 -16  11    3.20    5.70
  10 -16  11  -14.50   22.80
  19  -9 -11   30.10   22.30
  10 -19  11   24.80   33.80
  10 -19  11    6.90    8.50
  20 -11 -11   23.40   25.10
   9 -20  11    0.70    9.30
   9 -20  11   48.00   37.40
  17 -11 -11   74.89   20.40
   6 -17  11   72.89    9.50
   6 -17  11   94.89   31.70
  14 -11 -11   -4.40    6.00
  14 -11 -11    9.70   15.10
   3 -14  11    3.60    4.70
   3 -14  11   25.00   22.90
  11 -11 -11  109.29   11.30
  11 -11 -11  136.99   21.30
   0 -11  11  113.89   10.70
   0 -11  11  169.78   29.00
   8 -11 -11  541.85   38.40
   8 -11 -11  579.14   42.40
  -3  -8  11  477.35   38.10
   5 -11 -11  894.61   63.99
 -11   6 -11  889.91   63.59
  -6  -5  11  910.91   63.89
   2 -11 -11  301.77   23.90
  11  -9  11  388.76   31.80
  11  -9  11  300.37   23.90
  -9  -2  11  324.07   25.00
  -1 -11 -11  545.85   37.90
  11 -12  11  518.25   38.20
  11 -12  11  494.75   46.20
  -4 -11 -11  855.11   63.99
  11 -15  11  836.22   64.59
  11 -15  11 1021.40   73.49
  -7 -11 -11   12.70    5.90
  18  -7 -11   23.60   17.80
  11 -18  11   18.40    7.90
  19 -12 -11   75.99   25.50
   7 -19  11   39.40   36.60
   7 -19  11   74.69   11.40
  16 -12 -11  581.44   50.39
   4 -16  11  693.23   59.99
   4 -16  11  521.05   43.00
  13 -12 -11  176.68   26.60
  13 -12 -11  214.08   17.20
   1 -13  11  208.18   16.70
   1 -13  11  199.08   35.60
  10 -12 -11    8.90   13.00
  10 -12 -11    5.30    4.30
  -2 -10  11    6.30    3.50
   7 -12 -11  389.96   35.10
   7 -12 -11  397.76   30.00
  -5  -7  11  432.36   29.70
   4 -12 -11   37.30    5.30
  12  -8  11   28.50   14.30
  12  -8  11   41.10    5.20
  -8  -4  11   49.80    5.60
   1 -12 -11  538.85   39.20
  12 -11  11  532.45   39.30
  12 -11  11  548.25   46.80
  -2 -12 -11  297.67   22.60
  12 -14  11  265.47   23.40
  12 -14  11  352.16   38.50
  -5 -12 -11    6.30    5.30
  12 -17  11    1.40    7.20
  12 -17  11   -1.20   27.60
  20  -8 -11   24.20   25.60
  -8 -12 -11   13.40    8.00
  12 -20  11   -6.10   36.20
  18 -13 -11  477.65   64.49
   5 -18  11  543.55   41.70
   5 -18  11  591.94   65.49
  15 -13 -11    3.10    7.20
  15 -13 -11   14.70   18.70
   2 -15  11   -1.90    5.10
   2 -15  11   -7.80   27.10
  12 -13 -11  218.28   17.20
  12 -13 -11  193.38   28.20
  -1 -12  11  195.68   35.80
  -1 -12  11  192.88   16.30
   9 -13 -11  623.04   46.10
   9 -13 -11  685.53   51.39
  -4  -9  11  608.24   45.80
   6 -13 -11  154.18   13.50
   6 -13 -11  151.88   24.30
  -7  -6  11  159.98   12.50
   3 -13 -11  757.22   56.49
  13 -10  11  784.02   56.59
  13 -10  11  757.62   62.29
 -10  -3  11  841.02   56.19
   0 -13 -11   -0.80    4.60
  13 -13  11   -3.20   19.70
  13 -13  11   -5.70    5.90
  -3 -13 -11  187.98   16.30
  13 -16  11  173.98   18.40
  13 -16  11  229.78   40.10
  -6 -13 -11   96.29   13.40
  13 -19  11   93.69   13.40
  13 -19  11   75.89   35.70
  20 -14 -11  -35.10   27.10
   6 -20  11    1.00   39.70
   6 -20  11    8.20    9.50
  17 -14 -11   98.99   27.20
   3 -17  11  109.09   36.30
   3 -17  11   75.79   10.30
  14 -14 -11  261.97   21.40
  14 -14 -11  258.07   32.90
   0 -14  11  299.87   42.00
   0 -14  11  226.38   20.40
  11 -14 -11   12.90    5.20
  11 -14 -11    4.10   16.40
  -3 -11  11    5.50    4.20
   8 -14 -11   21.50    5.20
   8 -14 -11   36.50   16.40
  -6  -8  11   17.00    4.10
   5 -14 -11  730.23   52.49
  -9  -5  11  721.03   51.89
   2 -14 -11  303.27   24.60
  14 -12  11  349.87   38.70
 -12  -2  11  321.57   23.90
  -1 -14 -11  110.59   12.70
  14 -15  11  146.99   15.50
  -4 -14 -11   97.89   12.70
  14 -18  11   88.29   13.00
  14 -18  11  104.99   34.80
  19 -15 -11  274.17   36.30
   4 -19  11  206.28   22.80
   4 -19  11  312.77   65.69
  16 -15 -11   39.10    9.20
  16 -15 -11   19.30   24.00
   1 -16  11   88.09   34.20
  13 -15 -11    9.00    6.30
  13 -15 -11  -11.60   19.40
  -2 -13  11    2.40    5.00
  10 -15 -11  130.09   21.80
  10 -15 -11  129.99   12.80
  -5 -10  11  106.29   11.30
   7 -15 -11   13.10   16.90
   7 -15 -11   18.60    5.60
  -8  -7  11   12.80    4.10
   4 -15 -11  894.61   68.49
  15 -11  11 1059.89   75.29
 -11  -4  11  923.41   67.99
   1 -15 -11  120.59   13.20
 -14  -1  11  122.59   11.20
  -2 -15 -11  562.64   41.60
  15 -17  11  548.15   62.19
  -5 -15 -11    1.20    9.10
  15 -20  11    6.20   41.10
  18 -16 -11    2.10   25.70
   2 -18  11   -2.20    8.10
  15 -16 -11   28.80    8.80
  15 -16 -11   30.10   23.90
  -1 -15  11   17.40    6.50
  12 -16 -11  652.13   51.69
  12 -16 -11  536.85   41.40
  -4 -12  11  508.15   40.80
   9 -16 -11   37.70    7.00
   9 -16 -11   38.90   20.60
  -7  -9  11   36.80    5.80
   6 -16 -11    3.30    5.70
 -10  -6  11   -2.70    4.00
  16 -10  11  -22.20   18.80
   3 -16 -11  186.78   17.70
 -13  -3  11  198.28   15.80
  16 -13  11  226.88   38.90
   0 -16 -11 1482.05   99.79
 -16   0  11 1302.57   98.59
  -3 -16 -11   64.29   10.80
  16 -19  11   72.89   40.50
  17 -17 -11   44.30   29.30
  14 -17 -11   72.99   32.80
  14 -17 -11  105.89   14.80
  -3 -14  11   81.89   12.50
  11 -17 -11   85.79   12.50
  11 -17 -11  100.79   25.20
  -6 -11  11   55.29    8.00
   8 -17 -11  429.86   33.10
   8 -17 -11  429.26   46.80
  -9  -8  11  428.96   31.90
   5 -17 -11    4.60    6.50
 -12  -5  11    5.90    4.60
  17 -12  11  -12.50   22.90
   2 -17 -11  465.35   38.70
  17 -18  11   20.50   38.40
  16 -18 -11   17.00   11.10
  16 -18 -11  -14.30   28.60
  -2 -16  11    3.10    7.80
  13 -18 -11  461.35   80.69
  13 -18 -11  559.04   42.10
  -5 -13  11  563.14   41.20
  10 -18 -11  266.67   44.80
  10 -18 -11  238.88   22.10
  -8 -10  11  235.58   20.00
   7 -18 -11   23.00    7.60
 -11  -7  11   24.10    5.70
   4 -18 -11   81.29   10.60
  18 -14  11   76.99   33.90
 -14  -4  11   76.69   10.60
   1 -18 -11   -2.80    8.50
  15 -19 -11  242.18   49.90
  15 -19 -11  241.38   25.20
  -4 -15  11  246.78   22.60
  12 -19 -11   62.99   11.30
  12 -19 -11   95.79   31.00
  -7 -12  11   68.89   10.70
   9 -19 -11    7.40   31.00
   9 -19 -11   -1.10   10.40
 -10  -9  11   21.60    6.70
   6 -19 -11   70.09   10.80
  19 -13  11    2.70   48.30
 -13  -6  11   81.89   11.50
   3 -19 -11   81.09   11.70
  19 -16  11   79.19   35.70
  14 -20 -11  -40.60   34.50
  14 -20 -11    5.80   11.30
  -6 -14  11   -9.60    8.10
  11 -20 -11    4.30    9.50
  11 -20 -11  -29.50   33.70
  -9 -11  11   32.70    8.40
   8 -20 -11   13.70    9.30
 -12  -8  11   -4.20    9.50
   5 -20 -11    4.00    9.60
  20 -15  11    4.20   35.80
   0   0 -12 7903.21  555.64
  -1  -1 -12   96.29    7.20
  -1   2 -12   90.09    7.60
   2  -1 -12   98.09    7.40
   1  -2 -12   89.59    7.60
   1   1 -12  109.29    8.00
  -2   1 -12  103.59    7.70
   4  -2 -12  522.55   37.00
  -2  -2 -12  514.15   36.90
   4  -2 -12  454.25   37.90
   2  -4  12  541.85   40.30
   2  -4  12  573.64   37.10
   3  -3 -12 3844.92  288.67
  -3   0 -12 4271.37  288.27
   3  -3 -12 4182.38  288.37
   3   0 -12  174.58   13.50
   3  -3  12  206.08   17.70
  -3   0  12  174.68   13.60
   6  -3 -12  160.48   13.00
  -3  -3 -12  171.68   12.60
   6  -3 -12  171.08   16.00
   3  -6  12  136.79   20.70
   3  -6  12  203.88   13.00
   5  -4 -12  329.27   22.90
   5  -4 -12  302.47   24.90
   1  -5  12  319.27   22.90
   2  -4 -12  516.75   37.10
   2   2 -12  515.05   37.30
   4  -2  12  533.85   37.10
   5  -1 -12 2995.10  223.28
  -1  -4 -12 3356.96  222.68
   5  -1 -12 3147.29  222.78
  -5   1  12 3110.89  222.88
   4  -5  12 2968.10  223.88
   4  -5  12 3409.46  222.78
  -4  -4 -12    7.50    1.90
   8  -4 -12    4.70    3.00
   8  -4 -12   17.10    7.10
   4  -8  12   14.50   12.20
   4  -8  12    9.60    2.50
   7  -5 -12  958.10   69.19
   7  -5 -12  888.31   70.39
   2  -7  12 1104.59   69.29
   2  -7  12  958.00   72.19
   4  -5 -12  287.47   25.10
   4  -5 -12  344.07   23.10
  -1  -4  12  324.87   23.10
   1  -5 -12 3378.06  225.78
   4   1 -12 3087.29  225.88
   5  -4  12 3584.64  225.78
   5  -4  12 2905.71  226.68
  -4  -1  12 3083.49  225.88
  -2  -5 -12  900.31   61.19
   7  -2 -12  814.42   62.49
   7  -2 -12  853.71   61.39
   5  -7  12  934.41   61.39
   5  -7  12  822.02   64.29
  10  -5 -12  296.87   24.60
  10  -5 -12  276.17   21.10
  -5  -5 -12  264.37   20.40
   5 -10  12  297.57   29.80
   5 -10  12  295.17   21.10
   9  -6 -12   63.69    6.60
   3  -9  12   60.19    6.30
   3  -9  12   62.19   19.30
   6  -6 -12   52.19    5.40
   6  -6 -12   51.19    8.70
   0  -6  12   45.30    4.90
   3  -6 -12  175.98   13.10
   0  -6 -12  905.71   64.99
   6   0 -12  907.71   65.09
   6  -6  12 1017.10   64.99
  -6   0  12  840.72   65.09
  -3  -6 -12 1073.59   74.29
   9  -3 -12  931.81   75.59
   9  -3 -12 1041.90   74.49
   6  -9  12 1156.58   74.59
  12  -6 -12   32.90   10.50
  -6  -6 -12   33.00    4.70
  12  -6 -12   41.80    5.80
   6 -12  12    9.10   17.50
   6 -12  12   42.90    6.50
  11  -7 -12  962.20   73.49
  11  -7 -12 1025.00   71.49
   4 -11  12  943.01   75.79
   4 -11  12 1082.99   71.59
   8  -7 -12 2017.40  139.39
   8  -7 -12 1866.61  140.49
   1  -8  12 1844.42  141.59
   1  -8  12 2170.68  139.49
   5  -7 -12  850.21   71.59
   5  -7 -12 1041.60   70.59
  -2  -5  12 1094.09   70.59
   2  -7 -12  917.51   65.79
  -7   5 -12  907.51   65.69
   7  -5  12 1006.30   65.69
  -5  -2  12  881.11   66.39
   8  -1 -12 1000.80   74.89
  -1  -7 -12 1117.79   74.79
   7  -8  12 1177.98   74.89
  -8   1  12 1031.60   74.99
   7  -8  12  946.51   77.79
  11  -4 -12   35.20    5.60
  11  -4 -12   44.10   10.20
   7 -11  12   38.80    6.10
   7 -11  12   30.90   16.30
  -7  -7 -12   11.60    3.20
  14  -7 -12   26.70    6.60
  14  -7 -12   14.80   12.70
   7 -14  12  -11.80   20.70
   7 -14  12   22.10    5.10
  13  -8 -12 1252.47   95.69
  13  -8 -12 1285.97   93.39
   5 -13  12 1424.56   93.69
   5 -13  12 1296.97   98.79
  10  -8 -12  103.19    9.10
  10  -8 -12   84.79   13.70
   2 -10  12   74.19   17.50
   2 -10  12  108.59    8.70
   7  -8 -12 2126.79  143.39
   7  -8 -12 1760.82  144.39
  -1  -7  12 2207.88  143.49
   4  -8 -12    6.40    8.20
   4  -8 -12    3.60    2.60
   7   1 -12 1043.50   76.59
   1  -8 -12 1153.78   76.59
  -7  -1  12  991.30   76.69
   8  -7  12 1217.38   76.59
   8  -7  12  991.80   79.09
  10  -2 -12  291.97   23.00
  -2  -8 -12  311.77   22.50
   8 -10  12  282.27   31.60
   8 -10  12  344.07   22.80
 -10   2  12  290.17   23.40
  -5  -8 -12  125.19    9.70
  13  -5 -12  130.39   19.40
  13  -5 -12  101.29   12.50
   8 -13  12   98.49   21.80
   8 -13  12  108.39   11.00
  16  -8 -12  233.68   29.40
   8 -16  12  221.78   41.40
   8 -16  12  208.48   18.80
  15  -9 -12   89.59   16.90
   6 -15  12   92.09   26.10
   6 -15  12  103.29   11.20
  12  -9 -12   10.40    4.70
  12  -9 -12    4.40   11.60
   3 -12  12   12.20    3.80
   3 -12  12    5.30   18.50
   9  -9 -12  288.57   25.90
   9  -9 -12  280.07   21.60
   0  -9  12  312.57   21.50
   0  -9  12  265.57   31.70
   6  -9 -12   77.69    6.70
   6  -9 -12   65.89   10.90
  -3  -6  12   47.00    5.90
  -9   6 -12 1136.49   82.29
   3  -9 -12 1127.09   82.49
   9  -6  12 1230.28   82.39
   9   0 -12  853.41   64.59
   0  -9 -12  958.40   64.49
   9  -9  12 1011.10   64.59
  -9   0  12  878.31   64.79
   9  -9  12  823.72   68.59
  -3  -9 -12  104.79    8.60
  12  -3 -12   77.89   17.10
  12  -3 -12   81.59   11.00
   9 -12  12   64.49   19.70
   9 -12  12  100.69    9.60
  15  -6 -12   16.10   12.90
  -6  -9 -12    5.40    3.80
   9 -15  12   -5.80   23.30
   9 -15  12   12.40    5.50
  18  -9 -12  -16.60   18.70
   9 -18  12  -14.10   30.30
   9 -18  12    5.70    7.20
  17 -10 -12  738.73   60.79
   7 -17  12  820.22   69.79
   7 -17  12  690.83   54.39
  14 -10 -12   73.39    8.70
   4 -14  12   45.00   23.90
   4 -14  12   81.49    9.50
  11 -10 -12  432.46   32.10
  11 -10 -12  414.76   36.80
   1 -11  12  461.05   31.90
   1 -11  12  431.36   41.40
   8 -10 -12   93.09   17.80
   8 -10 -12  103.49    9.40
  -2  -8  12  104.39    8.80
   5 -10 -12  266.27   26.20
   5 -10 -12  275.27   21.80
 -10   5 -12  320.57   21.10
  -5  -5  12  295.27   21.40
   2 -10 -12  327.67   23.60
  -8  -2  12  267.87   24.40
  10  -8  12  359.36   23.60
  11  -1 -12   50.79    7.10
  -1 -10 -12   52.29    6.50
  10 -11  12   16.80   17.60
  10 -11  12   51.09    7.30
  14  -4 -12  403.56   35.50
  -4 -10 -12  405.26   29.90
  10 -14  12  431.56   30.80
  10 -14  12  380.56   43.50
  17  -7 -12  449.16   41.50
  -7 -10 -12  451.95   33.00
  10 -17  12  433.96   34.50
  10 -17  12  466.35   51.29
  20 -10 -12  129.19   27.40
  10 -20  12  114.79   40.70
  10 -20  12  156.88   19.70
  19 -11 -12  320.47   43.10
   8 -19  12  257.87   55.89
  16 -11 -12  683.63   56.69
   5 -16  12  741.23   49.90
   5 -16  12  572.24   64.59
  13 -11 -12  139.09   24.00
   2 -13  12  101.99   23.70
  10 -11 -12  450.95   34.50
  10 -11 -12  386.26   36.70
  -1 -10  12  410.46   42.60
  -1 -10  12  471.25   31.70
   7 -11 -12  890.21   74.69
   7 -11 -12 1060.09   72.39
  -4  -7  12 1093.69   72.19
   4 -11 -12   54.69    6.40
 -11   7 -12   40.60    5.70
  -7  -4  12   35.20    4.80
  11  -7  12   50.39    6.00
   1 -11 -12   39.20    5.10
  11 -10  12   53.79   16.00
  11 -10  12   40.50    5.40
  -2 -11 -12    9.20    4.00
  11 -13  12   20.40   19.00
  11 -13  12    5.50    5.20
  -5 -11 -12  630.14   43.70
  16  -5 -12  600.64   49.90
  11 -16  12  632.94   44.90
  11 -16  12  520.25   57.29
  -8 -11 -12   11.40    6.80
  19  -8 -12   42.90   22.80
  11 -19  12   20.40   33.50
  11 -19  12   14.50    9.30
  18 -12 -12  -22.10   33.00
   6 -18  12  -12.80   35.40
   6 -18  12   -3.30    7.20
  15 -12 -12   36.20   17.10
   3 -15  12   46.90   27.70
   3 -15  12   52.69    7.30
  12 -12 -12    7.20   14.10
  12 -12 -12   31.40    5.80
   0 -12  12   38.10   21.70
   0 -12  12   33.00    5.20
   9 -12 -12   10.10    4.30
   9 -12 -12   16.90   13.10
  -3  -9  12    9.40    3.50
  -3  -9  12    8.30   19.10
   6 -12 -12   35.70    5.10
 -12   6 -12   30.90    4.90
   6 -12 -12   29.90   13.20
  -6  -6  12   39.10    5.40
   3 -12 -12  105.59    9.60
  12  -9  12  101.49    9.70
  12  -9  12   63.89   16.70
   0 -12 -12   45.90    7.20
  12 -12  12   46.80   19.30
  12 -12  12   39.40    6.40
  -3 -12 -12   25.70    5.30
  12 -15  12   10.50   23.80
  12 -15  12   28.90    6.70
  -6 -12 -12   11.30    6.20
  12 -18  12    8.80    8.40
  12 -18  12  -26.60   33.60
  20 -13 -12   16.00   29.10
   7 -20  12   12.00   38.50
   7 -20  12   23.50   10.60
  17 -13 -12   49.80   21.90
   4 -17  12   24.80   33.90
  14 -13 -12  250.57   22.00
  14 -13 -12  274.87   33.30
   1 -14  12  296.47   21.80
   1 -14  12  247.38   41.20
  11 -13 -12   37.60    6.30
  11 -13 -12   66.69   16.70
  -2 -11  12   36.90    5.50
   8 -13 -12 1240.78  100.99
   8 -13 -12 1399.96   98.09
  -5  -8  12 1494.65   97.99
   5 -13 -12  128.49   11.10
  -8  -5  12  108.59   10.10
   2 -13 -12    7.00    4.50
  13 -11  12   13.20    5.40
  13 -11  12   25.80   17.70
  -1 -13 -12  276.27   21.40
  13 -14  12  269.47   24.20
  -4 -13 -12   13.50    6.00
  13 -17  12    6.50    8.10
  13 -17  12   -5.90   29.60
  -7 -13 -12  105.19   16.00
  13 -20  12  113.99   16.80
  13 -20  12  116.59   39.10
  19 -14 -12  -32.50   26.40
   5 -19  12   14.90   41.50
   5 -19  12   13.50    8.90
  16 -14 -12   19.40    8.80
  16 -14 -12   -5.30   20.40
   2 -16  12    7.20    6.40
   2 -16  12   35.50   32.30
  13 -14 -12  271.27   22.00
  13 -14 -12  233.08   33.40
  -1 -13  12  287.17   21.40
  10 -14 -12   53.79   17.60
  10 -14 -12   88.69    9.70
  -4 -10  12   68.99    8.50
   7 -14 -12   19.70    5.30
   7 -14 -12   14.60   16.20
  -7  -7  12   23.20    4.10
   4 -14 -12  415.36   31.40
 -10  -4  12  462.95   30.80
  14 -10  12  355.16   41.60
   1 -14 -12  264.67   20.50
  14 -13  12  227.28   37.50
  -2 -14 -12    4.50    5.90
  14 -16  12   23.60   28.10
  14 -16  12   22.80    8.40
  -5 -14 -12  105.19   14.90
  14 -19  12   95.59   38.50
  14 -19  12  135.79   20.10
  18 -15 -12   24.20   25.90
  15 -15 -12   20.60    8.10
  15 -15 -12   18.00   21.90
   0 -15  12   32.20   31.10
   0 -15  12   16.70    6.70
  12 -15 -12   42.30   20.30
  12 -15 -12   49.80    7.80
  -3 -12  12   48.70    6.70
   9 -15 -12  110.09   12.40
   9 -15 -12  109.79   21.50
  -6  -9  12  119.99   11.00
   6 -15 -12   16.80    5.30
   6 -15 -12   -2.20   17.70
  -9  -6  12   13.70    4.20
   3 -15 -12   25.00    5.90
  15 -12  12   18.50   22.90
 -12  -3  12   18.30    4.50
  15 -15  12   47.20   28.30
  -3 -15 -12  233.08   20.60
  15 -18  12  220.28   41.50
  17 -16 -12   65.29   27.20
   1 -17  12  101.89   41.70
   1 -17  12  121.29   15.10
  14 -16 -12   -2.70   22.10
  14 -16 -12   27.70    8.00
  -2 -14  12   24.20    6.70
  11 -16 -12  722.43   53.99
  11 -16 -12  675.23   62.39
  -5 -11  12  803.82   53.59
   8 -16 -12  206.98   18.80
   8 -16 -12  220.98   34.40
  -8  -8  12  218.78   17.40
   5 -16 -12  661.13   47.40
 -11  -5  12  690.73   46.70
  16 -11  12  564.34   56.19
   2 -16 -12    9.00    6.40
  16 -14  12   57.19   28.50
  -1 -16 -12  170.28   16.60
  16 -17  12  108.79   38.60
  16 -17 -12   90.39   29.30
  16 -17 -12  110.09   13.90
  -1 -16  12   99.29   11.90
  13 -17 -12  102.59   15.00
  13 -17 -12   90.69   26.50
  -4 -13  12  114.89   13.00
  10 -17 -12  739.53   65.29
  10 -17 -12  705.73   54.19
  -7 -10  12  766.42   53.59
   7 -17 -12  434.86   48.70
   7 -17 -12  439.36   35.10
 -10  -7  12  495.75   34.20
   4 -17 -12    1.10    6.60
 -13  -4  12    3.80    4.70
  17 -13  12   11.50   25.20
   1 -17 -12  144.29   17.50
  17 -16  12  231.78   49.60
 -16  -1  12  168.18   14.90
  18 -18 -12   55.69   31.70
   0 -18  12   -0.20    9.20
  15 -18 -12   60.49   11.50
  15 -18 -12   30.50   29.00
  -3 -15  12   57.09    9.30
  12 -18 -12   22.40   29.60
  12 -18 -12    6.30    8.00
  -6 -12  12   11.30    6.40
   9 -18 -12    2.20    7.30
   9 -18 -12  -34.10   26.40
  -9  -9  12   -0.50    5.60
   6 -18 -12    3.10    8.20
 -12  -6  12    7.30    5.70
  18 -12  12  -25.30   24.90
   3 -18 -12  236.88   20.80
  18 -15  12  178.98   37.60
 -15  -3  12  219.58   18.40
   0 -18 -12  418.26   34.70
  18 -18  12  452.45   65.69
  14 -19 -12   23.50   30.80
  14 -19 -12   46.70   10.90
  -5 -14  12   24.30    8.30
  11 -19 -12  153.98   22.30
  11 -19 -12  236.18   48.20
   8 -19 -12   40.90   31.90
   8 -19 -12   39.10    9.30
 -11  -8  12   26.10    7.20
   5 -19 -12  131.59   17.30
  19 -14  12  106.09   33.20
 -14  -5  12  139.09   14.20
  13 -20 -12    2.70   34.70
  13 -20 -12   30.70   10.90
  -7 -13  12   28.10    8.80
  10 -20 -12  159.98   19.70
  10 -20 -12  192.08   37.70
 -10 -10  12  161.88   17.70
   7 -20 -12  114.59   17.70
  20 -13  12   88.69   33.20
  -1   0 -13  525.55   36.80
   0   1 -13  547.15   36.90
   1  -1 -13  476.05   36.80
  -1   1  13  528.15   37.80
  -2  -1 -13   19.50    2.90
   3  -2 -13   19.70    5.30
   3  -2 -13   17.30    2.60
  -2   2 -13  104.39    8.50
   2   0 -13  106.39    8.30
   0  -2 -13  105.19    8.00
  -3  -2 -13    8.70    1.90
   5  -3 -13   12.40    2.50
   5  -3 -13   16.00    6.20
   2  -5  13   11.00   10.70
   2  -5  13    8.40    2.20
  -3   1 -13   25.90    3.70
   1   2 -13   29.30    4.50
   2  -3 -13   21.90    5.40
   4  -1 -13  206.88   14.30
  -1  -3 -13  192.68   14.00
   4  -1 -13  201.18   16.70
   3  -4  13  158.08   19.60
  -4  -3 -13  259.97   19.40
   7  -4 -13  281.37   19.80
   4  -4 -13 1381.76  107.09
  -4   0 -13 1608.34  106.99
   4  -4 -13 1732.63  107.79
   0  -4  13 1352.36  107.19
   3   1 -13  206.58   15.20
   1  -4 -13  200.08   14.80
  -2  -4 -13 1799.52  121.19
   6  -2 -13 1784.22  121.39
   6  -2 -13 1645.74  121.99
   4  -6  13 1681.03  121.39
   4  -6  13 1689.73  123.09
   9  -5 -13    1.00    3.10
  -5  -4 -13    1.20    1.80
   4  -9  13    1.80    2.60
   6  -5 -13 1213.48   84.99
   6  -5 -13 1324.17   86.09
   1  -6  13 1072.59   84.99
   3  -5 -13    7.00    6.20
   3  -5 -13    8.80    2.30
   0  -5 -13   64.39    5.80
   5   0 -13   69.29    6.60
   5  -5  13   78.89   15.60
   5  -5  13   60.59    5.60
   8  -3 -13  275.17   20.80
  -3  -5 -13  216.18   17.40
   8  -3 -13  253.17   18.00
   5  -8  13  198.58   17.70
   5  -8  13  293.47   26.20
  11  -6 -13  206.28   21.10
  11  -6 -13  225.78   16.70
   5 -11  13  209.78   28.50
   5 -11  13  202.78   16.30
   8  -6 -13  112.89   10.10
   8  -6 -13  145.59   15.50
   2  -8  13  139.29   18.40
   2  -8  13  116.99    9.90
   5  -6 -13 1300.67   86.19
   5  -6 -13 1229.68   85.19
  -1  -5  13 1084.29   85.09
   4   2 -13 1895.21  127.29
   2  -6 -13 1780.52  127.19
   6  -4  13 1734.33  126.99
   7  -1 -13   85.59    7.60
  -1  -6 -13   72.69    6.70
   6  -7  13  104.99   14.60
   6  -7  13   69.09    6.70
  10  -4 -13   26.40    8.90
  10  -4 -13   24.50    4.40
  -4  -6 -13   19.70    2.90
   6 -10  13   15.30    3.50
   6 -10  13   18.20   14.90
  13  -7 -13  635.14   46.90
  13  -7 -13  651.23   49.90
   6 -13  13  763.42   55.79
   6 -13  13  568.54   46.70
  10  -7 -13 1371.56   94.69
  10  -7 -13 1359.46   96.29
   3 -10  13 1379.76   98.19
   3 -10  13 1239.08   94.69
   7  -7 -13   49.30    5.70
   4  -7 -13  246.58   18.20
  -7   6 -13   89.59    7.00
   1  -7 -13   73.79    7.00
   6   1 -13   93.09    8.10
   7  -6  13   71.69    6.80
   7  -6  13   81.29   17.30
   9  -2 -13    1.70    4.00
  -2  -7 -13    1.30    2.40
   9  -2 -13    8.10    7.80
   7  -9  13   -9.90   14.00
   7  -9  13    2.50    2.70
  12  -5 -13   -2.40   10.10
  -5  -7 -13    6.60    2.80
  12  -5 -13    4.00    5.00
   7 -12  13    3.80    3.90
   7 -12  13   -3.40   17.70
  15  -8 -13   31.70   14.60
   7 -15  13   21.10    5.80
   7 -15  13   25.90   24.30
  12  -8 -13  327.37   25.60
  12  -8 -13  370.76   30.70
   4 -12  13  400.76   37.20
   4 -12  13  305.37   25.40
   9  -8 -13    4.70    9.60
   9  -8 -13    1.10    3.10
   1  -9  13   18.00   16.00
   1  -9  13    3.30    2.70
   6  -8 -13  107.19   15.90
   6  -8 -13  107.19    9.90
  -2  -6  13  135.09    9.70
  -8   5 -13  216.78   15.10
   3  -8 -13  205.38   15.50
   8  -5  13  193.88   15.40
   0  -8 -13  428.16   34.80
   8   0 -13  536.95   35.20
   8  -8  13  549.54   40.90
  -8   0  13  532.55   36.30
   8  -8  13  407.56   34.90
  11  -3 -13  417.76   33.70
  -3  -8 -13  404.16   30.10
  11  -3 -13  441.96   30.90
   8 -11  13  392.06   30.60
   8 -11  13  448.76   40.10
  14  -6 -13  354.76   30.80
  -6  -8 -13  315.47   24.10
   8 -14  13  383.46   40.60
   8 -14  13  299.07   25.10
  17  -9 -13   93.79   20.10
   8 -17  13  140.09   32.10
   8 -17  13  102.69   13.60
  14  -9 -13 1829.92  130.29
  14  -9 -13 1763.22  127.99
   5 -14  13 1623.24  128.19
   5 -14  13 2026.10  133.69
  11  -9 -13    2.60   11.40
  11  -9 -13    7.00    4.20
   2 -11  13   10.60   17.70
   2 -11  13    4.00    3.20
   8  -9 -13   -9.30    9.50
   8  -9 -13    2.60    3.30
  -1  -8  13    4.60    2.80
   5  -9 -13   -1.90    2.80
   5  -9 -13    0.30    9.00
  -4  -5  13    0.70    2.40
   2  -9 -13    2.20    2.90
  -9   7 -13    2.90    2.70
   9  -7  13    1.80    2.60
   9  -7  13    8.30   12.30
  -1  -9 -13   99.99    8.80
  10  -1 -13  119.29   10.60
 -10   1  13   95.09   13.30
   9 -10  13   93.99    9.30
   9 -10  13   99.89   18.30
  13  -4 -13   77.49   12.10
  -4  -9 -13   87.99    8.70
  13  -4 -13  100.29   18.40
   9 -13  13   91.99   22.30
   9 -13  13   99.29   10.00
  16  -7 -13   17.00   15.10
  -7  -9 -13    4.50    4.10
   9 -16  13   -7.10   26.40
   9 -16  13    8.20    6.00
  19 -10 -13  123.99   24.80
   9 -19  13   86.99   12.40
   9 -19  13   75.49   35.20
  16 -10 -13  269.17   31.50
   6 -16  13  231.88   21.20
   6 -16  13  298.47   44.80
  13 -10 -13  130.19   11.80
  13 -10 -13   99.29   21.20
   3 -13  13  145.19   24.30
   3 -13  13  101.39   11.20
  10 -10 -13   82.69    9.30
  10 -10 -13  104.89   18.30
   0 -10  13   83.09    8.50
   0 -10  13  145.39   27.60
   7 -10 -13 1283.47   93.19
   7 -10 -13 1367.36   94.69
  -3  -7  13 1278.47   92.69
   4 -10 -13   18.70    3.80
 -10   6 -13   23.90    3.20
  10  -6  13   19.00    3.40
  -6  -4  13   19.10    3.40
   1 -10 -13   95.59    8.80
  10  -9  13  110.19   17.40
  -9  -1  13  106.89   11.80
  10  -9  13   86.99    9.00
  12  -2 -13   34.80    7.20
  -2 -10 -13   26.40    4.40
  10 -12  13   41.50   19.00
  10 -12  13   18.60    5.10
  15  -5 -13  899.51   65.89
  -5 -10 -13  850.21   61.89
  10 -15  13  781.82   62.59
  10 -15  13  962.50   72.69
  18  -8 -13  184.28   31.30
  10 -18  13  153.58   18.00
  18 -11 -13    9.80   21.40
   7 -18  13    6.60   36.40
   7 -18  13    2.50    7.80
  15 -11 -13   16.60   16.50
  15 -11 -13    7.00    7.40
   4 -15  13   18.30    5.70
   4 -15  13   62.29   27.30
  12 -11 -13  358.36   29.20
  12 -11 -13  377.96   34.50
   1 -12  13  329.27   27.40
   1 -12  13  455.25   41.60
   9 -11 -13    2.50    4.00
   9 -11 -13    8.20   11.90
  -2  -9  13    1.60    3.00
  -2  -9  13    7.90   18.20
   6 -11 -13  226.08   24.10
   6 -11 -13  233.58   17.20
  -5  -6  13  208.08   16.70
   3 -11 -13  408.96   29.90
 -11   8 -13  354.16   29.70
  11  -8  13  475.95   36.40
  11  -8  13  415.56   29.80
   0 -11 -13   45.70    7.00
  11 -11  13   50.79    7.80
  11 -11  13   62.79   17.70
  -3 -11 -13  188.68   15.20
  11 -14  13  194.98   16.40
  11 -14  13  158.08   33.90
  -6 -11 -13   87.89   10.40
  17  -6 -13  101.49   19.50
  11 -17  13   61.99   29.10
  11 -17  13   76.59   10.40
  20  -9 -13  262.17   40.70
  11 -20  13  201.08   24.60
  11 -20  13  249.88   43.40
  20 -12 -13  310.27   46.50
   8 -20  13  283.27   59.79
   8 -20  13  289.67   28.10
  17 -12 -13  178.38   35.40
   5 -17  13  227.98   20.20
   5 -17  13  278.27   40.20
  14 -12 -13  258.67   20.60
   2 -14  13  231.88   19.80
  11 -12 -13  362.96   33.50
  11 -12 -13  368.36   26.90
  -1 -11  13  330.47   26.50
  -1 -11  13  378.56   41.30
   8 -12 -13  342.97   24.00
   8 -12 -13  345.87   30.70
  -4  -8  13  279.57   23.60
   5 -12 -13    7.30    3.90
   5 -12 -13   -5.60   12.50
  -7  -5  13    6.30    3.10
   2 -12 -13   35.30    5.10
  12 -10  13   47.70   17.20
  12 -10  13   29.80    5.40
  -1 -12 -13   37.40    5.70
  12 -13  13   46.40    6.70
  12 -13  13   39.50   22.10
  -4 -12 -13    2.20    5.00
  12 -16  13    4.10    6.40
  -7 -12 -13   19.90    7.50
  19  -7 -13   57.49   27.10
  12 -19  13   36.70   35.30
  12 -19  13   32.30   10.60
  19 -13 -13  -32.10   24.80
   6 -19  13   11.90    8.60
   6 -19  13  -21.50   40.70
  16 -13 -13   36.70   19.90
   3 -16  13   28.60    7.00
   3 -16  13   78.99   31.80
  13 -13 -13  292.37   22.70
  13 -13 -13  297.07   33.60
   0 -13  13  250.97   22.00
   0 -13  13  336.27   42.40
  10 -13 -13  115.29   24.60
  10 -13 -13  126.69   11.50
  -3 -10  13  110.49   10.80
   7 -13 -13  632.04   45.80
   7 -13 -13  678.83   51.09
  -6  -7  13  591.54   45.40
   4 -13 -13  114.19   10.80
  13  -9  13  110.29   19.20
  -9  -4  13  106.09    9.80
   1 -13 -13   34.30    5.80
  13 -12  13   35.00    6.80
  13 -12  13   64.89   20.40
  -2 -13 -13    8.10    5.10
  13 -15  13   -6.70    6.60
  13 -15  13    9.50   25.10
  -5 -13 -13  265.57   21.20
  13 -18  13  246.48   40.50
  13 -18  13  234.58   23.90
  18 -14 -13  -11.10   25.60
   4 -18  13   24.40    8.40
  15 -14 -13    3.50   20.00
  15 -14 -13    7.70    7.60
   1 -15  13  -51.09   29.50
   1 -15  13   -6.80    5.90
  12 -14 -13  256.77   20.00
  -2 -12  13  222.68   19.10
   9 -14 -13 1979.40  129.19
   9 -14 -13 1730.63  126.09
  -5  -9  13 1627.14  125.79
   6 -14 -13  381.76   34.70
   6 -14 -13  319.57   25.20
  -8  -6  13  311.47   24.40
   3 -14 -13  219.78   16.40
 -11  -3  13  182.98   15.50
  14 -11  13  158.88   32.90
   0 -14 -13   38.70    6.50
  14 -14  13   38.60   14.00
  14 -14  13   34.40   24.90
  -3 -14 -13   14.70    6.70
  14 -17  13   24.40    9.40
  -6 -14 -13   15.40    9.20
  14 -20  13    1.30   12.80
  14 -20  13   44.70   41.70
  17 -15 -13   12.90   23.40
   2 -17  13   79.89   38.50
   2 -17  13   59.89    9.30
  14 -15 -13    6.70    7.10
  14 -15 -13  -19.60   20.30
  -1 -14  13   -4.00    5.50
  11 -15 -13   59.69   19.90
  11 -15 -13   24.80    6.30
  -4 -11  13   11.30    5.10
   8 -15 -13   22.90    5.80
   8 -15 -13   27.90   18.80
  -7  -8  13   17.00    4.40
   5 -15 -13  869.81   65.29
  15 -10  13 1036.70   71.69
 -10  -5  13  835.92   64.79
   2 -15 -13    9.80    5.60
  15 -13  13    3.70   24.70
 -13  -2  13    1.40    4.30
  -1 -15 -13  332.07   25.10
  15 -16  13  246.38   50.39
  -4 -15 -13  166.58   18.00
  15 -19  13  146.89   42.90
  19 -16 -13  237.98   36.40
   3 -19  13  284.27   53.99
   3 -19  13  168.28   22.00
  16 -16 -13  183.88   19.70
   0 -16  13  277.07   57.89
   0 -16  13  162.58   17.90
  13 -16 -13   49.99    8.80
  13 -16 -13   46.60   22.80
  -3 -13  13   52.39    7.60
  10 -16 -13  314.37   37.50
  10 -16 -13  273.67   22.20
  -6 -10  13  245.18   21.00
   7 -16 -13    4.20    5.90
   7 -16 -13   -6.90   20.70
  -9  -7  13    1.70    4.40
   4 -16 -13    3.60    6.00
  16 -12  13   -2.70   23.20
 -12  -4  13    8.30    4.50
   1 -16 -13  309.07   23.40
 -15  -1  13  242.58   21.80
  16 -15  13  346.17   49.50
  -2 -16 -13  202.58   20.00
  16 -18  13  209.78   42.70
  18 -17 -13  156.88   32.40
   1 -18  13  153.98   19.00
  15 -17 -13   44.90   27.00
  15 -17 -13   61.89   11.00
  -2 -15  13   67.49    9.60
  12 -17 -13  244.38   40.50
  12 -17 -13  227.08   20.20
  -5 -12  13  207.38   19.00
   9 -17 -13  117.39   25.70
   9 -17 -13  105.09   13.80
  -8  -9  13  103.79   11.70
   6 -17 -13   95.89   12.60
 -11  -6  13   70.29    9.80
  17 -11  13   77.79   24.30
   3 -17 -13   21.10    7.90
 -14  -3  13   13.30    5.10
  17 -14  13   22.90   29.20
   0 -17 -13  161.58   18.60
  17 -17  13  267.27   57.19
  17 -18 -13  138.79   34.30
  -1 -17  13  171.78   18.90
  14 -18 -13   17.40    9.40
  14 -18 -13   13.40   28.00
  -4 -14  13   13.70    7.70
  11 -18 -13  -12.30   26.80
  11 -18 -13   -1.80    7.70
  -7 -11  13   -2.00    6.00
   8 -18 -13  207.48   41.30
   8 -18 -13  148.29   16.40
 -10  -8  13  140.49   14.50
   5 -18 -13  257.57   23.00
 -13  -5  13  256.07   20.90
  18 -13  13  288.67   45.80
   2 -18 -13  199.58   20.00
  18 -16  13  200.08   40.80
  16 -19 -13  153.48   23.90
  16 -19 -13  210.38   37.30
  -3 -16  13  175.58   19.80
  13 -19 -13    1.00   10.50
  13 -19 -13  -38.80   30.60
  -6 -13  13    5.20    7.60
  10 -19 -13   87.19   13.00
  -9 -10  13  107.79   13.30
   7 -19 -13   23.80    8.90
 -12  -7  13   21.20    7.00
   4 -19 -13  148.69   18.20
  19 -15  13  150.68   38.40
  12 -20 -13  334.27   28.90
  12 -20 -13  284.47   56.19
  -8 -12  13  306.47   26.80
   9 -20 -13  235.48   22.90
 -11  -9  13  231.28   21.20
   6 -20 -13    4.20    9.80
  20 -14  13  -10.30   34.90
 -14  -6  13    3.10    9.00
   1   0 -14   75.59    5.90
   0  -1 -14   61.59    5.70
  -2   0 -14   10.10    2.10
   2  -2 -14   11.40    4.70
   2  -2 -14    7.10    2.10
   0   2 -14    9.30    2.80
   3  -1 -14  928.81   65.59
  -1  -2 -14  926.01   65.49
   4  -3 -14   57.59    5.80
  -3  -1 -14   70.89    5.50
  -3   2 -14  945.41   65.29
   1  -3 -14  913.41   65.29
   2   1 -14  912.01   65.39
   5  -2 -14  508.15   36.00
   5  -2 -14  500.45   37.50
  -2  -3 -14  502.25   35.80
   3  -5  14  494.15   39.70
   3  -5  14  514.45   36.00
   6  -4 -14  314.67   22.20
   6  -4 -14  283.17   24.30
  -4  -2 -14  317.07   21.90
   3  -4 -14   65.79    5.70
   3  -4 -14   48.90    9.70
  -4   1 -14   61.69    5.60
   0  -4 -14   28.00    3.70
   4   0 -14   34.50    4.80
   4  -4  14   29.00    3.50
   4  -4  14   22.60   10.50
  -3  -4 -14   15.60    2.40
   7  -3 -14   27.50    6.90
   7  -3 -14   22.80    3.30
   4  -7  14   10.80    2.70
   4  -7  14   39.90   12.60
   8  -5 -14   52.19    6.30
  -5  -3 -14   55.89    5.20
   8  -5 -14   80.99   12.70
   3  -8  14  100.19   21.00
  -5   0 -14  266.47   19.30
   5  -5 -14  301.57   19.70
   5  -5 -14  233.68   22.20
   3   2 -14  521.35   36.90
   2  -5 -14  491.75   36.60
   5  -3  14  529.05   36.50
   6  -1 -14 4263.77  298.17
  -1  -5 -14 4249.88  298.07
   5  -6  14 4334.67  299.47
   5  -6  14 4097.39  298.17
  -4  -5 -14  168.98   12.00
   9  -4 -14  169.48   12.80
   5  -9  14  139.39   12.50
  10  -6 -14  564.94   43.50
  10  -6 -14  579.44   41.30
   4 -10  14  592.34   41.50
   4 -10  14  559.54   47.50
   7  -6 -14  964.10   68.09
   7  -6 -14 1092.29   69.69
   1  -7  14  830.12   68.09
   4  -6 -14  253.57   24.00
   4  -6 -14  327.47   21.40
   1  -6 -14 4253.87  304.57
   5   1 -14 4401.76  304.67
   6  -5  14 4239.98  304.57
   6  -5  14 4417.46  305.67
   8  -2 -14 1643.24  120.89
  -2  -6 -14 1738.23  119.79
   8  -2 -14 1715.73  119.99
   6  -8  14 1584.64  122.49
   6  -8  14 1810.42  120.09
  11  -5 -14   10.50    4.40
  11  -5 -14    3.10    9.40
   6 -11  14   16.90   16.80
  12  -7 -14   19.90   10.90
  12  -7 -14   36.70    5.50
   5 -12  14   23.70    4.40
   5 -12  14   14.00   18.90
   9  -7 -14   25.10    4.00
   9  -7 -14   32.10    9.50
   2  -9  14   18.40    4.00
   2  -9  14   33.00   16.10
   6  -7 -14 1069.69   71.19
   6  -7 -14 1005.30   69.69
  -1  -6  14  874.41   69.59
   3  -7 -14   15.00    2.70
   7  -4  14   10.30    2.20
   0  -7 -14  633.74   46.00
   7   0 -14  606.84   46.30
   7  -7  14  698.33   46.10
  10  -3 -14    1.10    4.30
  10  -3 -14   16.60    8.20
   7 -10  14    2.50   15.70
   7 -10  14    1.20    3.20
  13  -6 -14  165.08   15.10
  -6  -7 -14  164.78   12.90
  13  -6 -14  160.88   21.80
   7 -13  14  172.88   32.40
   7 -13  14  167.38   14.30
  14  -8 -14  816.32   62.29
  14  -8 -14  850.51   65.49
   6 -14  14  895.31   62.39
   6 -14  14  907.71   70.89
  11  -8 -14   49.70   11.80
  11  -8 -14   47.60    6.00
   3 -11  14   38.50   17.90
   3 -11  14   57.99    6.50
   8  -8 -14    8.20    3.30
   8  -8 -14   13.10    9.60
   5  -8 -14   48.10    6.20
   5  -8 -14   67.29   13.40
   2  -8 -14 1777.02  125.69
  -8   6 -14 1817.32  125.59
   8  -6  14 1629.34  127.49
   8  -6  14 1895.01  125.59
   9  -1 -14  194.78   15.00
  -1  -8 -14  180.28   14.00
   8  -9  14  175.28   14.20
   8  -9  14  182.78   25.80
  -4  -8 -14  232.28   17.70
  12  -4 -14  233.88   24.10
  12  -4 -14  249.97   19.30
   8 -12  14  252.87   32.70
   8 -12  14  226.78   19.30
  15  -7 -14   89.49   15.60
  -7  -8 -14   59.19    7.60
   8 -15  14   62.39   10.10
   8 -15  14   97.79   26.10
  16  -9 -14  616.64   49.30
   7 -16  14  560.54   59.19
   7 -16  14  555.74   42.90
  13  -9 -14  306.67   24.70
  13  -9 -14  329.47   31.10
   4 -13  14  357.36   24.60
   4 -13  14  264.77   39.20
  10  -9 -14  115.69   10.30
  10  -9 -14  105.09   19.20
   1 -10  14   85.79   20.40
   1 -10  14  123.39   10.00
   7  -9 -14   22.40   11.30
   7  -9 -14   23.20    4.00
  -2  -7  14   22.40    3.50
   4  -9 -14  164.28   13.50
   4  -9 -14  185.98   18.90
   1  -9 -14  188.78   14.70
   8   1 -14  195.88   15.80
   9  -8  14  190.18   14.70
  -2  -9 -14    9.90    3.30
  11  -2 -14   29.80    6.00
   9 -11  14   17.80   17.10
   9 -11  14    5.40    3.90
  -5  -9 -14   19.90    4.10
  14  -5 -14   40.60   12.70
   9 -14  14   39.30   22.40
   9 -14  14   17.00    5.40
  17  -8 -14    7.40   17.10
   9 -17  14   10.90    6.80
   9 -17  14   10.40   31.00
  18 -10 -14   51.89   20.70
   8 -18  14   35.50   62.59
  15 -10 -14  357.86   30.40
  15 -10 -14  444.06   37.40
   5 -15  14  493.05   48.90
   5 -15  14  358.26   30.20
  12 -10 -14   64.09    8.80
  12 -10 -14   53.99   13.90
   2 -12  14   55.99   21.20
   2 -12  14   61.49    7.70
   9 -10 -14  118.59   10.80
  -1  -9  14  121.69   10.20
   6 -10 -14  616.14   49.60
   6 -10 -14  618.34   45.00
  -4  -6  14  643.24   44.90
   3 -10 -14   -4.00    3.00
 -10   7 -14   -1.50    3.00
  10  -7  14   -3.70   12.30
  10  -7  14    3.40    3.00
  10   0 -14  793.42   59.49
   0 -10 -14  836.62   59.09
  10 -10  14  784.22   64.99
  10 -10  14  894.61   59.29
  -3 -10 -14  146.49   12.20
  10 -13  14  131.29   25.20
  10 -13  14  149.79   13.40
  -6 -10 -14  167.48   13.90
  10 -16  14  251.67   41.20
  10 -16  14  134.39   15.90
  19  -9 -14   21.80   23.10
  10 -19  14   26.20   34.80
  10 -19  14   39.40   10.10
  20 -11 -14  113.49   27.90
   9 -20  14  104.29   14.50
   9 -20  14   99.29   40.50
  17 -11 -14  147.89   31.80
   6 -17  14  145.79   35.80
  14 -11 -14   30.50    7.50
  14 -11 -14   48.70   15.50
   3 -14  14   35.30   25.10
   3 -14  14   31.40    5.90
  11 -11 -14   92.29   10.20
  11 -11 -14   79.49   15.80
   0 -11  14   61.49   22.00
   0 -11  14  110.19    9.40
   8 -11 -14   45.30   13.00
   8 -11 -14   52.79    7.50
  -3  -8  14   57.19    6.50
   5 -11 -14    0.20   11.90
   5 -11 -14    3.60    3.50
  -6  -5  14    1.50    2.90
  11  -9  14   52.49   15.60
  -1 -11 -14   12.30    4.20
  11 -12  14   20.00    5.30
  11 -12  14    8.40   18.90
  -4 -11 -14  457.45   34.50
  11 -15  14  512.55   50.29
  11 -15  14  462.65   35.50
  -7 -11 -14   10.20    6.10
  18  -7 -14   27.90   19.90
  11 -18  14   13.90   32.50
  11 -18  14   -1.50    8.00
  19 -12 -14    9.50   25.00
   7 -19  14   28.40    9.80
   7 -19  14   37.50   41.80
  16 -12 -14  270.97   36.80
   4 -16  14  300.17   50.59
   4 -16  14  298.87   23.80
  13 -12 -14  675.93   50.39
  13 -12 -14  600.24   44.20
   1 -13  14  611.94   57.69
   1 -13  14  544.85   43.90
  10 -12 -14   53.89   14.90
  10 -12 -14   60.89    8.80
  -2 -10  14   62.59   22.60
  -2 -10  14   72.69    7.80
   7 -12 -14   29.40   13.00
   7 -12 -14   29.00    4.90
  -5  -7  14   21.10    4.00
   4 -12 -14  236.58   18.10
  -8  -4  14  206.58   17.80
  12  -8  14  264.57   27.80
  12  -8  14  242.98   18.20
   1 -12 -14   16.40    4.40
  12 -11  14   -0.20   18.60
  12 -11  14   17.50    5.10
  -2 -12 -14  291.37   22.60
  12 -14  14  297.57   23.80
  12 -14  14  307.47   40.90
  -5 -12 -14   33.80    6.60
  12 -17  14   18.70   31.10
  12 -17  14   27.00    8.10
  -8 -12 -14    8.10    8.40
  20  -8 -14   23.50   26.00
  12 -20  14    9.50   39.50
  12 -20  14   29.40   12.40
  18 -13 -14   16.50   23.40
   5 -18  14    2.50   12.70
  15 -13 -14   13.40   17.90
  15 -13 -14   29.50    8.00
   2 -15  14   30.20    6.80
   2 -15  14   15.40   29.40
  12 -13 -14  641.14   50.29
  12 -13 -14  577.34   43.90
  -1 -12  14  649.14   56.59
  -1 -12  14  559.94   43.70
   9 -13 -14  315.57   24.60
   9 -13 -14  296.37   32.80
  -4  -9  14  347.57   24.30
   6 -13 -14  206.18   26.20
   6 -13 -14  169.98   14.70
  -7  -6  14  165.48   13.90
   3 -13 -14  141.49   12.80
  13 -10  14  158.78   14.80
 -10  -3  14  139.29   12.10
  13 -10  14  134.99   28.20
   0 -13 -14   54.19    8.70
  13 -13  14   82.19   11.50
  13 -13  14   65.09   23.50
  -3 -13 -14   99.19   11.20
  13 -16  14   78.79   10.80
  13 -16  14   90.19   29.40
  -6 -13 -14    7.90    7.60
  13 -19  14   30.50   10.90
  13 -19  14  -39.10   36.60
  20 -14 -14  186.38   33.70
   6 -20  14  117.69   47.70
   6 -20  14  125.49   20.10
  17 -14 -14   95.19   27.60
   3 -17  14   98.99   38.50
   3 -17  14   72.49   10.50
  14 -14 -14  323.97   23.50
   0 -14  14  250.27   22.80
  11 -14 -14   25.60   17.70
  11 -14 -14   47.10    7.00
  -3 -11  14   38.10    5.90
   8 -14 -14  868.11   62.89
   8 -14 -14  893.61   67.89
  -6  -8  14  863.51   62.59
   5 -14 -14   14.00    5.00
  -9  -5  14   11.70    4.10
  14  -9  14   47.50   18.30
   2 -14 -14  287.97   23.50
  14 -12  14  341.37   39.70
  -1 -14 -14  682.43   49.10
  14 -15  14  688.93   62.99
  14 -15  14  647.34   54.29
  -4 -14 -14  110.49   14.30
  14 -18  14  133.89   36.60
  14 -18  14  123.19   19.30
  19 -15 -14   72.19   30.40
   4 -19  14  112.19   49.10
   4 -19  14   88.19   12.50
  16 -15 -14   37.70   10.00
   1 -16  14   48.60    8.60
  13 -15 -14   17.40   20.10
  13 -15 -14   33.40    7.40
  -2 -13  14   35.70    6.50
  10 -15 -14  355.86   27.00
  -5 -10  14  344.27   26.50
   7 -15 -14   99.59   20.10
   7 -15 -14   75.49   10.20
  -8  -7  14   56.29    8.40
   4 -15 -14  485.25   36.70
 -11  -4  14  502.35   36.10
  15 -11  14  494.75   49.40
   1 -15 -14  689.73   49.90
  15 -14  14  670.63   64.69
  -2 -15 -14  -11.80   10.80
  15 -17  14  -35.90   33.20
  18 -16 -14   26.70   28.50
   2 -18  14   27.60    9.50
  15 -16 -14   46.70    9.70
  -1 -15  14   52.79    8.60
  12 -16 -14  314.17   25.70
  12 -16 -14  301.47   40.10
  -4 -12  14  320.37   24.80
   9 -16 -14  603.24   51.69
   9 -16 -14  529.75   41.50
  -7  -9  14  560.84   41.10
   6 -16 -14  178.68   16.20
 -10  -6  14  167.38   14.70
   3 -16 -14  102.09   12.70
  16 -13  14   79.29   28.50
 -13  -3  14  102.99   10.80
   0 -16 -14  358.86   34.50
 -16   0  14  442.36   30.90
  16 -16  14  405.26   64.39
  -3 -16 -14   64.09   10.60
  16 -19  14   46.00   43.10
  17 -17 -14  256.87   44.20
   0 -17  14  162.28   19.70
  14 -17 -14  107.59   15.60
  -3 -14  14   96.39   14.60
  11 -17 -14   90.99   13.60
   8 -17 -14   26.40   23.50
   8 -17 -14    2.50    6.60
  -9  -8  14    6.90    5.40
   5 -17 -14   42.80    8.20
 -12  -5  14   48.40    6.70
  17 -12  14   32.90   25.40
   2 -17 -14   -1.70    7.20
 -15  -2  14    0.90    5.70
  -1 -17 -14   55.79   10.10
  17 -18  14   20.90   42.70
  16 -18 -14   43.50   12.00
  16 -18 -14   26.00   31.30
  -2 -16  14   33.40    9.00
  13 -18 -14   19.10    9.30
  13 -18 -14  -25.90   27.30
  -5 -13  14    5.00    7.40
  10 -18 -14   23.00   27.70
  10 -18 -14   19.60    8.40
  -8 -10  14   23.70    6.80
   7 -18 -14    3.50    7.80
 -11  -7  14    8.80    5.90
   4 -18 -14  121.89   15.40
 -14  -4  14   98.69   12.40
   1 -18 -14   42.30    9.80
  18 -17  14   21.90   40.10
  15 -19 -14   83.49   21.90
  15 -19 -14   86.39   34.00
  -4 -15  14  106.99   12.50
  12 -19 -14   -1.00   31.20
  -7 -12  14   52.79    9.00
   9 -19 -14   26.90    9.20
   9 -19 -14   26.80   32.30
 -10  -9  14   22.10    7.30
   6 -19 -14   -1.60    8.50
 -13  -6  14    8.00    6.80
   3 -19 -14   63.59   11.00
  19 -16  14   -4.40   38.40
  14 -20 -14  130.09   16.70
  14 -20 -14  165.08   37.50
  -6 -14  14  137.49   18.30
  11 -20 -14   87.49   37.50
  11 -20 -14  135.29   18.70
  -9 -11  14  117.09   16.00
   8 -20 -14   16.80    9.90
 -12  -8  14   10.60    7.90
  -1  -1 -15 1734.93  121.89
  -1   2 -15 1691.63  121.99
   2  -1 -15 1763.62  121.99
   1   1 -15 1679.13  120.89
  -2   1 -15 1709.13  120.89
   1  -2 -15 1757.62  120.89
   4  -2 -15  326.87   24.50
  -2  -2 -15  325.87   22.60
   4  -2 -15  323.37   22.80
   2  -4  15  286.77   22.70
  -3   0 -15 3149.28  216.98
   3  -3 -15 3143.99  217.48
   3  -3 -15 2956.60  216.98
   3   0 -15  341.97   26.60
   0  -3 -15  389.66   26.50
   3  -3  15  371.96   26.50
   3  -3  15  378.06   31.00
   6  -3 -15  333.77   24.10
   6  -3 -15  311.67   26.00
  -3  -3 -15  337.37   23.70
   3  -6  15  355.16   24.00
   3  -6  15  310.67   30.50
  -4  -1 -15  299.57   21.70
   5  -4 -15  303.77   24.20
   5  -4 -15  295.97   21.90
   1  -5  15  309.37   21.90
   2  -4 -15  330.67   23.30
   2   2 -15  335.87   23.60
   4  -2  15  305.27   23.20
  -1  -4 -15   78.59    6.80
   5  -1 -15   82.99    7.40
   4  -5  15  104.09   18.40
   8  -4 -15  904.11   68.29
   8  -4 -15  918.51   66.89
  -4  -4 -15  957.50   66.59
   4  -8  15  952.30   70.89
   4  -8  15  984.40   66.99
   7  -5 -15  243.68   21.70
   7  -5 -15  259.77   18.80
   2  -7  15  281.47   27.00
   2  -7  15  246.38   18.80
   4  -5 -15  287.27   21.80
  -5   1 -15  319.87   21.70
   4  -5 -15  291.27   24.00
   1  -5 -15   81.89    7.00
   4   1 -15   85.69    7.80
   7  -2 -15   39.80    5.40
   7  -2 -15   37.30    7.60
  -2  -5 -15   29.60    4.10
   5  -7  15   28.70    4.30
   5  -7  15   25.00   13.30
  -5  -5 -15  376.86   25.80
  10  -5 -15  363.26   26.40
  10  -5 -15  306.77   29.80
   5 -10  15  403.36   26.40
   5 -10  15  318.57   35.50
   9  -6 -15   98.39    9.20
   9  -6 -15  121.69   15.60
   3  -9  15  111.29   24.20
   3  -9  15   99.69    9.00
   6  -6 -15   74.79    6.40
   6  -6 -15   64.19   12.70
   0  -6  15   55.99    6.10
   3  -6 -15  336.07   25.30
   6  -3  15  364.96   25.10
   0  -6 -15 1379.16  100.69
   6   0 -15 1346.97  100.79
   6  -6  15 1473.55  100.79
   6  -6  15 1509.65  103.09
   9  -3 -15  471.15   36.30
   9  -3 -15  444.96   33.10
  -3  -6 -15  471.75   32.70
   6  -9  15  473.45   33.00
   6  -9  15  409.26   40.00
  12  -6 -15   17.10    5.00
  12  -6 -15    4.20   11.10
   6 -12  15   14.20    4.20
   6 -12  15   12.90   18.90
  11  -7 -15   38.90    5.20
  11  -7 -15   44.00   10.70
   4 -11  15   25.20   17.60
   4 -11  15   32.10    4.70
   8  -7 -15  743.93   53.29
   1  -8  15  752.32   53.39
   5  -7 -15  208.98   21.70
   5  -7 -15  263.17   18.10
  -2  -5  15  249.18   18.00
   2  -7 -15   28.80    3.80
   5   2 -15   33.90    5.00
   7  -5  15   36.30    4.10
   8  -1 -15  550.34   41.40
  -1  -7 -15  601.54   41.20
   7  -8  15  634.04   41.30
   7  -8  15  501.55   47.90
  11  -4 -15   10.30    9.50
  11  -4 -15   13.50    5.00
  -4  -7 -15    9.00    2.90
   7 -11  15    8.20    3.90
   7 -11  15    2.40   17.60
  14  -7 -15   20.30   13.30
  14  -7 -15   11.80    7.20
   7 -14  15   24.20    5.40
   7 -14  15  -11.20   22.60
  13  -8 -15  229.98   20.50
  13  -8 -15  288.87   26.80
   5 -13  15  261.47   20.20
   5 -13  15  265.37   37.00
  10  -8 -15   40.80   11.10
  10  -8 -15   48.50    6.90
   2 -10  15   58.89    6.40
   2 -10  15   19.90   17.60
   7  -8 -15  773.02   55.49
   7  -8 -15  825.32   58.89
  -1  -7  15  741.43   55.49
   4  -8 -15  963.20   68.39
   7   1 -15  555.14   41.50
   1  -8 -15  581.64   41.20
   8  -7  15  649.34   41.20
   8  -7  15  503.65   46.00
  10  -2 -15  515.85   38.10
  -2  -8 -15  547.45   37.70
   8 -10  15  437.96   45.30
   8 -10  15  574.64   38.00
  13  -5 -15  178.38   22.80
  -5  -8 -15  191.28   14.70
  13  -5 -15  198.98   17.00
   8 -13  15  142.29   26.10
   8 -13  15  213.08   16.00
  16  -8 -15  161.58   27.50
   8 -16  15  200.58   16.50
   8 -16  15  119.79   31.40
  15  -9 -15   22.20   15.40
  15  -9 -15   18.70   13.80
   6 -15  15   64.19   27.00
   6 -15  15   12.80    5.70
  12  -9 -15   39.20    5.90
  12  -9 -15   38.80   13.00
   3 -12  15   28.00    5.10
   3 -12  15   -6.70   20.40
   9  -9 -15    9.40    3.70
   9  -9 -15    8.60   10.90
   0  -9  15   21.10   16.60
   0  -9  15    9.30    3.20
   6  -9 -15  106.69    9.20
   6  -9 -15   94.19   15.80
  -3  -6  15  100.29    8.60
   3  -9 -15  473.05   35.90
   9  -6  15  524.95   35.80
   0  -9 -15   26.20    3.90
   9  -9  15   27.20    4.20
  -3  -9 -15  275.27   19.20
  12  -3 -15  228.28   25.20
  12  -3 -15  236.68   20.90
   9 -12  15  284.27   20.10
   9 -12  15  217.38   34.50
  15  -6 -15   45.50   14.10
  -6  -9 -15   40.40    5.40
   9 -15  15   44.10    7.10
   9 -15  15   17.00   25.80
  18  -9 -15   48.10   20.30
   9 -18  15   68.09   10.10
  17 -10 -15  960.70   74.29
   7 -17  15 1041.80   83.99
   7 -17  15  847.12   68.19
  14 -10 -15   29.50   14.70
  14 -10 -15   44.70    7.30
   4 -14  15   22.60   25.40
   4 -14  15   37.30    6.30
  11 -10 -15  250.07   20.50
  11 -10 -15  299.77   27.60
   1 -11  15  239.48   20.20
   1 -11  15  318.07   35.60
   8 -10 -15   36.00   11.50
   8 -10 -15   54.69    6.60
  -2  -8  15   59.69    6.40
   5 -10 -15  396.66   27.00
   5 -10 -15  324.17   31.10
  -5  -5  15  375.26   26.90
   2 -10 -15  548.15   39.30
  10  -8  15  614.84   39.30
  10  -8  15  453.65   44.80
  -1 -10 -15  732.83   51.79
  11  -1 -15  695.13   52.39
  10 -11  15  716.53   59.79
  10 -11  15  749.42   52.09
  -4 -10 -15  154.78   12.90
  14  -4 -15  136.89   22.90
  10 -14  15  155.88   14.20
  -7 -10 -15  248.48   20.40
  17  -7 -15  268.27   32.50
  10 -17  15  322.07   49.20
  10 -17  15  256.27   22.80
  20 -10 -15   87.59   25.30
  10 -20  15   80.39   13.30
  10 -20  15   61.69   39.90
  19 -11 -15  628.44   59.09
   8 -19  15  650.13   75.49
  16 -11 -15  149.19   28.90
   5 -16  15  137.49   33.00
   5 -16  15   98.19   13.30
  13 -11 -15  688.93   54.79
  13 -11 -15  705.33   50.69
   2 -13  15  687.13   61.69
   2 -13  15  712.03   50.69
  10 -11 -15  324.07   27.90
  10 -11 -15  257.37   20.60
  -1 -10  15  238.68   20.20
   7 -11 -15   27.60   12.10
   7 -11 -15   30.30    4.80
  -4  -7  15   36.80    5.40
   4 -11 -15   10.90    3.80
 -11   7 -15   16.90    3.60
   1 -11 -15  722.03   52.39
  11 -10  15  766.52   52.49
  11 -10  15  698.83   58.39
  -2 -11 -15  433.96   31.30
  11 -13  15  435.56   32.90
  11 -13  15  397.36   45.00
  -5 -11 -15   70.69    9.70
  11 -16  15   78.69   28.90
  11 -16  15   89.39   12.20
  19  -8 -15  109.79   25.40
  11 -19  15   77.49   12.80
  11 -19  15   95.79   36.60
  18 -12 -15    3.30   24.50
  15 -12 -15   73.09    9.50
  15 -12 -15   44.40   19.30
   3 -15  15   14.00   29.10
   3 -15  15   70.99    8.40
  12 -12 -15  503.35   36.10
  12 -12 -15  489.95   42.70
   0 -12  15  428.06   49.90
   0 -12  15  507.05   36.00
   9 -12 -15   34.80    5.60
   9 -12 -15   28.70   14.00
  -3  -9  15   32.60    4.80
  -3  -9  15   43.00   21.90
   6 -12 -15   17.30   13.20
   6 -12 -15   16.10    4.50
  -6  -6  15   21.30    4.00
   3 -12 -15  285.47   21.00
  12  -9  15  295.37   21.30
  12  -9  15  211.58   32.00
   0 -12 -15  773.92   55.89
  12 -12  15  826.92   56.39
  12 -12  15  726.93   64.19
  -3 -12 -15   79.99    9.50
  12 -15  15   67.99    9.20
  12 -15  15   53.89   25.80
  -6 -12 -15   59.59    8.00
  12 -18  15   12.20   34.20
  12 -18  15   39.40    9.80
  20 -13 -15    9.20   27.50
   7 -20  15   17.10   44.90
   7 -20  15   14.50   10.80
  17 -13 -15  247.58   44.20
   4 -17  15  294.97   24.90
   4 -17  15  343.57   56.49
  14 -13 -15  156.88   28.20
  14 -13 -15  132.19   14.50
   1 -14  15  135.99   13.60
  11 -13 -15  668.03   56.99
  11 -13 -15  744.03   52.09
  -2 -11  15  682.03   63.59
  -2 -11  15  762.92   51.99
   8 -13 -15  341.17   31.30
   8 -13 -15  249.58   21.90
  -5  -8  15  286.57   21.60
   5 -13 -15  201.18   17.10
  -8  -5  15  219.28   16.50
   2 -13 -15  447.46   33.40
  13 -11  15  454.75   33.70
  13 -11  15  456.85   44.60
  -1 -13 -15   15.00    5.30
  13 -14  15   -9.10   24.20
  13 -14  15   21.00    8.40
  -4 -13 -15   92.29   11.80
  13 -17  15   88.49   12.00
  -7 -13 -15  194.48   19.60
  13 -20  15  160.48   45.10
  19 -14 -15   26.30   26.60
   5 -19  15   58.69   46.80
   5 -19  15   66.69   11.30
  16 -14 -15    4.40   21.10
  16 -14 -15   23.40    9.20
   2 -16  15   26.30    7.50
   2 -16  15   41.20   34.40
  13 -14 -15  202.08   30.90
  13 -14 -15  147.59   15.40
  -1 -13  15  143.89   14.50
  -1 -13  15  225.88   43.30
  10 -14 -15   37.90    6.50
  10 -14 -15   10.80   17.10
  -4 -10  15   40.30    5.70
  -4 -10  15   21.00   26.00
   7 -14 -15   17.40    5.50
   7 -14 -15   12.50   16.30
  -7  -7  15   23.30    4.50
   4 -14 -15  159.38   14.40
 -10  -4  15  163.88   13.60
   1 -14 -15   10.60    5.40
  14 -13  15    9.40   23.00
  -2 -14 -15  593.84   42.60
  14 -16  15  539.55   61.19
  -5 -14 -15   16.60    8.30
  14 -19  15  -14.60   37.80
  18 -15 -15   93.99   29.80
   3 -18  15   71.59   11.50
   3 -18  15  150.88   46.50
  15 -15 -15   38.80    9.10
  15 -15 -15   36.90   23.10
   0 -15  15   54.49    8.30
   0 -15  15   24.00   34.10
  12 -15 -15   19.20   19.40
  12 -15 -15   60.19    8.30
  -3 -12  15   61.29    9.40
   9 -15 -15    6.00   19.10
   9 -15 -15   17.50    6.00
  -6  -9  15    6.30    4.50
   6 -15 -15   41.00    6.80
  -9  -6  15   46.30    5.90
   3 -15 -15   73.89   10.30
  15 -12  15   34.60   24.90
 -12  -3  15   65.69    8.70
   0 -15 -15  282.27   23.00
  15 -15  15  270.17   48.60
  -3 -15 -15   10.40    7.90
  15 -18  15   -6.50   36.80
  17 -16 -15    0.30   26.00
   1 -17  15    5.20    8.20
  14 -16 -15    5.90   23.20
  14 -16 -15   21.70    8.10
  -2 -14  15   15.90    6.80
  11 -16 -15  132.19   24.60
  11 -16 -15  112.49   14.40
  -5 -11  15  126.99   12.90
   8 -16 -15  182.98   33.70
   8 -16 -15  166.88   17.10
  -8  -8  15  197.78   15.70
   5 -16 -15   70.99   11.50
 -11  -5  15   78.89    9.20
   2 -16 -15  612.94   44.50
 -14  -2  15  564.04   43.40
  16 -14  15  634.14   62.59
  -1 -16 -15  176.58   18.00
  16 -17  15  179.28   42.10
  16 -17 -15    5.10   27.10
  16 -17 -15    7.30   10.80
  -1 -16  15   14.20    8.20
  13 -17 -15  324.97   43.20
  13 -17 -15  294.07   26.30
  -4 -13  15  320.37   25.40
  10 -17 -15  980.10   76.59
  10 -17 -15  882.21   66.79
  -7 -10  15  906.21   66.29
   7 -17 -15  281.87   24.30
 -10  -7  15  298.77   22.90
   4 -17 -15  110.29   13.90
  17 -13  15   84.79   30.40
 -13  -4  15  101.29   11.30
   1 -17 -15  170.58   18.10
 -16  -1  15  170.38   15.90
  17 -16  15  189.78   41.50
  15 -18 -15   55.89   12.30
  15 -18 -15   70.39   30.30
  -3 -15  15   81.59   10.90
  12 -18 -15   31.80    9.30
  -6 -12  15   27.00    9.80
   9 -18 -15   33.50   29.00
   9 -18 -15   79.19   10.50
  -9  -9  15   76.89   11.50
   6 -18 -15   58.19    9.90
 -12  -6  15   60.89    7.90
   3 -18 -15    7.30    8.40
 -15  -3  15    5.50    6.10
  18 -15  15   12.50   34.20
  14 -19 -15   64.89   16.10
  14 -19 -15   29.00   32.00
  -5 -14  15   67.89   10.60
  11 -19 -15  512.25   41.10
  11 -19 -15  583.74   61.29
  -8 -11  15  510.85   40.00
   8 -19 -15  119.89   15.40
 -11  -8  15   87.19   11.30
   5 -19 -15   17.70    9.00
  19 -14  15  -13.20   34.00
 -14  -5  15    5.10    6.90
  13 -20 -15   44.10   34.20
  13 -20 -15   32.90   11.80
  -7 -13  15    6.60    9.00
  10 -20 -15   46.60   36.30
  10 -20 -15   63.49   12.20
 -10 -10  15   74.99   10.10
   7 -20 -15  208.38   22.10
 -13  -7  15  223.48   20.60
   1  -1 -16  791.12   56.79
  -1   0 -16  806.72   56.79
   0   1 -16  808.02   56.79
  -2  -1 -16  243.08   17.30
   3  -2 -16  244.78   17.50
   3  -2 -16  225.48   19.50
  -2   2 -16   40.40    5.40
   0  -2 -16   42.30    4.60
   2   0 -16   49.50    5.10
  -3  -2 -16  409.96   30.80
   5  -3 -16  479.65   32.80
   5  -3 -16  411.06   31.00
  -3   1 -16  249.38   17.70
   2  -3 -16  237.08   17.60
   2  -3 -16  233.48   19.50
   1   2 -16  247.88   17.90
  -1  -3 -16 2024.40  135.89
   4  -1 -16 1964.40  135.99
   3  -4  16 1904.61  137.79
   3  -4  16 1818.42  135.89
   7  -4 -16   11.80    3.20
   7  -4 -16   25.70    7.90
  -4  -3 -16   11.80    2.30
   3  -7  16    8.00    2.60
   3  -7  16   19.30   13.80
  -4   0 -16 2587.34  177.98
   4  -4 -16 2551.74  178.68
   4  -4 -16 2446.16  178.08
   3   1 -16 2015.00  138.49
   1  -4 -16 2004.50  138.39
   4  -3  16 1870.81  138.39
  -2  -4 -16 1592.84  111.19
   6  -2 -16 1549.24  112.19
   6  -2 -16 1606.04  111.39
   4  -6  16 1765.22  114.09
   4  -6  16 1381.46  111.39
   9  -5 -16  231.18   17.60
   9  -5 -16  245.48   22.00
  -5  -4 -16  237.78   16.90
   4  -9  16  254.87   28.70
   4  -9  16  204.68   17.40
   6  -5 -16 3667.93  262.77
   6  -5 -16 3733.53  262.17
  -5  -1 -16 4032.00  261.97
   1  -6  16 3461.25  262.27
   3  -5 -16  401.46   30.90
   3  -5 -16  463.75   32.50
   0  -5 -16   99.19    8.70
   5   0 -16  124.69    9.50
   8  -3 -16 2733.43  187.28
   8  -3 -16 2696.53  186.28
  -3  -5 -16 2753.72  186.08
   5  -8  16 2316.67  186.28
   5  -8  16 2714.93  189.48
  11  -6 -16   50.89    7.60
  11  -6 -16   43.00   11.30
   5 -11  16   37.60    5.20
   5 -11  16   51.99   19.20
   8  -6 -16    6.60    3.20
   2  -8  16    0.40    2.70
   5  -6 -16 3952.30  263.67
   5  -6 -16 3714.93  262.87
  -1  -5  16 3534.85  262.97
   4   2 -16 1736.73  110.79
   2  -6 -16 1569.04  110.59
   6  -4  16 1396.96  110.49
  -1  -6 -16  300.47   22.30
   7  -1 -16  325.87   22.70
   6  -7  16  376.26   30.70
   6  -7  16  259.67   22.40
  10  -4 -16   18.70    4.70
  10  -4 -16   19.60    9.20
  -4  -6 -16   13.80    2.90
   6 -10  16   10.70   16.70
   6 -10  16   11.00    3.50
  13  -7 -16    9.50   12.50
  13  -7 -16    8.40    5.90
   6 -13  16   10.10    4.70
   6 -13  16   17.50   21.50
  10  -7 -16  701.93   51.79
  10  -7 -16  699.73   49.50
   3 -10  16  644.44   49.50
   3 -10  16  720.63   56.49
   7  -7 -16  821.52   59.79
   7  -7 -16  791.52   61.39
   0  -7  16  907.81   59.89
   4  -7 -16    9.70    3.00
   1  -7 -16  304.17   24.70
   6   1 -16  363.06   25.10
   7  -6  16  365.66   31.40
   9  -2 -16   11.60    4.60
   7  -9  16   -4.90   15.50
   7  -9  16    7.00    3.20
  12  -5 -16  260.27   20.20
  -5  -7 -16  245.58   18.60
  12  -5 -16  277.97   25.30
   7 -12  16  313.27   34.30
   7 -12  16  209.28   19.40
  15  -8 -16  106.79   17.60
   7 -15  16  108.09   28.00
   7 -15  16   99.39   11.90
  12  -8 -16   28.30    5.40
  12  -8 -16   26.20   11.70
   4 -12  16  -17.80   20.80
   4 -12  16   23.70    4.90
   9  -8 -16    0.20    3.50
   9  -8 -16    4.40    9.60
   1  -9  16    6.40    3.10
   1  -9  16  -12.70   17.00
   6  -8 -16   -0.10    3.00
   6  -8 -16    4.70    9.20
  -2  -6  16    2.70    2.60
   3  -8 -16 2746.33  185.68
   8  -5  16 2521.35  185.48
   0  -8 -16  824.92   58.79
   8   0 -16  924.91   59.19
   8  -8  16  791.82   58.89
   8  -8  16  755.52   67.09
  -3  -8 -16  149.99   12.20
  11  -3 -16  156.18   14.10
  11  -3 -16  173.48   19.60
   8 -11  16  157.98   29.60
   8 -11  16  140.79   12.90
  14  -6 -16  140.49   21.20
  14  -6 -16  132.69   22.50
  -6  -8 -16  141.89   11.60
   8 -14  16  180.48   27.60
   8 -14  16  126.89   13.30
  17  -9 -16  675.53   53.29
   8 -17  16  535.85   46.00
   8 -17  16  674.53   65.89
  14  -9 -16  398.06   29.30
  14  -9 -16  400.16   35.20
   5 -14  16  360.96   28.90
   5 -14  16  358.56   45.90
  11  -9 -16   47.10   12.60
   2 -11  16   63.69   20.40
   8  -9 -16    3.60   10.40
   8  -9 -16    1.30    3.60
  -1  -8  16  -13.30   17.90
  -1  -8  16   -2.30    2.70
   5  -9 -16  244.68   21.60
  -4  -5  16  204.08   16.70
   2  -9 -16    7.40    3.10
   9  -7  16    6.90    3.00
   9  -7  16  -17.10   13.20
  10  -1 -16    8.70    5.60
  -1  -9 -16   11.40    3.50
   9 -10  16   21.60    4.20
  13  -4 -16  649.83   48.80
  13  -4 -16  637.64   45.80
  -4  -9 -16  613.64   44.70
   9 -13  16  639.64   56.19
   9 -13  16  585.24   45.40
  -7  -9 -16   77.59    8.90
  16  -7 -16   98.69   17.60
   9 -16  16   71.59    9.70
   9 -16  16   63.49   30.30
  19 -10 -16   79.29   23.60
   9 -19  16   47.50   18.30
   9 -19  16   96.29   40.90
  16 -10 -16  146.39   28.40
   6 -16  16  100.69   32.50
   6 -16  16   81.29   12.70
  13 -10 -16  125.19   17.70
  13 -10 -16  105.39   12.00
   3 -13  16   97.69   10.70
   3 -13  16   97.19   26.60
  10 -10 -16  716.13   52.79
   0 -10  16  673.03   57.89
   0 -10  16  665.53   49.30
   7 -10 -16  684.83   49.00
   7 -10 -16  700.83   51.79
  -3  -7  16  666.03   49.00
   4 -10 -16   14.70    3.70
  10  -6  16   14.90    3.30
   1 -10 -16   10.80    3.60
  10  -9  16   14.10    3.90
  10  -9  16   -3.00   16.30
  -2 -10 -16  338.17   25.80
  12  -2 -16  393.56   27.50
  10 -12  16  316.47   26.40
  10 -12  16  358.56   40.30
  15  -5 -16   61.39   15.40
  -5 -10 -16   30.50    5.30
  10 -15  16   33.00    6.90
  10 -15  16   35.00   27.60
  18  -8 -16  493.55   45.70
  10 -18  16  414.16   36.90
  10 -18  16  560.44   60.89
  18 -11 -16 1396.46  118.29
   7 -18  16 1587.84  129.79
  15 -11 -16   48.50   17.50
   4 -15  16   47.30    7.60
  12 -11 -16   10.70    5.50
  12 -11 -16   11.80   13.60
   1 -12  16   24.10    5.00
   1 -12  16   17.50   22.90
   9 -11 -16   24.80   13.20
   9 -11 -16   19.20    4.70
  -2  -9  16   17.70    4.00
  -2  -9  16   44.10   21.20
   6 -11 -16   34.90   12.80
   6 -11 -16   45.50    7.00
  -5  -6  16   53.19    6.10
   3 -11 -16  151.78   13.20
  11  -8  16  163.68   13.30
  11  -8  16  178.28   25.00
   0 -11 -16  559.94   41.60
  11 -11  16  551.84   41.90
  11 -11  16  633.74   51.19
  -3 -11 -16   14.60    4.70
  11 -14  16   24.60   24.30
  11 -14  16   11.70    6.00
  17  -6 -16   40.60   18.30
  -6 -11 -16   16.70    5.90
  11 -17  16   26.80    8.10
  11 -17  16   38.40   30.90
  20  -9 -16   12.30   25.80
  11 -20  16  -11.50   40.30
  11 -20  16   18.20   11.50
  20 -12 -16  243.88   43.60
   8 -20  16  171.78   23.30
   8 -20  16  246.78   49.60
  17 -12 -16  165.58   25.20
   5 -17  16  152.28   17.00
   5 -17  16  171.28   39.20
  14 -12 -16   13.50    6.50
  14 -12 -16   -5.10   15.90
   2 -14  16  -16.50   27.20
   2 -14  16    5.20    5.30
  11 -12 -16   11.30   14.80
  11 -12 -16   20.40    5.60
  -1 -11  16   23.90    4.90
  -1 -11  16   20.10   24.40
   8 -12 -16   18.00    4.70
   8 -12 -16   -2.90   13.40
   5 -12 -16  240.48   17.80
  -7  -5  16  210.38   17.30
   2 -12 -16  342.87   25.10
  12 -10  16  302.07   37.30
  12 -10  16  340.07   25.40
  -1 -12 -16   -2.20    4.30
  12 -13  16    8.30    5.80
  12 -13  16    9.30   21.60
  -4 -12 -16   37.70    6.30
  12 -16  16   31.50    8.10
  12 -16  16   27.90   29.10
  -7 -12 -16   22.30    8.00
  12 -19  16   39.00   10.50
  12 -19  16   20.70   39.00
  19 -13 -16  155.08   29.80
   6 -19  16  132.49   19.10
   6 -19  16  209.28   48.90
  16 -13 -16  327.37   29.00
  16 -13 -16  302.77   40.40
   3 -16  16  297.27   25.40
   3 -16  16  308.37   55.19
  13 -13 -16 1179.58   85.39
  13 -13 -16 1296.07   89.89
   0 -13  16 1077.29   85.29
   0 -13  16 1237.28   95.19
  10 -13 -16  124.19   18.60
  10 -13 -16  119.49   11.70
  -3 -10  16  103.29   26.60
  -3 -10  16  114.19   11.10
   7 -13 -16   17.10   15.20
   7 -13 -16    1.60    4.70
  -6  -7  16   11.00    3.80
   4 -13 -16  616.74   45.70
  -9  -4  16  645.24   45.60
   1 -13 -16    7.50    4.70
  13 -12  16   20.70   21.70
  13 -12  16    2.00    6.00
  -2 -13 -16  256.87   20.40
  13 -15  16  249.38   22.00
  13 -15  16  251.67   36.70
  -5 -13 -16  252.07   20.30
  13 -18  16  240.78   41.10
  13 -18  16  199.18   23.80
  18 -14 -16  119.69   27.20
   4 -18  16  107.49   44.10
   4 -18  16   95.39   12.40
  15 -14 -16   18.30   19.50
  15 -14 -16    7.50    7.80
   1 -15  16  -41.30   31.50
   1 -15  16   10.00    6.30
  12 -14 -16    4.30    6.00
  12 -14 -16   17.80   18.20
  -2 -12  16  -17.50   27.60
  -2 -12  16   -1.80    4.70
   9 -14 -16  437.66   38.90
   9 -14 -16  380.36   29.80
  -5  -9  16  375.16   29.20
   6 -14 -16  121.39   27.20
   6 -14 -16  157.88   13.50
  -8  -6  16  139.49   12.50
   3 -14 -16   18.40    5.40
 -11  -3  16   12.10    4.60
  14 -11  16    8.90   21.40
   0 -14 -16  246.68   21.30
  14 -14  16  334.77   44.50
  -3 -14 -16    6.40    6.70
  14 -17  16  -29.60   34.40
  17 -15 -16   -8.00   25.80
   2 -17  16   17.00   52.39
   2 -17  16    0.30    7.70
  14 -15 -16  -16.40   21.00
  14 -15 -16   22.00    7.60
  -1 -14  16   50.59   34.20
  11 -15 -16   60.39    8.30
  11 -15 -16  100.39   20.30
  -4 -11  16   50.19    7.40
   8 -15 -16  139.09   29.50
   8 -15 -16  114.29   12.50
  -7  -8  16   97.39   11.00
   5 -15 -16   30.70    6.70
 -10  -5  16   50.89    6.20
   2 -15 -16  268.87   21.90
 -13  -2  16  264.07   21.10
  15 -13  16  273.27   43.60
  -1 -15 -16   20.40    7.20
  -4 -15 -16  107.29   15.70
  15 -19  16   90.59   43.50
  19 -16 -16  106.09   33.00
   3 -19  16   82.49   54.99
   3 -19  16   60.09   12.00
  16 -16 -16 1150.78   83.89
  16 -16 -16  975.00   75.09
   0 -16  16 1129.79   96.49
   0 -16  16  911.71   74.69
  13 -16 -16  320.37   41.20
  13 -16 -16  293.57   25.30
  -3 -13  16  285.27   24.30
  -3 -13  16  362.26   55.09
  10 -16 -16  144.19   24.30
  10 -16 -16   98.49   13.30
  -6 -10  16   80.59   11.20
   7 -16 -16   83.99   12.20
  -9  -7  16   98.39   10.60
   4 -16 -16   38.10    7.40
 -12  -4  16   45.60    6.40
  16 -12  16    6.00   26.70
   1 -16 -16    8.30    8.00
 -15  -1  16   23.80    6.10
  16 -15  16   -1.30   34.00
  -2 -16 -16   -3.20    8.40
  16 -18  16  -13.90   41.40
  18 -17 -16   33.20   32.30
   1 -18  16    3.50    9.40
   1 -18  16   82.69   54.09
  15 -17 -16    2.50    9.40
  15 -17 -16  -29.20   26.70
  -2 -15  16  -31.80   42.40
  -2 -15  16   -5.50    7.50
  12 -17 -16  172.28   17.90
  12 -17 -16  194.58   38.80
  -5 -12  16  160.48   16.30
   9 -17 -16  616.54   46.00
   9 -17 -16  648.24   58.79
  -8  -9  16  604.14   45.50
   6 -17 -16   22.40    7.60
 -11  -6  16   23.90    5.90
   3 -17 -16   -3.00    7.60
 -14  -3  16    7.50    5.60
  17 -14  16  -13.50   32.40
   0 -17 -16  231.78   21.00
  17 -17  16  295.37   60.69
 -17   0  16  203.88   19.40
  17 -18 -16   11.20   30.80
  -1 -17  16    3.60    9.50
  14 -18 -16  115.19   30.80
  14 -18 -16  102.59   13.10
  -4 -14  16   84.79   11.40
  11 -18 -16 1278.57   90.59
  11 -18 -16 1104.99   80.19
  -7 -11  16  963.50   79.39
   8 -18 -16  505.35   37.70
 -10  -8  16  462.65   36.20
   5 -18 -16  248.38   22.40
 -13  -5  16  246.68   20.70
  18 -13  16  242.68   49.20
   2 -18 -16   -3.10    8.60
  18 -16  16   11.00   38.90
 -16  -2  16    4.20    6.40
  16 -19 -16   81.69   14.40
  16 -19 -16   80.99   33.60
  -3 -16  16   52.59   11.10
  13 -19 -16  139.69   18.70
  13 -19 -16  152.98   34.50
  -6 -13  16  126.79   16.90
  10 -19 -16   53.59   10.90
  10 -19 -16   36.60   40.50
  -9 -10  16   68.69    9.40
   7 -19 -16   29.60    9.70
   4 -19 -16  134.79   17.40
 -15  -4  16  118.59   14.90
  19 -15  16  117.69   40.90
  12 -20 -16  254.77   52.49
  12 -20 -16  214.98   22.50
  -8 -12  16  175.18   20.60
   9 -20 -16   29.10   37.30
   9 -20 -16   21.50   10.20
 -11  -9  16   22.80    8.50
  -1   1 -17  147.39   11.30
   0  -1 -17  144.89   11.10
   1   0 -17  142.69   11.20
  -2   0 -17   44.60    5.00
   2  -2 -17   52.29    5.10
   0   2 -17   41.40    5.80
  -1  -2 -17  531.95   38.40
   3  -1 -17  547.45   38.50
   4  -3 -17 1939.01  146.29
  -3  -1 -17 2118.59  145.59
   4  -3 -17 2143.89  145.79
  -3   2 -17  543.95   38.00
   1  -3 -17  537.95   37.80
   2   1 -17  510.05   37.90
   5  -2 -17   13.40    6.40
  -2  -3 -17    8.10    2.40
   5  -2 -17    9.90    3.10
   3  -5  17   16.60    2.60
   3  -5  17   -0.10   12.30
  -4  -2 -17   75.09    6.20
   6  -4 -17   63.69    6.80
   6  -4 -17   94.59   12.60
   2  -6  17   63.09    6.60
   2  -6  17  117.09   21.40
   3  -4 -17 1832.02  139.49
   3  -4 -17 2109.39  138.99
  -4   1 -17 1971.90  138.89
   0  -4 -17  554.84   38.80
   4   0 -17  549.54   39.00
   4  -4  17  531.95   38.90
   7  -3 -17  867.51   62.79
  -3  -4 -17  883.31   62.49
   7  -3 -17  879.31   64.19
   4  -7  17  952.70   62.79
   4  -7  17  830.02   67.09
   8  -5 -17  207.68   15.80
   8  -5 -17  186.28   26.90
  -5  -3 -17  199.58   15.20
   3  -8  17  223.58   15.80
   0  -5  17  112.19    9.20
   2  -5 -17    6.20    2.50
   3   2 -17    8.00    3.70
  -1  -5 -17   60.09    6.60
   5  -6  17   86.49    6.70
  -4  -5 -17 1269.57   84.39
   9  -4 -17 1139.89   86.09
   9  -4 -17 1160.78   84.69
   5  -9  17 1043.20   88.69
   5  -9  17 1349.16   84.89
  10  -6 -17  142.39   12.90
  10  -6 -17  152.78   18.80
   4 -10  17  134.69   28.50
   4 -10  17  171.68   12.70
   7  -6 -17 1495.95  121.69
   7  -6 -17 1772.62  120.79
   1  -7  17 1955.50  120.99
   1  -7  17 1612.24  124.09
   4  -6 -17   64.49   12.50
   4  -6 -17   79.39    6.90
   5   1 -17   68.89    7.20
   1  -6 -17   54.19    6.00
   8  -2 -17  124.19   11.40
  -2  -6 -17  123.49   10.50
   6  -8  17  154.08   10.90
  11  -5 -17  295.87   23.60
  11  -5 -17  322.47   27.10
  -5  -6 -17  301.47   22.60
   6 -11  17  378.16   35.90
   6 -11  17  292.47   23.30
  12  -7 -17  119.49   12.20
  12  -7 -17  145.29   20.40
   5 -12  17  186.08   31.90
   5 -12  17  120.89   11.60
   9  -7 -17  202.78   15.80
   9  -7 -17  166.68   20.00
   2  -9  17  228.38   15.70
   6  -7 -17 1711.03  120.09
   6  -7 -17 1509.75  121.09
  -1  -6  17 1879.11  120.19
   3  -7 -17  862.61   66.59
   7  -4  17 1016.10   66.49
   7   0 -17  142.39   12.20
   0  -7 -17  140.49   11.20
   7  -7  17  139.99   11.20
  -3  -7 -17  553.04   40.10
  10  -3 -17  546.75   40.70
  10  -3 -17  586.24   43.00
   7 -10  17  541.95   48.30
   7 -10  17  575.84   40.60
  13  -6 -17  277.77   28.10
  -6  -7 -17  291.57   21.70
  13  -6 -17  289.47   23.60
   7 -13  17  266.27   39.80
   7 -13  17  331.27   23.00
  14  -8 -17    7.90   14.20
  14  -8 -17   18.60    7.00
   6 -14  17    7.40    5.20
   6 -14  17   39.30   25.40
  11  -8 -17    2.50    4.50
  11  -8 -17   -1.90   10.80
   3 -11  17   -0.80   19.00
   3 -11  17    2.00    3.60
   8  -8 -17   17.50    3.90
   8  -8 -17   11.70    9.50
   0  -8  17   14.90    3.20
   0  -8  17   20.80   17.40
   5  -8 -17  189.98   20.80
   5  -8 -17  197.08   16.10
  -3  -5  17  245.38   16.30
   6   2 -17  131.79   12.80
   8  -6  17  148.99   11.20
   9  -1 -17  106.19   11.40
  -1  -8 -17  117.89    9.80
   8  -9  17   79.39   19.30
   8  -9  17  138.09   10.20
  -4  -8 -17  237.08   17.40
  12  -4 -17  219.68   19.20
  12  -4 -17  230.58   24.10
   8 -12  17  242.48   18.40
   8 -12  17  186.68   34.70
  15  -7 -17  182.48   27.30
  -7  -8 -17  219.78   16.60
   8 -15  17  173.98   33.00
   8 -15  17  239.58   18.50
   7 -16  17   53.59   31.20
  13  -9 -17    9.00    5.50
  13  -9 -17   16.30   12.70
   4 -13  17    0.00    4.20
   4 -13  17   -6.90   23.80
  10  -9 -17   37.00    5.60
  10  -9 -17   32.20   11.80
   1 -10  17   40.00   20.00
   1 -10  17   54.49    6.40
   7  -9 -17  170.48   21.00
   7  -9 -17  190.98   15.30
   4  -9 -17 1315.97   97.89
   9  -5  17 1448.46   97.59
   1  -9 -17  127.59   10.80
   8   1 -17  105.39   12.70
   9  -8  17  112.19   25.00
   9  -8  17  150.08   10.90
  11  -2 -17  151.68   16.40
  -2  -9 -17  188.28   14.50
   9 -11  17  204.98   15.30
  14  -5 -17  100.39   20.90
  -5  -9 -17   68.19    8.00
   9 -14  17   76.19   26.10
   9 -14  17   57.49    8.10
  17  -8 -17   -2.00   16.80
   9 -17  17   -3.10   33.60
   9 -17  17   11.00    7.30
   8 -18  17  153.08   17.60
   8 -18  17  110.29   41.20
  15 -10 -17 1135.79   84.59
  15 -10 -17 1188.88   88.39
   5 -15  17 1192.68   94.99
   5 -15  17 1203.28   84.69
  12 -10 -17   37.10   10.20
  12 -10 -17   34.10   14.00
   2 -12  17   43.90    5.90
   2 -12  17   40.60   23.30
   9 -10 -17   57.19    7.40
  -1  -9  17   19.40   20.20
  -1  -9  17   51.49    6.60
   6 -10 -17  160.48   12.80
   6 -10 -17  151.88   20.10
  -4  -6  17  147.99   12.20
   3 -10 -17  573.84   43.20
  10  -7  17  629.84   43.10
   0 -10 -17   85.39    9.10
  10   0 -17   97.09   12.20
  10 -10  17   95.89   20.50
  10 -10  17  109.69    9.80
  -3 -10 -17   -7.80    3.70
  10 -13  17  -26.60   22.10
  10 -13  17    6.60    5.10
  -6 -10 -17  386.96   29.10
  16  -6 -17  379.96   38.30
  10 -16  17  351.76   53.29
  10 -16  17  421.96   30.80
  19  -9 -17   20.60   21.60
  10 -19  17   -4.50   38.50
  10 -19  17   10.80    9.80
  20 -11 -17   22.70   25.40
   9 -20  17  -14.50   43.50
   9 -20  17    3.50   10.80
  17 -11 -17  246.38   37.30
   6 -17  17  289.67   23.10
   6 -17  17  200.38   42.10
  14 -11 -17   83.19   18.10
  14 -11 -17   98.09   12.70
   3 -14  17   42.90   28.20
   3 -14  17  116.59   11.30
  11 -11 -17  153.28   14.80
   0 -11  17  191.58   14.50
   8 -11 -17  -13.40   12.30
   8 -11 -17   -4.20    3.90
  -3  -8  17   -0.30    3.20
   5 -11 -17  296.87   21.00
  -6  -5  17  254.37   20.70
   2 -11 -17  176.58   14.90
  11  -9  17  140.79   28.60
  11  -9  17  213.68   15.30
  -1 -11 -17   23.10    4.60
  11 -12  17  -16.60   21.60
  11 -12  17   22.00    5.60
  -4 -11 -17  351.46   25.80
  11 -15  17  261.67   47.90
  11 -15  17  360.56   27.20
  18  -7 -17   47.40   21.50
  -7 -11 -17   31.20    6.80
  11 -18  17   54.39   34.30
  11 -18  17   12.80    9.20
  19 -12 -17  442.26   49.90
   7 -19  17  381.36   70.99
   7 -19  17  461.65   36.30
  16 -12 -17  -11.50   18.70
   4 -16  17   -6.90   34.10
   4 -16  17    3.50    6.30
  13 -12 -17  183.68   28.30
  13 -12 -17  177.48   17.10
   1 -13  17  151.18   31.80
   1 -13  17  231.38   16.70
  10 -12 -17   36.30   15.10
  10 -12 -17   33.10    5.80
  -2 -10  17   30.70    5.00
  -2 -10  17   33.50   23.50
   7 -12 -17  147.39   12.60
   7 -12 -17  144.49   22.30
  -5  -7  17  126.49   11.80
   4 -12 -17  243.78   20.80
  12  -8  17  273.67   22.70
  -8  -4  17  300.17   20.80
   1 -12 -17   18.80    4.70
  12 -11  17  -15.20   19.30
  12 -11  17   29.30    5.70
  -2 -12 -17  241.88   19.30
  12 -14  17  245.58   20.70
  -5 -12 -17    9.40    6.10
  12 -17  17    6.80    8.20
  12 -20  17   91.89   44.80
  12 -20  17  123.99   16.30
   5 -18  17  156.68   19.00
   5 -18  17  207.98   46.00
  15 -13 -17   67.49    9.70
  15 -13 -17   39.20   20.50
   2 -15  17   15.90   32.50
   2 -15  17   72.39   10.90
  12 -13 -17  187.18   29.90
  12 -13 -17  186.78   17.20
  -1 -12  17  210.18   16.70
   9 -13 -17    1.30   14.90
   9 -13 -17   -4.40    5.00
  -4  -9  17    2.70   25.80
  -4  -9  17    2.10    4.10
   6 -13 -17  327.37   24.30
   6 -13 -17  268.27   32.50
  -7  -6  17  338.57   24.00
   3 -13 -17   -0.40    4.50
  13 -10  17   -0.10   19.70
   0 -13 -17   30.10    5.90
  13 -13  17   36.40    7.40
  13 -13  17   17.50   25.20
  -3 -13 -17   25.80    6.50
  13 -16  17  -16.10   31.50
  13 -16  17   44.70    8.90
  13 -19  17    3.80   11.40
  13 -19  17  -32.90   39.00
  17 -14 -17  364.76   43.90
   3 -17  17  284.87   26.60
   3 -17  17  279.07   55.29
  14 -14 -17 1179.98   83.99
  14 -14 -17 1120.79   88.89
   0 -14  17 1008.00   96.59
   0 -14  17 1329.07   84.09
  11 -14 -17  100.69   11.40
  11 -14 -17   67.29   19.90
  -3 -11  17   94.89   10.50
   8 -14 -17   12.10    5.60
   8 -14 -17   27.20   17.00
  -6  -8  17   17.10    4.70
   5 -14 -17   69.09    9.40
  -9  -5  17   61.49    8.10
   2 -14 -17  247.78   19.30
  14 -12  17  188.88   38.40
  -1 -14 -17   29.00    6.70
  14 -15  17   47.30   30.60
  -4 -14 -17  163.48   19.80
  14 -18  17  109.29   40.90
  19 -15 -17   75.59   29.80
   4 -19  17   67.29   12.10
   4 -19  17   72.59   52.19
  16 -15 -17   35.10   10.60
  16 -15 -17   47.40   24.40
   1 -16  17   80.09   40.10
   1 -16  17   37.20   13.40
  13 -15 -17   36.40   21.90
  -2 -13  17   22.90   32.60
  10 -15 -17 1219.58   91.89
  10 -15 -17 1178.08   87.09
  -5 -10  17 1251.57   86.99
   7 -15 -17  247.88   20.30
  -8  -7  17  241.68   19.30
   4 -15 -17  389.76   27.80
  15 -11  17  292.57   44.10
 -11  -4  17  357.06   26.80
   1 -15 -17   24.90    6.70
  15 -14  17  -17.40   29.00
  -2 -15 -17    3.60    7.30
  18 -16 -17   65.89   32.20
   2 -18  17   51.59   51.79
   2 -18  17   70.19   11.40
  15 -16 -17   40.20   10.00
  15 -16 -17   42.80   24.10
  -1 -15  17   27.70   41.10
  -1 -15  17   37.60   11.80
  12 -16 -17  -38.10   21.90
  12 -16 -17    9.50    7.40
  -4 -12  17    5.20    6.00
   9 -16 -17   28.40   21.30
   9 -16 -17   23.80    7.00
  -7  -9  17    7.40    5.20
   6 -16 -17  414.16   32.40
 -10  -6  17  432.16   31.70
   3 -16 -17   30.80    7.50
 -13  -3  17   35.90    6.00
  16 -13  17   24.40   28.70
   0 -16 -17   60.29    9.30
  16 -16  17   50.59   37.70
  17 -17 -17  151.38   33.80
   0 -17  17  175.88   19.50
   0 -17  17  156.78   54.29
  14 -17 -17  271.97   24.50
  -3 -14  17  270.47   23.30
  11 -17 -17  307.47   27.20
  -6 -11  17  347.67   26.30
   8 -17 -17    4.40    7.10
   8 -17 -17  -30.30   23.60
  -9  -8  17    3.60    5.60
   5 -17 -17    8.00    7.20
  17 -12  17    1.60   27.70
 -12  -5  17   -0.40    5.30
   2 -17 -17   -3.80    7.50
 -15  -2  17    4.80    6.00
  17 -15  17  -30.30   37.70
  -1 -17 -17   17.60   10.00
  17 -18  17   -2.70   44.90
 -18   1  17   42.30    8.10
  16 -18 -17   30.10   13.10
  16 -18 -17   43.50   29.00
  -2 -16  17   60.79   10.60
  13 -18 -17  240.08   46.00
  13 -18 -17  198.48   19.70
  -5 -13  17  148.59   18.00
  10 -18 -17  106.99   30.10
  10 -18 -17  138.79   17.10
  -8 -10  17  133.99   14.80
   7 -18 -17   31.20    8.90
 -11  -7  17   29.00    6.80
   4 -18 -17  200.58   19.60
  18 -14  17  139.99   48.10
 -14  -4  17  199.18   17.50
   1 -18 -17   43.40   10.30
 -17  -1  17   46.70    8.50
  18 -17  17    6.10   44.70
  15 -19 -17   51.49   32.90
  15 -19 -17   60.29   13.20
  -4 -15  17   58.29   11.00
  12 -19 -17  449.16   37.70
  12 -19 -17  483.65   58.29
  -7 -12  17  487.75   36.80
   9 -19 -17    9.70    9.30
 -10  -9  17    8.80    7.30
   6 -19 -17   -1.70    9.00
 -13  -6  17    3.70    7.10
  11 -20 -17    3.70   34.50
  11 -20 -17   23.80   10.70
  -9 -11  17  -12.90    8.10
   8 -20 -17  140.79   19.10
 -12  -8  17  129.29   16.80
   0   0 -18 1188.08   83.99
   2  -1 -18  798.42   56.49
  -1   2 -18  771.52   56.59
  -1  -1 -18  820.02   56.49
   1  -2 -18  791.52   55.19
  -2   1 -18  775.32   55.29
   1   1 -18  770.72   55.29
  -2  -2 -18 1066.49   76.39
   4  -2 -18 1058.69   76.49
   2  -4  18 1119.49   76.59
   3  -3 -18 1638.54  121.59
  -3   0 -18 1734.33  121.59
   3  -3 -18 1704.03  122.29
   0   3 -18 1822.22  121.79
   3   0 -18  359.56   26.60
   0  -3 -18  374.76   26.40
   6  -3 -18  271.87   19.50
   6  -3 -18  265.37   22.10
  -3  -3 -18  276.47   19.10
   3  -6  18  269.17   28.10
   3  -6  18  232.48   19.30
   5  -4 -18  367.66   27.10
  -4  -1 -18  352.26   24.60
   5  -4 -18  348.57   24.80
   1  -5  18  301.17   24.80
   2  -4 -18 1031.90   77.49
  -4   2 -18 1154.38   77.59
   2   2 -18 1102.29   77.69
   5  -1 -18 1609.04  114.99
  -1  -4 -18 1608.74  114.89
   4  -5  18 1651.43  117.59
   4  -5  18 1646.34  114.99
   8  -4 -18  221.48   21.50
   8  -4 -18  238.08   17.50
  -4  -4 -18  240.78   16.90
   4  -8  18  235.48   17.40
   4  -8  18  179.28   29.80
   7  -5 -18 1550.04  113.89
  -5  -2 -18 1636.44  113.69
   7  -5 -18 1645.44  115.09
   2  -7  18 1520.45  113.99
   2  -7  18 1717.73  117.29
   4  -5 -18  370.16   26.70
   4  -5 -18  360.46   28.70
  -5   1 -18  375.86   26.60
   4   1 -18 1624.14  114.29
   1  -5 -18 1606.44  114.09
   5  -4  18 1620.64  114.09
   7  -2 -18  361.96   27.30
  -2  -5 -18  386.96   27.00
   5  -7  18  372.96   34.90
   5  -7  18  376.66   27.20
  -5  -5 -18  154.98   12.00
  10  -5 -18  165.78   13.20
  10  -5 -18  157.18   18.40
   5 -10  18  161.08   28.10
   5 -10  18  145.49   12.80
   9  -6 -18  731.13   52.99
   9  -6 -18  784.72   55.19
   3  -9  18  659.03   53.39
   3  -9  18  805.12   60.09
   6  -6 -18  740.93   50.19
  -6   0 -18  716.83   49.90
   6  -6 -18  615.34   51.69
   0  -6  18  740.23   50.29
   3  -6 -18  280.27   19.10
   6  -3  18  238.68   18.80
   0  -6 -18 1904.21  131.99
   6   0 -18 1837.02  132.09
   6  -6  18 2003.30  134.59
   6  -6  18 1744.03  131.99
  -3  -6 -18  401.56   29.80
   9  -3 -18  468.75   33.10
   9  -3 -18  426.66   30.30
   6  -9  18  364.26   30.00
  12  -6 -18   20.20    5.90
  -6  -6 -18   21.60    3.70
  12  -6 -18   10.00   11.10
   6 -12  18   21.50   21.20
   6 -12  18   22.30    4.80
  11  -7 -18   62.49    8.40
  11  -7 -18   62.79   12.40
   4 -11  18   62.89    7.60
   4 -11  18   67.79   21.30
   8  -7 -18  106.59    9.40
   8  -7 -18  107.99   16.10
   1  -8  18   97.69   19.60
   5  -7 -18 1670.53  115.19
   5  -7 -18 1547.35  113.99
  -2  -5  18 1626.24  114.19
   2  -7 -18  405.66   28.90
   5   2 -18  389.06   29.30
   7  -5  18  402.26   28.70
  -1  -7 -18  248.88   18.40
   8  -1 -18  240.88   18.90
   7  -8  18  200.08   29.20
   7  -8  18  259.27   18.30
  -4  -7 -18  234.78   17.00
  11  -4 -18  230.08   18.30
  11  -4 -18  218.58   23.00
   7 -11  18  212.48   33.40
   7 -11  18  220.88   17.70
  14  -7 -18    9.40   13.20
   7 -14  18   21.00   26.80
  13  -8 -18   18.70    6.50
  13  -8 -18   13.50   12.80
   5 -13  18   29.40    5.30
   5 -13  18    1.90   24.00
  10  -8 -18    8.30    4.30
  10  -8 -18    7.60    9.70
   2 -10  18    4.90    3.50
   2 -10  18    0.90   19.60
   7  -8 -18   91.59   16.70
   7  -8 -18  118.99    9.60
  -1  -7  18  102.69    9.30
   4  -8 -18  236.48   16.30
   8  -4  18  191.08   15.60
   1  -8 -18  268.87   18.80
   7   1 -18  227.18   19.70
   8  -7  18  201.18   29.00
   8  -7  18  279.47   18.80
  10  -2 -18  124.09   11.60
  -2  -8 -18  108.29    9.80
   8 -10  18  118.99   21.10
   8 -10  18  109.59   10.30
  -5  -8 -18  283.97   20.10
  13  -5 -18  269.87   22.20
  13  -5 -18  254.77   27.30
   8 -13  18  183.38   39.20
   8 -13  18  287.77   21.30
  16  -8 -18  181.28   29.10
   8 -16  18  213.68   18.60
   8 -16  18  178.38   36.30
  15  -9 -18  331.77   33.60
  15  -9 -18  271.77   25.70
   6 -15  18  286.17   24.00
   6 -15  18  346.37   47.70
  12  -9 -18  177.78   14.90
  12  -9 -18  169.98   23.10
   3 -12  18  177.58   14.50
   3 -12  18  124.79   27.00
   9  -9 -18 1544.35  113.69
   9  -9 -18 1635.34  112.49
   0  -9  18 1593.14  116.79
   0  -9  18 1556.34  112.09
   6  -9 -18  676.43   54.99
   6  -9 -18  741.63   51.59
  -3  -6  18  740.63   51.59
   3  -9 -18  379.86   27.80
   9  -6  18  380.66   27.60
   0  -9 -18   98.59    8.50
   9   0 -18   73.59   10.90
   9  -9  18   79.29   18.90
   9  -9  18   87.89    8.80
  12  -3 -18   19.00    7.30
  -3  -9 -18   21.30    4.20
   9 -12  18   16.20   21.60
  -6  -9 -18   88.49    8.70
  15  -6 -18   78.69   15.80
   9 -15  18   33.80   28.50
   9 -15  18   62.79    9.00
   9 -18  18   15.30   39.80
  17 -10 -18  876.31   67.39
   7 -17  18  734.53   61.39
   7 -17  18  944.81   81.29
  14 -10 -18  176.98   25.80
  14 -10 -18  162.48   19.40
   4 -14  18  159.68   31.40
   4 -14  18  157.58   14.90
  11 -10 -18  103.39   22.30
  11 -10 -18  128.19   11.90
   1 -11  18   98.99   25.90
   1 -11  18  132.59   11.50
   8 -10 -18   12.00    4.10
   8 -10 -18   -5.90   11.60
  -2  -8  18    4.40    3.30
   5 -10 -18  153.18   13.50
  -5  -5  18  176.78   13.30
   2 -10 -18  114.99   10.50
  10  -8  18  121.79   10.70
  10  -8  18  142.39   26.40
  11  -1 -18  234.18   19.00
  -1 -10 -18  206.98   16.50
  10 -11  18  198.98   17.30
  10 -11  18  227.48   33.70
  -4 -10 -18  157.98   13.60
  10 -14  18  161.38   15.30
  10 -14  18  159.38   29.80
  17  -7 -18   30.00   18.80
  -7 -10 -18   35.70    6.40
  10 -17  18   63.79   35.90
  10 -17  18   25.40    8.50
  20 -10 -18  120.49   27.30
  10 -20  18   83.99   44.20
  10 -20  18   93.39   14.90
  19 -11 -18   60.39   23.70
   8 -19  18   54.79   11.40
   8 -19  18   35.60   44.60
   5 -16  18  111.39   14.40
   5 -16  18  163.38   37.20
  13 -11 -18  533.65   38.60
  13 -11 -18  509.85   45.00
   2 -13  18  536.25   38.50
   2 -13  18  482.95   53.79
  10 -11 -18  135.49   11.80
  10 -11 -18  116.59   21.80
  -1 -10  18  119.49   11.20
  -1 -10  18  106.59   24.90
   7 -11 -18   73.99    8.20
   7 -11 -18   51.09   13.70
  -4  -7  18   61.59    7.40
   4 -11 -18  249.48   18.50
  11  -7  18  227.08   19.00
   1 -11 -18  205.28   16.90
  11 -10  18  210.88   17.50
  11 -10  18  272.87   33.70
  -2 -11 -18   44.40    5.80
  11 -13  18   45.30    8.30
  11 -13  18   22.30   25.10
  -5 -11 -18   33.40    6.10
  11 -16  18    7.10   31.80
  11 -16  18   34.80    8.30
  19  -8 -18   83.59   24.60
  11 -19  18   80.99   38.80
  11 -19  18   73.69   12.70
  18 -12 -18  -11.80   23.40
   6 -18  18  -13.80   42.40
   6 -18  18   23.20   13.90
  15 -12 -18   31.20    8.20
  15 -12 -18   23.00   18.20
   3 -15  18   26.40    6.90
   3 -15  18   46.00   31.60
  12 -12 -18   81.99   16.50
  12 -12 -18   70.09   10.40
   0 -12  18   62.09    9.20
   0 -12  18   90.89   27.70
   9 -12 -18  172.38   15.30
   9 -12 -18  156.28   25.80
  -3  -9  18  193.78   14.80
  -3  -9  18  179.58   38.40
   6 -12 -18   33.50   13.20
   6 -12 -18   23.80    5.30
  -6  -6  18   42.90    5.20
   3 -12 -18   17.30    4.60
  12  -9  18   21.40    5.20
   0 -12 -18  303.67   22.40
  12 -12  18  309.37   23.40
  12 -12  18  221.28   39.00
  -3 -12 -18   25.80    5.80
  12 -15  18    0.90   27.70
  12 -15  18   12.70    7.20
  -6 -12 -18   76.59   11.90
  12 -18  18   91.09   37.20
  12 -18  18   69.09   12.00
  17 -13 -18  859.11   70.09
   4 -17  18 1002.60   93.19
   4 -17  18  742.83   61.59
  14 -13 -18   71.29   20.00
  14 -13 -18   61.89    9.30
   1 -14  18   58.99   32.60
   1 -14  18   72.49   10.70
  11 -13 -18  469.25   45.60
  11 -13 -18  540.65   38.20
  -2 -11  18  465.75   54.69
  -2 -11  18  558.84   38.20
   8 -13 -18   23.70    5.60
   8 -13 -18   14.60   14.80
  -5  -8  18   27.00    4.90
   5 -13 -18  284.57   21.80
  -8  -5  18  276.37   21.40
   2 -13 -18   45.10    6.10
  13 -11  18   25.70   22.30
  -1 -13 -18   68.49    9.30
  13 -14  18   55.99    9.20
  13 -14  18   13.70   27.30
  -4 -13 -18   96.39   12.00
  13 -17  18   87.29   12.20
  13 -17  18   31.20   36.00
  19 -14 -18    9.50   27.90
   5 -19  18   18.90   10.00
   5 -19  18   55.99   49.50
  16 -14 -18  135.49   17.20
   2 -16  18   92.49   40.00
   2 -16  18  133.89   15.60
  13 -14 -18   78.99    9.50
  13 -14 -18   74.39   20.00
  -1 -13  18   38.00   32.40
  -1 -13  18   76.49   10.80
  10 -14 -18  169.68   14.60
  10 -14 -18  134.69   28.40
  -4 -10  18  118.79   30.90
  -4 -10  18  148.29   13.50
   7 -14 -18   51.99    6.70
   7 -14 -18   29.10   16.90
  -7  -7  18   33.70    5.70
   4 -14 -18  166.48   15.40
  14 -10  18  183.38   33.60
 -10  -4  18  179.98   14.80
   1 -14 -18   51.09    7.20
  14 -13  18   49.40   27.60
  -2 -14 -18   21.10    7.00
  14 -16  18   -4.90   43.50
  -5 -14 -18   21.50    8.90
  14 -19  18   20.90   42.60
  18 -15 -18   99.49   28.90
   3 -18  18   84.29   49.50
   3 -18  18   63.89   11.40
  15 -15 -18  233.38   43.70
  15 -15 -18  197.48   19.70
   0 -15  18  153.28   18.30
   0 -15  18  285.97   57.29
  12 -15 -18   56.69   21.70
  12 -15 -18   32.10    7.90
  -3 -12  18   -3.30   33.30
  -3 -12  18   38.30    6.90
   9 -15 -18  318.57   36.70
   9 -15 -18  322.47   24.50
  -6  -9  18  279.47   23.50
   6 -15 -18   71.49   11.20
  -9  -6  18   95.59   10.10
   3 -15 -18   20.70    6.10
  15 -12  18    6.80   26.10
 -12  -3  18   14.20    5.50
   0 -15 -18   27.50    7.30
  15 -15  18   17.30   31.60
  15 -18  18   58.19   40.50
  17 -16 -18  244.38   49.50
   1 -17  18  265.37   52.09
   1 -17  18  213.18   22.70
  14 -16 -18  169.68   17.90
  14 -16 -18  168.68   42.90
  -2 -14  18  159.18   16.70
  11 -16 -18  205.18   35.70
  11 -16 -18  140.59   15.70
  -5 -11  18  123.79   14.10
   8 -16 -18  154.48   35.80
   8 -16 -18  247.18   20.10
  -8  -8  18  239.38   18.90
   5 -16 -18   43.00    7.50
 -11  -5  18   24.10    6.20
   2 -16 -18   28.20    7.70
  16 -14  18   41.00   32.90
 -14  -2  18   39.50    6.70
  -1 -16 -18   30.70    8.70
  16 -17  18    6.60   40.00
  16 -17 -18  200.58   23.40
  16 -17 -18  213.88   44.60
  -1 -16  18  223.88   21.50
  -1 -16  18  156.08   59.79
  13 -17 -18  760.72   56.29
  10 -17 -18  921.21   70.89
  10 -17 -18  785.52   61.29
  -7 -10  18  827.62   60.99
   7 -17 -18   44.40    8.10
 -10  -7  18   17.60    6.30
   4 -17 -18   79.39   15.20
  17 -13  18   78.19   33.10
 -13  -4  18   92.79   11.50
   1 -17 -18   33.20    8.90
  17 -16  18  -33.40   40.60
 -16  -1  18   28.60    7.30
  15 -18 -18   48.90   12.50
  15 -18 -18   61.59   30.10
  -3 -15  18   85.69   11.20
  12 -18 -18    7.80    9.40
  12 -18 -18   13.50   28.90
  -6 -12  18   17.60    7.60
   9 -18 -18   59.39   14.20
   9 -18 -18   69.69   28.50
  -9  -9  18   63.99    9.10
   6 -18 -18   88.99   11.20
 -12  -6  18   76.49   12.10
   3 -18 -18   34.70    9.40
  18 -15  18   17.40   40.20
  14 -19 -18  -26.40   32.30
  14 -19 -18   27.80   11.70
  -5 -14  18   35.70    9.40
  11 -19 -18   55.89   11.10
  11 -19 -18   70.49   32.30
  -8 -11  18   56.49    9.50
   8 -19 -18   71.79   11.90
 -11  -8  18   80.89   10.40
   5 -19 -18   17.70    9.50
 -14  -5  18    9.60    7.50
  10 -20 -18   91.29   13.90
 -10 -10  18  102.09   15.80
  -1   0 -19 2549.04  182.38
   1  -1 -19 2600.24  182.38
   0   1 -19 2619.24  182.48
   3  -2 -19   37.00    5.20
  -2  -1 -19   48.00    5.10
  -1   3 -19   45.30    6.20
   0  -2 -19  140.69   11.30
  -2   2 -19  153.18   11.70
   2   0 -19  150.18   11.60
   5  -3 -19 3041.40  218.08
   5  -3 -19 2856.31  218.68
  -3  -2 -19 3148.59  217.98
   2  -5  19 3338.87  218.28
  -3   1 -19   42.80    5.70
   1   2 -19   59.69    6.40
   2  -3 -19   45.00    5.40
   2  -3 -19   51.09    7.50
   4  -1 -19  328.97   23.90
  -1  -3 -19  340.57   23.70
   3  -4  19  318.67   23.90
   3  -4  19  324.67   32.10
   7  -4 -19  585.84   49.00
   7  -4 -19  713.33   46.50
  -4  -3 -19  721.03   46.20
   3  -7  19  650.43   46.50
   3  -7  19  554.64   52.79
  -4   0 -19  183.58   13.70
   4  -4 -19  163.38   17.10
   4  -4 -19  193.48   13.80
   1  -4 -19  347.77   24.60
   3   1 -19  345.47   24.90
   4  -3  19  328.07   24.60
  -2  -4 -19  195.68   15.10
   6  -2 -19  185.88   15.60
   4  -6  19  229.98   15.40
   9  -5 -19    6.50    8.50
  -5  -4 -19   -1.20    2.60
   9  -5 -19   -3.00    3.80
   4  -9  19    2.60    3.20
   4  -9  19    4.70   17.20
   6  -5 -19  567.24   40.60
  -5  -1 -19  576.84   40.40
   6  -5 -19  584.64   42.50
   1  -6  19  540.45   40.70
   3  -5 -19 2797.52  220.48
   3  -5 -19 3106.49  220.08
   2   3 -19 3119.79  220.18
   5  -2  19 3473.65  219.98
   0  -5 -19 6682.53  462.75
   5   0 -19 6800.72  462.95
   5  -5  19 5911.41  462.85
   5  -5  19 6924.71  464.45
   8  -3 -19   44.20    9.50
   8  -3 -19   57.39    7.40
  -3  -5 -19   45.90    5.70
   5  -8  19   60.49    6.00
   5  -8  19   39.60   17.00
  11  -6 -19  202.08   15.30
  11  -6 -19  161.78   21.50
  -6  -5 -19  163.08   14.40
   5 -11  19  190.38   33.10
   5 -11  19  198.98   15.00
   8  -6 -19  141.79   17.20
   8  -6 -19  133.79   11.10
   2  -8  19  138.19   11.00
   2  -8  19  102.19   20.40
   5  -6 -19  588.04   40.30
   5  -6 -19  502.95   42.20
  -1  -5  19  594.84   40.50
   2  -6 -19  191.88   14.80
   4   2 -19  167.28   15.50
   6  -4  19  221.08   14.60
   7  -1 -19   52.69    6.80
  -1  -6 -19   32.40    5.10
  -4  -6 -19   66.09    7.30
  10  -4 -19   96.39   15.60
  10  -4 -19   81.69    9.30
   6 -10  19   73.69   20.80
  13  -7 -19  169.78   16.00
  13  -7 -19  142.89   23.70
   6 -13  19  155.18   29.20
   6 -13  19  195.78   15.00
  10  -7 -19   89.49    9.20
  10  -7 -19   86.89   17.30
   3 -10  19   89.19    8.90
   3 -10  19   87.09   21.20
   7  -7 -19 1490.15  102.79
   7  -7 -19 1377.56  101.39
   4  -7 -19  668.73   48.40
   4  -7 -19  689.03   50.09
   7  -3  19  680.53   48.20
   1  -7 -19   25.10    4.20
   7  -6  19   16.30    3.30
   9  -2 -19   30.60    5.40
  -2  -7 -19   21.50    3.70
   7  -9  19   24.20    4.10
   7  -9  19   11.70   17.60
  12  -5 -19  566.04   45.50
  12  -5 -19  592.14   42.40
  -5  -7 -19  594.34   41.40
   7 -12  19  527.15   53.39
   7 -12  19  592.64   42.10
  15  -8 -19   69.39   16.30
   7 -15  19  100.29   30.90
   7 -15  19   53.89    8.20
  12  -8 -19   21.20   12.30
  12  -8 -19   12.00    5.50
   4 -12  19  -22.40   21.90
   4 -12  19   14.20    4.50
   9  -8 -19   25.20   10.20
   9  -8 -19   35.60    5.10
   1  -9  19   32.20   19.30
   1  -9  19   28.40    4.40
   6  -8 -19  133.99   11.60
  -2  -6  19  147.89   11.60
   3  -8 -19   53.09    6.60
   8  -5  19   57.59    5.90
   8   0 -19  938.01   63.89
   0  -8 -19  862.01   63.39
   8  -8  19  945.01   69.19
   8  -8  19  836.12   63.59
  11  -3 -19  730.43   50.39
  -3  -8 -19  720.03   49.60
   8 -11  19  641.54   58.89
   8 -11  19  670.73   50.09
  14  -6 -19  501.45   42.40
  14  -6 -19  535.75   39.30
  -6  -8 -19  503.15   36.60
   8 -14  19  514.05   54.19
   8 -14  19  488.15   37.80
  17  -9 -19    8.70   18.50
   8 -17  19   -3.10    7.50
   8 -17  19   38.30   37.30
  14  -9 -19  -10.80   14.50
  14  -9 -19    3.90    7.10
   5 -14  19  -12.70   27.00
   5 -14  19    3.60    4.90
  11  -9 -19 1351.26   92.49
  11  -9 -19 1076.49   91.59
   2 -11  19 1389.96   96.99
   2 -11  19 1249.38   90.19
   8  -9 -19   33.40    4.90
   8  -9 -19   31.00   11.40
  -1  -8  19   27.00    4.30
   5  -9 -19    3.60    3.40
   5  -9 -19   16.10    9.70
   9  -4  19    1.40    2.70
  -4  -5  19   -1.80    2.90
   2  -9 -19   23.30    4.10
   9  -7  19   25.50    4.00
  -1  -9 -19   13.50    3.70
  10  -1 -19    9.70    6.30
   9 -10  19   12.10   19.00
   9 -10  19    3.90    4.10
  -4  -9 -19  225.58   16.80
  13  -4 -19  223.28   19.50
   9 -13  19  192.28   18.10
   9 -13  19  218.48   38.60
  16  -7 -19  139.09   26.40
  -7  -9 -19  108.59   11.30
   9 -16  19   81.29   34.50
   9 -16  19  119.89   14.30
  19 -10 -19   37.90   23.50
   9 -19  19   10.10   45.20
   9 -19  19   29.70   10.50
  16 -10 -19  134.09   28.70
   6 -16  19   66.49    9.80
   6 -16  19   89.49   35.40
  13 -10 -19   -4.30   13.70
  13 -10 -19   -5.20    5.70
   3 -13  19   11.30    4.90
   3 -13  19  -24.70   25.10
  10 -10 -19  106.99   20.10
  10 -10 -19   80.29    9.40
   0 -10  19   65.79    8.40
   0 -10  19   83.89   22.80
   7 -10 -19   88.89    9.00
   7 -10 -19   67.49   13.30
  -3  -7  19   90.89    8.40
   4 -10 -19   60.29    7.30
  10  -6  19   51.99    6.50
   1 -10 -19    2.30    3.80
  10  -9  19    6.70   18.10
  10  -9  19   15.30    4.30
  -2 -10 -19  427.36   31.10
  12  -2 -19  460.45   32.70
  10 -12  19  401.46   31.80
  10 -12  19  406.06   45.90
  -5 -10 -19    8.30    4.90
  10 -15  19   17.00   29.70
  10 -15  19    7.20    6.50
  18  -8 -19   25.00   27.00
  10 -18  19   26.70   40.40
  10 -18  19   37.00    9.90
  18 -11 -19 1291.07   98.29
   7 -18  19 1375.76  111.99
   7 -18  19 1198.48   92.69
  15 -11 -19  734.03   54.49
  15 -11 -19  763.72   60.49
   4 -15  19  737.33   54.49
   4 -15  19  741.03   71.59
  12 -11 -19  733.73   54.39
  12 -11 -19  819.62   59.19
   1 -12  19  795.22   66.49
   1 -12  19  682.03   54.29
   9 -11 -19 1335.37   94.79
   9 -11 -19 1384.96   97.19
  -2  -9  19 1425.76  102.39
  -2  -9  19 1201.08   94.69
   6 -11 -19  209.58   15.90
   6 -11 -19  202.48   24.20
  -5  -6  19  187.48   15.70
   3 -11 -19  720.73   51.39
  11  -8  19  674.53   57.79
  11  -8  19  741.93   51.29
   0 -11 -19 1197.08   87.49
  11 -11  19 1127.09   87.69
  11 -11  19 1390.06   94.89
  -3 -11 -19    1.60    4.70
  11 -14  19   -5.20   27.90
  11 -14  19    1.40    6.10
  -6 -11 -19   86.19   10.70
  11 -17  19   64.59   10.80
  20  -9 -19   24.30   26.90
  11 -20  19   36.10   13.40
  11 -20  19   86.59   43.80
  17 -12 -19   23.00   29.50
   5 -17  19    3.20    7.60
   5 -17  19  -63.79   50.29
  14 -12 -19   82.89   12.50
  14 -12 -19  105.89   19.80
   2 -14  19   82.89   32.10
   2 -14  19   84.49   11.30
  11 -12 -19  750.42   54.39
  11 -12 -19  811.82   58.79
  -1 -11  19  671.93   54.29
  -1 -11  19  796.22   67.19
   8 -12 -19    8.70    4.90
  -4  -8  19   19.00    4.40
   5 -12 -19  597.34   48.20
  -7  -5  19  741.13   48.40
   2 -12 -19  412.46   31.40
  12 -10  19  431.26   31.80
  12 -10  19  437.36   43.30
  -1 -12 -19  264.37   20.20
  12 -13  19  266.87   21.70
  12 -13  19  204.38   41.60
  -4 -12 -19   36.20    6.60
  12 -16  19   25.50    8.70
  12 -16  19   34.20   32.30
  -7 -12 -19   50.59    9.80
  12 -19  19   44.20   41.10
  12 -19  19   75.79   13.20
  19 -13 -19  668.63   59.29
   6 -19  19  566.14   46.30
   6 -19  19  513.25   82.29
  16 -13 -19   12.60    9.60
  16 -13 -19   32.40   22.40
   3 -16  19   35.00    8.00
   3 -16  19   25.40   38.20
  13 -13 -19   30.40   18.00
   0 -13  19   33.80   30.10
  10 -13 -19   17.50    5.70
  10 -13 -19  -17.30   16.00
  -3 -10  19    6.40    4.50
  -3 -10  19  -27.50   26.90
   7 -13 -19  210.18   17.10
   7 -13 -19  157.88   27.40
  -6  -7  19  218.48   16.60
   4 -13 -19  211.08   16.20
  -9  -4  19  168.98   15.70
  13  -9  19  216.98   32.30
   1 -13 -19  266.87   19.80
  13 -12  19  209.88   32.00
  -2 -13 -19   98.89   11.50
  13 -15  19  118.79   14.80
  13 -15  19   31.40   31.30
  -5 -13 -19   45.50    8.70
  13 -18  19   57.19   12.10
  13 -18  19   18.30   39.50
  18 -14 -19   -3.20   26.10
   4 -18  19    8.80   46.30
   4 -18  19   11.00    9.50
  15 -14 -19   10.10   23.00
  15 -14 -19   13.20    8.60
   1 -15  19    1.80   36.70
   1 -15  19    5.90    6.90
  12 -14 -19   98.49   11.70
  12 -14 -19   54.79   19.70
  -2 -12  19   58.29   32.70
  -2 -12  19   67.59   10.20
   9 -14 -19   -1.50    5.50
   9 -14 -19   -1.80   17.10
  -5  -9  19    0.50    4.50
   6 -14 -19  534.65   39.70
  -8  -6  19  541.55   39.40
   3 -14 -19    4.20    5.10
  14 -11  19   -5.50   22.80
  14 -14  19   11.50   29.60
  -3 -14 -19   23.70    7.80
  14 -17  19   16.70   37.20
  17 -15 -19   -4.70   26.20
   2 -17  19    8.00    8.50
   2 -17  19   44.10   45.20
  14 -15 -19    7.40   21.40
  14 -15 -19   13.80    8.10
  -1 -14  19   59.49   38.00
  -1 -14  19   11.60    7.10
  11 -15 -19  836.72   64.89
  11 -15 -19  773.32   56.39
  -4 -11  19  740.63   73.69
  -4 -11  19  747.83   56.29
   8 -15 -19   75.79   10.90
  -7  -8  19   44.60    7.00
   5 -15 -19   11.60    6.10
 -10  -5  19    5.40    4.80
   2 -15 -19   87.79   11.50
  15 -13  19   59.49   29.10
  15 -16  19  -22.60   36.00
  15 -19  19   50.19   44.90
  16 -16 -19   29.50   11.40
  16 -16 -19   64.49   28.90
   0 -16  19   27.40    9.10
  13 -16 -19    8.50   22.80
  -3 -13  19    9.10   38.10
  10 -16 -19  107.79   24.10
  10 -16 -19   94.49   13.40
  -6 -10  19  118.39   36.90
   7 -16 -19  120.49   13.50
  -9  -7  19  109.59   12.00
   4 -16 -19   40.40    7.40
 -12  -4  19   18.40    5.90
  16 -12  19   22.30   29.10
   1 -16 -19   -1.00    7.60
 -15  -1  19   10.90    6.30
  16 -18  19   63.29   45.40
  15 -17 -19    8.80   10.50
  15 -17 -19   15.40   27.10
  -2 -15  19   -2.40    8.10
  12 -17 -19   30.20   26.60
  12 -17 -19   21.10    8.80
   9 -17 -19   -7.10   23.90
   9 -17 -19   13.50    7.70
  -8  -9  19    1.10    5.90
   6 -17 -19   71.79   10.30
 -11  -6  19   84.29   11.00
   3 -17 -19   29.80    8.30
 -14  -3  19   21.10    6.80
  17 -14  19   18.90   42.60
   0 -17 -19  160.98   18.10
 -17   0  19  159.18   16.90
  17 -17  19  164.48   48.10
  14 -18 -19   12.20   10.40
  14 -18 -19  -13.30   28.00
  -4 -14  19    4.90    8.10
  11 -18 -19 1332.67   95.19
  -7 -11  19 1287.87   94.09
   8 -18 -19   41.30    9.80
 -10  -8  19   46.60    7.90
   5 -18 -19   41.10    9.60
 -13  -5  19   59.19    9.50
   2 -18 -19   35.10    9.70
 -16  -2  19   27.70    7.90
  18 -16  19   14.50   44.50
  13 -19 -19  673.33   65.29
  13 -19 -19  573.14   47.20
  -6 -13  19  608.74   46.50
  10 -19 -19   28.80   10.20
  10 -19 -19   13.50   32.40
  -9 -10  19   20.20    8.20
   7 -19 -19   65.89   11.40
 -12  -7  19   58.99    9.40
   4 -19 -19   -7.00    9.20
  19 -15  19  -12.90   41.60
 -15  -4  19   11.20    7.80
   9 -20 -19   40.40   11.60
 -11  -9  19   26.10    9.00
  -1   1 -20   15.50    3.40
   0   2 -20 1159.18   86.09
  -2   0 -20 1209.28   85.99
   2  -2 -20 1281.67   85.99
   3  -1 -20  172.88   13.10
  -1  -2 -20  166.78   12.80
   4  -3 -20  306.67   22.30
   4  -3 -20  315.07   24.60
  -3  -1 -20  296.77   22.10
   1  -3 -20  173.78   13.20
   2   1 -20  172.18   13.60
  -3   2 -20  177.78   13.70
  -2  -3 -20  269.47   20.30
   5  -2 -20  258.97   20.70
   3  -5  20  295.77   30.40
   3  -5  20  301.27   20.50
   6  -4 -20  195.88   15.60
  -4  -2 -20  199.08   15.30
   6  -4 -20  197.08   19.40
   2  -6  20  188.38   29.70
   2  -6  20  232.78   15.70
   1   3 -20  314.77   22.80
   3  -4 -20  289.37   24.60
  -4   1 -20  297.07   22.30
   3  -4 -20  319.67   22.30
   0  -4 -20  813.72   56.79
   4   0 -20  785.42   56.89
   7  -3 -20  912.91   71.59
   7  -3 -20  942.21   67.19
  -3  -4 -20  916.21   66.89
   4  -7  20 1008.70   67.29
   8  -5 -20    4.10    8.30
  -5  -3 -20    9.50    2.80
   8  -5 -20    6.30    3.70
   3  -8  20    2.30   18.10
   3  -8  20    6.50    3.20
   5  -5 -20 7201.08  559.34
  -5   0 -20 7689.43  558.84
   5  -5 -20 7974.60  558.94
   0  -5  20 8924.01  559.24
   2  -5 -20  265.27   20.30
   3   2 -20  253.67   20.60
   5  -3  20  307.17   20.10
  -1  -5 -20  278.67   21.80
   6  -1 -20  285.77   22.30
   5  -6  20  315.27   32.50
   5  -6  20  328.67   22.10
   9  -4 -20   16.70    8.90
   9  -4 -20    7.00    4.30
  -4  -5 -20    3.20    3.00
   5  -9  20   -2.40   17.40
   5  -9  20    2.90    3.40
  10  -6 -20    3.90   10.30
  -6  -4 -20   16.10    3.40
  10  -6 -20   19.70    4.70
   4 -10  20    7.10   20.00
   4 -10  20   11.10    3.90
   7  -6 -20    8.10    3.40
   7  -6 -20    9.80    9.00
  -6  -1 -20    8.00    3.20
   1  -7  20    3.20    3.20
   4  -6 -20  190.88   20.20
   4  -6 -20  217.18   16.80
   6  -2  20  252.27   16.50
   5   1 -20  278.17   22.40
   1  -6 -20  283.77   21.90
   6  -5  20  333.67   21.90
   8  -2 -20   99.19    9.80
   6  -8  20   64.49   18.60
   6  -8  20  107.69    9.00
  -5  -6 -20  363.56   27.50
  11  -5 -20  384.96   28.60
  11  -5 -20  392.26   32.90
   6 -11  20  406.56   42.40
   6 -11  20  366.36   28.20
  12  -7 -20  167.98   15.00
  12  -7 -20  167.28   22.20
   5 -12  20  178.48   14.30
   5 -12  20  124.49   27.70
   9  -7 -20  148.29   20.50
   9  -7 -20  180.98   14.50
   2  -9  20  194.48   32.20
   2  -9  20  194.98   14.50
   6  -7 -20    4.70    9.90
   6  -7 -20    3.40    3.30
  -1  -6  20    0.70    3.50
   3  -7 -20  951.40   70.79
   7  -4  20 1045.30   70.79
   0  -7 -20  541.45   39.60
   7   0 -20  507.85   40.00
   7  -7  20  609.44   39.80
  10  -3 -20   28.60    5.90
   7 -10  20   24.60   19.90
  13  -6 -20 1079.99   80.39
  13  -6 -20 1127.99   82.89
  -6  -7 -20 1099.69   79.49
   7 -13  20 1082.09   88.99
   7 -13  20 1216.08   80.39
  14  -8 -20    0.40   14.60
  14  -8 -20    4.20    7.60
   6 -14  20   33.60   28.50
   6 -14  20   13.00    5.80
  11  -8 -20  351.36   28.60
  11  -8 -20  373.96   33.70
   3 -11  20  404.46   28.70
   3 -11  20  427.56   43.80
   8  -8 -20  563.54   41.10
   8  -8 -20  514.95   43.90
   0  -8  20  624.44   41.20
   0  -8  20  569.44   51.69
   5  -8 -20    0.40    9.00
   5  -8 -20    1.30    3.40
   2  -8 -20   97.99    8.90
   6   2 -20   86.99   11.00
   8  -6  20  103.39    8.70
   9  -1 -20   20.20    6.00
  -1  -8 -20   20.70    3.90
   8  -9  20   15.00   18.30
   8  -9  20   31.80    4.60
  -4  -8 -20    3.60    3.70
  12  -4 -20   12.60    6.80
  12  -4 -20   -5.50   11.70
   8 -12  20  -11.70   23.00
   8 -12  20    3.30    4.50
  -7  -8 -20   51.39    8.00
  15  -7 -20   45.20   16.10
   8 -15  20   32.90   30.60
   8 -15  20   85.49   11.50
  16  -9 -20  343.87   37.00
   7 -16  20  374.56   29.00
   7 -16  20  350.56   56.79
  13  -9 -20  373.06   36.20
   4 -13  20  448.96   30.00
   4 -13  20  314.77   48.30
  10  -9 -20    6.60   11.80
  10  -9 -20    3.20    4.50
   1 -10  20    6.80    4.00
   1 -10  20  -16.40   22.00
   7  -9 -20  199.48   14.90
   7  -9 -20  164.18   21.60
  -2  -7  20  185.88   14.80
   4  -9 -20    3.90    3.50
   9  -5  20    3.70    3.10
   8   1 -20   20.40    6.40
   1  -9 -20   28.30    4.20
   9  -8  20   16.20   17.50
   9  -8  20   21.90    4.30
  -2  -9 -20  249.48   19.00
  11  -2 -20  239.48   20.90
   9 -11  20  277.47   19.90
   9 -11  20  193.58   36.80
  14  -5 -20   48.20   14.70
  -5  -9 -20   32.00    5.20
   9 -14  20   37.60    7.00
   9 -14  20   38.80   27.80
  17  -8 -20   83.89   20.00
   9 -17  20   94.09   11.80
  18 -10 -20  268.37   38.90
   8 -18  20  213.08   47.60
   8 -18  20  259.57   24.20
  15 -10 -20  780.02   59.19
  15 -10 -20  678.23   53.29
   5 -15  20  664.43   70.49
   5 -15  20  753.42   53.19
  12 -10 -20   42.50   14.40
   2 -12  20   63.79   25.90
   9 -10 -20   -4.40   12.10
   9 -10 -20   -2.90    4.40
  -1  -9  20   -2.00   22.90
  -1  -9  20    5.40    3.70
   6 -10 -20   -2.10   10.50
   6 -10 -20   21.60    4.20
  -4  -6  20    7.60    3.70
   3 -10 -20    9.30    3.90
  10  -7  20   12.40    4.10
   0 -10 -20  617.94   45.10
  10   0 -20  576.04   46.10
  10 -10  20  610.94   55.39
  10 -10  20  696.93   45.60
  -3 -10 -20   25.00    4.90
  10 -13  20  -12.20   25.70
  10 -13  20   23.90    6.00
  -6 -10 -20   22.60    6.00
  10 -16  20   -7.20   34.40
  10 -16  20   28.40    7.70
  19  -9 -20  200.88   39.60
  10 -19  20  162.58   48.60
   6 -17  20  204.68   20.30
  14 -11 -20   20.00   16.30
  14 -11 -20    8.50    6.80
   3 -14  20   20.60    6.00
   3 -14  20  -37.00   30.80
  11 -11 -20  181.88   16.50
  11 -11 -20  194.48   26.70
   0 -11  20  204.38   16.20
   0 -11  20  186.18   40.30
   8 -11 -20  350.36   33.70
   8 -11 -20  394.56   28.20
  -3  -8  20  381.76   28.10
   5 -11 -20  390.26   29.10
  -6  -5  20  394.56   29.10
   2 -11 -20  257.47   20.50
  11  -9  20  229.28   36.50
  11  -9  20  287.87   20.80
  -1 -11 -20   22.40    5.00
  11 -12  20   19.40    6.30
  11 -12  20   -2.50   24.60
  -4 -11 -20   62.19    9.30
  11 -15  20   59.79   32.10
  11 -15  20   62.09    9.00
  -7 -11 -20   17.20    7.40
  11 -18  20    6.60    9.70
  11 -18  20   37.40   39.60
  19 -12 -20   59.19   25.30
   7 -19  20   48.00   11.40
   7 -19  20   10.00   47.50
  16 -12 -20    4.50   20.50
   4 -16  20   14.10   37.10
   4 -16  20    3.40    7.10
  13 -12 -20   15.70    6.90
  13 -12 -20   25.30   17.20
   1 -13  20   31.10   29.40
   1 -13  20   20.40    5.90
  10 -12 -20   32.70   14.30
  10 -12 -20   21.50    5.50
  -2 -10  20   25.00    5.10
  -2 -10  20    7.80   26.60
   7 -12 -20  153.08   25.70
   7 -12 -20  175.98   15.30
  -5  -7  20  205.48   15.30
   4 -12 -20    7.30    4.70
   1 -12 -20   24.00    5.20
  12 -11  20   23.50    6.40
  12 -11  20   12.40   22.20
  -2 -12 -20  157.68   14.70
  12 -14  20  183.58   17.20
  -5 -12 -20  137.79   13.70
  12 -17  20   76.39   38.30
  12 -17  20  127.59   17.50
   5 -18  20  143.69   18.40
   5 -18  20   81.19   48.10
  15 -13 -20   21.70   20.80
  15 -13 -20    9.70    8.40
   2 -15  20    3.10   36.00
   2 -15  20   20.20    6.90
  12 -13 -20   15.00    6.30
  12 -13 -20   20.80   17.10
  -1 -12  20   12.20    5.60
  -1 -12  20  -28.50   30.50
   9 -13 -20  352.86   39.10
   9 -13 -20  440.56   31.90
  -4  -9  20  459.75   31.70
   6 -13 -20 1149.19   83.39
  -7  -6  20 1190.28   83.39
   3 -13 -20   20.80    5.40
  13 -10  20   -9.90   21.20
  13 -13  20   11.70   26.30
  -3 -13 -20    0.00    6.20
  13 -16  20   -1.20    8.80
  13 -16  20  -49.60   34.40
  -6 -13 -20   63.59   10.30
  13 -19  20   -2.90   44.20
  13 -19  20   30.50   14.20
  17 -14 -20  540.25   55.99
   3 -17  20  555.04   75.19
   3 -17  20  563.54   43.10
  14 -14 -20   39.20   21.50
  14 -14 -20   26.10    8.40
   0 -14  20   21.50   36.50
   0 -14  20   37.60    7.50
  11 -14 -20   -7.80   17.40
  -3 -11  20   -6.60   29.70
   8 -14 -20   12.60    5.80
   8 -14 -20    5.40   17.30
  -6  -8  20   14.20    4.80
   5 -14 -20   34.60    6.50
   2 -14 -20  197.18   16.10
  14 -12  20  130.49   30.80
  14 -15  20  -33.40   32.90
  -4 -14 -20   -0.70    8.10
  14 -18  20  -15.10   41.00
  16 -15 -20  340.47   45.10
  16 -15 -20  226.58   26.00
   1 -16  20  300.87   24.90
  13 -15 -20   19.60   20.80
  13 -15 -20    3.90    7.50
  -2 -13  20   18.00    6.70
  -2 -13  20   23.20   35.80
  10 -15 -20  761.52   62.79
  10 -15 -20  705.73   54.29
  -5 -10  20  763.22   54.19
  -5 -10  20  755.02   73.19
   7 -15 -20   50.69    7.90
  -8  -7  20   61.79    9.00
   4 -15 -20   55.29    8.40
 -11  -4  20   86.19    9.90
  15 -11  20   28.70   26.80
   1 -15 -20   18.80    7.00
  15 -14  20   14.90   31.80
  -2 -15 -20   92.09   14.00
  15 -17  20   51.49   42.50
  18 -16 -20   84.99   31.00
   2 -18  20   93.09   13.10
   2 -18  20   75.89   55.49
  15 -16 -20  277.67   24.70
  15 -16 -20  199.48   44.10
  -1 -15  20  300.27   23.60
  -1 -15  20  160.48   50.89
  12 -16 -20   -9.30   22.40
  12 -16 -20   15.90    7.90
  -4 -12  20    3.00    6.50
   9 -16 -20  320.87   27.50
   9 -16 -20  295.17   41.80
  -7  -9  20  385.06   26.90
   6 -16 -20   24.10    7.50
 -10  -6  20   39.00    6.70
   3 -16 -20    5.40    7.00
  16 -13  20   -8.30   32.20
 -13  -3  20   10.40    5.90
  16 -16  20   42.80   40.40
  17 -17 -20  196.58   36.80
   0 -17  20  194.28   22.00
   0 -17  20  165.68   56.79
  14 -17 -20  501.95   40.70
  14 -17 -20  550.24   55.39
  -3 -14  20  549.74   40.30
  -3 -14  20  440.86   77.19
  11 -17 -20  181.68   19.90
  11 -17 -20  159.58   30.30
  -6 -11  20  227.08   18.50
   8 -17 -20   70.99   10.50
  -9  -8  20   90.69   11.90
 -12  -5  20  178.68   16.60
   2 -17 -20  126.89   15.00
  17 -15  20   39.50   40.80
 -15  -2  20   91.09   14.50
  16 -18 -20  105.29   35.10
  16 -18 -20   76.69   25.30
  -2 -16  20   96.19   13.40
  13 -18 -20  157.38   22.50
  13 -18 -20  114.39   31.00
  -5 -13  20  152.58   17.40
  10 -18 -20  291.97   29.10
  10 -18 -20  221.88   49.99
  -8 -10  20  297.17   24.20
   7 -18 -20   21.00    9.00
   4 -18 -20    5.30    8.90
  18 -14  20  -44.00   38.10
 -14  -4  20   10.00    6.70
  12 -19 -20   56.69   31.90
  12 -19 -20   39.90   11.30
  -7 -12  20   39.10    9.50
   9 -19 -20  197.98   21.70
 -10  -9  20  198.78   19.80
   6 -19 -20   59.89   11.20
 -13  -6  20   62.99    9.60
   0   0 -21 1165.28   82.39
  -1  -1 -21  140.19   10.20
   2  -1 -21  124.49   10.30
  -1   2 -21  113.99   10.50
   1   1 -21  124.29   10.50
   1  -2 -21  129.49   10.00
  -2   1 -21  117.19   10.20
   4  -2 -21   75.79    7.60
  -2  -2 -21   76.49    7.00
  -3   0 -21 4179.78  296.47
   0   3 -21 4390.96  296.67
   3  -3 -21 4068.59  296.57
   3   0 -21  790.82   55.39
   0  -3 -21  764.42   55.19
  -3  -3 -21 1585.84  110.89
   6  -3 -21 1609.84  112.19
   6  -3 -21 1564.94  111.09
   3  -6  21 1492.45  111.19
   3  -6  21 1608.64  114.89
   5  -4 -21   81.79    8.40
   5  -4 -21   80.59   13.60
  -4  -1 -21  108.29    8.10
   2  -4 -21   78.99    7.20
  -4   2 -21   86.29    8.20
   2   2 -21   78.69    8.40
  -1  -4 -21  382.86   27.00
   5  -1 -21  402.86   27.40
   4  -5  21  305.77   35.60
   4  -5  21  378.36   27.20
   8  -4 -21    1.10    8.40
   8  -4 -21    2.40    4.00
  -4  -4 -21    0.30    2.90
   4  -8  21  -25.40   18.70
   4  -8  21   -1.50    3.10
   7  -5 -21  538.95   40.70
   7  -5 -21  533.05   38.50
  -5  -2 -21  564.04   38.20
   2  -7  21  596.14   47.70
   2  -7  21  462.95   38.60
   4  -5 -21  122.29    9.30
   4  -5 -21  110.59   13.90
  -5   1 -21   89.79    9.40
   4   1 -21  401.86   29.10
   1  -5 -21  397.16   28.60
   5  -4  21  391.36   28.70
  -2  -5 -21   51.49    5.50
   7  -2 -21   46.90    6.80
   5  -7  21   32.20    4.70
  10  -5 -21  875.51   64.09
  -5  -5 -21  870.41   61.19
  10  -5 -21  896.41   61.79
   5 -10  21  837.42   61.79
   5 -10  21  827.12   69.49
  -6  -3 -21   41.00    5.40
   9  -6 -21   32.90    5.20
   9  -6 -21   28.70   10.30
   3  -9  21   40.50   20.50
   3  -9  21   29.10    4.60
   6  -6 -21  113.59    9.50
  -6   0 -21  112.59    9.20
   0  -6  21   97.29    9.40
   3  -6 -21 1545.05  111.49
   3   3 -21 1707.73  111.89
   6  -3  21 1485.45  111.49
   0  -6 -21  682.73   46.90
   6   0 -21  673.43   47.10
   6  -6  21  649.64   46.90
   6  -6  21  607.34   53.09
  -3  -6 -21   76.59    7.30
   9  -3 -21   84.09    9.30
   6  -9  21   68.39    8.20
   6  -9  21   82.59   20.20
  -6  -6 -21  160.98   12.60
  12  -6 -21  143.19   22.20
  12  -6 -21  167.18   15.10
   6 -12  21  147.99   27.70
   6 -12  21  155.98   13.90
  11  -7 -21  506.85   37.60
  11  -7 -21  516.75   41.10
   4 -11  21  572.74   50.39
   4 -11  21  477.55   37.50
   8  -7 -21  306.57   21.90
   8  -7 -21  324.87   26.30
   1  -8  21  254.37   21.80
   5  -7 -21  545.35   38.30
   5  -7 -21  516.55   40.50
   2  -7 -21   50.79    6.00
   5   2 -21   38.10    6.20
   7  -5  21   37.70    5.50
   8  -1 -21   71.59    9.00
  -1  -7 -21   61.89    6.80
   7  -8  21   62.69    7.20
   7  -8  21   56.49   19.30
  11  -4 -21  162.88   14.90
  11  -4 -21  160.08   21.50
  -4  -7 -21  175.88   13.20
   7 -11  21  154.58   14.00
   7 -11  21  165.08   27.20
  14  -7 -21  211.58   28.10
  14  -7 -21  240.88   20.90
   7 -14  21  226.98   19.10
   7 -14  21  214.88   44.70
  13  -8 -21   14.40   13.40
  13  -8 -21   24.10    7.00
   5 -13  21   33.80   27.00
   5 -13  21   23.60    5.80
  10  -8 -21   73.69   13.50
  10  -8 -21   81.49   10.20
   2 -10  21   68.89    8.40
   2 -10  21   66.79   23.70
   7  -8 -21  343.87   28.70
   7  -8 -21  327.07   24.90
   4  -8 -21   -3.40    3.20
   8  -4  21   -2.80    3.00
   7   1 -21   76.29    9.60
   1  -8 -21   67.39    7.10
   8  -7  21   48.90   20.30
   8  -7  21   52.19    7.00
  10  -2 -21   50.19    7.20
  -2  -8 -21   42.50    6.50
   8 -10  21   37.80    5.70
   8 -10  21   33.00   21.20
  -5  -8 -21   23.70    4.60
  13  -5 -21   13.50    7.80
  13  -5 -21    6.30   13.50
   8 -13  21   -4.80   26.70
   8 -13  21   16.50    5.50
  16  -8 -21   89.29   19.30
   8 -16  21   94.09   13.90
   8 -16  21  112.59   36.60
  15  -9 -21  479.55   43.90
  15  -9 -21  551.64   45.60
   6 -15  21  486.85   38.60
   6 -15  21  538.95   59.89
  12  -9 -21  417.06   35.50
  12  -9 -21  388.06   29.20
   3 -12  21  353.66   29.20
   3 -12  21  425.66   46.80
   9  -9 -21   83.69    9.10
   9  -9 -21  105.19   18.80
   0  -9  21  123.39   24.00
   0  -9  21   54.59    8.20
   6  -9 -21   31.10    4.70
   6  -9 -21   33.00   11.00
  -3  -6  21   28.80    4.60
   3  -9 -21   83.29    8.20
   9  -6  21   71.39    7.70
   0  -9 -21   33.70    4.70
   9   0 -21   34.20    7.10
   9  -9  21   33.80    5.10
   9  -9  21   35.80   20.50
  -3  -9 -21  155.08   12.70
  12  -3 -21  159.68   15.80
   9 -12  21  139.69   13.90
   9 -12  21  139.79   28.50
  -6  -9 -21   42.50    6.00
  15  -6 -21   42.10   16.20
   9 -15  21   30.60    7.50
   9 -15  21    3.40   32.00
  18  -9 -21   85.29   22.60
   9 -18  21   16.30   43.40
   9 -18  21   50.19   11.20
   7 -17  21   45.70    9.30
  14 -10 -21  200.58   18.30
  14 -10 -21  224.18   28.70
   4 -14  21  189.68   36.00
   4 -14  21  176.68   17.20
  11 -10 -21  206.98   25.80
  11 -10 -21  213.58   17.20
   1 -11  21  199.48   16.80
   1 -11  21  191.68   32.00
   8 -10 -21   65.19   14.30
   8 -10 -21   77.09    9.00
  -2  -8  21   86.29    8.60
   5 -10 -21  908.31   64.79
   2 -10 -21   38.80    5.20
  10  -8  21   32.60   19.40
  10  -8  21   37.00    5.50
  11  -1 -21   97.79   11.30
  -1 -10 -21   98.39    9.50
  10 -11  21   96.29   11.00
  10 -11  21   59.89   25.00
  -4 -10 -21   64.59    8.40
  10 -14  21   45.80   29.80
  10 -14  21   54.39    8.40
  -7 -10 -21   99.99   12.00
  17  -7 -21  117.59   22.10
  10 -17  21  106.59   52.39
  10 -17  21   82.89   12.10
  19 -11 -21  353.46   44.80
   8 -19  21  322.67   30.40
   8 -19  21  353.76   73.29
  16 -11 -21  132.69   22.70
   5 -16  21  105.99   15.00
  13 -11 -21  215.48   27.80
  13 -11 -21  187.08   16.70
   2 -13  21  232.28   44.80
   2 -13  21  156.38   16.10
  10 -11 -21  209.78   16.70
  10 -11 -21  181.88   26.60
  -1 -10  21  204.48   40.00
  -1 -10  21  204.08   16.50
   7 -11 -21  533.55   41.50
   7 -11 -21  536.55   37.10
  -4  -7  21  457.65   37.00
   4 -11 -21  180.38   14.60
  11  -7  21  170.68   14.70
   1 -11 -21   98.39    9.70
  11 -10  21   85.59   10.80
  11 -10  21   85.79   23.90
  -2 -11 -21   19.30    5.00
  11 -13  21   16.90    6.60
  11 -13  21   -9.30   27.10
  -5 -11 -21  180.98   15.90
  11 -16  21  168.28   18.70
  11 -16  21  216.48   40.60
  11 -19  21  126.39   47.10
  11 -19  21   90.19   16.30
  18 -12 -21   24.70   23.20
   6 -18  21   16.60    9.10
   6 -18  21  -55.59   45.10
  15 -12 -21   -9.80   18.80
  15 -12 -21   -0.80    7.70
   3 -15  21   10.70    6.70
   3 -15  21  -17.90   34.70
  12 -12 -21   52.79   17.70
  12 -12 -21   59.59    8.00
   0 -12  21   59.39    9.40
   0 -12  21   48.10   30.50
   9 -12 -21  407.66   29.20
   9 -12 -21  411.66   35.70
  -3  -9  21  353.96   29.00
   6 -12 -21  159.18   14.60
  -6  -6  21  177.08   14.20
   3 -12 -21  166.68   14.00
  12  -9  21  141.49   24.10
   0 -12 -21  170.98   14.80
  12 -12  21  182.28   40.10
  12 -12  21  165.58   16.40
  -3 -12 -21   56.59    7.20
  12 -15  21   -7.70   33.00
  12 -15  21   33.80    8.90
  -6 -12 -21   18.50    8.20
  12 -18  21   36.50   40.30
  12 -18  21   19.40   11.00
  17 -13 -21  360.56   43.70
   4 -17  21  259.57   27.80
   4 -17  21  317.27   53.19
  14 -13 -21  119.09   22.20
  14 -13 -21   97.29   14.40
   1 -14  21   99.89   36.90
   1 -14  21  128.79   13.40
  11 -13 -21  206.28   17.40
  11 -13 -21  229.08   29.60
  -2 -11  21  228.88   44.70
  -2 -11  21  167.68   16.60
   8 -13 -21   14.60   15.80
   8 -13 -21   22.20    5.80
  -5  -8  21   15.70    4.80
   5 -13 -21   21.70    5.60
  -8  -5  21    7.20    4.60
   2 -13 -21   14.90    5.50
  13 -11  21  -15.60   23.40
  -1 -13 -21   29.00    6.30
  13 -14  21  -10.40   29.30
  -4 -13 -21   74.09    9.50
  13 -17  21   46.70   38.20
  19 -14 -21    4.40   27.40
   5 -19  21   -1.70   10.10
   5 -19  21  -24.90   54.19
  16 -14 -21   57.99   24.30
  16 -14 -21   43.50   11.00
   2 -16  21   39.00   16.10
   2 -16  21   70.39   52.79
  13 -14 -21  125.59   24.20
  13 -14 -21  116.59   14.40
  -1 -13  21  122.99   13.50
  -1 -13  21   93.99   36.80
  10 -14 -21  173.58   16.60
  10 -14 -21  179.28   30.10
  -4 -10  21  181.88   15.60
  -4 -10  21  159.78   35.60
   7 -14 -21  241.28   18.70
  -7  -7  21  201.08   18.10
   4 -14 -21   62.39    8.00
 -10  -4  21   60.79    9.20
  14 -13  21   -1.00   29.30
  -2 -14 -21   14.70    7.20
  -5 -14 -21   10.50    9.80
  14 -19  21  -18.00   45.00
  18 -15 -21  -49.00   28.10
   3 -18  21    6.60    9.60
   3 -18  21   43.10   51.99
  15 -15 -21  853.41   65.99
  15 -15 -21  965.30   76.39
   0 -15  21  893.71   90.49
  12 -15 -21    0.80   20.10
  12 -15 -21    1.00    7.20
  -3 -12  21  -33.90   35.90
  -3 -12  21    1.70    6.10
   9 -15 -21  530.65   38.80
   9 -15 -21  518.85   48.50
  -6  -9  21  506.25   38.50
   6 -15 -21   32.10    7.00
  -9  -6  21   17.70    5.80
   3 -15 -21   57.69    8.60
 -12  -3  21   72.39   10.30
  15 -12  21   39.00   28.70
   0 -15 -21   81.49   10.50
  15 -15  21   44.70   44.30
  15 -18  21    8.60   45.30
  17 -16 -21  115.99   30.70
   1 -17  21   91.79   53.09
   1 -17  21   70.79   12.30
  14 -16 -21   35.60    9.80
  14 -16 -21   38.50   26.00
  -2 -14  21  -32.50   44.20
  -2 -14  21   31.00    8.30
  11 -16 -21   97.09   14.20
  11 -16 -21  108.99   24.70
  -5 -11  21   94.49   40.70
  -5 -11  21  113.39   13.00
   8 -16 -21   72.99    9.40
  -8  -8  21   54.79    8.10
   5 -16 -21  205.88   18.00
 -11  -5  21  169.88   16.70
   2 -16 -21   -1.80    8.00
 -14  -2  21    1.80    6.40
  16 -14  21    0.60   35.70
  -1 -16 -21  187.48   18.80
  16 -17  21  141.99   47.40
  16 -17 -21  105.49   14.80
  16 -17 -21   64.39   33.20
  -1 -16  21   79.09   12.20
  -1 -16  21   90.09   53.39
  13 -17 -21  388.36   45.10
  13 -17 -21  275.87   26.70
  -4 -13  21  296.27   54.19
  -4 -13  21  297.97   25.80
  10 -17 -21   76.59   25.50
  10 -17 -21   35.00    9.40
  -7 -10  21   34.40    7.80
   7 -17 -21   98.49   14.10
 -10  -7  21   82.69   12.10
   4 -17 -21   88.59   10.80
 -13  -4  21   63.69    9.40
  17 -13  21   97.69   37.80
   1 -17 -21  172.78   18.20
 -16  -1  21  154.98   16.80
  17 -16  21  155.28   47.10
  15 -18 -21  -31.50   31.00
  15 -18 -21   -3.90   12.30
  -3 -15  21    4.00    9.00
  12 -18 -21  -11.80   27.60
  12 -18 -21   12.70   11.30
  -6 -12  21   22.00    8.30
   9 -18 -21   63.69   11.00
  -9  -9  21   67.99    9.60
   6 -18 -21   33.10    9.40
 -12  -6  21   30.70    7.60
   3 -18 -21   36.90   10.20
 -15  -3  21   41.20    8.60
  18 -15  21    6.70   44.80
  14 -19 -21   -8.30   32.80
  14 -19 -21    3.10   12.00
  -5 -14  21   -4.40    9.10
  11 -19 -21  312.17   53.09
  11 -19 -21  326.07   28.60
  -8 -11  21  326.37   27.60
   8 -19 -21  127.49   17.30
 -11  -8  21  103.39   15.50
   5 -19 -21    6.80    9.70
 -14  -5  21   -5.30    7.70
   1  -1 -22  900.11   64.09
  -1   0 -22  896.21   63.99
   0   1 -22  912.61   64.19
  -2  -1 -22   33.30    4.90
  -1   3 -22   31.40    5.20
   3  -2 -22   38.20    5.70
   0  -2 -22 1243.18   87.09
   2   0 -22 1248.68   87.19
  -2   2 -22 1204.38   87.19
   5  -3 -22  921.41   65.29
  -3  -2 -22  961.70   65.19
   2  -5  22  873.71   65.39
   2  -3 -22   43.00    5.40
  -3   1 -22   34.50    4.60
   1   2 -22   33.20    4.90
  -1  -3 -22 1096.69   76.09
   4  -1 -22 1118.79   76.29
   3  -4  22 1012.30   76.29
  -4  -3 -22   44.30    5.30
   7  -4 -22   32.90    4.80
   3  -7  22   39.20   18.40
   3  -7  22   29.50    4.40
   4  -4 -22  740.23   53.79
  -4   0 -22  797.12   53.79
   4  -4 -22  730.43   55.19
   3   1 -22 1142.99   76.99
   1  -4 -22 1087.39   76.79
   4  -3  22 1022.80   76.79
  -2  -4 -22   57.19    5.90
   6  -2 -22   55.79    7.00
   4  -6  22   28.00   16.70
   4  -6  22   52.99    6.20
   9  -5 -22  999.00   72.59
  -5  -4 -22  884.21   72.19
   9  -5 -22 1089.79   74.59
   4  -9  22 1126.49   80.19
  -5  -1 -22  468.75   33.50
   6  -5 -22  484.55   33.80
   1  -6  22  446.86   33.80
   3  -5 -22  938.11   66.39
   2   3 -22  990.70   66.79
   5  -2  22  880.01   66.39
   0  -5 -22  104.09    8.90
   5   0 -22   99.49    9.80
  -3  -5 -22    3.80    4.00
   8  -3 -22   12.50    4.50
   5  -8  22    7.80   18.80
   5  -8  22    1.70    3.30
  -6  -5 -22    8.70    3.70
  11  -6 -22   13.80   11.60
  11  -6 -22    6.60    5.60
   5 -11  22   10.50   23.40
   5 -11  22   11.30    4.40
   8  -6 -22    0.40    3.90
  -6  -2 -22    3.40    3.20
   8  -6 -22  -10.60    9.60
   2  -8  22    1.40    3.30
   2  -8  22   -5.60   18.80
   5  -6 -22  476.05   36.90
   5  -6 -22  464.75   34.50
  -6   1 -22  494.35   34.50
   4   2 -22   53.59    8.10
   2  -6 -22   55.39    6.30
   6  -4  22   52.69    5.80
  -1  -6 -22  355.76   25.20
   7  -1 -22  333.37   25.70
   6  -7  22  277.97   36.10
   6  -7  22  379.96   25.40
  10  -4 -22  255.77   20.10
  10  -4 -22  237.78   25.00
  -4  -6 -22  256.07   18.90
   6 -10  22  205.78   36.00
   6 -10  22  270.77   19.80
  13  -7 -22  322.47   26.00
  13  -7 -22  336.97   32.30
   6 -13  22  353.56   47.30
   6 -13  22  317.67   25.40
  10  -7 -22   19.20    5.30
  10  -7 -22   37.40   11.60
   3 -10  22   28.00   23.30
   3 -10  22   15.70    4.30
  -7   0 -22   52.19    7.10
   7  -7 -22   48.50    7.40
   7  -7 -22   51.19   10.50
   4  -7 -22   37.20    5.70
   4  -7 -22   44.90    9.40
   6   1 -22  312.07   25.20
   1  -7 -22  351.66   24.60
   7  -6  22  362.96   24.60
   7  -6  22  288.37   35.10
  -2  -7 -22   86.99    8.30
   9  -2 -22   74.19   10.00
   7  -9  22   58.19   21.70
   7  -9  22  100.29    9.10
  -5  -7 -22   39.20    5.00
  12  -5 -22   42.40    7.50
  12  -5 -22   34.40   12.60
   7 -12  22   15.30   25.00
   7 -12  22   33.20    6.00
  15  -8 -22    1.30   16.00
   7 -15  22  -24.70   33.40
   7 -15  22    5.90    6.70
  12  -8 -22   20.60   10.70
  12  -8 -22   23.80   13.00
   4 -12  22   21.50    5.30
   4 -12  22   12.30   25.30
   9  -8 -22  227.88   23.90
   9  -8 -22  237.18   18.00
   1  -9  22  248.98   36.20
   1  -9  22  210.48   17.80
   6  -8 -22    0.50    3.60
   6  -8 -22    0.10    9.30
  -2  -6  22    2.50    3.20
   3  -8 -22    5.10    3.50
   8  -5  22    6.40    3.30
   8   0 -22   42.50    6.90
   0  -8 -22   41.20    6.30
   8  -8  22   19.70   19.60
   8  -8  22   47.80    5.50
  11  -3 -22  100.59   11.90
  -3  -8 -22   95.49    9.10
   8 -11  22   89.39   10.30
   8 -11  22   65.99   25.10
  14  -6 -22  342.67   33.50
  -6  -8 -22  335.27   24.80
  14  -6 -22  312.37   27.60
   8 -14  22  375.46   49.99
   8 -14  22  319.87   26.20
   8 -17  22  659.53   51.19
   8 -17  22  722.53   80.99
  14  -9 -22  284.67   22.20
  14  -9 -22  241.38   30.60
   5 -14  22  214.18   48.00
   5 -14  22  270.37   21.60
  11  -9 -22   14.90   13.30
  11  -9 -22   19.40    5.50
   2 -11  22   21.70   26.10
   2 -11  22   28.40    5.20
   8  -9 -22  185.98   23.50
   8  -9 -22  230.68   17.00
  -1  -8  22  211.88   16.90
   5  -9 -22 1020.30   72.59
   2  -9 -22   79.99    8.30
   9  -7  22   86.09    8.40
   9  -7  22   44.20   19.60
  10  -1 -22  297.57   23.30
  -1  -9 -22  300.37   21.70
   9 -10  22  252.97   39.00
   9 -10  22  281.07   22.20
  -4  -9 -22   71.89    8.40
  13  -4 -22   60.99   10.00
   9 -13  22   67.69   10.40
   9 -13  22   15.30   28.60
  16  -7 -22    6.90   17.80
  -7  -9 -22    3.70    5.60
   9 -16  22  -17.00   36.10
   9 -16  22   -7.70    7.20
  19 -10 -22   90.39   26.50
   9 -19  22   93.69   14.10
   9 -19  22   66.99   50.29
  16 -10 -22   48.20   18.80
   6 -16  22  -10.00   38.80
   6 -16  22   39.40    8.50
  13 -10 -22   93.09   11.80
  13 -10 -22  103.59   17.70
   3 -13  22   71.09   30.80
   3 -13  22  106.49   11.50
  10 -10 -22  287.47   22.30
  10 -10 -22  293.57   29.30
   0 -10  22  284.17   22.20
   0 -10  22  285.77   42.10
   7 -10 -22   16.30    4.80
   7 -10 -22   15.90   12.30
  -3  -7  22   16.30    4.10
   4 -10 -22  267.87   20.60
  10  -6  22  269.07   20.50
   9   1 -22  287.57   24.40
   1 -10 -22  278.77   22.50
  10  -9  22  345.87   38.40
  10  -9  22  308.87   23.00
  12  -2 -22   40.60    8.60
  -2 -10 -22    7.10    4.40
  10 -12  22   16.00   26.20
  10 -12  22    3.10    5.90
  -5 -10 -22   86.59   10.30
  10 -15  22   42.40   34.20
  10 -15  22   83.69   13.20
  18  -8 -22   28.50   22.30
  10 -18  22   -9.10   44.10
  10 -18  22   10.80    9.90
  18 -11 -22   18.00   22.70
   7 -18  22    5.30   10.40
   7 -18  22  -36.70   46.70
  15 -11 -22   71.09   20.30
  15 -11 -22   73.19   10.40
   4 -15  22   35.00   36.70
   4 -15  22   70.29    9.20
  12 -11 -22   24.70    6.50
  12 -11 -22   49.99   15.30
   1 -12  22   21.80    5.80
   1 -12  22   18.60   29.30
   9 -11 -22   20.80    5.50
   9 -11 -22   18.40   14.00
  -2  -9  22   28.40    5.10
   6 -11 -22   16.30    4.80
  -5  -6  22    7.20    4.00
   3 -11 -22   97.89   10.10
  11  -8  22  100.99   10.70
   0 -11 -22  137.49   11.90
  11   0 -22  134.69   16.40
  11 -11  22  132.19   13.30
  11 -11  22   74.09   26.50
  -3 -11 -22   27.80    5.80
  11 -14  22  -12.30   30.10
  11 -14  22   26.80    7.60
  -6 -11 -22   -9.60    6.70
  11 -17  22  -29.80   40.50
  11 -17  22   -6.90    9.20
  17 -12 -22   30.50   22.50
   5 -17  22   35.50   45.50
   5 -17  22   36.70   10.00
  14 -12 -22   -7.70   18.10
  14 -12 -22   16.70    7.50
   2 -14  22   22.30   34.20
   2 -14  22   12.70    6.50
  11 -12 -22   31.50   16.70
  11 -12 -22   27.70    6.70
  -1 -11  22   49.80   29.60
  -1 -11  22   23.70    5.50
   8 -12 -22    3.70   14.20
   8 -12 -22   17.60    5.40
  -4  -8  22   21.10    4.90
   5 -12 -22   37.50    5.80
  -7  -5  22   23.00    5.30
   2 -12 -22    8.80    4.70
  12 -10  22    9.70   23.00
  -1 -12 -22    0.00    5.10
  12 -13  22  -35.60   29.20
  12 -13  22   11.60    8.00
  -4 -12 -22   17.00    6.40
  12 -16  22   12.80    9.10
  12 -16  22  -20.50   39.90
  -7 -12 -22   45.00   10.10
  12 -19  22   21.00   13.10
  12 -19  22   23.50   44.30
  19 -13 -22   17.00   26.40
   6 -19  22  -16.90    9.90
   6 -19  22  -28.40   53.59
  16 -13 -22   88.69   12.50
  16 -13 -22  103.49   25.90
   3 -16  22   94.39   11.50
   3 -16  22   14.40   49.50
  13 -13 -22    8.00    7.20
  13 -13 -22   20.00   18.80
   0 -13  22   -5.30   33.40
   0 -13  22    6.20    6.00
  10 -13 -22  124.89   26.20
  10 -13 -22  109.49   12.00
  -3 -10  22   95.39   11.30
  -3 -10  22  118.49   32.70
   7 -13 -22  362.66   33.80
   7 -13 -22  353.26   25.80
  -6  -7  22  294.87   25.40
   4 -13 -22   58.89    7.50
   1 -13 -22    3.50    5.30
  13 -12  22   -5.90   26.10
  -2 -13 -22    8.90    6.30
  13 -15  22    3.90   32.40
  -5 -13 -22   16.30   11.40
  13 -18  22   -3.90   40.90
  18 -14 -22    4.50   26.40
   4 -18  22   21.60   10.10
   4 -18  22  -34.40   50.99
  15 -14 -22  113.29   13.20
   1 -15  22  111.29   43.60
   1 -15  22  108.69   14.40
  12 -14 -22   10.10    7.20
  12 -14 -22   -7.70   20.00
  -2 -12  22   -6.50   35.10
  -2 -12  22    4.20    6.00
   9 -14 -22  237.48   33.50
   9 -14 -22  309.27   22.80
  -5  -9  22  282.17   22.40
   6 -14 -22  332.77   25.20
  -8  -6  22  312.77   24.80
   3 -14 -22   34.10    6.80
  14 -11  22   -6.10   26.00
   0 -14 -22    9.80    6.40
  14 -14  22  -23.40   33.20
  -3 -14 -22   92.39   13.40
  14 -17  22   47.10   43.80
  17 -15 -22   32.20   28.00
   2 -17  22   28.50   10.00
   2 -17  22   10.50   50.19
  14 -15 -22  132.59   16.40
  14 -15 -22   86.79   44.10
  -1 -14  22  135.79   15.30
  -1 -14  22   77.09   43.20
  11 -15 -22   62.69    9.40
  11 -15 -22   54.69   21.00
  -4 -11  22   55.39   37.30
  -4 -11  22   94.69   11.20
   8 -15 -22   13.00   19.10
   8 -15 -22    3.70    6.50
  -7  -8  22    8.30    5.40
   5 -15 -22   84.09   12.50
 -10  -5  22  101.79   10.90
   2 -15 -22   10.60    6.80
  15 -13  22   16.10   31.30
  -1 -15 -22   50.59    8.90
  15 -16  22   28.80   41.40
  16 -16 -22  549.15   42.10
   0 -16  22  671.53   82.59
   0 -16  22  457.65   41.00
  13 -16 -22   82.09   11.50
  13 -16 -22   70.59   43.30
  -3 -13  22   74.89   44.20
  -3 -13  22   78.39   16.30
  10 -16 -22   34.10    8.80
  10 -16 -22   27.50   21.90
  -6 -10  22   31.20   41.00
  -6 -10  22   52.09    7.70
   7 -16 -22    1.10    7.00
  -9  -7  22    3.80    5.60
   4 -16 -22   22.50    7.50
  16 -12  22  -50.39   31.70
   1 -16 -22   48.50    9.20
  16 -15  22   48.00   39.70
  15 -17 -22   23.40   11.70
  15 -17 -22   52.99   31.60
  -2 -15  22   22.80    9.30
  -2 -15  22  106.99   54.39
  12 -17 -22   39.80    9.80
  -5 -12  22   28.60    8.30
   9 -17 -22  652.43   61.89
   9 -17 -22  728.33   51.29
  -8  -9  22  669.53   50.59
   6 -17 -22   15.40    8.80
 -11  -6  22    7.50    6.30
   3 -17 -22  126.39   16.00
  17 -14  22  108.79   73.39
   0 -17 -22   10.20    9.60
 -17   0  22   19.90    8.40
  17 -17  22   14.50   49.40
  14 -18 -22    4.10   31.30
  14 -18 -22   -0.80   11.10
  -4 -14  22   17.30    9.20
  11 -18 -22   25.20   27.90
  11 -18 -22   17.30    9.90
  -7 -11  22   19.10    8.30
   8 -18 -22    9.50    9.10
 -10  -8  22  -17.50    7.10
   5 -18 -22   10.30    9.30
 -13  -5  22    7.80    7.20
  13 -19 -22   -3.10   11.30
  13 -19 -22   -3.30   32.10
  -6 -13  22   16.10    9.40
  10 -19 -22   86.19   13.50
  10 -19 -22   93.19   32.50
  -9 -10  22   95.89   12.20
   7 -19 -22   24.60   10.30
 -12  -7  22   14.70    8.30
  -1   1 -23  932.11   66.09
   1   0 -23  933.91   66.09
   0  -1 -23  926.31   65.99
   2  -2 -23  291.97   20.60
   0   2 -23  264.97   20.80
  -2   0 -23  275.07   20.40
  -1  -2 -23 1333.27   91.19
  -2   3 -23 1272.87   91.39
   3  -1 -23 1260.97   91.19
  -3  -1 -23  763.92   54.09
   4  -3 -23  757.32   54.19
  -3   2 -23 1333.27   93.59
   2   1 -23 1282.67   93.59
   1  -3 -23 1349.36   93.49
   5  -2 -23  142.69   11.90
  -2  -3 -23  147.79   11.50
  -4  -2 -23  157.38   12.50
   6  -4 -23  130.49   17.90
   6  -4 -23  163.18   12.90
   2  -6  23  170.88   12.60
   3  -4 -23  768.52   55.79
   3  -4 -23  788.92   54.49
  -4   1 -23  736.33   54.49
   1   3 -23  768.32   54.79
   4   0 -23   11.20    4.00
   0  -4 -23    7.60    3.10
   4  -4  23    9.40    2.90
   4  -4  23    5.80   16.40
   7  -3 -23  967.80   71.39
  -3  -4 -23 1000.60   71.19
   4  -7  23 1038.30   77.89
   4  -7  23 1015.40   71.49
   8  -5 -23  472.25   35.30
  -5  -3 -23  478.85   34.80
   8  -5 -23  466.05   38.40
   3  -8  23  436.66   46.20
   3  -8  23  552.84   35.40
   3   2 -23  136.89   12.00
   2  -5 -23  140.79   11.30
   6  -1 -23  675.43   49.00
   5  -6  23  689.53   48.90
   5  -6  23  685.73   57.49
   9  -4 -23    8.60   10.00
  -4  -5 -23    7.20    3.50
   9  -4 -23    9.60    5.10
   5  -9  23    4.10    3.90
   5  -9  23   21.60   20.80
  -6  -4 -23  118.99   10.30
  10  -6 -23  109.39   11.70
  10  -6 -23  115.09   19.40
   4 -10  23  147.69   11.40
   4 -10  23   86.59   25.50
   7  -6 -23   28.60    9.50
   7  -6 -23   31.60    4.80
  -6  -1 -23   30.80    4.50
   1  -7  23   30.30    5.20
   4  -6 -23  158.28   13.50
   4  -6 -23  147.29   17.80
   6  -2  23  190.38   13.00
   1  -6 -23  711.23   49.90
   5   1 -23  663.93   50.19
   6  -5  23  702.93   56.19
   6  -5  23  719.03   49.99
   8  -2 -23    6.70    4.90
  -2  -6 -23    8.30    3.50
   6  -8  23   -0.60    3.50
   6  -8  23  -12.70   19.00
  -5  -6 -23  188.38   15.90
  11  -5 -23  193.58   23.80
  11  -5 -23  212.98   17.80
   6 -11  23  240.38   17.10
  12  -7 -23   19.20    6.70
  12  -7 -23   20.70   13.10
   5 -12  23   18.90    5.20
   5 -12  23  -12.90   25.40
   9  -7 -23   50.39   11.70
   2  -9  23   58.39    7.60
   2  -9  23   53.09   21.90
   6  -7 -23   33.30    4.70
   6  -7 -23   31.30   10.10
   7  -1  23   26.60    3.80
  -1  -6  23   21.60    4.30
   3  -7 -23  995.20   73.79
   7  -4  23 1083.99   73.79
   0  -7 -23  758.62   52.59
   7   0 -23  718.73   52.99
   7  -7  23  763.72   52.79
   7  -7  23  698.43   59.99
  -3  -7 -23 1600.94  111.29
  10  -3 -23 1556.24  111.79
   7 -10  23 1637.34  111.79
   7 -10  23 1496.45  117.79
  -6  -7 -23  887.31   65.69
  13  -6 -23  908.41   66.79
  13  -6 -23 1007.10   69.99
   7 -13  23  894.21   66.69
   7 -13  23  933.71   79.59
  14  -8 -23   52.79   16.20
  14  -8 -23   56.79    9.90
   6 -14  23   70.39   10.60
   6 -14  23   45.50   31.90
  11  -8 -23  814.82   63.89
  11  -8 -23  826.52   60.69
   3 -11  23  885.21   72.29
   3 -11  23  864.71   60.89
   8  -8 -23   11.50    4.40
   8  -8 -23   12.30   10.60
   0  -8  23    5.10    3.90
   5  -8 -23  482.75   32.30
   5  -8 -23  394.76   37.40
   2  -8 -23    1.90    3.50
   6   2 -23   -6.20    6.00
   8  -6  23   16.70   18.00
   8  -6  23    2.40    3.40
   9  -1 -23   11.20    6.40
  -1  -8 -23   18.40    4.10
   8  -9  23   17.40    4.60
   8  -9  23   17.80   21.80
  12  -4 -23   27.90    7.90
  -4  -8 -23   25.20    4.80
   8 -12  23   -5.30   26.20
   8 -12  23   29.90    6.00
  15  -7 -23   -1.70   15.70
   8 -15  23   12.70   34.50
   8 -15  23    3.90    6.80
  16  -9 -23   93.09   20.30
   7 -16  23   71.69   40.20
   7 -16  23  113.89   14.70
  13  -9 -23    8.10    6.60
  13  -9 -23   31.60   15.10
   4 -13  23   10.60   29.40
   4 -13  23   -0.10    5.10
  10  -9 -23   20.70    5.40
  10  -9 -23   10.60   12.60
   1 -10  23   -9.20   23.70
   1 -10  23   26.50    5.00
   7  -9 -23   36.10   11.80
   7  -9 -23   51.39    7.80
  -2  -7  23   69.49    7.20
   4  -9 -23    0.80    3.80
   9  -5  23    9.80    3.80
   1  -9 -23   16.10    4.30
   8   1 -23   16.00    7.00
   9  -8  23    6.20   20.30
   9  -8  23   20.60    4.60
  11  -2 -23   47.60    8.90
  -2  -9 -23   62.89    7.40
   9 -11  23   29.90   25.70
   9 -11  23   59.69    7.30
  -5  -9 -23  103.09   10.50
   9 -14  23   87.59   33.50
   9 -14  23   92.79   12.90
   9 -17  23   45.80   42.40
  18 -10 -23  312.17   42.60
   8 -18  23  301.47   33.90
   8 -18  23  396.66   72.09
  15 -10 -23   43.30   10.10
  15 -10 -23   79.39   18.60
   5 -15  23    5.00   35.70
   5 -15  23   54.39    8.50
  12 -10 -23  192.98   28.20
  12 -10 -23  222.48   18.40
   2 -12  23  247.38   18.30
   2 -12  23  155.88   34.20
   9 -10 -23   13.60    5.20
   9 -10 -23   13.80   12.60
  -1  -9  23   18.30   27.30
  -1  -9  23   23.50    4.70
   6 -10 -23  148.49   12.60
   6 -10 -23  128.29   20.70
  -4  -6  23  142.39   12.50
   3 -10 -23 1667.43  122.19
  10  -7  23 1783.82  122.19
  10   0 -23  143.19   15.70
   0 -10 -23  132.29   12.30
  10 -10  23  121.99   26.40
  10 -10  23  151.68   13.30
  -3 -10 -23    4.20    4.70
  10 -13  23    2.30   28.20
  10 -13  23    6.40    6.40
  -6 -10 -23  120.69   13.00
  10 -16  23   73.39   40.80
  10 -16  23  144.09   16.50
  19  -9 -23   72.79   26.40
  10 -19  23   52.29   50.49
  10 -19  23   87.89   14.50
  17 -11 -23  145.49   25.20
   6 -17  23  168.78   19.00
   6 -17  23  120.89   47.10
  14 -11 -23  238.08   21.40
  14 -11 -23  221.98   32.90
   3 -14  23  266.37   21.00
  11 -11 -23  237.88   28.90
  11 -11 -23  244.48   19.90
   0 -11  23  241.48   19.50
   8 -11 -23  837.22   61.19
   8 -11 -23  847.42   65.19
  -3  -8  23  876.91   61.49
   5 -11 -23  205.78   18.30
  -6  -5  23  260.97   18.60
   2 -11 -23   60.29    8.80
  11  -9  23   79.79   10.00
  11  -9  23   35.70   23.10
  -1 -11 -23  258.57   20.10
  11 -12  23  265.07   21.70
  11 -12  23  219.78   44.30
  -4 -11 -23   36.40    6.60
  11 -15  23   27.70    8.30
  11 -15  23   16.90   35.40
  -7 -11 -23   72.69    9.80
  11 -18  23   88.49   47.40
  11 -18  23   49.60   12.60
  19 -12 -23    3.00   25.60
   7 -19  23   -6.40   10.90
   7 -19  23  -27.40   54.09
  16 -12 -23   31.70   37.70
   4 -16  23   17.40   51.09
  13 -12 -23   78.89   11.80
  13 -12 -23   56.09   18.80
   1 -13  23   76.29   10.90
   1 -13  23   37.60   33.50
  10 -12 -23  192.98   29.60
  10 -12 -23  237.38   19.00
  -2 -10  23  241.28   18.80
   7 -12 -23    7.30   14.30
   7 -12 -23   20.80    5.50
  -5  -7  23    8.80    4.60
   4 -12 -23   28.50    5.70
   1 -12 -23  249.08   19.70
  12 -11  23  242.18   43.80
  -2 -12 -23   33.80    6.40
  12 -14  23   15.60   34.00
  12 -14  23   16.00    8.30
  -5 -12 -23   17.90    7.90
  12 -17  23   26.20   10.90
  12 -17  23  -11.00   40.40
  18 -13 -23   63.79   25.80
   5 -18  23   95.39   13.10
   5 -18  23   25.40   52.09
  15 -13 -23    1.20    8.40
  15 -13 -23   25.20   23.00
   2 -15  23    5.50   41.30
   2 -15  23   10.60    7.50
  12 -13 -23   67.39    9.20
  12 -13 -23   58.19   19.10
  -1 -12  23   79.69   10.50
  -1 -12  23   52.29   34.60
   9 -13 -23   22.10   16.50
   9 -13 -23    6.90    5.80
  -4  -9  23    5.30    4.70
   6 -13 -23  949.21   69.39
  -7  -6  23  985.30   69.39
   3 -13 -23   -1.00    5.10
   0 -13 -23  262.77   20.70
  13 -13  23  208.98   47.30
  -3 -13 -23   -5.30    6.90
  13 -16  23  -22.20   39.10
  -6 -13 -23    1.80   10.20
  13 -19  23    6.50   46.60
  17 -14 -23  111.79   28.00
   3 -17  23  109.09   13.90
   3 -17  23  101.59   51.09
  14 -14 -23  276.07   24.80
  14 -14 -23  284.27   39.20
   0 -14  23  331.77   61.39
   0 -14  23  295.97   24.40
  11 -14 -23  266.47   35.70
  11 -14 -23  254.97   20.90
  -3 -11  23  165.18   40.80
  -3 -11  23  242.78   20.20
   8 -14 -23   64.39    8.40
   8 -14 -23   60.79   18.10
   5 -14 -23  107.29   12.50
  -9  -5  23  107.09   11.70
   2 -14 -23   44.70    7.30
  14 -12  23    1.20   30.00
  -1 -14 -23  172.08   16.20
  14 -15  23   98.39   40.30
  -4 -14 -23   12.00    9.30
  14 -18  23   -0.20   46.40
  16 -15 -23   34.30   26.70
  16 -15 -23   20.70   11.30
   1 -16  23    0.20    8.60
   1 -16  23   20.40   47.90
  13 -15 -23   22.50    8.70
  13 -15 -23   -4.80   24.20
  -2 -13  23   41.80   41.60
  -2 -13  23   21.50    7.40
  10 -15 -23   48.50   20.70
  10 -15 -23   55.39    8.70
  -5 -10  23   91.39   38.80
  -5 -10  23   54.29    8.10
   7 -15 -23   13.60    6.60
  -8  -7  23   -2.00    5.60
   4 -15 -23   42.00    7.70
 -11  -4  23   33.60    6.80
   1 -15 -23  164.58   16.50
  15 -14  23  156.48   39.90
  -2 -15 -23   54.19    9.80
  15 -17  23   47.50   44.50
  15 -16 -23   42.50   28.10
  15 -16 -23   14.90   10.90
  -1 -15  23   -2.80   51.69
  -1 -15  23   -2.10    8.10
  12 -16 -23   55.59   25.20
  12 -16 -23   49.80    9.80
  -4 -12  23    9.60   42.80
  -4 -12  23   39.90    8.50
   9 -16 -23  116.09   14.10
   9 -16 -23  115.39   23.70
  -7  -9  23   91.49   13.00
   6 -16 -23  153.08   16.90
 -10  -6  23  173.98   16.00
   3 -16 -23    0.70    8.50
  16 -13  23  -26.00   34.80
 -13  -3  23    2.10    6.30
   0 -16 -23   45.50    9.80
  16 -16  23   90.89   44.10
  14 -17 -23  163.68   33.20
  14 -17 -23  100.29   14.50
  -3 -14  23  114.49   16.70
  -3 -14  23   99.79   55.69
  11 -17 -23  139.39   29.30
  11 -17 -23  121.39   17.40
  -6 -11  23  102.49   49.40
  -6 -11  23  137.39   15.50
   8 -17 -23    0.80   11.00
  -9  -8  23   12.20    6.70
   5 -17 -23   11.20    8.30
 -12  -5  23   11.00    8.60
   2 -17 -23   40.50    9.50
  17 -15  23  -31.40   44.30
  13 -18 -23   86.69   13.90
  13 -18 -23   74.79   32.60
  -5 -13  23  125.39   16.40
  10 -18 -23  344.27   28.40
  -8 -10  23  302.67   27.00
   7 -18 -23  106.39   16.60
 -11  -7  23  102.19   14.40
   4 -18 -23    2.80    9.20
 -14  -4  23    1.50    7.70
  12 -19 -23   13.60   11.20
  12 -19 -23   -5.90   32.90
  -7 -12  23    1.60    9.20
   9 -19 -23   54.99   12.00
 -10  -9  23   64.59   10.60
   6 -19 -23   -5.40   10.00
 -13  -6  23    6.00    8.20
   0   0 -24 3932.91  276.87
   2  -1 -24  335.57   24.80
  -1   2 -24  341.07   25.10
  -1  -1 -24  343.57   24.80
   1  -2 -24  331.77   25.50
   1   1 -24  352.16   25.70
  -2   1 -24  366.36   25.70
  -2  -2 -24  213.98   16.20
   4  -2 -24  213.18   16.40
   3  -3 -24 2096.19  155.98
   0   3 -24 2297.27  156.18
  -3   0 -24 2241.48  155.98
   0  -3 -24 1164.08   82.09
   3   0 -24 1155.18   82.19
  -3  -3 -24   12.50    3.50
   6  -3 -24    5.40    4.20
   3  -6  24  -10.10   19.30
   5  -4 -24  960.50   71.49
   5  -4 -24  948.01   69.19
  -4  -1 -24 1013.10   69.09
   2   2 -24  212.48   17.30
   2  -4 -24  225.48   16.80
  -4   2 -24  228.28   17.30
  -1  -4 -24   59.99    6.50
   5  -1 -24   62.59    7.60
   4  -5  24   48.40   18.90
   4  -5  24   54.09    6.30
   8  -4 -24  143.89   12.40
   8  -4 -24  109.29   18.40
  -4  -4 -24  141.99   11.30
   4  -8  24  121.49   24.00
   4  -8  24  146.59   11.90
  -5  -2 -24   84.99    8.60
   7  -5 -24  102.59   15.80
   7  -5 -24   95.89    9.20
   2  -7  24   95.59   23.40
   4  -5 -24  984.00   71.39
  -5   1 -24 1066.39   71.39
   4  -5 -24  966.00   72.69
   4   1 -24   63.59    7.80
   5  -4  24   53.09    6.10
  -2  -5 -24 1389.86   96.39
   7  -2 -24 1418.46   96.79
   5  -7  24 1480.65  102.39
   5  -7  24 1177.58   96.69
  10  -5 -24  257.07   25.00
  -5  -5 -24  246.18   18.40
  10  -5 -24  262.37   19.60
   5 -10  24  211.08   19.10
   5 -10  24  254.97   39.00
   9  -6 -24  106.99   18.20
   9  -6 -24  108.49   10.30
   3  -9  24  103.99   25.30
   3  -9  24   78.79    9.60
  -6   0 -24   22.20    4.30
   6  -6 -24   15.80    7.20
   6  -6 -24   26.20    9.40
   0  -6  24   13.20    4.30
   3   3 -24    8.10    5.60
   3  -6 -24    6.70    3.60
   6  -3  24   18.50    3.40
   0  -6 -24    4.90    3.40
   6   0 -24    0.10    5.00
   6  -6  24   -2.40    3.20
   9  -3 -24   18.20    5.70
  -3  -6 -24   18.90    4.10
   6  -9  24    6.00   21.60
   6  -9  24   20.40    4.50
  -6  -6 -24  373.96   27.70
  12  -6 -24  387.66   34.30
  12  -6 -24  402.46   29.20
   6 -12  24  360.76   28.70
   6 -12  24  356.66   49.30
  11  -7 -24  521.95   36.40
  11  -7 -24  469.95   40.60
   4 -11  24  463.65   36.20
   4 -11  24  513.55   51.69
   8  -7 -24 1655.43  117.39
  -7  -1 -24 1770.92  117.09
   8  -7 -24 1588.74  118.79
   1  -8  24 1594.94  117.59
   1  -8  24 1679.73  123.89
   5  -7 -24  103.09   21.70
   5  -7 -24  117.19   10.20
   7  -2  24  114.29    9.60
   2  -7 -24 1380.96   96.79
   5   2 -24 1501.35   97.19
   7  -5  24 1220.68   96.79
   8  -1 -24  824.02   55.79
  -1  -7 -24  795.42   55.19
   7  -8  24  772.12   64.09
   7  -8  24  706.23   55.49
  -4  -7 -24   68.79    8.00
  11  -4 -24   65.49    8.70
   7 -11  24   72.19    9.30
   7 -11  24   69.89   27.00
  14  -7 -24   -3.10   15.00
  14  -7 -24  -24.40   15.00
   7 -14  24  -18.90   32.40
   7 -14  24    6.90    6.20
  13  -8 -24   52.59   15.30
  13  -8 -24   51.89    8.10
   5 -13  24   33.70    7.00
   5 -13  24   58.99   31.20
  10  -8 -24  377.56   32.20
  10  -8 -24  361.16   26.60
   2 -10  24  317.57   26.60
   2 -10  24  371.66   46.20
   7  -8 -24 1606.84  114.59
   7  -8 -24 1666.33  112.99
  -1  -7  24 1511.75  113.09
   4  -8 -24  147.09   12.20
   8  -4  24  145.29   11.90
   7   1 -24  800.22   56.19
   1  -8 -24  801.62   55.59
   8  -7  24  736.93   55.69
   8  -7  24  775.62   63.69
  10  -2 -24   33.80    7.20
  -2  -8 -24   33.10    5.00
   8 -10  24   35.90   25.10
   8 -10  24   23.40    5.50
  13  -5 -24  413.06   31.10
  -5  -8 -24  405.66   28.90
   8 -13  24  342.67   29.90
   8 -13  24  432.66   51.69
  16  -8 -24   48.00   19.00
   8 -16  24   72.19   42.00
   8 -16  24   30.90    8.90
  15  -9 -24  340.17   34.80
  15  -9 -24  253.47   25.60
   6 -15  24  286.47   24.60
   6 -15  24  347.57   57.59
  12  -9 -24   20.30   14.50
   3 -12  24    3.30    5.20
   3 -12  24   15.80   28.50
   9  -9 -24   32.90   12.40
   9  -9 -24   15.50    5.20
   0  -9  24   11.60   25.80
   0  -9  24    3.50    4.00
   6  -9 -24   94.49   18.30
   6  -9 -24  102.69    9.50
  -3  -6  24   77.79    9.30
   3  -9 -24   22.00    4.80
   9  -6  24   32.10    4.70
   0  -9 -24    2.80    4.10
   9   0 -24   -8.10    7.00
   9  -9  24    0.70   22.50
   9  -9  24   -6.50    4.40
  12  -3 -24   98.09   13.70
  -3  -9 -24   76.59    9.20
   9 -12  24  116.39   29.80
   9 -12  24   71.19   10.80
  -6  -9 -24   14.00    5.80
   9 -15  24   33.10   36.70
   9 -15  24   17.80    7.90
  18  -9 -24   21.40   23.90
   9 -18  24    8.50   10.80
   9 -18  24   27.00   47.70
  17 -10 -24  310.67   41.40
   7 -17  24  352.86   69.59
   7 -17  24  336.27   29.10
  14 -10 -24  213.28   18.60
  14 -10 -24  252.77   29.80
   4 -14  24  151.98   17.80
   4 -14  24  214.58   40.80
  11 -10 -24   36.80   14.70
  11 -10 -24   35.10    6.60
   1 -11  24   44.70   28.80
   1 -11  24   31.00    5.90
   8 -10 -24  366.66   26.30
   8 -10 -24  360.66   32.20
  -2  -8  24  323.07   26.30
   5 -10 -24  285.47   26.40
   5 -10 -24  250.37   20.30
   2 -10 -24   25.00    5.00
  10  -8  24   21.10    5.30
  10  -8  24   31.40   21.40
  11  -1 -24   36.90    9.40
  -1 -10 -24   27.20    5.30
  10 -11  24    5.60   26.20
  10 -11  24   33.60    6.60
  -4 -10 -24  373.66   26.60
  10 -14  24  289.27   54.49
  10 -14  24  345.77   28.40
  -7 -10 -24   14.30    7.00
  10 -17  24    2.80   42.70
  10 -17  24   11.60    9.70
  19 -11 -24   -3.90   25.50
   8 -19  24    3.40   11.50
   8 -19  24   13.40   54.19
   5 -16  24  379.86   75.09
   5 -16  24  412.56   32.70
  13 -11 -24   59.59    8.10
  13 -11 -24   37.70   17.70
   2 -13  24   63.19   34.20
   2 -13  24   51.39    7.80
  10 -11 -24   49.00    6.80
  10 -11 -24   39.30   14.90
  -1 -10  24   67.49   29.40
  -1 -10  24   34.70    6.20
   7 -11 -24  527.85   36.40
   7 -11 -24  507.15   41.30
  -4  -7  24  454.45   36.40
   4 -11 -24   71.09    9.10
   1 -11 -24   28.20    5.40
  11 -10  24   30.60    6.70
  11 -10  24    4.60   24.80
  -2 -11 -24   49.70    6.70
  11 -13  24   42.50   31.20
  11 -13  24   48.90    8.70
  -5 -11 -24  178.18   16.00
  11 -16  24  153.28   19.40
  11 -19  24    3.20   52.59
  11 -19  24  -22.00   13.00
  18 -12 -24   16.30   23.90
   6 -18  24   12.70    9.90
   6 -18  24  -15.40   51.59
  15 -12 -24  111.19   15.10
  15 -12 -24   84.99   22.30
   3 -15  24   91.29   13.70
   3 -15  24   77.09   42.40
  12 -12 -24   24.20    7.20
  12 -12 -24   21.30   16.80
   0 -12  24   39.30   34.50
   0 -12  24   22.00    6.40
   9 -12 -24    4.10   14.90
   9 -12 -24   11.90    5.80
  -3  -9  24   12.20    5.00
   6 -12 -24  382.46   27.50
  -6  -6  24  340.37   27.30
   3 -12 -24   90.39   10.40
   0 -12 -24  255.77   21.80
  12 -12  24  370.66   48.90
  -3 -12 -24  348.77   25.40
  12 -15  24  338.37   60.19
  12 -15  24  287.57   27.80
  12 -18  24   21.40   46.80
  12 -18  24   11.40   12.30
  17 -13 -24  461.85   47.70
   4 -17  24  347.47   33.20
   4 -17  24  432.06   75.59
  14 -13 -24   82.09   10.40
  14 -13 -24   85.99   21.80
   1 -14  24   59.99    9.70
   1 -14  24  100.59   40.30
  11 -13 -24   57.09    8.30
  11 -13 -24   73.19   18.50
  -2 -11  24   82.09   34.70
  -2 -11  24   40.30    7.60
   8 -13 -24   53.59    7.30
   8 -13 -24   59.99   17.70
  -5  -8  24   38.00    6.80
  -8  -5  24  279.57   22.10
   2 -13 -24   53.79    7.30
  13 -11  24   21.00   26.60
  -1 -13 -24   75.49   11.10
  13 -14  24   81.49   34.60
  13 -17  24    2.60   42.30
  16 -14 -24  110.19   26.80
  16 -14 -24   83.29   12.90
   2 -16  24   73.39   48.40
   2 -16  24   92.69   12.30
  13 -14 -24   83.49   23.00
  13 -14 -24   84.09   10.50
  -1 -13  24   82.19   40.60
  -1 -13  24   63.49    9.50
  10 -14 -24  218.88   18.00
  10 -14 -24  204.48   33.70
  -4 -10  24  151.58   16.80
  -4 -10  24  246.48   42.10
   7 -14 -24    2.10    6.00
  -7  -7  24    4.50    5.30
   4 -14 -24  347.67   27.30
  14 -10  24  334.97   47.20
 -10  -4  24  362.06   27.20
   1 -14 -24   65.29    8.80
  14 -13  24   45.00   33.40
  -2 -14 -24   29.60    9.70
  14 -16  24  -25.00   40.20
  18 -15 -24  203.98   32.80
   3 -18  24  223.38   61.19
   3 -18  24  137.79   17.70
  15 -15 -24  770.12   61.39
  15 -15 -24  619.24   49.10
   0 -15  24  560.64   48.60
   0 -15  24  728.93   94.49
  12 -15 -24   92.49   13.70
  12 -15 -24   89.09   25.00
  -3 -12  24   93.99   13.10
  -3 -12  24   98.19   41.70
   9 -15 -24  329.27   39.50
   9 -15 -24  313.97   25.30
  -6  -9  24  302.17   25.00
   6 -15 -24   21.50    7.10
  -9  -6  24    8.00    6.00
   3 -15 -24  367.36   27.90
  15 -12  24  421.26   53.19
 -12  -3  24  310.97   27.40
   0 -15 -24   74.39   10.00
  15 -15  24   41.50   42.90
  -3 -15 -24   -1.30    9.90
  15 -18  24   23.60   49.99
  17 -16 -24   15.40   30.30
   1 -17  24   29.10   10.50
   1 -17  24   11.10   55.69
  14 -16 -24   97.79   27.90
  14 -16 -24   72.29   12.10
  -2 -14  24   66.99   10.90
  11 -16 -24  473.65   37.80
  11 -16 -24  571.94   52.59
  -5 -11  24  609.84   73.09
  -5 -11  24  434.76   37.50
   8 -16 -24   27.90    8.20
  -8  -8  24   42.70    7.50
   5 -16 -24  196.48   17.90
 -11  -5  24  161.48   16.80
   2 -16 -24   32.30    8.60
  -1 -16 -24   19.30    9.60
  16 -17  24   10.70   48.10
  16 -17 -24   31.20   31.30
  -1 -16  24   39.80   59.29
  -1 -16  24   18.90   10.40
  13 -17 -24  459.05   35.40
  13 -17 -24  547.25   55.89
  -4 -13  24  355.86   34.10
  -4 -13  24  404.86   94.59
  10 -17 -24  346.47   46.40
  10 -17 -24  331.37   30.70
  -7 -10  24  283.07   57.49
  -7 -10  24  333.97   27.10
   7 -17 -24   12.60    8.40
   4 -17 -24   14.00    8.70
 -13  -4  24   11.60    7.10
   1 -17 -24   -2.70    9.40
  17 -16  24  -34.60   49.00
 -16  -1  24   17.40    8.30
  15 -18 -24  220.18   38.00
  15 -18 -24  150.68   22.50
  -3 -15  24  162.58   20.80
  -3 -15  24  203.58   65.79
  12 -18 -24   24.00   32.30
  12 -18 -24   18.60   10.70
  -6 -12  24    5.50    8.70
   9 -18 -24   14.60   10.00
  -9  -9  24   12.30    8.20
   6 -18 -24   52.89   10.60
 -12  -6  24   35.60    8.50
   3 -18 -24    8.60   10.00
  18 -15  24    7.30   49.40
 -15  -3  24   16.00    8.20
  11 -19 -24    7.70   35.10
  11 -19 -24   13.30   11.20
  -8 -11  24   22.40    9.30
   8 -19 -24   -1.60   10.20
 -11  -8  24   16.80    8.70
   1  -1 -25  338.07   24.80
   0   1 -25  324.77   25.00
  -1   0 -25  351.06   24.90
  -1   3 -25    5.20    4.90
  -2  -1 -25    3.80    3.40
   3  -2 -25   11.80    3.90
   2   0 -25   14.50    4.10
  -2   2 -25    5.80    4.10
   0  -2 -25    0.00    3.40
  -3  -2 -25   17.70    3.90
   5  -3 -25   14.70    4.40
   1   2 -25    5.40    4.10
  -3   1 -25    4.10    4.10
   2  -3 -25   -1.70    3.30
   4  -1 -25  143.99   12.60
  -1  -3 -25  161.48   12.30
   7  -4 -25  113.19   10.70
  -4  -3 -25  131.59   11.00
   3  -7  25   94.29   10.40
   3  -7  25  168.28   31.00
   4  -4 -25    9.00    3.80
  -4   0 -25   17.60    4.20
   1  -4 -25  159.48   12.30
   3   1 -25  142.69   13.10
   6  -2 -25  132.29   12.70
  -2  -4 -25  136.49   12.00
   4  -6  25  177.68   12.50
  -5  -4 -25  756.32   53.29
   9  -5 -25  801.22   53.89
   9  -5 -25  767.82   56.29
   4  -9  25  637.64   65.29
   6  -5 -25    7.70    4.10
   6  -5 -25   10.70    8.90
   2   3 -25   12.70    5.60
  -5   2 -25   14.10    5.10
   0  -5 -25  124.79   10.40
   5   0 -25  130.19   11.40
   5  -5  25   98.29   22.10
   5  -5  25  127.79   10.60
   8  -3 -25   58.99    9.40
  -3  -5 -25   82.39    7.90
   5  -8  25   46.00   22.70
   5  -8  25   97.29    8.80
  11  -6 -25    4.60    9.40
  -6  -5 -25    3.90    4.10
  11  -6 -25  -11.40   11.90
   5 -11  25    4.50    4.70
   5 -11  25  -15.40   26.40
   8  -6 -25   10.40    4.90
   8  -6 -25   -4.70   10.40
   2  -8  25    9.90    3.90
   2  -8  25   10.30   23.00
  -6   1 -25   18.10    5.10
   5  -6 -25   12.30    3.90
   5  -6 -25   10.00    9.90
   2  -6 -25  132.49   10.80
   4   2 -25  115.39   11.90
  -1  -6 -25    3.10    3.70
   7  -1 -25   12.30    5.30
   6  -7  25    8.60    3.80
   6  -7  25   -4.90   20.20
  10  -4 -25   22.20    6.30
  -4  -6 -25   18.00    4.30
   6 -10  25   26.80    5.30
   6 -10  25    8.30   24.30
  13  -7 -25  116.69   23.60
  13  -7 -25   86.89   13.40
   6 -13  25   94.99   33.60
   6 -13  25   97.69   11.90
  -7  -3 -25  123.99   10.90
  10  -7 -25  116.39   21.10
  10  -7 -25  130.69   12.20
   3 -10  25   93.69   29.30
   4  -7 -25  117.29    9.90
   7  -3  25   95.69    9.20
   1  -7 -25    2.10    3.60
   6   1 -25   -1.80    5.50
   7  -6  25   11.60    3.80
   7  -6  25    2.10   21.50
  -2  -7 -25   90.79    8.60
   9  -2 -25   65.29    8.90
   7  -9  25   95.69    9.60
   7  -9  25   48.80   24.50
  12  -5 -25   -0.50    7.40
  -5  -7 -25   12.50    4.50
   7 -12  25  -19.90   28.10
   7 -12  25   18.30    5.70
  15  -8 -25    2.20   16.90
   7 -15  25    7.40    7.50
   7 -15  25    1.30   37.70
  12  -8 -25  358.56   28.80
  12  -8 -25  369.86   35.20
   4 -12  25  369.96   50.69
   4 -12  25  395.76   28.80
   9  -8 -25  240.58   26.30
   9  -8 -25  269.67   20.50
   1  -9  25  238.88   41.80
   1  -9  25  279.77   20.60
   6  -8 -25   11.80    4.30
   6  -8 -25    7.90   10.50
  -2  -6  25   13.70    4.30
   3  -8 -25   75.69    8.60
   8  -5  25   93.19    8.60
   0  -8 -25  152.18   12.30
   8   0 -25  170.38   14.80
   8  -8  25  125.29   12.70
  -3  -8 -25  527.25   37.20
  11  -3 -25  509.95   38.40
   8 -11  25  497.85   37.90
   8 -11  25  515.85   54.59
  -6  -8 -25   15.00    5.30
  14  -6 -25   33.10   10.70
   8 -14  25    6.30    6.80
   8 -14  25   33.30   34.60
  17  -9 -25   60.39   23.10
   8 -17  25   72.39   46.50
  14  -9 -25  156.58   16.80
   5 -14  25  164.78   39.00
   5 -14  25  153.88   15.70
  11  -9 -25  151.68   24.70
  11  -9 -25  169.58   14.80
   2 -11  25  155.78   33.50
   2 -11  25  163.48   14.50
   8  -9 -25  273.47   21.90
  -1  -8  25  296.17   22.00
   5  -9 -25  728.83   57.69
   5  -9 -25  807.22   55.19
   2  -9 -25   82.09    9.50
   7   2 -25   77.79   12.60
   9  -7  25  102.09    9.70
  10  -1 -25   65.79    9.50
  -1  -9 -25   75.19    8.50
   9 -10  25   62.29    9.70
   9 -10  25   29.50   25.60
  13  -4 -25   41.20   10.70
  -4  -9 -25   55.69    8.80
   9 -13  25   83.99   33.00
   9 -13  25   76.59    8.90
  -7  -9 -25   37.90    6.90
   9 -16  25   31.40    9.50
  19 -10 -25  -36.00   26.10
   9 -19  25   -3.00   11.60
   9 -19  25  -12.00   53.39
   6 -16  25  113.49   16.10
  13 -10 -25  775.02   58.99
  13 -10 -25  843.82   64.09
   3 -13  25  862.41   59.29
   3 -13  25  751.92   76.39
  10 -10 -25  330.97   35.70
  10 -10 -25  400.76   29.60
   0 -10  25  454.15   29.80
   0 -10  25  334.27   50.59
   7 -10 -25  144.89   13.60
  -3  -7  25  160.68   13.20
   4 -10 -25   24.20    5.30
  10  -6  25   27.30    5.40
   9   1 -25   61.49   10.60
   1 -10 -25   75.19    8.70
  10  -9  25   81.29    9.90
  10  -9  25   53.19   24.60
  12  -2 -25  479.45   38.20
  -2 -10 -25  498.15   36.00
  10 -12  25  562.14   37.50
  10 -12  25  369.66   55.29
  -5 -10 -25   -2.50    6.20
  10 -15  25    4.00    7.90
  10 -15  25   -4.90   37.70
  10 -18  25   19.80   11.00
  10 -18  25  -12.90   48.70
  18 -11 -25   75.19   24.70
   7 -18  25   49.50   12.10
   7 -18  25  -56.29   51.59
  15 -11 -25  100.49   20.90
  15 -11 -25   70.29   11.50
   4 -15  25   94.49   13.40
   4 -15  25   45.60   41.90
  12 -11 -25   14.40    6.50
  12 -11 -25   -2.80   15.80
   1 -12  25   12.10   33.90
   1 -12  25    3.80    5.70
   9 -11 -25  128.19   25.50
   9 -11 -25  192.38   15.60
  -2  -9  25  177.98   15.00
   6 -11 -25    0.00   12.70
   6 -11 -25    0.80    4.90
  -5  -6  25    4.50    4.30
   3 -11 -25  517.15   37.80
  11   0 -25    7.30   10.60
   0 -11 -25   13.20    5.10
  11 -11  25   -5.30   27.70
  11 -11  25   10.10    6.80
  -3 -11 -25   58.19    7.70
  11 -14  25   28.40   35.10
  11 -14  25   53.59    9.70
  -6 -11 -25   87.19   13.10
  11 -17  25   41.30   46.60
  11 -17  25   90.79   13.50
  17 -12 -25   75.19   24.50
   5 -17  25   97.39   13.00
   5 -17  25   53.49   50.09
  14 -12 -25   95.89   21.60
  14 -12 -25   82.79   13.20
   2 -14  25   78.79   10.20
   2 -14  25   43.20   40.00
  11 -12 -25  -15.00   16.40
  11 -12 -25    0.90    6.30
  -1 -11  25   16.40    5.60
  -1 -11  25   -5.50   32.50
   8 -12 -25  346.37   36.40
   8 -12 -25  387.76   28.70
  -4  -8  25  384.06   28.60
   5 -12 -25   12.80    5.50
  -7  -5  25   21.90    5.20
   2 -12 -25  537.25   37.40
  12 -10  25  448.86   54.99
  -1 -12 -25  251.87   19.60
  12 -13  25  193.78   39.80
  -4 -12 -25  111.79   13.30
  12 -16  25  105.19   13.70
  12 -16  25   57.99   44.30
  16 -13 -25   84.39   13.60
  16 -13 -25   78.39   24.10
   3 -16  25   69.49   12.30
   3 -16  25  -16.50   46.20
  13 -13 -25   56.49   21.10
  13 -13 -25   66.99    9.80
   0 -13  25   93.39   12.00
   0 -13  25   34.10   39.20
  10 -13 -25  809.52   66.79
  10 -13 -25  831.02   61.59
  -3 -10  25  887.51   61.69
  -3 -10  25  884.91   80.69
   7 -13 -25   99.69   11.80
   7 -13 -25   78.29   19.10
  -6  -7  25  115.29   11.30
   4 -13 -25   73.39   10.60
   1 -13 -25  254.77   20.80
  13 -12  25  248.08   48.30
  -2 -13 -25  168.58   15.90
  13 -15  25  113.69   42.90
  -5 -13 -25   62.49   11.10
  13 -18  25   -0.20   45.70
  18 -14 -25   32.60   27.20
   4 -18  25   27.20   58.69
  15 -14 -25  106.79   17.30
  15 -14 -25  147.29   26.40
   1 -15  25  134.69   18.60
  12 -14 -25   83.89   21.80
  12 -14 -25   89.29   13.50
  -2 -12  25   74.29    9.90
  -2 -12  25   77.69   40.20
   9 -14 -25  205.28   31.70
   9 -14 -25  145.99   15.10
  -5  -9  25  124.09   14.00
   6 -14 -25   16.40    6.50
  -8  -6  25    0.40    4.90
   3 -14 -25   60.79    8.30
  14 -11  25   28.30   29.90
   0 -14 -25  249.18   21.20
  -3 -14 -25    1.60    8.90
  14 -17  25  -22.70   44.30
  17 -15 -25   30.60   28.30
   2 -17  25   38.30   53.99
   2 -17  25    6.50   10.00
  14 -15 -25  193.08   38.10
  14 -15 -25  146.89   18.40
  -1 -14  25  148.29   17.40
  -1 -14  25   35.10   62.99
  11 -15 -25   68.39   23.80
  11 -15 -25   80.29   10.90
  -4 -11  25   31.30   41.60
  -4 -11  25  107.69   12.70
   8 -15 -25   10.00    7.10
  -7  -8  25    8.30    6.10
   5 -15 -25    4.50    6.90
 -10  -5  25    3.80    5.80
   2 -15 -25  170.68   16.10
  15 -13  25   81.89   38.30
  -1 -15 -25    7.10    8.60
  15 -16  25  -27.80   45.20
  16 -16 -25  150.58   22.90
  16 -16 -25  243.58   47.40
   0 -16  25  153.38   57.79
   0 -16  25  161.38   20.50
  13 -16 -25   99.39   27.70
  13 -16 -25   65.89   11.90
  -3 -13  25   82.69   11.10
  -3 -13  25  -59.69   64.49
  10 -16 -25   66.29   26.30
  10 -16 -25   79.99   11.50
  -6 -10  25   63.19   48.10
  -6 -10  25  116.29   13.30
   7 -16 -25   29.90    8.60
  -9  -7  25   34.90    7.60
   4 -16 -25  127.99   15.30
 -12  -4  25  114.59   14.40
   1 -16 -25    6.80    8.60
  16 -15  25   -7.70   42.20
  15 -17 -25   -1.60   29.80
  15 -17 -25    6.10   14.20
  -2 -15  25   18.50   59.19
  -2 -15  25    9.80    9.60
  12 -17 -25  108.79   31.50
  -5 -12  25  124.29   16.30
   9 -17 -25   31.90    9.70
  -8  -9  25   26.20    8.00
   6 -17 -25   66.79   11.00
 -11  -6  25   84.09   10.50
   3 -17 -25    0.40    8.80
 -14  -3  25   10.40    7.60
  17 -14  25  -46.60   44.20
  14 -18 -25  -11.40   33.30
  14 -18 -25   20.50   12.40
  -4 -14  25   21.70   10.20
  -4 -14  25   33.70   59.29
  11 -18 -25   33.70   33.00
  11 -18 -25   63.19   11.90
  -7 -11  25   57.39   10.40
   8 -18 -25   12.30    9.70
 -10  -8  25    3.50    7.70
   5 -18 -25   57.69   11.10
 -13  -5  25   54.49    9.90
  10 -19 -25    1.90   10.90
  -9 -10  25    9.80    9.40
  -1   1 -26  334.17   25.70
   1   0 -26  348.57   25.50
   0  -1 -26  359.06   25.50
   2  -2 -26   73.69    8.00
  -1  -2 -26 1047.90   75.29
  -2   3 -26 1088.29   75.59
   3  -1 -26 1049.20   75.39
  -3  -1 -26  104.99    9.20
   4  -3 -26   91.39    9.30
   1  -3 -26 1032.10   75.09
  -3   2 -26 1070.99   75.29
   2   1 -26 1074.79   75.39
   5  -2 -26  329.97   23.50
  -2  -3 -26  266.67   23.40
   3  -5  26  349.17   23.60
  -4  -2 -26   18.70    4.90
   6  -4 -26   26.40    5.00
   2  -6  26   26.90    4.50
   1   3 -26  108.69   11.50
   3  -4 -26  130.39   12.80
   4   0 -26  360.66   27.90
   0  -4 -26  361.46   27.50
   4  -4  26  372.26   39.40
   4  -4  26  408.96   27.70
   7  -3 -26  142.79   12.90
  -3  -4 -26  147.39   12.20
   4  -7  26  156.68   12.90
   4  -7  26  164.78   32.50
  -5  -3 -26  123.69   10.60
   8  -5 -26  157.98   18.60
   8  -5 -26  102.59   14.50
   3  -8  26  110.79   11.00
   3  -8  26   86.09   25.50
  -5   0 -26   23.40    5.90
   5  -5 -26   24.80    9.30
   5  -5 -26   24.10    4.70
   2  -5 -26  323.47   24.80
   3   2 -26  336.17   25.60
   5  -3  26  353.86   25.00
  -1  -5 -26  320.17   22.80
   6  -1 -26  303.37   23.40
   5  -6  26  268.27   39.00
   5  -6  26  314.67   23.10
   9  -4 -26    7.40    5.70
  -4  -5 -26   10.90    4.20
   5  -9  26    7.60   24.20
   5  -9  26   12.00    5.10
  -6  -4 -26  252.87   18.70
  10  -6 -26  230.18   19.80
  10  -6 -26  248.28   26.00
   4 -10  26  221.38   42.90
   4 -10  26  251.97   19.60
   7  -6 -26   37.00   10.80
   7  -6 -26   46.10    5.80
  -6  -1 -26   32.60    5.70
   1  -7  26   47.70    6.80
   4  -6 -26   21.90    4.40
   4  -6 -26   26.40   10.80
   6  -2  26   33.60    4.30
   5   1 -26  300.57   23.40
   1  -6 -26  298.97   22.60
   6  -5  26  275.87   36.40
   6  -5  26  324.67   22.80
   8  -2 -26   38.40    6.50
  -2  -6 -26   33.80    4.80
   6  -8  26   28.40   23.00
   6  -8  26   33.00    5.40
  -5  -6 -26  162.68   13.10
  11  -5 -26  165.98   20.80
   6 -11  26  150.68   30.90
   6 -11  26  147.69   14.50
  12  -7 -26   61.09   15.00
  12  -7 -26   64.49    8.70
   5 -12  26   42.30   31.30
   5 -12  26   73.79   10.00
   9  -7 -26  345.37   25.80
   9  -7 -26  354.26   31.30
  -7  -2 -26  342.87   25.30
   2  -9  26  328.97   25.80
   2  -9  26  328.17   45.00
   6  -7 -26   39.30   11.60
   6  -7 -26   54.39    7.60
  -1  -6  26   66.19    7.60
   3  -7 -26  135.89   11.90
   4   3 -26  153.28   14.00
   7  -4  26  137.49   11.80
   7   0 -26  617.04   42.70
   0  -7 -26  555.24   41.80
   7  -7  26  647.14   53.09
   7  -7  26  534.85   42.10
  10  -3 -26  177.08   16.20
  -3  -7 -26  173.48   14.40
   7 -10  26  202.08   41.00
  13  -6 -26   96.19   17.10
  -6  -7 -26   88.89    9.50
  13  -6 -26   68.99   10.50
   7 -13  26   70.09    9.20
   7 -13  26   54.39   34.50
  14  -8 -26    9.50   16.50
  14  -8 -26   20.80    9.00
   6 -14  26   11.10   35.60
   6 -14  26    6.70    6.60
  11  -8 -26  288.37   29.10
  11  -8 -26  256.77   21.30
   3 -11  26  240.08   21.00
   3 -11  26  348.57   47.80
   8  -8 -26  247.58   19.30
   0  -8  26  248.98   19.70
   5  -8 -26  126.69   19.20
   5  -8 -26  137.99   11.70
   8  -3  26  122.39   11.20
   6   2 -26   29.00    7.60
   2  -8 -26   32.60    5.00
   8  -6  26   35.00    5.10
  -1  -8 -26  349.87   25.00
   9  -1 -26  331.67   26.30
   8  -9  26  328.27   25.60
   8  -9  26  322.37   43.90
  12  -4 -26  954.60   70.49
  -4  -8 -26 1031.40   69.49
   8 -12  26  970.20   83.49
   8 -12  26  938.51   70.29
  -7  -8 -26   79.19   10.20
   8 -15  26   82.69   42.00
   8 -15  26   71.39   10.60
   7 -16  26   21.10    9.00
  13  -9 -26  416.36   36.40
  13  -9 -26  310.37   28.10
   4 -13  26  378.36   56.09
   4 -13  26  360.16   28.10
  10  -9 -26   12.70   13.90
  10  -9 -26   47.10    6.30
   1 -10  26   29.80   29.20
   1 -10  26   33.50    6.10
   7  -9 -26  352.96   25.00
   7  -9 -26  332.87   30.80
  -2  -7  26  302.87   24.80
   4  -9 -26   20.30    4.80
   9  -5  26   17.10    4.80
   1  -9 -26  358.86   25.90
   8   1 -26  329.17   27.30
   9  -8  26  346.47   42.70
   9  -8  26  342.97   26.20
  11  -2 -26   80.59   10.70
  -2  -9 -26   78.99    9.10
   9 -11  26   58.89    8.70
   9 -11  26   76.79   29.50
  -5  -9 -26  752.52   54.29
   9 -14  26  765.02   76.39
   9 -14  26  752.02   55.59
   9 -17  26  545.75   43.50
   9 -17  26  559.34   79.59
  18 -10 -26   -1.10   24.20
   8 -18  26  -42.40   52.89
   8 -18  26   10.80   11.20
  15 -10 -26  135.69   18.10
  15 -10 -26  151.18   22.90
   5 -15  26  134.09   15.80
   5 -15  26  106.59   42.70
  12 -10 -26   70.29   16.60
  12 -10 -26   55.69    8.10
   2 -12  26   46.20    7.60
   2 -12  26   11.40   33.60
   9 -10 -26   39.40    6.50
   9 -10 -26   30.10   14.10
  -1  -9  26   46.20   30.70
  -1  -9  26   36.30    6.10
   6 -10 -26  244.08   27.40
   6 -10 -26  273.57   20.40
  -4  -6  26  255.17   20.40
   3 -10 -26  185.18   15.10
  10  -7  26  167.68   15.10
   0 -10 -26    6.40    4.80
  10   0 -26   -7.50    9.10
  10 -10  26   -0.90    5.70
  10 -10  26  -44.70   26.90
  -3 -10 -26   62.39    9.60
  10 -13  26   51.99    9.00
  10 -13  26   70.09   34.10
  -6 -10 -26    3.60    6.60
  10 -16  26    1.30   49.30
  10 -16  26    8.50    9.40
  17 -11 -26   75.19   24.50
   6 -17  26  117.29   52.09
  14 -11 -26  169.48   18.00
  14 -11 -26  202.78   31.10
   3 -14  26  181.88   42.90
   3 -14  26  170.68   17.50
  11 -11 -26  934.11   65.89
  11 -11 -26  830.22   60.89
   0 -11  26  907.11   77.69
   0 -11  26  736.23   60.99
   8 -11 -26  262.97   29.60
   8 -11 -26  275.47   20.70
  -3  -8  26  243.28   20.70
   5 -11 -26  178.48   15.40
   2 -11 -26   87.49   10.00
  -1 -11 -26  139.69   12.70
  11 -12  26  108.99   12.90
  11 -12  26  109.99   33.00
  -4 -11 -26  173.88   15.90
  11 -15  26  156.38   19.30
  11 -15  26  157.58   43.50
  11 -18  26   36.70   52.49
  11 -18  26   12.70   12.30
  16 -12 -26   21.60   22.30
   4 -16  26   17.40    9.00
   4 -16  26  -31.50   46.20
  13 -12 -26   11.30   19.10
   1 -13  26   34.80    7.50
   1 -13  26  -11.20   37.50
  10 -12 -26   55.49   17.30
  10 -12 -26   54.89    8.30
  -2 -10  26   91.19   35.50
  -2 -10  26   67.39    9.80
   7 -12 -26   75.59   10.50
   7 -12 -26   69.49   16.20
  -5  -7  26   68.09    9.40
   4 -12 -26  985.70   70.59
   1 -12 -26  130.39   12.70
  12 -11  26  110.19   32.30
  -2 -12 -26   91.39   11.50
  12 -14  26   47.10   38.90
  -5 -12 -26   11.00    8.50
  12 -17  26    2.80   47.30
  12 -17  26  -13.00   15.00
  18 -13 -26   37.00   26.70
   5 -18  26  -25.40   56.29
   5 -18  26   20.80   11.10
  15 -13 -26  177.08   35.50
  15 -13 -26  102.99   17.10
   2 -15  26  122.29   16.00
  12 -13 -26   20.00   19.40
  12 -13 -26   25.40    8.10
  -1 -12  26   86.39   38.40
  -1 -12  26   34.40    7.30
   9 -13 -26  357.86   38.00
   9 -13 -26  394.76   28.70
  -4  -9  26  347.37   28.20
   6 -13 -26   92.89   11.20
  -7  -6  26   69.49   10.50
   3 -13 -26   59.59    7.90
  13 -10  26   47.70   26.60
   0 -13 -26  109.49   12.10
  13 -13  26   58.39   36.20
  -3 -13 -26   14.80    9.00
  13 -16  26  -16.80   43.80
  17 -14 -26  164.98   30.10
   3 -17  26   52.69   55.59
   3 -17  26  156.88   20.30
  14 -14 -26  123.79   16.20
  14 -14 -26   89.39   42.10
   0 -14  26   96.19   14.90
   0 -14  26  113.69   48.60
  11 -14 -26  157.68   17.20
  11 -14 -26  185.98   33.00
  -3 -11  26  118.29   42.50
  -3 -11  26  179.88   16.40
   8 -14 -26   23.00    7.20
   8 -14 -26   14.70   18.60
  -6  -8  26   17.90    6.30
   5 -14 -26  760.32   55.49
  -9  -5  26  764.92   55.59
   2 -14 -26   95.79   12.10
  14 -12  26   44.90   32.90
  -1 -14 -26   90.99   15.40
  14 -15  26   77.09   43.30
  -4 -14 -26  358.16   28.70
  14 -18  26  252.57   57.49
  16 -15 -26   57.59   13.00
  16 -15 -26   31.50   27.80
   1 -16  26   52.89   10.80
   1 -16  26   62.69   54.99
  -2 -13  26    3.80   47.00
  10 -15 -26  143.89   25.50
  10 -15 -26  136.99   16.70
  -5 -10  26  157.18   15.70
  -5 -10  26  154.28   46.90
   7 -15 -26   77.39    9.80
  -8  -7  26   71.89   11.60
   4 -15 -26  198.48   18.50
 -11  -4  26  197.38   18.20
   1 -15 -26  108.89   14.60
  15 -14  26  108.69   50.99
  -2 -15 -26   29.20   10.20
  15 -17  26   57.39   50.09
  15 -16 -26   51.59   12.80
  15 -16 -26   48.80   29.20
  -1 -15  26   32.00   56.79
  -1 -15  26   52.09   11.00
  12 -16 -26    5.80    9.20
  -4 -12  26  -44.50   47.70
  -4 -12  26    5.90    7.70
   9 -16 -26   12.20    8.60
  -7  -9  26   17.10    7.40
   6 -16 -26    7.90    9.20
 -10  -6  26    7.00    6.90
   3 -16 -26   15.30    8.40
 -13  -3  26    7.20    8.40
  16 -13  26   -5.90   38.90
   0 -16 -26  151.58   18.00
  16 -16  26  126.29   51.09
  14 -17 -26  138.09   32.90
  14 -17 -26  164.58   20.30
  -3 -14  26  133.49   18.90
  -3 -14  26  111.79   57.69
  11 -17 -26   77.39   12.00
  11 -17 -26   66.59   36.40
  -6 -11  26   72.99   10.70
   8 -17 -26  584.14   42.70
  -9  -8  26  533.65   42.30
   5 -17 -26   12.40    9.40
 -12  -5  26   12.90    7.90
   2 -17 -26   45.40   10.50
  17 -15  26  -23.90   49.30
 -15  -2  26   45.40    9.10
  13 -18 -26   -1.10   12.10
  13 -18 -26   19.50   32.20
  -5 -13  26   20.10    9.70
  10 -18 -26    1.80   10.20
  -8 -10  26    7.80    8.40
   7 -18 -26   33.20   10.30
 -11  -7  26   23.60    8.70
   4 -18 -26  403.86   32.60
  18 -14  26  458.85   79.89
 -14  -4  26  358.26   31.50
   0   0 -27 5192.48  365.56
  -1  -1 -27   45.00    6.70
  -1   2 -27   35.70    6.00
   2  -1 -27   58.39    6.80
   1   1 -27   61.49    7.90
   1  -2 -27   57.09    7.20
  -2   1 -27   46.30    6.40
   4  -2 -27    3.20    3.90
  -2  -2 -27    1.70    3.90
   0   3 -27  122.99   13.80
   3  -3 -27  114.39   13.40
  -3   3 -27 3682.73  250.47
   0  -3 -27 3541.65  250.27
   3   0 -27 3434.56  250.37
  -3  -3 -27  148.89   12.30
   6  -3 -27  138.59   12.90
   3  -6  27  106.09   26.00
   3  -6  27  168.28   12.60
   5  -4 -27  479.75   34.90
  -4  -1 -27  473.85   34.50
  -4   2 -27    5.10    5.20
   2   2 -27  -11.00    4.80
   2  -4 -27   -0.50    3.60
  -1  -4 -27   60.09    7.30
   5  -1 -27   75.19    8.60
   4  -5  27   59.29   22.80
   4  -5  27   57.09    7.30
   8  -4 -27   25.80    9.10
  -4  -4 -27   15.90    4.30
   4  -8  27   35.50   24.50
  -5  -2 -27 1558.84  106.99
   7  -5 -27 1538.85  107.29
   7  -5 -27 1481.35  108.69
   2  -7  27 1553.44  107.59
   2  -7  27 1425.26  114.39
  -5   1 -27  441.76   32.90
   4  -5 -27  456.95   32.70
   4   1 -27   67.29    9.10
   1  -5 -27   63.49    7.20
   5  -4  27   53.09    7.00
  -2  -5 -27  313.67   23.70
   7  -2 -27  305.17   24.40
   5  -7  27  368.16   24.20
   5  -7  27  251.97   41.60
  -5  -5 -27  178.18   13.90
  10  -5 -27  168.18   15.90
   5 -10  27  172.78   31.60
   5 -10  27  159.88   14.80
   9  -6 -27   40.40    6.50
   9  -6 -27   35.20   12.30
  -6  -3 -27   42.00    5.50
   3  -9  27   24.90   26.20
   3  -9  27   54.29    8.00
   6  -6 -27  405.26   32.50
   6  -6 -27  399.16   28.60
  -6   0 -27  417.46   28.70
   0  -6  27  331.57   28.80
   3   3 -27  141.59   14.60
   3  -6 -27  148.09   12.70
   6  -3  27  172.18   12.60
   0  -6 -27  167.38   13.20
   6   0 -27  185.18   14.70
   6  -6  27  153.28   13.50
   6  -6  27  124.79   25.90
   9  -3 -27  492.45   35.30
  -3  -6 -27  484.55   34.40
   6  -9  27  471.15   51.29
   6  -9  27  447.06   35.10
  12  -6 -27  341.37   28.20
  -6  -6 -27  370.26   26.70
  12  -6 -27  361.06   34.60
   6 -12  27  380.36   28.00
   6 -12  27  307.57   53.39
  11  -7 -27   64.29    8.60
  11  -7 -27   70.09   14.50
  -7  -4 -27   72.69    8.60
   4 -11  27   50.59   29.90
   4 -11  27   70.59    9.70
   8  -7 -27   94.89   19.40
  -7  -1 -27   70.39    8.70
   1  -8  27   74.79   27.90
   1  -8  27   54.69    7.50
   5  -7 -27 1515.55  109.09
   5  -7 -27 1497.05  107.49
   7  -2  27 1543.95  107.99
   2  -7 -27  337.77   25.70
   5   2 -27  321.37   26.70
   7  -5  27  379.76   25.90
   8  -1 -27  215.18   18.10
  -1  -7 -27  203.18   16.50
   7  -8  27  229.68   38.10
  11  -4 -27  136.49   19.40
  -4  -7 -27  121.89   10.90
   7 -11  27  114.29   32.00
   7 -11  27   94.89   12.20
  14  -7 -27   33.60   18.20
  14  -7 -27   31.60   10.50
  -7  -7 -27   56.69    8.90
   7 -14  27   87.19   39.50
   7 -14  27   72.49    9.10
  13  -8 -27   31.40   15.60
  13  -8 -27   28.00    8.20
   5 -13  27   36.70   34.70
   5 -13  27   43.50    7.60
  10  -8 -27 1303.07   95.29
  10  -8 -27 1396.46   97.89
   2 -10  27 1304.37   95.59
   2 -10  27 1355.66  105.99
   7  -8 -27   77.79    9.00
  -1  -7  27   65.19    8.50
   4  -8 -27   14.20    4.50
   8  -4  27   14.30    4.30
   1  -8 -27  203.58   17.30
   7   1 -27  239.88   19.50
   8  -7  27  240.98   38.00
  10  -2 -27  162.08   17.20
  -2  -8 -27  186.18   15.00
   8 -10  27  158.98   31.90
   8 -10  27  207.48   16.10
  -5  -8 -27  874.61   62.29
  13  -5 -27  888.51   63.99
   8 -13  27  896.91   81.49
   8 -13  27  833.62   63.29
  16  -8 -27  119.09   30.00
   8 -16  27   98.79   48.30
   8 -16  27   72.69   11.80
  15  -9 -27   13.20   11.30
  15  -9 -27    7.50   18.80
   6 -15  27   15.20   41.00
   6 -15  27   -0.60    7.20
  12  -9 -27   16.40    6.80
  12  -9 -27   28.20   15.30
   3 -12  27   13.40    6.00
   3 -12  27    6.30   32.60
   9  -9 -27  800.22   55.69
   9  -9 -27  797.32   59.09
   0  -9  27  787.92   71.69
   0  -9  27  713.23   55.79
   6  -9 -27   39.50   12.60
   6  -9 -27   40.50    6.20
  -3  -6  27   48.60    6.20
   3  -9 -27  477.75   34.40
   9  -6  27  460.65   34.50
   9   0 -27   19.30    8.30
   0  -9 -27   27.70    5.20
   9  -9  27   42.00   26.30
   9  -9  27   32.50    6.20
  12  -3 -27   -4.70    9.20
  -3  -9 -27    0.80    5.10
   9 -12  27   16.70    6.30
   9 -12  27  -16.40   31.40
  -6  -9 -27    4.20    6.20
   9 -15  27  -46.60   40.90
   9 -15  27   -5.90    7.90
   9 -18  27  -51.69   54.09
  17 -10 -27  212.38   38.70
   7 -17  27  213.88   54.99
   7 -17  27  208.98   23.00
  14 -10 -27   15.10   18.10
  14 -10 -27    8.20    8.30
   4 -14  27  -16.70   39.10
   4 -14  27   12.20    7.00
  11 -10 -27  229.48   20.00
  11 -10 -27  241.98   29.40
   1 -11  27  264.47   20.00
   1 -11  27  193.98   38.70
   8 -10 -27 1374.36   96.39
   8 -10 -27 1370.16   98.99
  -2  -8  27 1320.17   96.69
   5 -10 -27  197.98   16.40
   2 -10 -27  190.08   15.10
  10  -8  27  179.78   15.90
  10  -8  27  142.49   29.00
  -1 -10 -27    4.00    5.10
  11  -1 -27    5.70    9.90
  10 -11  27  -21.60   29.30
  10 -11  27    9.10    6.60
  -4 -10 -27    1.20    5.90
  10 -14  27    1.20    7.70
  10 -14  27  -24.30   37.40
  10 -17  27  286.97   55.49
  10 -17  27  231.08   25.90
  16 -11 -27   60.29   22.10
   5 -16  27   57.99   10.50
   5 -16  27   -8.00   47.10
  13 -11 -27  383.56   28.70
  13 -11 -27  402.76   38.20
   2 -13  27  350.06   28.70
   2 -13  27  270.77   48.70
  10 -11 -27  218.58   29.90
  10 -11 -27  265.97   20.20
  -1 -10  27  197.18   39.80
  -1 -10  27  247.38   20.00
   7 -11 -27   62.29   15.40
   7 -11 -27   72.59    9.80
  -4  -7  27   64.39    8.90
   4 -11 -27  121.89   12.30
   1 -11 -27   14.40    5.60
  11 -10  27    5.00   28.00
  -2 -11 -27   18.50    6.30
  11 -13  27   33.40   35.50
  11 -13  27   11.50    8.60
  -5 -11 -27  747.73   51.49
  11 -16  27  804.22   83.89
  11 -16  27  607.14   53.59
  18 -12 -27   26.00   25.80
   6 -18  27   34.10   56.69
   6 -18  27   22.30   11.80
  15 -12 -27    5.70   26.50
  15 -12 -27  -12.80    9.60
   3 -15  27   10.20    8.00
  12 -12 -27  211.18   32.90
  12 -12 -27  228.88   19.20
   0 -12  27  189.38   42.70
   0 -12  27  221.78   19.30
   9 -12 -27   15.20   16.40
   9 -12 -27    3.90    6.20
  -3  -9  27    8.70    5.30
   6 -12 -27  400.56   30.40
  -6  -6  27  401.96   30.40
   3 -12 -27   -0.50    5.60
   0 -12 -27  423.26   32.10
  12 -12  27  432.26   59.49
  -3 -12 -27    5.00    7.10
  12 -15  27  -32.00   53.79
  -6 -12 -27  204.38   20.10
  12 -18  27  185.98   58.59
  17 -13 -27  405.36   49.10
   4 -17  27  434.36   81.29
   4 -17  27  385.36   34.20
  14 -13 -27  290.27   54.69
  14 -13 -27  282.37   24.50
   1 -14  27  264.77   50.69
   1 -14  27  284.57   24.50
  11 -13 -27  373.36   40.50
  11 -13 -27  355.86   29.20
  -2 -11  27  373.66   29.00
  -2 -11  27  389.56   60.19
   8 -13 -27   47.30   17.10
   8 -13 -27   38.30    7.40
  -5  -8  27   27.00    6.70
   5 -13 -27  876.61   61.89
  -8  -5  27  838.02   62.09
   2 -13 -27   23.40    6.60
  13 -11  27    3.00   31.10
  -1 -13 -27   43.90    8.30
  13 -14  27   20.30   40.40
  -4 -13 -27   11.30    9.30
  13 -17  27   32.50   48.70
  16 -14 -27   36.20   25.30
  16 -14 -27    9.50   12.00
   2 -16  27  -33.50   54.09
   2 -16  27   17.80    9.50
  13 -14 -27  344.97   41.30
  13 -14 -27  293.17   26.20
  -1 -13  27  215.88   52.59
  -1 -13  27  327.67   26.00
  10 -14 -27   18.60   19.70
  10 -14 -27   16.50    7.80
  -4 -10  27   30.10   43.50
  -4 -10  27   25.90    7.20
   7 -14 -27   60.99    8.90
  -7  -7  27   67.69    8.60
   4 -14 -27    1.30    6.50
 -10  -4  27    9.60    6.00
   1 -14 -27   36.60    8.00
  14 -13  27   24.60   36.10
  -2 -14 -27   30.10    9.20
  14 -16  27   21.00   44.80
  15 -15 -27   50.49   11.50
  15 -15 -27   25.30   26.50
   0 -15  27  104.79   54.49
   0 -15  27   46.50   10.40
  12 -15 -27  -16.00   23.30
  12 -15 -27   12.90    8.70
  -3 -12  27   -0.30    8.10
  -3 -12  27  -61.79   44.40
   9 -15 -27   14.80   21.70
   9 -15 -27   18.40    8.10
  -6  -9  27   21.70    7.10
   6 -15 -27    8.70    7.40
  -9  -6  27    3.00    6.20
   3 -15 -27   11.50    8.40
  15 -15  27  -60.09   45.90
  14 -16 -27  -13.20   27.80
  14 -16 -27   10.30   11.40
  -2 -14  27  -35.50   52.49
  -2 -14  27   16.70    9.30
  11 -16 -27   45.80   10.80
  11 -16 -27   59.69   26.10
  -5 -11  27   59.39   50.69
  -5 -11  27   47.60    9.20
   8 -16 -27   64.99   10.50
  -8  -8  27   59.39    9.80
   5 -16 -27  747.73   55.09
   2 -16 -27   29.10    9.30
  16 -14  27   19.20   43.40
  13 -17 -27  386.06   53.29
  13 -17 -27  401.46   32.90
  -4 -13  27  305.37   65.59
  -4 -13  27  408.06   32.60
  10 -17 -27  191.98   20.30
  -7 -10  27  180.38   19.40
  -7 -10  27  276.27  107.69
   7 -17 -27  253.37   23.30
 -10  -7  27  245.18   22.30
   4 -17 -27   22.70    9.60
 -13  -4  27   20.10    8.00
  12 -18 -27   12.80   11.60
  12 -18 -27  -13.10   32.20
  -6 -12  27   26.90   10.10
  -6 -12  27    9.20   60.39
   9 -18 -27   70.39   13.10
  -9  -9  27  103.29   12.40
   6 -18 -27  222.78   21.70
 -12  -6  27  189.98   20.30
  -1   0 -28  224.98   18.30
  -1   3 -28  225.08   19.60
  -2  -1 -28  253.97   18.70
   3  -2 -28  256.57   21.20
   0  -2 -28    9.60    4.30
   2   0 -28   21.20    5.20
  -2   2 -28   14.50    4.90
  -3  -2 -28   71.19    7.70
   5  -3 -28   59.89    8.70
  -3   1 -28  244.68   20.00
   2  -3 -28  274.37   19.80
   4  -1 -28  386.46   30.00
  -1  -3 -28  419.96   29.50
   7  -4 -28  305.97   23.30
  -4  -3 -28  307.07   22.50
   3  -7  28  272.57   41.20
  -4   0 -28  579.24   42.30
   4  -4 -28  594.34   42.30
   3   1 -28  389.66   29.10
   1  -4 -28  383.06   28.20
   6  -2 -28   21.10    9.10
  -2  -4 -28   20.80    4.40
   4  -6  28   32.10    4.90
   4  -6  28   -2.80   22.40
   9  -5 -28    5.90    5.70
   4  -9  28   18.40    5.00
   4  -9  28  -13.90   26.70
  -5  -1 -28  278.27   22.50
   6  -5 -28  292.67   22.80
   1  -6  28  330.87   22.90
  -5   2 -28   55.09    8.70
   2   3 -28   54.89    8.20
   5   0 -28  327.57   27.30
   0  -5 -28  352.86   26.90
   5  -5  28  415.16   27.20
  -3  -5 -28   81.89    8.90
   8  -3 -28   82.09   12.20
   5  -8  28   30.00   27.10
   5  -8  28  105.59   10.00
  11  -6 -28   21.60   13.50
  -6  -5 -28   12.50    5.10
  11  -6 -28   15.40    7.00
   5 -11  28   -9.50   30.20
   5 -11  28   22.80    5.80
   8  -6 -28  145.19   21.00
  -6  -2 -28  146.79   13.20
   8  -6 -28  157.78   13.80
   2  -8  28  182.78   14.00
   2  -8  28  105.49   29.30
   5  -6 -28  304.67   26.70
   5  -6 -28  295.97   22.20
  -6   1 -28  279.47   22.70
   4   2 -28   12.20    8.00
   2  -6 -28   16.10    4.30
   7  -1 -28   94.39   11.60
  -1  -6 -28   98.49    9.50
   6  -7  28   71.59   25.40
   6  -7  28  107.19   10.20
  10  -4 -28   17.60    6.70
  -4  -6 -28   23.20    4.90
   6 -10  28   18.20    5.60
   6 -10  28   38.20   29.00
  13  -7 -28   62.69   10.10
  -7  -6 -28   59.69    9.20
  13  -7 -28   65.09   17.00
   6 -13  28   73.29    9.10
   6 -13  28    7.20   36.90
  -7  -3 -28  275.77   21.40
  10  -7 -28  283.07   22.20
  10  -7 -28  260.07   28.70
   3 -10  28  263.97   46.80
   3 -10  28  293.77   22.20
   7  -7 -28 6562.34  477.25
   7  -7 -28 6681.13  476.35
  -7   0 -28 6779.12  476.25
   0  -7  28 7047.79  476.75
   4  -7 -28  301.67   26.20
   7  -3  28  410.06   26.50
   1  -7 -28  106.29    9.90
   6   1 -28   81.79   11.90
   7  -6  28  114.59   10.40
   7  -6  28   69.29   23.50
   9  -2 -28   14.30    8.40
  -2  -7 -28   14.20    4.60
   7  -9  28   20.20    5.40
   7  -9  28  -18.90   26.30
  -5  -7 -28    3.40    5.10
  12  -5 -28   12.60    7.70
   7 -12  28   -8.30   33.90
   7 -12  28    8.40    6.00
  15  -8 -28  118.09   22.10
   7 -15  28   61.69   45.10
   7 -15  28  127.09   15.90
  12  -8 -28   32.60   15.00
  12  -8 -28    6.10    7.10
   4 -12  28   12.60   33.30
   4 -12  28    5.70    5.90
  -8  -1 -28    7.40    6.20
   9  -8 -28    9.60    5.50
   9  -8 -28    3.40   12.90
   1  -9  28  -21.30   29.60
   1  -9  28   14.40    4.90
   6  -8 -28  159.38   13.60
   6  -8 -28  148.19   21.80
  -2  -6  28  168.38   14.00
   3  -8 -28   75.89    9.30
   8  -5  28   94.59    9.70
   0  -8 -28 1465.25  104.39
   8   0 -28 1413.76  104.99
   8  -8  28 1340.57  112.29
   8  -8  28 1659.43  104.89
  -3  -8 -28  114.19   11.40
   8 -11  28   89.79   33.30
   8 -11  28  125.89   13.00
  -6  -8 -28   53.79    7.60
  14  -6 -28   65.69   13.60
   8 -14  28   33.60   39.60
   8 -14  28   61.89    9.40
  17  -9 -28  272.77   40.40
   8 -17  28  247.58   26.60
  14  -9 -28  195.18   20.70
   5 -14  28  187.18   46.40
   5 -14  28  258.97   20.40
  11  -9 -28   47.30   15.50
  11  -9 -28   34.80    7.30
   2 -11  28   32.40   32.80
   2 -11  28   38.80    6.70
   8  -9 -28    4.00    5.20
   8  -9 -28    3.60   12.10
  -1  -8  28   13.60    5.20
   5  -9 -28   22.20    5.10
   5  -9 -28    7.70   11.90
   7   2 -28   10.60    9.60
   2  -9 -28   12.40    4.90
   9  -7  28   21.70    5.70
  10  -1 -28   13.20    8.70
  -1  -9 -28   14.80    5.20
   9 -10  28   21.20    6.30
   9 -10  28    3.10   29.20
  -4  -9 -28   64.59    9.40
  13  -4 -28   43.00   12.20
   9 -13  28   58.79   37.30
   9 -13  28   91.09   12.40
  -7  -9 -28  219.98   19.10
   9 -16  28  210.48   52.79
   9 -16  28  225.48   23.20
  16 -10 -28   -7.30   21.30
   6 -16  28   24.10   49.70
   6 -16  28    6.10    9.20
  13 -10 -28  432.46   35.10
  13 -10 -28  476.45   43.60
   3 -13  28  390.26   63.99
   3 -13  28  486.05   35.20
  10 -10 -28    8.10    5.80
  10 -10 -28    8.50   14.30
   0 -10  28   16.20    5.80
   0 -10  28  -10.10   32.10
   7 -10 -28  299.67   22.30
   7 -10 -28  280.97   29.70
  -3  -7  28  269.37   22.20
   4 -10 -28   14.90    5.20
   9   1 -28   13.50    9.90
   1 -10 -28   20.20    5.30
  10  -9  28  -17.90   26.60
  10  -9  28   16.60    6.40
  12  -2 -28   18.80   10.70
  -2 -10 -28    7.30    5.50
  10 -12  28    5.90    7.20
  10 -12  28   -6.00   33.80
  -5 -10 -28  197.08   17.30
  10 -15  28  141.09   48.30
  10 -15  28  213.58   21.40
  10 -18  28   -1.30   55.69
  18 -11 -28   28.80   26.20
   7 -18  28   -6.80   57.59
   7 -18  28   27.10   12.90
   4 -15  28   80.79   11.30
  12 -11 -28   97.79   13.40
  12 -11 -28   90.09   18.90
   1 -12  28   86.49   40.00
   1 -12  28  114.89   12.70
   9 -11 -28   46.20   16.00
   9 -11 -28   40.60    7.40
  -2  -9  28   46.40    6.90
   6 -11 -28   10.80    5.50
  -5  -6  28   19.70    5.50
   3 -11 -28  130.89   12.80
  11   0 -28   35.00   12.30
   0 -11 -28   30.60    6.60
  11 -11  28   55.49   32.30
  -3 -11 -28  153.18   15.20
  11 -14  28   92.19   42.40
  11 -14  28  192.08   19.40
  -6 -11 -28  201.58   18.90
  11 -17  28  114.59   52.49
  11 -17  28  214.08   25.00
  17 -12 -28  -12.10   24.50
   5 -17  28   -1.20   10.10
   5 -17  28  -82.49   53.89
  14 -12 -28  139.49   16.40
  14 -12 -28  111.29   23.20
   2 -14  28   88.49   45.90
   2 -14  28  137.79   15.40
  11 -12 -28   64.69   19.50
  11 -12 -28   97.29   13.00
  -1 -11  28  105.89   12.30
  -1 -11  28   90.89   39.50
   8 -12 -28   15.70    6.30
   8 -12 -28   17.90   15.70
  -4  -8  28    3.40    5.50
   5 -12 -28    5.80    6.00
  -7  -5  28    7.00    5.30
   2 -12 -28   11.80    6.20
  12 -10  28   26.10   29.70
  -1 -12 -28  108.99   12.60
  12 -13  28   62.29   39.30
  -4 -12 -28   43.70    9.20
  12 -16  28   55.19   48.60
  16 -13 -28    6.70   24.00
  16 -13 -28   11.40   17.30
   3 -16  28   -1.70    8.90
   3 -16  28  -41.20   53.79
  13 -13 -28   48.60    9.30
  13 -13 -28   51.99   21.40
   0 -13  28   59.19    9.10
   0 -13  28  -19.90   43.50
  10 -13 -28  481.85   36.70
  10 -13 -28  474.05   46.00
  -3 -10  28  504.75   36.70
  -3 -10  28  438.76   67.59
   7 -13 -28   73.59   11.80
  -6  -7  28   83.49   10.70
   4 -13 -28   51.69    8.00
   1 -13 -28  135.99   14.10
  13 -12  28   75.29   36.70
  -2 -13 -28    7.80    8.60
  13 -15  28   -9.70   45.60
  15 -14 -28   55.29   12.10
  15 -14 -28   82.99   25.70
   1 -15  28   64.39   10.90
   1 -15  28   72.39   52.99
  12 -14 -28  110.09   15.20
  12 -14 -28  114.49   24.30
  -2 -12  28  138.79   14.80
  -2 -12  28   55.99   44.70
   9 -14 -28  251.47   23.20
   9 -14 -28  283.97   36.50
  -5  -9  28  291.17   22.80
   6 -14 -28   77.79   12.40
  -8  -6  28   78.19   11.50
   3 -14 -28  173.48   16.90
   0 -14 -28   28.00   12.60
  14 -14  28    5.20   49.40
  -3 -14 -28  -13.10    9.60
  14 -17  28   -9.20   48.40
   2 -17  28   73.09   13.60
  14 -15 -28   49.30   26.10
  14 -15 -28   49.00   11.60
  -1 -14  28   56.89   10.40
  -1 -14  28   38.00   51.79
  11 -15 -28   58.99   23.80
  11 -15 -28   55.49   10.60
  -4 -11  28   38.50   48.20
  -4 -11  28   75.89   10.10
   8 -15 -28  119.09   15.40
  -7  -8  28  116.49   14.50
   5 -15 -28  220.38   20.40
 -10  -5  28  224.58   19.90
   2 -15 -28    4.90    8.10
  15 -13  28  -30.80   40.10
  15 -16  28  -24.70   49.99
  16 -16 -28   50.49   30.10
  16 -16 -28   50.79   15.00
   0 -16  28   64.09   12.20
   0 -16  28   23.20   62.79
  13 -16 -28   -4.50   27.60
  13 -16 -28    7.00   11.40
  -3 -13  28   11.90   53.99
  -3 -13  28   -1.10    8.60
  10 -16 -28    3.20   24.50
  10 -16 -28    6.70    9.70
  -6 -10  28    7.00    7.60
  -6 -10  28  -15.30   55.89
   7 -16 -28  240.28   23.30
   4 -16 -28   49.40   10.00
 -12  -4  28   56.09    9.40
   1 -16 -28   47.00   10.90
  16 -15  28   67.79   50.89
  -2 -15  28   59.69   12.30
  12 -17 -28    5.90   10.90
  12 -17 -28  -17.50   29.40
  -5 -12  28   48.60   55.89
  -5 -12  28   -4.90    8.70
   9 -17 -28  257.47   24.20
  -8  -9  28  250.37   23.20
   6 -17 -28  225.78   21.50
 -11  -6  28  201.08   20.70
   3 -17 -28    7.20    9.70
 -14  -3  28    0.30    8.30
  17 -14  28  -71.29   49.70
  11 -18 -28   18.60   32.70
  11 -18 -28   34.60   11.80
  -7 -11  28   16.60   64.09
  -7 -11  28   17.10    9.70
   8 -18 -28   21.00   10.80
 -10  -8  28   -0.60    8.50
 -13  -5  28   83.09   11.80
  -1   1 -29   47.30    6.50
   0  -1 -29   52.79    7.20
   1   0 -29   48.80    7.80
   0   2 -29    7.30    4.90
   2  -2 -29    9.90    4.00
  -2   0 -29    5.10    4.60
  -1  -2 -29   97.59    9.30
   3  -1 -29  101.89   10.10
  -2   3 -29   96.99   11.00
   4  -3 -29  510.05   38.10
  -3  -1 -29  540.15   38.00
   1  -3 -29  111.19    9.90
   2   1 -29  100.39   10.80
  -3   2 -29   95.69   10.90
   5  -2 -29   70.09    8.90
  -2  -3 -29   82.49    8.20
   3  -5  29   51.09    8.20
  -4  -2 -29  316.57   23.90
   6  -4 -29  326.57   24.40
  -4   1 -29  518.05   38.30
   1   3 -29  533.45   38.70
   3  -4 -29  532.15   38.20
   4   0 -29  153.28   14.10
   0  -4 -29  153.98   13.20
   4  -4  29  179.48   13.60
   4  -4  29  138.59   39.20
  -3  -4 -29  117.39   11.10
   7  -3 -29  128.79   11.80
   4  -7  29  121.69   11.80
   4  -7  29  123.39   27.40
   8  -5 -29 1062.69   74.19
  -5  -3 -29 1055.59   73.79
   3  -8  29  957.30   74.39
   3  -8  29 1088.59   84.79
   5  -5 -29 2540.95  185.98
  -5   0 -29 2729.13  185.88
   3   2 -29   65.49    9.30
   2  -5 -29   73.99    7.90
   5  -3  29   45.10    7.60
  -1  -5 -29   46.40    6.90
   6  -1 -29   40.00    6.90
   5  -6  29   43.90   25.10
   5  -6  29   28.00    5.50
  -4  -5 -29  273.07   20.90
   9  -4 -29  268.07   21.90
   5  -9  29  274.67   21.70
   5  -9  29  306.77   47.00
  10  -6 -29  252.17   28.00
  -6  -4 -29  262.67   19.70
  10  -6 -29  266.87   20.90
   4 -10  29  237.58   20.70
   4 -10  29  247.78   48.60
  -6  -1 -29  151.48   12.40
   7  -6 -29  120.49   16.60
   1  -7  29  125.39   12.00
   4  -6 -29  340.47   23.80
   6  -2  29  288.87   23.60
   1  -6 -29   43.30    5.50
   5   1 -29   54.59    7.60
   6  -5  29   43.00   23.50
   6  -5  29   26.80    5.40
  -2  -6 -29  108.19   10.40
   8  -2 -29  111.09   12.40
   6  -8  29  113.79   11.60
   6  -8  29  107.79   29.00
  -5  -6 -29   68.79    9.10
  11  -5 -29   69.19    9.30
   6 -11  29   62.49   33.40
   6 -11  29   81.19   11.00
  -7  -5 -29   68.99    9.00
  12  -7 -29   56.19   16.70
  12  -7 -29   58.89    9.40
   5 -12  29   29.00   35.50
   5 -12  29   75.39   11.30
   9  -7 -29  420.46   38.10
  -7  -2 -29  488.05   32.90
   9  -7 -29  440.46   33.20
   2  -9  29  429.56   33.30
   2  -9  29  449.46   52.69
   6  -7 -29  153.08   20.10
   6  -7 -29  128.69   11.90
  -1  -6  29   94.09   11.70
   7  -1  29  129.49   11.10
   4   3 -29  121.79   13.40
   3  -7 -29  113.19   10.50
   7  -4  29  103.89   10.70
   7   0 -29  217.28   19.00
   0  -7 -29  223.08   16.40
   7  -7  29  163.28   16.80
   7  -7  29  273.87   40.60
  10  -3 -29   21.60    7.50
  -3  -7 -29   23.60    5.40
   7 -10  29   32.50    6.30
   7 -10  29   18.10   29.70
  13  -6 -29  186.28   17.90
  -6  -7 -29  179.48   14.80
   7 -13  29  109.89   41.50
   7 -13  29  154.18   16.90
  14  -8 -29  218.18   33.40
  14  -8 -29  255.67   22.50
   6 -14  29  252.87   47.10
   6 -14  29  224.28   21.50
  11  -8 -29  305.77   31.90
  11  -8 -29  319.07   24.10
   3 -11  29  287.07   24.20
   3 -11  29  289.67   54.19
   8  -8 -29    6.60    5.40
   8  -8 -29   11.60   12.70
   0  -8  29    5.10    4.80
   5  -8 -29 1045.00   73.69
   5  -8 -29 1103.49   75.99
   8  -3  29  952.70   73.59
   6   2 -29  106.29   13.70
   2  -8 -29  109.49   10.60
   8  -6  29  101.29   11.20
   9  -1 -29   14.40    8.10
  -1  -8 -29    1.40    4.70
   8  -9  29    5.50    5.60
   8  -9  29   -7.10   28.40
  12  -4 -29  112.49   14.50
  -4  -8 -29   85.29   10.20
   8 -12  29   67.49    9.70
   8 -12  29  137.69   36.50
  -7  -8 -29    9.40    6.60
   8 -15  29  -43.10   55.09
   8 -15  29   -5.50    8.50
  16  -9 -29  113.79   24.80
   7 -16  29  117.49   51.99
   7 -16  29  110.69   14.40
  13  -9 -29   48.00   17.60
  13  -9 -29   33.70    8.80
   4 -13  29   31.10    7.70
   4 -13  29  -14.30   39.30
  10  -9 -29  345.27   24.90
  10  -9 -29  297.17   32.50
   1 -10  29  308.27   24.90
   1 -10  29  282.87   52.29
   7  -9 -29  473.65   32.70
   7  -9 -29  460.85   38.40
  -2  -7  29  388.36   32.70
   4  -9 -29  291.07   22.40
   8   1 -29    8.20   10.40
   1  -9 -29   12.60    5.10
   9  -8  29  -11.20   26.40
   9  -8  29   11.10    5.70
  -2  -9 -29   21.20    5.80
  11  -2 -29   29.40    9.70
   9 -11  29  -28.40   33.40
   9 -11  29   30.80    7.20
   9 -14  29   22.50    8.80
   9 -14  29   11.40   41.80
   9 -17  29   44.00   53.99
   9 -17  29    4.30   11.40
   8 -18  29   89.79   59.29
   8 -18  29   32.90   12.80
  15 -10 -29   15.90   10.30
  15 -10 -29   16.20   37.30
   5 -15  29    7.90    8.20
  12 -10 -29  171.88   29.20
  12 -10 -29  175.18   16.60
   2 -12  29  165.28   16.10
   2 -12  29  107.89   42.10
   9 -10 -29  350.56   34.20
   9 -10 -29  352.96   26.50
  -1  -9  29  327.57   26.60
   6 -10 -29  279.47   20.30
   6 -10 -29  261.17   28.50
  -4  -6  29  226.78   20.30
   3 -10 -29   22.10    5.70
   0 -10 -29   82.09    9.60
  10   0 -29   66.69   19.00
  10 -10  29   93.39   32.30
  10 -10  29   48.00    8.80
  -3 -10 -29   71.19   10.60
  10 -13  29   74.59   10.60
  10 -13  29   67.89   39.40
  -6 -10 -29   16.00    8.10
  10 -16  29    9.70   11.10
  10 -16  29   -0.10   49.20
  17 -11 -29  287.37   43.70
   6 -17  29  247.68   61.09
   6 -17  29  269.27   27.30
  14 -11 -29  140.49   23.20
  14 -11 -29  106.99   16.10
   3 -14  29  137.69   15.60
   3 -14  29   61.09   45.40
  11 -11 -29  940.51   66.59
  11 -11 -29  971.00   71.49
   0 -11  29  886.11   66.89
   0 -11  29  879.21   85.19
   8 -11 -29  326.17   32.70
   8 -11 -29  323.47   24.70
  -3  -8  29  293.47   24.60
   5 -11 -29   57.39    7.50
   2 -11 -29   30.10    6.40
  -1 -11 -29  579.24   42.90
  11 -12  29  600.44   68.19
  -4 -11 -29  203.18   17.80
  11 -15  29  167.88   22.00
  11 -18  29   99.09   20.80
  11 -18  29  101.69   59.79
  16 -12 -29    9.30   23.50
   4 -16  29   20.70   52.99
   4 -16  29    6.20    9.20
  13 -12 -29  -18.60   19.00
  13 -12 -29    0.00    8.10
   1 -13  29    1.10    6.90
  10 -12 -29  131.89   28.90
  10 -12 -29  127.89   15.40
  -2 -10  29  101.19   41.90
  -2 -10  29  175.68   14.90
   7 -12 -29   42.60   17.00
   7 -12 -29   62.89    8.20
  -5  -7  29   63.09    9.40
   4 -12 -29   94.19   12.00
   1 -12 -29  572.94   40.50
  12 -11  29  485.85   63.59
  -2 -12 -29    6.20    7.30
  12 -14  29   -9.40   42.10
  -5 -12 -29   29.10    9.80
  12 -17  29   36.40   55.09
  15 -13 -29   16.80   22.90
  15 -13 -29    3.70   10.50
   2 -15  29    5.00    8.70
   2 -15  29   -8.00   51.69
  12 -13 -29    6.10    8.00
  12 -13 -29    0.10   19.70
  -1 -12  29   47.00   42.70
  -1 -12  29    0.30    6.70
   9 -13 -29   36.60    8.10
   9 -13 -29   52.49   18.90
  -4  -9  29   29.20    7.10
   6 -13 -29  197.88   17.40
  -7  -6  29  189.28   17.40
   3 -13 -29   87.09   12.10
   0 -13 -29    6.40    7.30
  13 -13  29   24.30   40.90
  -3 -13 -29    6.50    8.80
  13 -16  29  -63.89   49.70
  17 -14 -29   45.90   27.80
   3 -17  29   18.50   11.50
   3 -17  29   40.80   59.59
  14 -14 -29   14.90    9.50
  14 -14 -29   30.60   23.40
   0 -14  29  -50.09   49.90
   0 -14  29   -4.20    8.50
  11 -14 -29  108.79   15.70
  11 -14 -29  115.99   24.20
  -3 -11  29   79.39   47.50
  -3 -11  29  136.29   15.00
   8 -14 -29  256.87   34.90
   8 -14 -29  247.08   21.10
  -6  -8  29  216.38   20.70
   5 -14 -29   42.70    8.70
  -9  -5  29   64.99    8.80
   2 -14 -29   18.10    7.70
  14 -12  29  -37.90   35.10
  -1 -14 -29  248.68   21.90
  14 -15  29  210.28   50.09
  16 -15 -29   -5.90   26.40
  16 -15 -29    7.30   13.60
   1 -16  29   -2.30   10.10
   1 -16  29  113.99   62.39
  13 -15 -29   -3.30    9.90
  13 -15 -29  -16.80   24.90
  -2 -13  29   16.30    8.50
  10 -15 -29   11.00    8.70
  10 -15 -29   45.30   23.70
  -5 -10  29  -25.60   50.59
  -5 -10  29   11.60    7.50
   7 -15 -29   -5.00    8.00
  -8  -7  29   10.60    7.00
   4 -15 -29  144.39   20.70
 -11  -4  29  163.08   16.60
   1 -15 -29  214.38   21.40
  15 -14  29  287.47   53.29
  15 -16 -29  -18.70   12.00
  15 -16 -29  -13.70   28.90
  -1 -15  29   -4.60   10.10
  -1 -15  29  -32.60   59.39
  12 -16 -29   -6.70   26.80
  12 -16 -29    3.70   15.00
  -4 -12  29    5.90   52.29
  -4 -12  29   11.00    8.70
   9 -16 -29  109.39   14.60
  -7  -9  29   87.49   14.30
   6 -16 -29   24.10    9.30
 -10  -6  29   20.10    8.30
   3 -16 -29    5.40    9.10
 -13  -3  29    0.60    7.70
  14 -17 -29   37.60   13.40
  14 -17 -29   12.70   31.40
  -3 -14  29   33.90   10.80
  -3 -14  29   54.49   62.89
  11 -17 -29  271.17   25.60
  11 -17 -29  323.27   49.50
  -6 -11  29  279.97   64.19
  -6 -11  29  253.37   25.00
   8 -17 -29    3.40    9.80
  -9  -8  29   17.00    8.40
   5 -17 -29   42.90   10.70
 -12  -5  29   40.60    9.30
  10 -18 -29   35.90   11.90
  -8 -10  29   27.20   10.00
  -8 -10  29   86.99   68.49
   7 -18 -29  111.39   14.10
 -11  -7  29   78.29   12.00
   0   0 -30  496.45   36.20
  -1  -1 -30  141.09   11.90
   2  -1 -30  149.69   12.30
  -1   2 -30  119.69   12.30
  -2   1 -30  136.69   12.90
   1  -2 -30  145.99   12.40
   1   1 -30  154.48   13.20
  -2  -2 -30   46.50    7.10
   4  -2 -30   47.80    6.20
  -3   0 -30  789.42   55.19
   3  -3 -30  768.22   55.19
   0   3 -30  754.42   55.49
   3   0 -30   31.00    6.10
  -3   3 -30   43.00    6.90
   0  -3 -30   40.50    5.60
   6  -3 -30  294.77   22.20
  -3  -3 -30  290.67   21.80
   3  -6  30  268.97   22.00
   3  -6  30  309.77   43.80
  -4  -1 -30   96.59    9.20
   5  -4 -30   65.89    9.30
   2  -4 -30   74.89    8.20
   2   2 -30   57.09    9.20
  -4   2 -30   56.19    9.10
  -1  -4 -30  217.78   16.90
   5  -1 -30  218.38   17.70
   4  -5  30  217.18   17.30
   4  -5  30  208.18   37.60
   8  -4 -30  115.59   12.60
  -4  -4 -30  128.39   11.40
   4  -8  30  137.19   12.10
   4  -8  30   71.19   30.90
   7  -5 -30  126.39   12.40
  -5  -2 -30  125.39   11.70
   2  -7  30  119.29   30.20
  -5   1 -30   79.19   10.40
   4  -5 -30   88.39    9.40
   1  -5 -30  222.88   17.40
   4   1 -30  221.38   18.20
   5  -4  30  216.18   44.80
   5  -4  30  225.58   17.60
  -2  -5 -30  181.78   13.80
   7  -2 -30  188.48   15.10
   5  -7  30  131.49   14.30
   5  -7  30  150.38   30.30
  10  -5 -30  442.16   33.60
  -5  -5 -30  445.16   32.80
   5 -10  30  390.76   55.99
   5 -10  30  474.45   33.70
   9  -6 -30    9.00    6.10
  -6  -3 -30    2.00    5.10
   3  -9  30   15.70   28.00
   3  -9  30   -3.00    4.70
   6  -6 -30    7.60    5.20
  -6   0 -30   13.50    5.50
   0  -6  30   10.70    4.70
   3   3 -30  274.17   22.70
   3  -6 -30  303.17   21.70
   6  -3  30  274.07   21.70
   6   0 -30   13.80    6.50
   0  -6 -30   14.90    4.80
   6  -6  30   21.80    5.10
   6  -6  30  -23.40   25.60
  -3  -6 -30   17.50    4.80
   9  -3 -30    4.80    6.60
   6  -9  30    7.00    5.30
   6  -9  30   24.60   29.50
  -6  -6 -30   -2.80    5.50
  12  -6 -30   -2.20    7.70
   6 -12  30   -9.60    6.10
   6 -12  30  -45.30   35.50
  11  -7 -30  151.08   15.90
  11  -7 -30  183.78   26.20
  -7  -4 -30  174.48   14.30
   4 -11  30  131.89   37.50
   4 -11  30  156.18   15.40
   8  -7 -30  231.88   19.40
   8  -7 -30  274.57   26.70
  -7  -1 -30  254.57   19.50
   1  -8  30  289.87   48.30
   1  -8  30  205.58   19.50
   5  -7 -30  140.39   20.60
   5  -7 -30  115.59   11.80
   5   2 -30  181.18   16.20
   2  -7 -30  187.68   14.30
   7  -5  30  137.39   14.20
  -1  -7 -30  225.38   17.80
   8  -1 -30  199.78   19.20
   7  -8  30  239.18   18.60
  -4  -7 -30  745.43   53.49
  11  -4 -30  720.43   54.39
   7 -11  30  775.32   54.59
   7 -11  30  731.53   73.69
  -7  -7 -30   76.19   10.70
  14  -7 -30   51.99   11.80
   7 -14  30   64.49   44.50
   7 -14  30  105.09   14.00
  13  -8 -30   20.00   17.80
  13  -8 -30    6.20    8.70
   5 -13  30   39.40    8.00
   5 -13  30   42.30   40.50
  -8  -2 -30  166.98   15.70
  10  -8 -30  170.18   25.90
  10  -8 -30  164.28   16.20
   2 -10  30  202.08   16.30
   7  -8 -30  256.67   20.80
   7  -8 -30  267.17   27.60
   4  -8 -30  125.09   11.80
   8  -4  30  124.39   12.50
   7   1 -30  195.18   19.90
   1  -8 -30  225.58   18.00
   8  -7  30  245.88   18.60
  -2  -8 -30   42.00    6.20
   8 -10  30   35.70   32.20
  -5  -8 -30    8.80    6.20
  13  -5 -30   18.10    9.90
   8 -13  30   28.40    8.00
   8 -13  30  -25.60   40.70
   8 -16  30  128.79   55.49
   8 -16  30  194.38   22.20
  15  -9 -30  117.59   21.10
  15  -9 -30  129.49   29.60
   6 -15  30   54.29   55.79
   6 -15  30  108.79   13.50
  12  -9 -30  205.78   19.00
  12  -9 -30  169.28   30.40
   3 -12  30  257.17   19.40
   3 -12  30  171.78   42.40
   9  -9 -30  108.89   25.00
   9  -9 -30  150.58   14.90
   0  -9  30  191.48   15.00
   6  -9 -30   -4.80   12.80
   6  -9 -30   11.80    5.20
  -3  -6  30   -1.40    4.70
   3  -9 -30    8.90    5.10
   9  -6  30   10.50    5.70
   9   0 -30 1604.54  111.69
   0  -9 -30 1601.84  110.99
   9  -9  30 1523.05  111.39
   9  -9  30 1520.95  120.99
  12  -3 -30  273.27   26.00
  -3  -9 -30  323.47   23.40
   9 -12  30  309.47   25.20
   9 -12  30  263.07   58.29
  -6  -9 -30  237.88   19.70
   9 -15  30  214.48   23.40
   9 -15  30  301.07   87.89
   9 -18  30   91.59   61.39
   9 -18  30   69.79   15.80
  17 -10 -30   15.60   24.70
   7 -17  30   18.60   11.60
   7 -17  30   11.00   57.59
  14 -10 -30   48.80   10.20
  14 -10 -30   42.90   20.60
   4 -14  30   61.49    9.80
   4 -14  30   46.80   45.60
  11 -10 -30   -9.60   15.80
  11 -10 -30   11.40    7.00
   1 -11  30  -34.80   36.80
   1 -11  30    7.00    6.20
   8 -10 -30  166.28   16.30
   8 -10 -30  177.68   26.50
  -2  -8  30  209.98   16.60
   5 -10 -30  477.55   35.40
   2 -10 -30   39.40    6.60
  -1 -10 -30   18.40    6.10
  11  -1 -30   19.50   11.20
  10 -11  30    6.00   35.50
  10 -11  30    8.30    7.70
  -4 -10 -30   63.29    8.40
  10 -14  30   50.79   11.00
  10 -14  30   28.80   44.80
  10 -17  30  219.58   60.79
  10 -17  30  317.37   30.30
  16 -11 -30   68.79   24.60
   5 -16  30    8.40   53.79
   5 -16  30   69.79   14.60
  13 -11 -30   13.10    8.20
  13 -11 -30   12.00   19.10
   2 -13  30   48.90   43.00
   2 -13  30   22.40    7.60
  10 -11 -30   -0.40    6.50
  10 -11 -30   -6.40   16.60
  -1 -10  30  -40.10   37.10
  -1 -10  30   -2.20    5.60
   7 -11 -30  194.28   15.60
   7 -11 -30  189.18   26.80
  -4  -7  30  130.59   14.90
   4 -11 -30  766.82   55.49
   1 -11 -30   -0.40    5.80
  11 -10  30   18.30   31.60
  -2 -11 -30    1.20    6.70
  11 -13  30   10.00   39.30
  -5 -11 -30  217.78   19.60
  11 -16  30  104.39   54.49
  11 -16  30  221.78   25.00
  15 -12 -30   40.60   11.40
  15 -12 -30   32.30   22.70
   3 -15  30  -33.10   51.89
  12 -12 -30   38.80    8.60
  12 -12 -30   29.30   19.70
   0 -12  30   29.90    7.90
   0 -12  30   46.50   43.10
   9 -12 -30  218.28   20.30
   9 -12 -30  195.58   31.10
  -3  -9  30  273.37   20.30
   6 -12 -30   -2.80    6.30
  -6  -6  30   -4.10    5.40
   3 -12 -30  335.87   26.20
   0 -12 -30   38.10    7.70
  12 -12  30   22.30   37.10
  -3 -12 -30   19.50    8.10
  12 -15  30  -32.80   47.50
  17 -13 -30   28.20   28.10
   4 -17  30   33.80   59.79
  14 -13 -30   16.90    9.70
  14 -13 -30   -6.20   22.50
   1 -14  30   -9.00   49.80
  11 -13 -30   17.30   19.40
  11 -13 -30   12.50    8.20
  -2 -11  30   15.40    7.10
  -2 -11  30    9.40   43.70
   8 -13 -30   24.00   18.10
   8 -13 -30   32.70    7.70
   5 -13 -30   14.00    7.10
  -8  -5  30   19.70    6.50
   2 -13 -30   16.20    7.30
  13 -11  30  -26.80   35.60
  -1 -13 -30   10.00   10.50
  -4 -13 -30   63.79   11.70
  13 -17  30   49.99   57.99
  16 -14 -30   33.60   13.30
  16 -14 -30    7.60   26.60
   2 -16  30    5.70    9.90
   2 -16  30   26.40   60.69
  13 -14 -30   -1.30    9.00
  13 -14 -30   24.60   23.00
  -1 -13  30  -20.30   53.19
  -1 -13  30   -1.50    8.20
  10 -14 -30   27.60   21.30
  10 -14 -30   42.80    9.50
  -4 -10  30   -4.70   48.50
  -4 -10  30   58.89    9.10
   7 -14 -30   94.69   13.20
  -7  -7  30   66.49    9.70
   4 -14 -30   67.39    9.70
  14 -13  30   32.50   40.70
  -2 -14 -30    6.40    9.80
  14 -16  30   -5.60   50.69
  15 -15 -30  317.97   45.30
  15 -15 -30  223.48   26.40
   0 -15  30  229.38   24.50
   0 -15  30  229.38   62.69
  12 -15 -30   28.10   27.90
  -3 -12  30  -85.79   51.39
  -3 -12  30   30.90    8.60
   9 -15 -30  106.79   24.50
   9 -15 -30   96.09   11.90
  -6  -9  30   84.69   13.50
   6 -15 -30  216.78   21.30
  -9  -6  30  214.58   19.40
   3 -15 -30   31.80    9.10
  15 -12  30    6.40   40.50
   0 -15 -30  263.17   23.90
  15 -15  30  228.08   56.09
  14 -16 -30   -8.50   28.00
  14 -16 -30   -5.40   11.40
  -2 -14  30   41.10   59.59
  -2 -14  30    6.10    9.90
  11 -16 -30   88.99   12.80
  11 -16 -30   71.89   29.10
  -5 -11  30   47.20   55.69
  -5 -11  30   83.69   11.60
   8 -16 -30  202.48   20.90
  -8  -8  30  191.68   19.70
   5 -16 -30  229.88   23.30
 -11  -5  30  267.67   22.80
   2 -16 -30    9.30    9.90
  16 -14  30  -73.49   48.80
  13 -17 -30  -25.60   30.60
  13 -17 -30    4.50   12.40
  -4 -13  30    2.10    9.90
  -4 -13  30  -58.49   62.59
  10 -17 -30   22.10   11.00
  -7 -10  30   71.19   63.49
  -7 -10  30   16.00    9.10
   7 -17 -30  300.77   28.90
 -10  -7  30  366.76   28.80
   4 -17 -30   48.30   11.90
 -13  -4  30   63.79   10.30
   9 -18 -30   64.69   13.30
  -9  -9  30   66.09   11.60
   0   1 -31  614.74   44.40
   1  -1 -31  611.64   44.20
  -1   0 -31  609.84   44.20
   3  -2 -31    1.00    4.50
  -1   3 -31   -2.00    6.20
  -2  -1 -31   13.40    4.70
   2   0 -31  243.18   18.20
  -2   2 -31  216.48   18.30
   0  -2 -31  221.28   17.60
   5  -3 -31  834.02   61.59
  -3  -2 -31  848.42   61.39
   2  -5  31  898.31   61.89
   1   2 -31    2.20    5.40
   2  -3 -31   14.90    4.80
  -3   1 -31    5.30    4.90
  -1  -3 -31  490.25   34.70
   4  -1 -31  460.95   34.90
   7  -4 -31   84.69   10.70
  -4  -3 -31   92.59    9.40
   3  -7  31   55.09   28.70
   3  -7  31   85.19   10.00
   4  -4 -31  263.97   19.60
  -4   0 -31  232.58   19.50
   3   1 -31  460.65   35.10
   1  -4 -31  490.95   34.80
  -2  -4 -31   10.50    4.80
   6  -2 -31    4.30    5.70
   4  -6  31   17.30    4.90
   4  -6  31   14.70   25.20
   9  -5 -31  108.19   11.60
  -5  -4 -31   82.09    9.80
   4  -9  31   81.09   10.90
   4  -9  31   66.39   31.80
  -5  -1 -31   13.60    5.60
   6  -5 -31    1.70    5.40
   1  -6  31   16.00    4.80
  -5   2 -31  818.72   59.79
   2   3 -31  812.72   59.99
   3  -5 -31  863.31   59.59
   0  -5 -31  969.90   67.39
   5   0 -31  967.30   67.79
   5  -5  31  935.51   77.69
   5  -5  31  906.21   67.69
   8  -3 -31  313.77   24.40
  -3  -5 -31  299.97   23.40
   5  -8  31  319.17   24.30
   5  -8  31  319.47   50.59
  -6  -5 -31   72.39   10.10
  11  -6 -31   86.69   12.60
   5 -11  31   79.79   36.70
   5 -11  31  112.49   12.00
   8  -6 -31   80.09   10.60
  -6  -2 -31   70.89    9.90
   2  -8  31   98.99   31.50
   2  -8  31   72.69   10.20
   5  -6 -31   14.90    5.10
  -6   1 -31   14.40    6.80
   2  -6 -31    0.60    4.50
   4   2 -31  -12.50    6.90
  -1  -6 -31  331.87   24.10
   7  -1 -31  320.37   25.00
   6  -7  31  288.87   47.40
   6  -7  31  314.27   24.70
  -4  -6 -31   30.20    6.10
  10  -4 -31   41.70    7.90
   6 -10  31   36.10    6.80
   6 -10  31   15.20   32.60
  13  -7 -31   25.50    9.20
  -7  -6 -31   22.20    6.40
   6 -13  31   21.20    7.50
   6 -13  31  -27.60   42.00
  -7  -3 -31   65.69   10.10
  10  -7 -31   72.39   16.10
  10  -7 -31   75.19   11.20
   3 -10  31   21.80   33.80
   3 -10  31   71.69   10.70
   0  -7  31  521.75   38.50
   4  -7 -31  101.09   10.90
   7  -3  31  109.99   11.10
   1  -7 -31  342.37   24.70
   6   1 -31  313.77   26.00
   7  -6  31  329.17   25.20
   7  -6  31  310.87   44.20
  -2  -7 -31   60.09    8.60
   9  -2 -31   58.89    8.80
   7  -9  31   42.90    8.80
   7  -9  31   13.70   30.40
  12  -5 -31  198.18   20.30
  -5  -7 -31  201.68   17.30
   7 -12  31  239.88   19.30
   7 -12  31  159.18   42.90
   7 -15  31  287.97   57.69
   7 -15  31  350.86   28.80
  12  -8 -31  173.68   17.90
  12  -8 -31  175.68   30.20
   4 -12  31  193.88   42.60
   4 -12  31  200.18   17.90
  -8  -1 -31   81.69   11.90
   9  -8 -31   87.39   16.40
   9  -8 -31  101.49   12.00
   1  -9  31  115.99   11.60
   1  -9  31   79.49   34.60
   6  -8 -31   82.19    9.90
   6  -8 -31   82.19   14.70
  -2  -6  31   58.69    8.10
   3  -8 -31  289.77   23.70
   8  -5  31  337.17   24.40
   0  -8 -31   88.89    9.90
   8   0 -31   99.69   13.10
   8  -8  31   79.09   11.30
[truncated: 217,604 more chars]
