# Supplementary material for: Self‐Assembly Engineering of Fullerene‐Like Polyhedra: V60, V66, V72 From {MV5} Pentagonal Second Building Block
Source: Adv Sci (Weinh). 2025 Mar 24;12(19):2408863. doi: 10.1002/advs.202408863 (PMC12097101; doi:10.1002/advs.202408863)
Supplement: Supplementary file 2 — Supporting cif [file ADVS-12-2408863-s002.zip › V60.cif]

data_V60
_audit_creation_date               2024-07-21
_audit_creation_method
;
Olex2 1.2
(compiled 2018.05.29 svn.r3508 for OlexSys, GUI svn.r5506)
;
_shelx_SHELXL_version_number       '2016/4'
_audit_contact_author_address      ?
_audit_contact_author_email        ?
_audit_contact_author_name         ''
_audit_contact_author_phone        ?
_publ_contact_author_id_orcid      ?
_publ_section_references
;
Dolomanov, O.V., Bourhis, L.J., Gildea, R.J, Howard, J.A.K. & Puschmann, H.
 (2009), J. Appl. Cryst. 42, 339-341.

Sheldrick, G.M. (2015). Acta Cryst. C71, 3-8.
;
_chemical_name_common              ?
_chemical_name_systematic          ?
_chemical_formula_moiety           '1(C180 H60 O288 S12 V60)'
_chemical_formula_sum              'C179.99 H60 O287.98 S12 V60'
_chemical_formula_weight           10270.58
_chemical_melting_point            ?
loop_
  _atom_type_symbol
  _atom_type_description
  _atom_type_scat_dispersion_real
  _atom_type_scat_dispersion_imag
  _atom_type_scat_source
 'C' 'C' 0.0181 0.0091 'International Tables Vol C Tables 4.2.6.8 and 6.1.1.4'
 'H' 'H' 0.0000 0.0000 'International Tables Vol C Tables 4.2.6.8 and 6.1.1.4'
 'O' 'O' 0.0492 0.0322 'International Tables Vol C Tables 4.2.6.8 and 6.1.1.4'
 'S' 'S' 0.3331 0.5567 'International Tables Vol C Tables 4.2.6.8 and 6.1.1.4'
 'V' 'V' 0.0687 2.1097 'International Tables Vol C Tables 4.2.6.8 and 6.1.1.4'

_shelx_space_group_comment
;
The symmetry employed for this shelxl refinement is uniquely defined
by the following loop, which should always be used as a source of
symmetry information in preference to the above space-group names.
They are only intended as comments.
;
_space_group_crystal_system        'cubic'
_space_group_IT_number             202
_space_group_name_H-M_alt          'F m -3'
_space_group_name_Hall             '-F 2 2 3'
loop_
  _space_group_symop_operation_xyz
 'x, y, z'
 '-x, -y, z'
 '-x, y, -z'
 'x, -y, -z'
 'z, x, y'
 'z, -x, -y'
 '-z, -x, y'
 '-z, x, -y'
 'y, z, x'
 '-y, z, -x'
 'y, -z, -x'
 '-y, -z, x'
 'x, y+1/2, z+1/2'
 '-x, -y+1/2, z+1/2'
 '-x, y+1/2, -z+1/2'
 'x, -y+1/2, -z+1/2'
 'z, x+1/2, y+1/2'
 'z, -x+1/2, -y+1/2'
 '-z, -x+1/2, y+1/2'
 '-z, x+1/2, -y+1/2'
 'y, z+1/2, x+1/2'
 '-y, z+1/2, -x+1/2'
 'y, -z+1/2, -x+1/2'
 '-y, -z+1/2, x+1/2'
 'x+1/2, y, z+1/2'
 '-x+1/2, -y, z+1/2'
 '-x+1/2, y, -z+1/2'
 'x+1/2, -y, -z+1/2'
 'z+1/2, x, y+1/2'
 'z+1/2, -x, -y+1/2'
 '-z+1/2, -x, y+1/2'
 '-z+1/2, x, -y+1/2'
 'y+1/2, z, x+1/2'
 '-y+1/2, z, -x+1/2'
 'y+1/2, -z, -x+1/2'
 '-y+1/2, -z, x+1/2'
 'x+1/2, y+1/2, z'
 '-x+1/2, -y+1/2, z'
 '-x+1/2, y+1/2, -z'
 'x+1/2, -y+1/2, -z'
 'z+1/2, x+1/2, y'
 'z+1/2, -x+1/2, -y'
 '-z+1/2, -x+1/2, y'
 '-z+1/2, x+1/2, -y'
 'y+1/2, z+1/2, x'
 '-y+1/2, z+1/2, -x'
 'y+1/2, -z+1/2, -x'
 '-y+1/2, -z+1/2, x'
 '-x, -y, -z'
 'x, y, -z'
 'x, -y, z'
 '-x, y, z'
 '-z, -x, -y'
 '-z, x, y'
 'z, x, -y'
 'z, -x, y'
 '-y, -z, -x'
 'y, -z, x'
 '-y, z, x'
 'y, z, -x'
 '-x, -y+1/2, -z+1/2'
 'x, y+1/2, -z+1/2'
 'x, -y+1/2, z+1/2'
 '-x, y+1/2, z+1/2'
 '-z, -x+1/2, -y+1/2'
 '-z, x+1/2, y+1/2'
 'z, x+1/2, -y+1/2'
 'z, -x+1/2, y+1/2'
 '-y, -z+1/2, -x+1/2'
 'y, -z+1/2, x+1/2'
 '-y, z+1/2, x+1/2'
 'y, z+1/2, -x+1/2'
 '-x+1/2, -y, -z+1/2'
 'x+1/2, y, -z+1/2'
 'x+1/2, -y, z+1/2'
 '-x+1/2, y, z+1/2'
 '-z+1/2, -x, -y+1/2'
 '-z+1/2, x, y+1/2'
 'z+1/2, x, -y+1/2'
 'z+1/2, -x, y+1/2'
 '-y+1/2, -z, -x+1/2'
 'y+1/2, -z, x+1/2'
 '-y+1/2, z, x+1/2'
 'y+1/2, z, -x+1/2'
 '-x+1/2, -y+1/2, -z'
 'x+1/2, y+1/2, -z'
 'x+1/2, -y+1/2, z'
 '-x+1/2, y+1/2, z'
 '-z+1/2, -x+1/2, -y'
 '-z+1/2, x+1/2, y'
 'z+1/2, x+1/2, -y'
 'z+1/2, -x+1/2, y'
 '-y+1/2, -z+1/2, -x'
 'y+1/2, -z+1/2, x'
 '-y+1/2, z+1/2, x'
 'y+1/2, z+1/2, -x'

_cell_length_a                     42.5524(10)
_cell_length_b                     42.5524(10)
_cell_length_c                     42.5524(10)
_cell_angle_alpha                  90
_cell_angle_beta                   90
_cell_angle_gamma                  90
_cell_volume                       77050(5)
_cell_formula_units_Z              4.00032
_cell_measurement_reflns_used      9900
_cell_measurement_temperature      295(2)
_cell_measurement_theta_max        39.793
_cell_measurement_theta_min        2.938
_shelx_estimated_absorpt_T_max     ?
_shelx_estimated_absorpt_T_min     ?
_exptl_absorpt_coefficient_mu      6.611
_exptl_absorpt_correction_T_max    ?
_exptl_absorpt_correction_T_min    ?
_exptl_absorpt_correction_type     ?
_exptl_absorpt_process_details     ?
_exptl_absorpt_special_details     ?
_exptl_crystal_colour              ?
_exptl_crystal_density_diffrn      0.885
_exptl_crystal_density_meas        ?
_exptl_crystal_density_method      ?
_exptl_crystal_description         block
_exptl_crystal_F_000               20064
_exptl_crystal_size_max            ?
_exptl_crystal_size_mid            ?
_exptl_crystal_size_min            ?
_exptl_transmission_factor_max     ?
_exptl_transmission_factor_min     ?
_diffrn_reflns_av_R_equivalents    0.0576
_diffrn_reflns_av_unetI/netI       0.0342
_diffrn_reflns_Laue_measured_fraction_full  0.991
_diffrn_reflns_Laue_measured_fraction_max  0.991
_diffrn_reflns_limit_h_max         22
_diffrn_reflns_limit_h_min         -35
_diffrn_reflns_limit_k_max         35
_diffrn_reflns_limit_k_min         -31
_diffrn_reflns_limit_l_max         35
_diffrn_reflns_limit_l_min         -32
_diffrn_reflns_number              19103
_diffrn_reflns_point_group_measured_fraction_full  0.991
_diffrn_reflns_point_group_measured_fraction_max  0.991
_diffrn_reflns_theta_full          40.021
_diffrn_reflns_theta_max           40.021
_diffrn_reflns_theta_min           3.445
_diffrn_ambient_temperature        295.04
_diffrn_detector_area_resol_mean   ?
_diffrn_measured_fraction_theta_full  0.991
_diffrn_measured_fraction_theta_max  0.991
_diffrn_measurement_device_type     'CCD area detector'
_diffrn_measurement_method         ?
_diffrn_radiation_type             CuK\a
_diffrn_radiation_wavelength       1.54178
_diffrn_source                     ?
_reflns_Friedel_coverage           0.000
_reflns_Friedel_fraction_full      .
_reflns_Friedel_fraction_max       .
_reflns_number_gt                  1764
_reflns_number_total               2089
_reflns_special_details
;
 Reflections were merged by SHELXL according to the crystal
 class for the calculation of statistics and refinement.
 
 Structure factors included contributions from the .fab file.
 
 _reflns_Friedel_fraction is defined as the number of unique
 Friedel pairs measured divided by the number that would be
 possible theoretically, ignoring centric projections and
 systematic absences.
;
_reflns_threshold_expression       'I > 2\s(I)'
_computing_cell_refinement         ?
_computing_data_collection         ?
_computing_data_reduction          ?
_computing_molecular_graphics      'Olex2 (Dolomanov et al., 2009)'
_computing_publication_material    'Olex2 (Dolomanov et al., 2009)'
_computing_structure_refinement    'ShelXL (Sheldrick, 2015)'
_computing_structure_solution      'olex2.solve (Bourhis et al., 2015)'
_refine_diff_density_max           0.629
_refine_diff_density_min           -0.635
_refine_diff_density_rms           0.088
_refine_ls_extinction_coef         .
_refine_ls_extinction_method       none
_refine_ls_goodness_of_fit_ref     1.087
_refine_ls_hydrogen_treatment      constr
_refine_ls_matrix_type             full
_refine_ls_number_parameters       232
_refine_ls_number_reflns           2089
_refine_ls_number_restraints       468
_refine_ls_R_factor_all            0.1098
_refine_ls_R_factor_gt             0.0971
_refine_ls_restrained_S_all        1.112
_refine_ls_shift/su_max            0.000
_refine_ls_shift/su_mean           0.000
_refine_ls_structure_factor_coef   Fsqd
_refine_ls_weighting_details      
 'w=1/[\s^2^(Fo^2^)+(0.1570P)^2^+2986.5459P] where P=(Fo^2^+2Fc^2^)/3'
_refine_ls_weighting_scheme        calc
_refine_ls_wR_factor_gt            0.2740
_refine_ls_wR_factor_ref           0.2879
_refine_special_details            ?
_olex2_refinement_description
;
1. Fixed Uiso
 At 1.2 times of:
  All C(H) groups
2. Restrained distances
 S1-O0AA_$1 \\sim S1-O13 \\sim S1-O0AA \\sim S1-O1AA \\sim S1-O14_$1 \\sim
S1-O14
 with sigma of 0.02
3. Uiso/Uaniso restraints and constraints
O5 \\sim O7 \\sim O2 \\sim O1 \\sim O8 \\sim O3 \\sim O3 \\sim O8 \\sim O1
\\sim O2 \\sim O7 \\sim O5 \\sim O4 \\sim O9 \\sim O4 \\sim O10 \\sim V1 \\sim
O12 \\sim V2 \\sim O11 \\sim V2 \\sim O12 \\sim V1 \\sim O10 \\sim V3 \\sim O14
\\sim O1AA \\sim O0AA \\sim O13 \\sim S1 \\sim O14 \\sim O0AA \\sim O6: within
3.8A with sigma of 0.01 and sigma for terminal atoms of 0.02
4. Rigid body (RIGU) restrains
 C7, C8, C6, C2, C8, C7, C4
 with sigma for 1-2 distances of 0.004 and sigma for 1-3 distances of 0.004
5. Others
 Fixed Sof: O13(0.35) O14(0.7) O0AA(0.3) O1AA(0.15)
6.a Aromatic/amide H refined with riding coordinates:
 C3(H3), C4(H4), C8(H8)
;
_atom_sites_solution_hydrogens     geom
_atom_sites_solution_primary       iterative
_atom_sites_solution_secondary     ?
loop_
  _atom_site_label
  _atom_site_type_symbol
  _atom_site_fract_x
  _atom_site_fract_y
  _atom_site_fract_z
  _atom_site_U_iso_or_equiv
  _atom_site_adp_type
  _atom_site_occupancy
  _atom_site_site_symmetry_order
  _atom_site_calc_flag
  _atom_site_refinement_flags_posn
  _atom_site_refinement_flags_adp
  _atom_site_refinement_flags_occupancy
  _atom_site_disorder_assembly
  _atom_site_disorder_group
 V1 V 0.24774(6) 0.62962(6) 0.43596(7) 0.0773(12) Uani 1 1 d . U . . .
 V2 V 0.28890(7) 0.69388(7) 0.46001(7) 0.0910(13) Uani 1 1 d . U . . .
 V3 V 0.22349(9) 0.59020(11) 0.500000 0.1003(16) Uani 1 2 d S TU P . .
 S1 S 0.30045(15) 0.62169(17) 0.500000 0.0984(18) Uani 1 2 d DS TU P . .
 O1 O 0.3153(3) 0.6737(3) 0.4242(3) 0.114(2) Uani 1 1 d . U . . .
 O2 O 0.2892(3) 0.6321(3) 0.4062(3) 0.112(3) Uani 1 1 d . U . . .
 O3 O 0.3339(3) 0.7069(3) 0.4730(3) 0.119(3) Uani 1 1 d . U . . .
 O4 O 0.4689(4) 0.7582(3) 0.5568(4) 0.140(4) Uani 1 1 d . U . . .
 O5 O 0.4255(4) 0.7432(3) 0.5831(4) 0.140(4) Uani 1 1 d . U . . .
 O6 O 0.3301(4) 0.6045(4) 0.500000 0.126(4) Uani 1 2 d S TU P A .
 O7 O 0.2236(3) 0.6333(3) 0.4059(3) 0.134(4) Uani 1 1 d . U . . .
 O8 O 0.2840(3) 0.7272(3) 0.4414(3) 0.134(4) Uani 1 1 d . U . . .
 O9 O 0.1877(4) 0.5761(5) 0.500000 0.132(5) Uani 1 2 d S TU P . .
 O10 O 0.2223(2) 0.6170(3) 0.4690(3) 0.112(2) Uani 1 1 d . U . . .
 O11 O 0.2741(4) 0.7033(4) 0.500000 0.113(3) Uani 1 2 d S TU P A .
 O12 O 0.2553(3) 0.6702(3) 0.4499(3) 0.113(2) Uani 1 1 d . U . . .
 O13 O 0.3027(5) 0.6562(4) 0.500000 0.108(2) Uani 0.7 2 d DS TU P A 1
 O14 O 0.2799(3) 0.6111(4) 0.4739(4) 0.109(2) Uani 0.7 1 d D U . A 1
 C1 C 0.3355(6) 0.6484(9) 0.3810(5) 0.117(11) Uani 1 1 d . . . . .
 C2 C 0.3476(7) 0.7111(7) 0.500000 0.119(9) Uani 1 2 d S TU P . .
 C3 C 0.3305(5) 0.6231(10) 0.3603(10) 0.155(15) Uani 1 1 d . . . . .
 H3 H 0.313698 0.609415 0.363117 0.186 Uiso 1 1 calc R . . . .
 C4 C 0.4409(8) 0.7456(7) 0.500000 0.134(10) Uani 1 2 d S TU P . .
 H4 H 0.461816 0.751987 0.499999 0.161 Uiso 1 2 calc RS T P . .
 C5 C 0.4413(6) 0.7483(5) 0.5574(7) 0.125(8) Uani 1 1 d . . . . .
 C6 C 0.3788(8) 0.7218(7) 0.500000 0.126(9) Uani 1 2 d S TU P . .
 C7 C 0.4257(6) 0.7410(5) 0.5288(5) 0.127(7) Uani 1 1 d . U . . .
 C8 C 0.3944(5) 0.7278(5) 0.5285(5) 0.124(6) Uani 1 1 d . U . . .
 H8 H 0.384414 0.723160 0.547432 0.148 Uiso 1 1 calc R . . . .
 C9 C 0.3126(7) 0.6510(5) 0.4046(7) 0.147(9) Uani 1 1 d . . . . .
 O0AA O 0.2992(8) 0.6410(8) 0.5287(6) 0.105(3) Uani 0.3 1 d D U . A 2
 O1AA O 0.2734(8) 0.6000(9) 0.500000 0.105(3) Uani 0.3 2 d DS TU P A 2

loop_
  _atom_site_aniso_label
  _atom_site_aniso_U_11
  _atom_site_aniso_U_22
  _atom_site_aniso_U_33
  _atom_site_aniso_U_23
  _atom_site_aniso_U_13
  _atom_site_aniso_U_12
 V1 0.0498(17) 0.0831(19) 0.099(2) 0.0059(15) -0.0129(14) 0.0302(13)
 V2 0.087(2) 0.085(2) 0.102(2) 0.0003(16) -0.0122(15) 0.0410(15)
 V3 0.059(3) 0.132(3) 0.110(3) 0.000 0.000 0.032(2)
 S1 0.075(3) 0.106(3) 0.114(3) 0.000 0.000 0.030(3)
 O1 0.097(4) 0.117(4) 0.128(4) -0.003(4) 0.000(4) 0.024(4)
 O2 0.096(5) 0.112(5) 0.129(5) -0.007(4) -0.002(4) 0.027(4)
 O3 0.109(5) 0.122(5) 0.124(5) -0.001(5) -0.008(5) 0.022(5)
 O4 0.125(10) 0.135(10) 0.161(11) -0.015(8) -0.003(9) -0.004(8)
 O5 0.129(10) 0.135(10) 0.155(11) -0.024(8) -0.004(9) -0.009(8)
 O6 0.105(8) 0.129(8) 0.144(8) 0.000 0.000 0.048(8)
 O7 0.117(7) 0.130(8) 0.154(8) -0.001(7) -0.008(7) 0.020(7)
 O8 0.132(7) 0.128(7) 0.141(7) 0.004(7) -0.003(7) 0.025(7)
 O9 0.105(9) 0.156(10) 0.135(10) 0.000 0.000 0.007(9)
 O10 0.086(4) 0.122(4) 0.126(4) -0.001(4) 0.004(4) 0.027(4)
 O11 0.101(5) 0.116(5) 0.123(5) 0.000 0.000 0.030(4)
 O12 0.090(4) 0.119(4) 0.129(4) -0.004(3) 0.000(3) 0.029(3)
 O13 0.090(4) 0.111(4) 0.123(4) 0.000 0.000 0.028(4)
 O14 0.090(4) 0.116(4) 0.122(4) -0.001(3) -0.007(3) 0.029(3)
 C1 0.12(3) 0.15(2) 0.080(17) -0.042(18) 0.043(15) 0.06(3)
 C2 0.105(18) 0.12(2) 0.14(3) 0.000 0.000 0.000(16)
 C3 0.13(2) 0.24(5) 0.096(19) 0.01(3) 0.03(2) 0.09(3)
 C4 0.13(2) 0.13(2) 0.14(2) 0.000 0.000 -0.008(19)
 C5 0.101(19) 0.121(18) 0.15(2) 0.010(16) -0.003(18) -0.023(15)
 C6 0.113(18) 0.13(2) 0.139(18) 0.000 0.000 -0.008(17)
 C7 0.130(15) 0.133(18) 0.117(18) -0.008(14) -0.013(13) 0.002(12)
 C8 0.130(14) 0.116(15) 0.124(16) 0.004(13) -0.006(11) 0.002(12)
 C9 0.14(2) 0.093(16) 0.20(3) -0.034(18) -0.01(2) -0.010(16)
 O0AA 0.088(5) 0.109(5) 0.117(5) -0.001(4) -0.005(4) 0.032(5)
 O1AA 0.081(4) 0.115(4) 0.119(4) 0.000 0.000 0.028(4)

_geom_special_details
;
 All esds (except the esd in the dihedral angle between two l.s. planes)
 are estimated using the full covariance matrix.  The cell esds are taken
 into account individually in the estimation of esds in distances, angles
 and torsion angles; correlations between esds in cell parameters are only
 used when they are defined by crystal symmetry.  An approximate (isotropic)
 treatment of cell esds is used for estimating esds involving l.s. planes.
;
loop_
  _geom_bond_atom_site_label_1
  _geom_bond_atom_site_label_2
  _geom_bond_distance
  _geom_bond_site_symmetry_2
  _geom_bond_publ_flag
 O0AAb V2 2.34(3) 50_556 ?
 O13a V2 2.411(13) 50_556 ?
 V1 O2 2.172(14) . ?
 V1 O5 2.064(16) 59_655 ?
 V1 O7 1.648(13) . ?
 V1 O10 1.853(12) . ?
 V1 O12 1.855(13) . ?
 V1 O14 2.261(14) . ?
 V2 O1 2.078(14) . ?
 V2 O3 2.067(14) . ?
 V2 O8 1.639(13) . ?
 V2 O11 1.858(7) . ?
 V2 O12 1.800(12) . ?
 V2 O13 2.411(13) . ?
 V2 O0AA 2.34(3) 50_556 ?
 V3 O4 2.094(16) 10_656 ?
 V3 O4 2.094(16) 59_655 ?
 V3 O9 1.635(18) . ?
 V3 O10 1.746(12) 50_556 ?
 V3 O10 1.746(12) . ?
 V3 O1AA 2.17(3) . ?
 S1 O6 1.456(16) . ?
 S1 O13 1.472(16) . ?
 S1 O14 1.482(13) 50_556 ?
 S1 O14 1.482(13) . ?
 S1 O0AA 1.473(16) 50_556 ?
 S1 O0AA 1.473(16) . ?
 S1 O1AA 1.475(19) . ?
 O1 C9 1.28(2) . ?
 O2 C9 1.28(2) . ?
 O3 C2 1.304(17) . ?
 O4 V3 2.094(16) 7_665 ?
 O4 C5 1.25(2) . ?
 O5 V1 2.064(16) 56_565 ?
 O5 C5 1.30(2) . ?
 O11 V2 1.858(7) 50_556 ?
 C1 C3 1.41(3) . ?
 C1 C3 1.39(3) 6_566 ?
 C1 C9 1.40(3) . ?
 C2 O3 1.304(17) 50_556 ?
 C2 C6 1.40(4) . ?
 C3 C1 1.39(3) 12_665 ?
 C4 C7 1.40(3) 50_556 ?
 C4 C7 1.40(3) . ?
 C5 C7 1.42(3) . ?
 C6 C8 1.41(2) 50_556 ?
 C6 C8 1.41(2) . ?
 C7 C8 1.45(3) . ?

loop_
  _geom_angle_atom_site_label_1
  _geom_angle_atom_site_label_2
  _geom_angle_atom_site_label_3
  _geom_angle
  _geom_angle_site_symmetry_1
  _geom_angle_site_symmetry_3
  _geom_angle_publ_flag
 O14a S1 O14 96.8(14) . 50_556 ?
 O13a S1 O14 110.1(9) . 50_556 ?
 O13a S1 O14 110.1(9) . . ?
 O0AAb S1 O0AA 112(3) . 50_556 ?
 O0AAb S1 O1AA 108.7(18) . . ?
 O0AAb S1 O1AA 108.7(18) 50_556 . ?
 V2 O13a V2 89.8(6) . 50_556 ?
 S1 O14a V1 141.7(10) . . ?
 S1 O13a V2 130.4(6) . 50_556 ?
 S1 O13a V2 130.4(6) . . ?
 S1 O0AAb V2 136(2) . 50_556 ?
 S1 O1AAb V3 152(3) . . ?
 O2 V1 O14 86.7(5) . . ?
 O5 V1 O2 76.6(6) 59_655 . ?
 O5 V1 O14 72.9(6) 59_655 . ?
 O7 V1 O2 92.9(6) . . ?
 O7 V1 O5 92.4(6) . 59_655 ?
 O7 V1 O10 104.5(6) . . ?
 O7 V1 O12 105.5(6) . . ?
 O7 V1 O14 165.0(6) . . ?
 O10 V1 O2 158.4(5) . . ?
 O10 V1 O5 89.8(6) . 59_655 ?
 O10 V1 O12 97.3(5) . . ?
 O10 V1 O14 73.2(5) . . ?
 O12 V1 O2 90.1(5) . . ?
 O12 V1 O5 158.3(5) . 59_655 ?
 O12 V1 O14 89.5(5) . . ?
 O1 V2 O13 96.4(5) . . ?
 O1 V2 O0AA 69.7(8) . 50_556 ?
 O3 V2 O1 78.9(5) . . ?
 O3 V2 O13 76.4(6) . . ?
 O3 V2 O0AA 91.8(10) . 50_556 ?
 O8 V2 O1 94.1(6) . . ?
 O8 V2 O3 90.8(6) . . ?
 O8 V2 O11 102.4(6) . . ?
 O8 V2 O12 105.5(6) . . ?
 O8 V2 O13 161.5(6) . . ?
 O8 V2 O0AA 162.7(8) . 50_556 ?
 O11 V2 O1 160.7(5) . . ?
 O11 V2 O3 90.7(6) . . ?
 O11 V2 O13 65.1(5) . . ?
 O11 V2 O0AA 94.7(8) . 50_556 ?
 O12 V2 O1 91.3(5) . . ?
 O12 V2 O3 161.6(5) . . ?
 O12 V2 O11 94.0(7) . . ?
 O12 V2 O13 89.4(6) . . ?
 O12 V2 O0AA 70.1(10) . 50_556 ?
 O4 V3 O4 78.5(9) 59_655 10_656 ?
 O4 V3 O1AA 76.5(10) 10_656 . ?
 O4 V3 O1AA 76.5(10) 59_655 . ?
 O9 V3 O4 95.6(7) . 59_655 ?
 O9 V3 O4 95.6(7) . 10_656 ?
 O9 V3 O10 102.3(6) . 50_556 ?
 O9 V3 O10 102.3(6) . . ?
 O9 V3 O1AA 169.6(14) . . ?
 O10 V3 O4 159.0(6) 50_556 59_655 ?
 O10 V3 O4 88.7(6) . 59_655 ?
 O10 V3 O4 88.7(6) 50_556 10_656 ?
 O10 V3 O4 159.0(6) . 10_656 ?
 O10 V3 O10 98.2(8) 50_556 . ?
 O10 V3 O1AA 84.4(9) 50_556 . ?
 O10 V3 O1AA 84.4(9) . . ?
 O6 S1 O13 116.3(12) . . ?
 O6 S1 O14 110.9(8) . 50_556 ?
 O6 S1 O14 110.9(8) . . ?
 O6 S1 O0AA 108.2(14) . 50_556 ?
 O6 S1 O0AA 108.2(14) . . ?
 O6 S1 O1AA 111(2) . . ?
 C9 O1 V2 137.9(17) . . ?
 C9 O2 V1 133.8(17) . . ?
 C2 O3 V2 133.5(16) . . ?
 C5 O4 V3 134.9(18) . 7_665 ?
 C5 O5 V1 131.5(16) . 56_565 ?
 V3 O10 V1 138.2(6) . . ?
 V2 O11 V2 132.7(8) . 50_556 ?
 V2 O12 V1 137.3(6) . . ?
 C3 C1 C3 122(3) 6_566 . ?
 C3 C1 C9 124(4) 6_566 . ?
 C9 C1 C3 114(3) . . ?
 O3 C2 O3 124(3) . 50_556 ?
 O3 C2 C6 118.0(14) . . ?
 O3 C2 C6 118.0(14) 50_556 . ?
 C1 C3 C1 118(3) 12_665 . ?
 C7 C4 C7 122(3) . 50_556 ?
 O4 C5 O5 124(3) . . ?
 O4 C5 C7 120(3) . . ?
 O5 C5 C7 116(2) . . ?
 C2 C6 C8 120.3(16) . . ?
 C2 C6 C8 120.3(16) . 50_556 ?
 C8 C6 C8 119(3) . 50_556 ?
 C4 C7 C5 120(3) . . ?
 C4 C7 C8 118(2) . . ?
 C5 C7 C8 122(2) . . ?
 C6 C8 C7 121(2) . . ?
 O1 C9 O2 120(3) . . ?
 O1 C9 C1 118(3) . . ?
 O2 C9 C1 122(3) . . ?

_shelx_res_file
;
TITL 1_a.res in Fm-3
 1_sq.res created by SHELXL-2016/4 at 19:32:14 on 21-Jul-2024
REM Old TITL 1 in Fm-3
REM SHELXT solution in Fm-3
REM R1 0.375, Rweak 0.028, Alpha 0.055, Orientation as input
REM Formula found by SHELXT: C67 O30 V12
CELL 1.54178 42.5524 42.5524 42.5524 90 90 90
ZERR 4.00032 0.001 0.001 0.001 0 0 0
LATT 4
SYMM -X,-Y,+Z
SYMM -X,+Y,-Z
SYMM +X,-Y,-Z
SYMM +Z,+X,+Y
SYMM +Z,-X,-Y
SYMM -Z,-X,+Y
SYMM -Z,+X,-Y
SYMM +Y,+Z,+X
SYMM -Y,+Z,-X
SYMM +Y,-Z,-X
SYMM -Y,-Z,+X
SFAC C H O S V
UNIT 720 240 1152 48 240
EQIV $1 +X,+Y,1-Z
SADI S1 O0AA_$1 S1 O13 S1 O0AA S1 O1AA S1 O14_$1 S1 O14
SIMU 0.01 0.02 3.8 O5 O7 O2 O1 O8 O3 O3 O8 O1 O2 O7 O5 O4 O9 O4 O10 V1 O12 =
 V2 O11 V2 O12 V1 O10 V3 O14 O1AA O0AA O13 S1 O14 O0AA O6
RIGU C7 C8 C6 C2 C8 C7 C4

L.S. 20 0 182
PLAN  99
TEMP 21.89
list 4
ABIN
fmap 2 53
acta
OMIT 0 4 10
OMIT 0 2 10
OMIT 5 5 5
OMIT 0 2 12
OMIT 0 4 2
OMIT 0 6 4
OMIT 1 3 1
OMIT 0 2 6
OMIT 0 4 8
OMIT 0 2 2
OMIT 0 2 4
OMIT 1 3 3
OMIT 4 4 4
OMIT 0 4 4
OMIT 2 2 2
OMIT 1 5 9
OMIT 0 4 6
OMIT 2 4 10
REM <olex2.extras>
REM <HklSrc "%.\\1_sq.hkl">
REM </olex2.extras>

WGHT    0.157000 2986.545898
FVAR       0.03540
V1    5    0.247741    0.629621    0.435958    11.00000    0.04980    0.08306 =
         0.09908    0.00590   -0.01287    0.03021
V2    5    0.288898    0.693876    0.460012    11.00000    0.08664    0.08484 =
         0.10154    0.00029   -0.01222    0.04097
V3    5    0.223490    0.590204    0.500000    10.50000    0.05890    0.13198 =
         0.11010    0.00000    0.00000    0.03219
S1    4    0.300449    0.621689    0.500000    10.50000    0.07512    0.10622 =
         0.11392    0.00000    0.00000    0.02959
O1    3    0.315251    0.673686    0.424188    11.00000    0.09737    0.11662 =
         0.12798   -0.00332   -0.00030    0.02350
O2    3    0.289162    0.632084    0.406219    11.00000    0.09562    0.11196 =
         0.12887   -0.00677   -0.00217    0.02718
O3    3    0.333855    0.706909    0.472955    11.00000    0.10917    0.12209 =
         0.12447   -0.00064   -0.00834    0.02180
O4    3    0.468874    0.758230    0.556764    11.00000    0.12513    0.13450 =
         0.16110   -0.01480   -0.00275   -0.00374
O5    3    0.425490    0.743199    0.583133    11.00000    0.12873    0.13492 =
         0.15548   -0.02418   -0.00384   -0.00918
O6    3    0.330059    0.604541    0.500000    10.50000    0.10472    0.12856 =
         0.14364    0.00000    0.00000    0.04815
O7    3    0.223563    0.633333    0.405925    11.00000    0.11687    0.13032 =
         0.15405   -0.00076   -0.00843    0.01960
O8    3    0.284024    0.727235    0.441374    11.00000    0.13230    0.12810 =
         0.14070    0.00408   -0.00281    0.02493
O9    3    0.187724    0.576134    0.500000    10.50000    0.10522    0.15604 =
         0.13547    0.00000    0.00000    0.00666
O10   3    0.222300    0.617032    0.468978    11.00000    0.08617    0.12242 =
         0.12622   -0.00085    0.00358    0.02739
O11   3    0.274108    0.703273    0.500000    10.50000    0.10065    0.11626 =
         0.12314    0.00000    0.00000    0.02962
O12   3    0.255293    0.670233    0.449921    11.00000    0.09030    0.11878 =
         0.12950   -0.00409   -0.00012    0.02917
PART 1
O13   3    0.302700    0.656197    0.500000    10.35000    0.08950    0.11139 =
         0.12259    0.00000    0.00000    0.02793
O14   3    0.279922    0.611054    0.473947    10.70000    0.08969    0.11617 =
         0.12246   -0.00131   -0.00702    0.02901
PART 0
C1    1    0.335516    0.648419    0.381019    11.00000    0.12086    0.15116 =
         0.07979   -0.04233    0.04282    0.05631
C2    1    0.347626    0.711103    0.500000    10.50000    0.10507    0.11557 =
         0.13706    0.00000    0.00000    0.00022
C3    1    0.330541    0.623058    0.360319    11.00000    0.12896    0.23933 =
         0.09574    0.00994    0.02878    0.08738
AFIX  43
H3    2    0.313698    0.609415    0.363117    11.00000   -1.20000
AFIX   0
C4    1    0.440901    0.745647    0.500000    10.50000    0.12677    0.13493 =
         0.14127    0.00000    0.00000   -0.00811
AFIX  43
H4    2    0.461816    0.751987    0.499999    10.50000   -1.20000
AFIX   0
C5    1    0.441309    0.748331    0.557408    11.00000    0.10143    0.12103 =
         0.15119    0.01012   -0.00318   -0.02264
C6    1    0.378794    0.721818    0.500000    10.50000    0.11308    0.12586 =
         0.13877    0.00000    0.00000   -0.00768
C7    1    0.425665    0.741030    0.528791    11.00000    0.12958    0.13303 =
         0.11693   -0.00774   -0.01348    0.00177
C8    1    0.394355    0.727782    0.528525    11.00000    0.13001    0.11624 =
         0.12441    0.00410   -0.00568    0.00166
AFIX  43
H8    2    0.384414    0.723160    0.547432    11.00000   -1.20000
AFIX   0
C9    1    0.312601    0.650991    0.404599    11.00000    0.14469    0.09266 =
         0.20333   -0.03419   -0.00920   -0.00973
PART 2
O0AA  3    0.299151    0.641026    0.528696    10.30000    0.08840    0.10889 =
         0.11662   -0.00102   -0.00504    0.03221
O1AA  3    0.273450    0.599965    0.500000    10.15000    0.08066    0.11461 =
         0.11896    0.00000    0.00000    0.02769
HKLF 4


REM  1_a.res in Fm-3
REM R1 =  0.0971 for    1764 Fo > 4sig(Fo)  and  0.1098 for all    2089 data
REM    232 parameters refined using    468 restraints

END

WGHT      0.1570   2986.6550

REM Highest difference peak  0.629,  deepest hole -0.635,  1-sigma level  0.088
Q1    1   0.3032  0.7015  0.4400  11.00000  0.05    0.51
Q2    1   0.2340  0.6462  0.5000  10.50000  0.05    0.48
Q3    1   0.2443  0.6545  0.5000  10.50000  0.05    0.45
Q4    1   0.2225  0.5792  0.5000  10.50000  0.05    0.43
Q5    1   0.2826  0.6879  0.4600  11.00000  0.05    0.34
Q6    1   0.3020  0.6048  0.4598  11.00000  0.05    0.34
Q7    1   0.3044  0.7099  0.4770  11.00000  0.05    0.33
Q8    1   0.2564  0.6711  0.4841  11.00000  0.05    0.33
Q9    1   0.3621  0.7048  0.5389  11.00000  0.05    0.30
Q10   1   0.3614  0.6005  0.5000  10.50000  0.05    0.30
Q11   1   0.3005  0.6125  0.4582  11.00000  0.05    0.28
Q12   1   0.2219  0.7219  0.2781  10.33333  0.05    0.28
Q13   1   0.3183  0.5795  0.5000  10.50000  0.05    0.26
Q14   1   0.3559  0.7330  0.5358  11.00000  0.05    0.23
Q15   1   0.1861  0.5998  0.4874  11.00000  0.05    0.23
Q16   1   0.1981  0.6170  0.4625  11.00000  0.05    0.22
Q17   1   0.3034  0.5764  0.3571  11.00000  0.05    0.22
Q18   1   0.1793  0.6046  0.5000  10.50000  0.05    0.21
Q19   1   0.3069  0.5817  0.5000  10.50000  0.05    0.21
Q20   1   0.2801  0.5990  0.3985  11.00000  0.05    0.21
Q21   1   0.3210  0.6608  0.4434  11.00000  0.05    0.21
Q22   1   0.2822  0.6374  0.3789  11.00000  0.05    0.20
Q23   1   0.1601  0.5795  0.5000  10.50000  0.05    0.20
Q24   1   0.3280  0.5780  0.5000  10.50000  0.05    0.20
Q25   1   0.4187  0.6999  0.5000  10.50000  0.05    0.20
Q26   1   0.3165  0.6422  0.5216  11.00000  0.05    0.19
Q27   1   0.5000  0.7594  0.5246  10.50000  0.05    0.19
Q28   1   0.2746  0.7610  0.4422  11.00000  0.05    0.18
Q29   1   0.2976  0.6167  0.5000  10.50000  0.05    0.18
Q30   1   0.2655  0.7448  0.4605  11.00000  0.05    0.17
Q31   1   0.2605  0.7537  0.4447  11.00000  0.05    0.17
Q32   1   0.2619  0.6773  0.4210  11.00000  0.05    0.17
Q33   1   0.3215  0.6844  0.3952  11.00000  0.05    0.16
Q34   1   0.3875  0.6396  0.4541  11.00000  0.05    0.15
Q35   1   0.2008  0.6985  0.5000  10.50000  0.05    0.15
Q36   1   0.5000  0.7011  0.5000  10.25000  0.05    0.15
Q37   1   0.1998  0.6880  0.5000  10.50000  0.05    0.15
Q38   1   0.2649  0.6996  0.3031  11.00000  0.05    0.14
Q39   1   0.2511  0.7276  0.5000  10.50000  0.05    0.14
Q40   1   0.3944  0.6384  0.5409  11.00000  0.05    0.14
Q41   1   0.2198  0.6218  0.3787  11.00000  0.05    0.13
Q42   1   0.2019  0.7003  0.4867  11.00000  0.05    0.13
Q43   1   0.1208  0.6393  0.5404  11.00000  0.05    0.13
Q44   1   0.2577  0.7006  0.3368  11.00000  0.05    0.13
Q45   1   0.2743  0.6800  0.4175  11.00000  0.05    0.13
Q46   1   0.4434  0.7816  0.5397  11.00000  0.05    0.12
Q47   1   0.4434  0.7131  0.5353  11.00000  0.05    0.12
Q48   1   0.3862  0.5046  0.5000  10.50000  0.05    0.12
Q49   1   0.3684  0.6343  0.4083  11.00000  0.05    0.12
Q50   1   0.2477  0.7147  0.5000  10.50000  0.05    0.12
Q51   1   0.1361  0.6279  0.5401  11.00000  0.05    0.12
Q52   1   0.3860  0.5000  0.5124  10.50000  0.05    0.12
Q53   1   0.5000  0.7779  0.5000  10.25000  0.05    0.12
Q54   1   0.4145  0.5377  0.4783  11.00000  0.05    0.11
Q55   1   0.4420  0.7313  0.5000  10.50000  0.05    0.11
Q56   1   0.2490  0.6985  0.3418  11.00000  0.05    0.11
Q57   1   0.1318  0.6381  0.4208  11.00000  0.05    0.11
Q58   1   0.3027  0.5364  0.5000  10.50000  0.05    0.11
Q59   1   0.1000  0.6188  0.5145  11.00000  0.05    0.11
Q60   1   0.2582  0.7031  0.3431  11.00000  0.05    0.11
Q61   1   0.3740  0.5538  0.4614  11.00000  0.05    0.11
Q62   1   0.3661  0.5785  0.3780  11.00000  0.05    0.10
Q63   1   0.3602  0.6409  0.4168  11.00000  0.05    0.10
Q64   1   0.4825  0.7465  0.4815  11.00000  0.05    0.10
Q65   1   0.1269  0.6378  0.4192  11.00000  0.05    0.10
Q66   1   0.4836  0.8247  0.5000  10.50000  0.05    0.10
Q67   1   0.1435  0.6377  0.3768  11.00000  0.05    0.09
Q68   1   0.4636  0.7851  0.5000  10.50000  0.05    0.09
Q69   1   0.3435  0.7550  0.5971  11.00000  0.05    0.09
Q70   1   0.5000  0.6984  0.4760  10.50000  0.05    0.09
Q71   1   0.3494  0.6322  0.4203  11.00000  0.05    0.09
Q72   1   0.4869  0.7033  0.5000  10.50000  0.05    0.09
Q73   1   0.2809  0.6846  0.3581  11.00000  0.05    0.09
Q74   1   0.2572  0.6590  0.3374  11.00000  0.05    0.08
Q75   1   0.2171  0.6814  0.4471  11.00000  0.05    0.08
Q76   1   0.1812  0.6581  0.3562  11.00000  0.05    0.08
Q77   1   0.1214  0.5448  0.4203  11.00000  0.05    0.08
Q78   1   0.2558  0.6674  0.3347  11.00000  0.05    0.08
Q79   1   0.1991  0.6328  0.4214  11.00000  0.05    0.08
Q80   1   0.1043  0.5000  0.5214  10.50000  0.05    0.08
Q81   1   0.2568  0.6229  0.3258  11.00000  0.05    0.08
Q82   1   0.2207  0.6633  0.3256  11.00000  0.05    0.08
Q83   1   0.3603  0.7717  0.5226  11.00000  0.05    0.08
Q84   1   0.1865  0.6771  0.4586  11.00000  0.05    0.08
Q85   1   0.2216  0.6649  0.3352  11.00000  0.05    0.08
Q86   1   0.1358  0.5452  0.5410  11.00000  0.05    0.08
Q87   1   0.4580  0.7574  0.5579  11.00000  0.05    0.08
Q88   1   0.1864  0.6449  0.4793  11.00000  0.05    0.07
Q89   1   0.1034  0.5374  0.5420  11.00000  0.05    0.07
Q90   1   0.2433  0.6892  0.3589  11.00000  0.05    0.07
Q91   1   0.1300  0.5391  0.5868  11.00000  0.05    0.07
Q92   1   0.4206  0.8425  0.4806  11.00000  0.05    0.07
Q93   1   0.2416  0.6000  0.3513  11.00000  0.05    0.07
Q94   1   0.2011  0.6818  0.4232  11.00000  0.05    0.07
Q95   1   0.2586  0.6263  0.3291  11.00000  0.05    0.07
Q96   1   0.1804  0.5375  0.4749  11.00000  0.05    0.07
Q97   1   0.1151  0.5413  0.5000  10.50000  0.05    0.07
Q98   1   0.4185  0.5814  0.4185  10.33333  0.05    0.07
Q99   1   0.1985  0.6443  0.3195  11.00000  0.05    0.07
;
_shelx_res_checksum                22417
_shelx_hkl_file
;
  -2   0  -2  374.56   22.50
  -2   2   0  374.36   22.50
   0  -2   2  392.16   22.50
   0   2  -2  375.26   22.50
   2  -2   0  386.06   22.50
   2   0   2  390.26   22.50
  -2  -2  -2   72.59    4.20
   2  -2   2   70.09    4.30
   2   2   2   65.29    4.20
  -3  -1  -1  281.47   16.30
   1   3  -1  277.27   16.30
   1   1  -3  282.67   16.30
  -1  -1  -3  277.17   16.30
   3  -1   1  284.67   16.30
   1  -3   1  279.37   16.30
  -1   3   1  279.37   16.30
   1  -1   3  262.17   16.30
  -1   3  -1  255.97   16.30
  -1  -1   3  292.27   16.30
  -1   1  -3  259.67   16.30
  -1  -3   1  285.57   16.20
   1   1   3  281.17   16.30
  -3   1  -1  264.77   16.30
  -3  -1  -3  466.35   26.70
   1   3  -3  461.55   26.70
   3  -1   3  429.86   26.80
   3  -3   1  437.96   26.80
   1  -3   3  413.86   26.80
   1   3   3  504.85   26.60
  -1  -3   3  504.35   26.70
  -1   3  -3  403.86   26.70
   3   1   3  478.55   26.70
  -3   1  -3  430.36   26.70
  -3  -3  -3 3389.66  202.48
   3  -3   3 3506.85  202.58
   3   3   3 3502.85  202.48
  -2   0  -4 8759.92  547.65
  -4   2   0 9999.00  547.85
   2  -4   0 4588.44  262.47
   4   0   2 4558.34  262.47
  -2   4   0 4501.75  262.47
  -4   0  -2 4325.27  262.47
  -4  -2  -2 5525.55  319.17
  -2  -2  -4 5350.26  319.07
   4   2   2 5518.45  319.17
  -4   4   0   15.30    2.10
   0  -4   4   16.30    1.80
   0   4   4   20.20    2.40
   4  -4   0   15.40    1.70
   4   0   4   20.10    1.80
  -4  -4  -2 1672.13  100.59
  -4  -2  -4 1638.84  100.69
   2  -4   4 1694.53  100.79
  -4   4   2 1717.63  100.89
  -2  -4  -4 1831.72  100.59
   4  -2   4 1719.33  100.79
   4  -4   2 1726.43  100.79
  -2   4   4 1904.51  101.09
   2   4   4 1472.95  100.79
   2   4   4 1724.93  100.59
  -2  -4   4 1792.92  100.79
  -4   4  -2 1746.13  100.89
   4   2   4 1741.43  100.69
  -4  -4  -4 1016.20   61.49
  -4   4   4 1096.19   61.79
   4  -4   4 1028.30   61.69
   4   4   4 1063.39   61.49
  -5  -1  -1  531.65   31.60
  -1  -1  -5  503.25   31.50
   1  -1   5  550.84   31.50
   1   5  -1  525.65   31.40
  -1   1   5  556.34   31.50
   1  -5   1  551.54   31.50
  -1   5   1  538.75   31.50
  -1  -1   5  568.54   31.60
   1   1   5  471.65   31.60
  -1  -5   1  547.95   31.40
   1  -5  -1  553.94   31.40
  -1   5  -1  520.65   31.50
  -1   5   3  636.34   35.50
   5  -3   1  612.84   35.40
  -5   3   1  597.94   35.40
   3  -1   5  583.94   35.40
   1  -5   3  599.44   35.30
   1   5   3  591.54   35.40
  -1  -5   3  617.04   35.30
   3   1   5  563.14   35.40
   5  -1   3  529.55   32.50
  -3   5   1  498.25   32.60
   3  -5   1  543.95   32.50
   5   1   3  528.65   32.50
  -3   5  -1  509.85   32.50
   1   3   5  599.84   32.40
  -1  -3   5  593.94   32.50
  -3  -5   1  603.14   32.40
  -5  -3  -3 1414.76   89.19
  -5   3   3 1546.55   89.29
  -3  -3  -5 1464.15   89.09
   5  -3   3 1532.05   89.29
  -3   5   3 1584.44   89.39
   3  -3   5 1525.55   89.29
   3  -5   3 1547.05   89.29
  -3  -3   5 1678.73   89.29
   3   3   5 1558.04   89.19
  -3   5  -3 1514.25   89.29
   3   5   3 1295.97   89.19
  -3  -5   3 1650.13   89.19
   5   3   3 1495.95   89.19
   5  -5   1  992.80   57.79
   5  -1   5  986.90   57.79
  -5   5   1 1011.20   57.79
  -1   5   5  918.01   57.79
   1  -5   5  989.70   57.69
  -1  -5   5 1030.80   57.69
   1   5   5  856.51   57.69
   1   5   5 1076.19   57.59
  -5   5  -1  979.50   57.79
   5   1   5  983.00   57.69
  -5  -5  -3   16.90    1.80
   3  -5   5   16.70    2.50
  -5   3   5   13.20    2.00
  -5   5   3   12.70    2.10
  -3  -5  -5   17.10    1.80
   5  -5   3   10.70    1.70
   3   5   5   15.10    1.60
  -3  -5   5   21.50    2.50
  -5   5  -3   14.70    2.50
   5   3   5   14.50    2.30
  -5  -5  -5 1952.40  119.39
   5  -5   5 2023.60  119.69
  -5   5   5 2100.69  119.79
  -5  -5   5 2104.29  119.69
   5   5   5 2031.90  119.39
   0  -6   0 3470.95  211.58
   0   0   6 3755.72  211.78
   0   6   0 3643.54  211.68
   0  -6   2  333.57   20.60
   0   6   2  306.77   20.70
   0   6   2  338.57   20.40
   2   0   6  367.66   20.60
  -2   0   6  389.16   20.70
   4   0   6  203.88   11.50
   0  -6   4  206.18   11.50
   0   6   4  158.08   11.60
  -6   4   0  185.88   11.60
   0  -2   6  628.84   37.60
   6   0   2  598.94   37.50
  -2   6   0  632.24   37.70
  -2  -6   0  642.54   37.30
   0   2   6  668.83   37.50
   2   6   0  651.83   37.40
  -6   2   2  882.41   51.49
   2   6  -2  846.92   51.39
   2  -6   2  873.81   51.49
  -2   6   2  952.90   51.69
   6  -2   2  887.41   51.59
   2  -2   6  896.11   51.49
  -2   6   2  815.72   51.39
  -2  -6   2  786.42   51.49
  -2   6  -2  902.61   51.59
   2   2   6  888.41   51.39
   2   6   2  848.72   51.49
  -2  -2   6  932.21   51.59
  -6  -4  -2 2012.20  121.99
  -6   4   2 2177.98  122.19
   4  -2   6 2090.59  122.19
  -2   6   4 2187.38  122.29
   2  -6   4 2063.49  122.09
   6  -4   2 2080.39  122.19
  -2  -6   4 2115.39  122.09
  -2   6  -4 2107.19  122.09
   2   6   4 1934.01  122.19
   4   2   6 2091.39  122.09
  -4   6   0  455.65   25.50
   0   4   6  429.46   25.30
   4  -6   0  437.66   25.30
   4   6   0  393.66   25.20
   6   0   4  423.36   25.30
   0  -4   6  416.86   25.30
   6  -2   4   32.20    3.00
  -4   6   2   25.80    3.40
  -6   2   4   29.80    3.30
   4  -6   2   33.40    2.90
  -2  -4   6   36.60    3.10
   2   4   6   31.40    2.50
  -4   6  -2   32.10    3.20
   6   2   4   32.30    2.70
  -6  -4  -4    8.40    1.80
  -6   4   4    7.90    1.90
  -4  -4  -6    5.90    1.40
   4  -4   6    8.20    1.70
  -4   4   6    7.70    2.00
   4  -6   4    6.30    1.60
   6  -4   4    6.30    1.70
  -4   6   4    7.80    2.00
  -4   6  -4    9.00    1.90
  -4  -6   4   10.10    1.60
   4   4   6    5.30    1.50
  -4  -4   6   10.10    1.70
   4   6   4    7.00    1.70
  -6   6   0   89.99    6.20
   0  -6   6   85.59    6.00
   0   6   6   87.19    6.10
   6   0   6   86.99    6.00
  -6  -6  -2 1145.39   71.59
   2  -6   6 1223.98   71.89
   6  -2   6 1169.68   71.89
  -6   2   6 1220.38   71.79
   6  -6   2 1230.18   71.89
  -6   6   2 1278.57   71.99
  -2   6   6 1287.27   71.99
  -6   6  -2 1259.47   71.99
  -2   6  -6 1207.78   71.79
   2   6   6 1227.38   71.59
  -2  -6   6 1245.78   71.89
   6   2   6 1192.58   71.79
   2   6   6 1222.28   71.99
  -6  -6  -4  744.33   45.20
   6  -6   4  763.12   45.60
  -6   4   6  752.62   45.50
   6  -4   6  777.02   45.60
  -6   6   4  775.52   45.60
  -4  -6  -6  790.22   45.20
   4  -6   6  780.32   45.60
  -4   6   6  767.62   45.60
  -4   6  -6  790.62   45.50
   4   6   6  657.53   45.50
   4   6   6  775.62   45.20
  -6   6  -4  786.22   45.60
   6   4   6  789.72   45.40
  -4  -6   6  836.12   45.50
  -6  -6  -6  428.56   27.50
   6  -6   6  492.55   27.90
  -6  -6   6  469.15   27.80
   6   6   6  472.05   27.50
  -1  -7  -1   33.80    2.20
   1  -1   7   28.80    2.80
  -1   1   7   25.60    2.80
   1  -7   1   28.60    2.50
   1   7  -1   38.40    3.20
  -1   7   1   36.10    3.30
  -1   7   1   30.10    2.70
   1   7  -1   27.00    2.50
  -1   7  -1   33.90    3.20
   1   1   7   27.60    2.70
  -1  -7   1   30.40    2.40
   1  -7  -1   25.90    2.40
  -1   7   3  238.98   13.00
  -1   7   3  200.78   12.50
   1  -7   3  194.88   12.60
   3  -1   7  193.58   12.70
  -7   3   1  208.88   12.80
   1   7   3  235.18   12.90
  -1   7  -3  222.88   12.80
  -1  -7   3  199.58   12.60
   3   1   7  203.88   12.70
  -3  -1   7  189.18   12.70
   7  -5   1 2513.85  149.49
   5  -1   7 2488.55  149.49
  -1   7   5 2592.04  149.59
   1  -7   5 2556.84  149.39
  -7   5   1 2607.14  149.49
  -1  -7   5 2569.44  149.39
  -7   5  -1 2591.04  149.49
  -1   7  -5 2647.44  149.39
   5   1   7 2526.95  149.39
   1   7   5 2435.16  149.49
   3   7  -1  100.39    6.40
   3  -7   1   94.39    6.40
   7  -1   3  100.69    6.60
   1  -3   7   93.69    6.50
  -3   7   1  106.49    6.80
  -7   1   3   94.19    6.50
  -1   3   7  103.99    6.50
  -1   3   7   87.69    6.50
   1   3   7   91.89    6.30
   1   3   7  116.99    6.60
  -3  -7   1   91.69    6.20
  -3   7  -1  112.69    6.80
   3   7   1  113.89    6.60
   7   1   3   97.09    6.40
  -1  -3   7   94.19    6.60
   3  -7   3 1834.22  108.39
  -7   3   3 1862.91  108.49
  -3   3   7 1772.02  108.39
   3  -3   7 1808.22  108.49
   7  -3   3 1877.81  108.49
  -3   7   3 1936.71  108.59
  -3   7  -3 1920.71  108.49
  -3  -7   3 1919.41  108.39
   3   7   3 1653.33  108.49
  -3  -3   7 1950.40  108.59
   3   3   7 1826.22  108.39
  -7   5   3   58.29    5.10
   3  -7   5   66.79    5.00
   5  -3   7   70.09    5.20
  -3   7   5   52.09    5.30
  -5   3   7   59.49    5.00
   7  -5   3   71.59    5.10
   5   3   7   74.09    4.80
  -3   7  -5   62.39    5.00
  -3  -7   5   72.99    4.90
  -7   5  -3   66.39    5.00
   7  -1   5  345.47   20.70
   5   7  -1  327.87   20.60
   1  -5   7  335.97   20.70
   5  -7   1  346.57   20.70
  -5   7   1  366.56   20.90
  -1   5   7  356.16   20.80
   7   1   5  336.27   20.70
  -1  -5   7  338.97   20.70
   5   7   1  351.66   20.70
  -5  -7   1  331.07   20.50
  -5   7  -1  358.96   20.80
   1   5   7  353.56   20.80
   1   5   7  336.17   20.50
   3  -5   7   53.79    4.60
  -5   7   3   56.89    4.80
  -3  -5  -7   63.59    4.30
   7  -3   5   55.19    4.50
  -7   3   5   47.70    4.60
   5  -7   3   60.59    4.50
  -3   5   7   51.99    4.70
   3   5   7   49.40    4.40
  -3  -5   7   57.19    4.50
   7   3   5   56.69    4.10
  -5  -7   3   54.59    4.20
  -5   7  -3   57.29    4.60
   5   7   3   54.99    4.40
  -7   5   5  655.73   38.10
   7  -5   5  632.74   38.10
   5  -5   7  623.64   38.10
  -5   5   7  654.53   38.10
   5  -7   5  658.03   38.10
  -5   7   5  667.73   38.20
  -5  -5   7  658.53   38.10
  -5  -7   5  663.53   38.00
   5   5   7  626.64   37.80
   5   7   5  563.64   38.00
  -5   7  -5  659.33   38.10
   7  -1   7  124.39    8.10
  -7   1   7  123.69    8.10
   7  -7   1  118.29    8.00
  -7   7   1  122.49    8.20
  -1   7   7  124.19    8.20
   1  -7   7  113.39    8.00
  -1   7  -7  118.59    7.80
  -7   7  -1  118.29    8.10
   1   7   7  113.49    8.10
   1   7   7  121.79    7.60
  -1  -7   7  125.09    8.00
   7   1   7  124.29    8.00
  -7  -7  -3  641.94   39.60
   3  -7   7  703.23   40.00
  -3   7   7  646.14   40.00
  -7   3   7  683.23   39.90
   7  -7   3  694.93   40.00
  -7   7   3  680.23   40.00
   7  -3   7  707.83   40.00
   3   7   7  583.64   39.90
  -3   7  -7  670.93   39.90
  -3  -7   7  736.63   40.00
  -7   7  -3  681.23   40.00
   7   3   7  654.63   39.80
  -7  -7  -5   50.89    4.20
   7  -7   5   60.99    4.90
   7  -5   7   63.39    5.00
   5  -7   7   57.79    4.90
  -7   7  -5   58.49    4.90
   5   7   7   61.59    4.00
  -5   7  -7   49.10    4.70
  -7  -7   5   68.29    4.60
   7   5   7   52.89    4.30
  -7   7   7 1994.70  121.39
  -7  -7   7 2229.08  121.39
   7   7   7 1981.60  121.09
   0  -8   0  136.49    8.20
   0   0   8  145.19    8.50
   0   8   0  122.69    8.70
   0   8   0  129.99    8.30
   0   8   2 3019.40  174.68
   0   8   2 2983.30  174.38
   2   0   8 2940.91  174.58
  -2   0   8 2974.10  174.68
   0  -8   2 2886.51  174.48
   0   8  -2 3100.99  174.68
   4   0   8 6353.16  377.16
   0   8   4 6721.53  377.26
   0   8   4 6278.67  376.86
   0  -8   4 6269.67  377.06
   0   8  -4 6602.34  377.16
  -8   4   0 6501.95  377.16
   6   0   8 1040.60   57.29
  -8   6   0  993.80   57.29
   0   8   6  819.42   57.29
   0   8  -6  950.00   57.09
   0  -8   6 1050.29   57.19
   2   8   0  110.99    7.00
  -2   8   0  105.89    7.10
   0  -2   8  115.69    7.00
  -2  -8   0   91.59    6.40
   2  -8   0  108.19    6.70
   0   2   8  104.39    6.80
   2   8   0   94.99    6.50
  -2   2   8   80.49    6.20
  -8   2   2   95.29    6.20
   2  -8   2   90.09    6.00
  -2   2   8   96.49    6.10
   2   8  -2   94.89    6.20
   2  -2   8   86.09    6.20
   2   2   8   84.89    6.10
  -2   8  -2   99.69    6.40
  -2  -2   8   88.79    6.30
   2   8   2  101.89    6.40
  -2  -8   2   84.69    5.80
  -8   4   2  312.77   18.90
   2  -8   4  318.47   18.80
   8  -4   2  314.07   18.90
  -2   8   4  316.67   19.10
  -4   2   8  278.57   18.70
   4  -2   8  326.47   18.90
  -4  -2   8  337.17   19.00
  -2  -8   4  327.27   18.80
  -2   8  -4  314.97   18.90
   2   8   4  273.67   18.90
   4   2   8  317.77   18.80
   2  -8   6   31.00    3.50
  -6   2   8   26.00    3.30
   8  -6   2   21.90    3.40
   6  -2   8   32.60    3.80
  -2   8   6   17.60    2.80
  -8   6   2   19.90    3.50
   2   8   6   17.20    2.70
   6   2   8   29.80    3.50
  -2  -8   6   26.50    3.40
  -8   6  -2   27.80    3.50
  -2   8  -6   25.00    3.40
   4  -8   0  515.95   29.90
  -4   8   0  529.55   30.10
  -8   0   4  491.75   29.90
  -4  -8   0  507.95   29.70
   0   4   8  481.15   30.00
   0   4   8  519.95   29.90
   0  -4   8  509.35   30.00
   8   0   4  513.85   30.00
   4   8   0  471.85   29.90
   4  -8   2  118.39    7.40
   8  -2   4  111.69    7.50
  -2   4   8   90.79    7.40
  -4   8   2  106.19    7.70
  -8   2   4  102.49    7.50
   2  -4   8  119.59    7.60
   8   2   4  124.89    7.40
   2   4   8  115.79    7.20
  -4   8  -2  108.79    7.70
  -4  -8   2  119.89    7.20
  -2  -4   8  127.69    7.60
   4  -4   8    5.60    1.80
  -4   8   4   11.50    2.30
  -4   4   8   10.80    2.10
   4  -8   4    6.10    1.70
   8  -4   4    7.30    1.80
  -8   4   4   10.80    2.10
  -4  -8   4    4.30    1.60
   4   4   8    7.20    1.50
  -4   8  -4    4.50    1.90
  -4  -4   8    5.70    2.00
  -8   6   4 2337.97  133.99
  -6   4   8 2386.36  133.89
   8  -6   4 2247.18  133.99
   4  -8   6 2214.88  133.89
  -4   8   6 2435.16  134.09
   6  -4   8 2234.78  133.99
  -6  -4   8 2236.58  133.89
  -4  -8   6 2254.67  133.89
  -8   6  -4 2279.57  133.99
   4   8   6 2201.18  133.89
  -4   8  -6 2312.37  133.89
   6   4   8 2276.37  133.79
  -6   8   0 4255.17  242.48
   8   0   6 4079.39  242.38
   0   6   8 4445.66  242.28
   0  -6   8 4233.68  242.38
   0   6   8 3704.33  242.28
   2  -6   8  217.08   13.40
   6   8  -2  188.08   13.00
  -6   8   2  220.78   13.50
   8  -2   6  225.08   13.50
   6  -8   2  221.78   13.30
  -2   6   8  216.88   13.50
  -8   2   6  205.98   13.20
   2   6   8  223.48   13.00
   6   8   2  185.58   13.20
  -6   8  -2  208.48   13.40
  -2  -6   8  234.98   13.50
   2   6   8  199.98   13.30
   8   2   6  219.48   13.20
  -6  -8   2  231.98   13.00
  -4   6   8  119.59    8.40
   8  -4   6  131.79    8.40
   4  -6   8  126.09    8.40
   6  -8   4  123.49    8.30
  -8   4   6  125.29    8.40
  -6   8   4  119.09    8.40
  -4  -6   8  130.29    8.40
  -6   8  -4  125.09    8.40
  -6  -8   4  125.89    8.10
   4   6   8  125.39    7.90
   8   4   6  124.49    8.00
   6  -6   8 1488.75   87.99
  -8   6   6 1482.15   87.89
   8  -6   6 1449.06   87.89
  -6   6   8 1503.05   87.89
  -6   8   6 1567.24   87.99
  -6   8  -6 1495.65   87.89
  -6  -6   8 1486.35   87.89
   6   6   8 1456.75   87.59
  -6  -8   6 1524.05   87.79
  -8   8   0  961.70   57.39
   0  -8   8  999.80   57.39
   0   8  -8  974.40   57.19
   0   8   8  898.01   57.39
   0   8   8 1024.00   57.09
   8   0   8  970.10   57.39
   8  -8   2   26.40    3.40
   8  -2   8   28.20    3.70
  -8   2   8   27.00    3.50
   2  -8   8   20.80    2.70
  -8   8   2   33.30    3.70
  -2   8   8   32.30    4.00
  -2   8  -8   23.60    3.50
  -8   8  -2   26.10    3.50
   2   8   8   29.30    3.70
   2   8   8   20.30    2.60
  -2  -8   8   20.90    3.50
   8   2   8   22.10    3.40
   4  -8   8  258.67   15.60
  -4   8   8  222.48   15.60
  -8   4   8  247.38   15.50
   8  -8   4  252.87   15.60
  -8   8   4  239.78   15.60
  -8   8  -4  252.07   15.60
  -4   8  -8  252.17   15.50
  -4  -8   8  280.67   15.60
   8   4   8  254.17   15.40
  -8  -8  -6   48.10    4.30
  -8   6   8   56.39    5.20
   8  -8   6   59.69    5.00
  -8   8   6   57.09    5.20
   6  -8   8   53.59    5.10
  -6   8   8   68.99    5.40
  -6   8  -8   69.59    5.10
  -8  -8   6   51.49    4.80
  -8   8  -6   59.79    5.00
  -8  -6   8   55.59    4.90
  -6  -8   8   50.99    4.90
   8   6   8   60.09    4.40
   8  -8   8 5173.38  308.27
  -8   8   8 5457.45  308.17
  -8   8  -8 5319.37  308.17
  -8  -8   8 5120.39  308.07
  -1  -9  -1   22.50    2.10
   1  -1   9   26.40    3.10
  -1   1   9   23.80    3.10
   1   9  -1   15.10    2.50
  -1   9   1   14.00    2.60
   1  -9   1   23.00    2.60
   1  -9  -1   17.70    2.40
  -1  -1   9   27.70    3.10
  -1  -9   1   23.50    2.40
   1   1   9   19.50    3.00
  -1   9  -1   21.50    3.40
   1   9   1   21.60    2.30
  -9   3   1   21.00    3.10
  -3   1   9   22.00    3.20
   1  -9   3   24.10    2.90
  -1   9   3   21.70    3.60
  -1   9   3   17.80    2.80
   3  -1   9   18.10    3.00
   1   9  -3   20.20    2.60
   1   9   3   21.40    3.40
  -1   9  -3   21.50    3.40
  -1  -9   3   24.20    2.70
   3   1   9   20.70    2.90
  -3  -1   9   22.00    3.30
   1  -9   5 2080.09  120.99
   1   9  -5 2080.09  120.99
   5  -1   9 2086.09  121.09
  -9   5   1 2058.99  121.09
  -1   9   5 2054.09  121.19
  -1   9   5 2064.39  120.99
  -1  -9   5 2064.39  120.99
  -9   5  -1 2102.29  121.09
  -1   9  -5 2097.19  120.99
   1   9   5 1965.20  121.09
   5   1   9 2057.89  120.99
  -9   7   1   39.70    4.10
   1   9  -7   45.00    4.10
   1  -9   7   32.30    4.00
   7  -1   9   36.20    4.20
  -7   1   9   43.30    4.00
  -9   7  -1   40.20    4.10
   7   1   9   39.20    4.10
  -1   9  -7   40.40    4.30
  -3   9   1   43.30    4.60
   3  -9   1   51.99    4.10
  -9   1   3   46.40    4.20
  -1   3   9   60.19    4.40
   1  -3   9   53.49    4.50
   1   3   9   58.09    4.20
  -3   9  -1   41.20    4.60
  -1  -3   9   59.59    4.50
   3  -3   9  998.30   57.59
   3   9  -3  945.41   57.49
  -3   3   9  944.51   57.49
  -9   3   3  960.60   57.59
   9  -3   3  986.00   57.69
   3  -9   3  974.30   57.49
  -3   9   3 1028.30   57.79
   3   3   9  961.70   57.49
   3   9   3  942.01   57.59
  -3  -9   3  990.80   57.39
  -3   9  -3 1005.40   57.59
  -3  -3   9  985.50   57.69
   3   9  -5   16.40    2.70
  -9   5   3   13.00    2.40
  -3   9   5   15.30    2.60
   9  -5   3    9.00    2.10
   3  -9   5    9.50    2.00
  -5   3   9   11.30    2.20
   5  -3   9   14.20    2.20
  -3  -9   5   10.00    1.80
   3   9   5   15.10    2.30
  -5  -3   9    9.00    2.10
  -3   9  -5   14.40    2.40
   5   3   9   10.40    1.80
   3  -9   7  744.23   42.60
  -7   3   9  752.32   42.50
   7  -3   9  684.53   42.60
  -9   7   3  716.03   42.60
   9  -7   3  712.63   42.60
  -3   9   7  755.62   42.70
   7   3   9  715.53   42.50
  -3   9  -7  723.93   42.50
  -9   7  -3  705.83   42.60
   3   9   7  700.23   42.60
  -3  -9   7  675.63   42.40
   5   9  -1  546.15   31.10
  -9   1   5  536.55   31.10
  -5   9   1  561.54   31.40
  -1   5   9  497.25   31.10
  -1   5   9  570.84   31.30
   5  -9   1  520.15   31.20
   9  -1   5  500.85   31.20
   1  -5   9  518.85   31.30
  -1  -5   9  496.85   31.30
  -5   9  -1  542.75   31.30
   5   9   1  540.75   31.20
   1   5   9  564.04   31.20
   1   5   9  486.55   31.00
   9   1   5  517.45   31.20
  -9  -1   5  491.55   31.00
  -5  -9   1  487.95   30.90
   3  -5   9    9.20    2.00
   5  -9   3    6.20    1.70
   5   9  -3    6.90    1.70
  -5   9   3    6.10    2.20
  -3   5   9    9.10    2.20
   9  -3   5    5.70    1.80
  -9   3   5    8.20    2.10
   3   5   9    5.40    1.50
  -5  -9   3    5.70    1.50
  -5   9  -3   10.90    2.20
   5   9   3    8.00    1.90
  -3  -5   9    4.20    1.90
   9  -5   5    8.40    2.10
  -5   5   9    8.70    2.30
  -9   5   5    7.90    2.20
   5  -5   9    7.70    2.20
   5  -9   5    7.70    2.10
   5   5   9    6.10    1.70
  -5  -9   5    8.50    1.90
  -5  -5   9    5.70    2.20
  -5   9  -5   10.00    2.20
   5   9   5   10.40    2.20
   5  -9   7 2003.30  120.49
  -7   5   9 2090.79  120.49
  -5   9   7 2111.19  120.59
  -9   7   5 2079.29  120.49
   9  -7   5 2020.00  120.49
   7  -5   9 2038.50  120.59
   7   5   9 2038.70  120.29
  -5  -9   7 2069.19  120.39
  -5   9  -7 2068.39  120.49
   5   9   7 1946.81  120.49
  -7  -5   9 2096.99  120.59
  -9   7  -5 2071.09  120.49
   7  -9   1   25.70    3.40
  -1   7   9   24.10    3.20
   9  -1   7   27.10    3.60
   1  -7   9   28.60    3.60
  -9   1   7   34.90    3.60
  -1   7  -9   35.60    3.60
  -7  -9   1   19.00    2.70
  -7   9  -1   32.50    3.80
   9   1   7   26.50    3.50
  -1  -7   9   24.80    3.70
   1   7   9   18.90    2.90
   7  -9   3  691.43   41.40
   9  -3   7  683.63   41.40
  -9   3   7  720.33   41.30
  -7   9   3  688.73   41.50
  -3   7   9  709.73   41.50
   3  -7   9  684.43   41.40
  -3   7  -9  706.23   41.30
  -3  -7   9  709.33   41.40
  -7   9  -3  691.33   41.40
   3   7   9  694.93   41.40
   3   7   9  687.13   41.10
  -7  -9   3  695.73   41.10
   9   3   7  696.43   41.30
  -9   5   7 2122.49  118.89
  -5   7   9 2147.89  118.99
   5  -7   9 1937.41  118.89
   9  -5   7 2021.20  118.99
  -7   9   5 2160.18  118.99
   7  -9   5 1981.60  118.89
   9   5   7 1963.20  118.69
  -7  -9   5 1993.50  118.79
  -7   9  -5 2064.59  118.89
   5   7   9 1958.10  118.59
  -5  -7   9 1929.61  118.89
  -9   7   7  198.08   13.10
   7  -7   9  192.38   13.10
   7  -9   7  196.38   13.10
  -7   7   9  209.08   13.10
   9  -7   7  216.58   13.20
  -7   9   7  208.08   13.20
  -7  -7   9  219.38   13.10
  -7  -9   7  207.28   12.90
   7   7   9  200.78   12.60
  -7   9  -7  206.48   13.00
   1  -9   9   22.10    3.50
  -9   1   9   34.40    3.80
   9  -1   9   25.20    3.90
  -9   9   1   32.10    3.90
  -1   9   9   20.30    3.30
   1   9  -9   32.80    3.80
  -1   9  -9   28.60    3.90
  -1  -9   9   19.50    3.50
   1   9   9   36.00    4.00
  -9   9  -1   29.10    3.80
   9   1   9   26.40    3.80
   3  -9   9  173.18   11.00
  -3   9   9  167.58   11.20
  -9   3   9  183.98   11.00
   9  -9   3  168.98   11.00
  -9   9   3  168.58   11.10
   9  -3   9  166.18   11.10
  -3   9  -9  167.68   10.90
  -9   9  -3  167.48   11.00
   3   9   9  163.78   11.00
  -3  -9   9  169.88   11.00
   9   3   9  167.38   10.90
   9  -9   5  190.08   12.30
   9  -5   9  209.28   12.50
  -9   5   9  181.18   12.20
   5  -9   9  199.48   12.40
  -9   9   5  172.48   12.30
  -5   9   9  175.08   12.40
  -9   9  -5  188.58   12.30
  -9  -9   5  201.18   12.00
  -5   9  -9  197.48   12.20
  -5  -9   9  199.48   12.30
   9   5   9  191.38   12.00
   9  -7   9  148.69   10.30
  -9   7   9  142.19   10.20
   9  -9   7  160.88   10.30
  -9   9   7  147.29   10.20
   7  -9   9  151.88   10.30
  -7   9   9  148.19   10.30
  -7   9  -9  155.68   10.10
  -9   9  -7  141.69   10.10
  -7  -9   9  156.28   10.20
  -9  -9   7  156.58   10.10
   9   7   9  149.59    9.70
  -9  -7   9  171.28   10.20
   9  -9   9  274.57   17.40
  -9   9   9  278.27   17.40
  -9   9  -9  265.37   17.60
  -9  -9   9  289.07   17.30
   0 -10   0  118.99    7.50
   0   0  10  120.69    8.10
   0  10   0  122.49    8.30
   2   0  10  118.19    7.70
   0  10  -2   97.39    7.70
   0  10   2  117.19    7.20
   0 -10   2  115.19    7.30
   0  10  -4 1012.20   59.79
   0  10   4 1006.70   59.89
   4   0  10  981.80   59.69
   0 -10   4 1023.10   59.59
  -4   0  10 1036.40   59.89
 -10   4   0 1019.90   59.79
   6   0  10 3449.75  212.88
   0  10   6 3894.11  213.08
 -10   6   0 3633.94  212.88
   0 -10   6 3371.66  212.78
   0  10  -6 3834.22  212.78
   0 -10   8  528.15   33.50
   0  10   8  614.74   33.80
   0  10   8  553.44   33.20
 -10   8   0  555.24   33.60
   0  10  -8  573.04   33.40
   8   0  10  543.55   33.60
   2  10   0  630.84   36.40
   2  10   0  560.84   36.00
   0  -2  10  606.44   36.40
  -2  10   0  638.84   36.50
  -2 -10   0  620.94   35.90
   2 -10   0  611.64   36.10
   0   2  10  608.94   36.30
  -2   2  10 2123.29  121.89
   2  -2  10 2085.39  121.89
  -2   2  10 2021.20  121.69
  -2  10   2 2173.68  121.99
   2 -10   2 2020.60  121.69
   2  10  -2 2086.89  121.89
 -10   2   2 2005.40  121.79
  -2  -2  10 2093.19  121.99
   2   2  10 2022.70  121.79
  -2 -10   2 1972.20  121.59
   2  10   2 2160.38  121.99
  -2  10  -2 2178.48  121.99
   2 -10   4  626.34   35.40
 -10   4   2  591.44   35.40
  -2  10   4  537.15   35.60
   4  -2  10  650.73   35.60
   2  10  -4  535.25   35.40
   4   2  10  616.84   35.40
  -2 -10   4  634.54   35.30
  -2  10  -4  576.94   35.50
  -6   2  10  539.95   33.30
 -10   6   2  572.94   33.50
   2 -10   6  579.54   33.50
  -2  10   6  530.85   33.60
   2  10  -6  575.94   33.40
   6  -2  10  576.74   33.60
   2  10   6  530.95   33.60
   6   2  10  580.04   33.50
  -2  10  -6  549.65   33.50
  -2 -10   6  568.14   33.40
 -10   6  -2  569.34   33.50
  -2  10   8  574.34   33.10
   2 -10   8  537.85   32.80
   2  10  -8  563.44   32.70
   8  -2  10  516.55   32.90
 -10   8   2  549.85   32.90
  -8   2  10  577.44   32.70
   2  10   8  563.34   33.00
   8   2  10  530.25   32.80
  -2 -10   8  532.65   32.80
 -10   8  -2  531.05   32.90
  -2  10  -8  565.64   32.80
   4  10   0  871.61   53.39
  -4 -10   0  893.01   53.09
   4 -10   0  927.41   53.39
  -4  10   0  910.51   53.59
   0   4  10  877.71   53.39
 -10   0   4  886.11   53.29
   0   4  10  932.41   53.49
   0  -4  10  948.71   53.59
  -2   4  10   12.40    2.10
   2  -4  10   11.00    2.20
  -2   4  10   10.20    2.10
 -10   2   4    9.80    2.10
  -4  10   2    8.60    2.30
   4  10  -2    8.60    2.00
  10  -2   4    7.90    1.90
   4 -10   2    9.20    1.80
  -4  10  -2   10.20    2.20
  -4 -10   2   10.60    1.50
   4  10   2   10.40    2.10
   2   4  10    8.50    1.80
  -2  -4  10    7.00    2.00
   4  -4  10    9.80    2.20
  10  -4   4    3.40    1.90
   4 -10   4    4.90    2.00
 -10   4   4    6.70    2.20
  -4  10   4    8.50    2.40
  -4   4  10    7.30    2.20
   4   4  10    7.90    1.80
   4  10   4   12.20    2.30
  -4  -4  10    5.60    2.00
  -4 -10   4    4.40    1.60
  -4  10  -4   10.40    2.30
   6  -4  10    4.50    1.90
  10  -6   4    7.30    2.00
   4  10  -6    8.50    1.90
 -10   6   4    9.60    2.30
   4 -10   6   10.10    2.10
  -6   4  10    7.80    2.20
  -4  10   6    9.30    2.50
  -4  10  -6    9.50    2.30
   4  10   6    7.50    2.20
   6   4  10    6.60    1.90
  -4 -10   6    8.50    1.90
  -6  -4  10    6.90    2.20
 -10   6  -4    8.10    2.10
  -8   4  10 1437.46   84.59
   4 -10   8 1448.06   84.69
  -4  10   8 1381.56   84.79
  10  -8   4 1450.85   84.79
 -10   8   4 1396.36   84.69
   8  -4  10 1472.55   84.79
  -8  -4  10 1511.55   84.79
   4  10   8 1278.67   84.69
 -10   8  -4 1455.85   84.69
  -4  10  -8 1482.75   84.69
   8   4  10 1481.95   84.59
  -4 -10   8 1460.15   84.59
 -10   0   6  367.76   22.90
  -6  10   0  360.96   23.20
  10   0   6  375.06   23.10
   0  -6  10  426.36   23.20
  10  -2   6 2138.89  125.79
   6  10  -2 1856.61  125.49
  -6  10   2 2195.48  125.89
   6 -10   2 2220.18  125.69
   2  -6  10 2205.18  125.79
  -2   6  10 2174.68  125.79
  -2   6  10 2250.17  125.69
 -10   2   6 2178.68  125.69
  10   2   6 2171.18  125.79
  -6 -10   2 2131.49  125.49
   6  10   2 2012.00  125.69
   2   6  10 2084.39  125.79
 -10  -2   6 2047.80  125.49
   2   6  10 2185.68  125.59
  -6  10  -2 2244.78  125.89
  -2  -6  10 2205.08  125.79
  -6  10   4  859.11   48.60
  10  -4   6  825.72   48.60
 -10   4   6  811.72   48.40
   4  -6  10  857.41   48.60
  -4   6  10  849.41   48.50
   6  10  -4  705.33   48.20
   6 -10   4  817.72   48.50
   6  10   4  803.42   48.50
  -6  10  -4  828.62   48.50
   4   6  10  806.22   48.20
  -6 -10   4  822.52   48.30
  -4  -6  10  836.92   48.60
   6 -10   6   14.70    2.40
   6  -6  10   14.20    2.50
 -10   6   6   20.80    2.80
  10  -6   6   15.70    2.60
  -6   6  10   22.50    3.60
   6   6  10   15.10    2.20
   6  10   6   23.60    3.40
  -6  10  -6   20.10    2.70
  -6 -10   6   14.20    2.30
  -6  -6  10   12.30    2.40
  -8   6  10    8.20    2.50
  -6  10   8    8.70    2.60
 -10   8   6    2.90    2.40
   8  -6  10    7.50    2.30
   6 -10   8    7.70    2.20
  10  -8   6    9.20    2.30
   8   6  10    9.10    2.00
  -8  -6  10    5.10    2.20
 -10   8  -6    7.20    2.30
  -6 -10   8    5.60    2.10
  -6  10  -8   10.60    2.40
   0  -8  10 1281.67   73.69
  -8 -10   0 1273.77   73.29
   0   8 -10 1243.68   73.39
  -8  10   0 1251.87   73.69
 -10   0   8 1212.68   73.39
   0   8  10 1320.77   73.49
  10   0   8 1261.57   73.69
   0   8  10 1153.18   73.69
 -10   2   8   55.69    5.00
  10  -2   8   63.09    5.10
  -8  10   2   57.69    5.20
  -2   8  10   53.39    5.10
   2  -8  10   54.09    5.00
   8 -10   2   58.09    4.90
   2   8  10   54.69    5.00
  -2  -8  10   56.59    4.90
  -8 -10   2   55.39    4.40
  -2   8 -10   61.89    5.00
  10   2   8   52.99    4.90
  -8  10  -2   60.29    5.10
   2   8  10   62.19    4.40
  10  -4   8  787.02   46.40
 -10   4   8  761.32   46.20
  -8  10   4  766.22   46.40
   8 -10   4  778.52   46.30
   4  -8  10  788.42   46.30
  -4   8  10  747.83   46.30
  -4   8 -10  777.72   46.20
  -8 -10   4  810.82   46.10
   4   8  10  781.32   45.90
  -4  -8  10  791.62   46.30
  -8  10  -4  788.62   46.30
  10   4   8  776.02   46.20
 -10   6   8    5.30    2.30
  10  -6   8    6.30    2.20
   8 -10   6    8.40    2.10
  -8  10   6    4.60    2.40
  -6   8  10   11.90    2.60
   6  -8  10    0.20    2.20
  -6  -8  10    5.40    2.10
   6   8  10    5.60    1.80
  -6   8 -10   10.60    2.30
  -8  10  -6    2.70    2.10
  10   6   8    5.20    1.80
  -8 -10   6    6.60    2.00
  10  -8   8  349.96   21.70
 -10   8   8  339.67   21.60
   8 -10   8  351.56   21.70
   8  -8  10  367.16   21.80
  -8   8  10  346.07   21.70
  -8  10  -8  349.87   21.60
  -8  -8  10  371.86   21.70
  -8 -10   8  361.76   21.60
   8   8  10  338.47   21.20
 -10  -8   8  354.26   21.50
 -10   8  -8  351.66   21.70
 -10   0  10 1276.97   76.99
   0 -10  10 1340.07   77.29
   0  10 -10 1325.87   77.09
   0  10  10 1251.67   77.39
   0  10  10 1364.66   76.99
  10   0  10 1307.47   77.39
   2  10 -10  897.81   51.39
 -10   2  10  879.11   51.49
  10  -2  10  855.61   51.79
   2 -10  10  868.81   51.69
  -2  10  10  858.61   51.79
  -2 -10  10  881.11   51.69
   2  10  10  826.22   52.49
   2  10  10  893.01   51.29
  -2  10 -10  890.21   51.59
  10   2  10  859.11   51.69
   4 -10  10  245.98   15.50
  -4  10  10  221.88   15.50
 -10   4  10  250.07   15.30
  10 -10   4  252.27   15.50
 -10  10   4  218.58   17.20
  10  -4  10  256.87   15.60
  -4  10 -10  249.08   15.30
 -10  10  -4  241.98   15.40
   4  10  10  238.58   15.50
  -4 -10  10  256.57   15.40
 -10 -10   4  249.38   15.00
  10   4  10  244.78   15.20
  10 -10   6  125.69    8.70
  10  -6  10  115.69    8.80
 -10   6  10  131.49    8.60
 -10  10   6  124.39    8.70
   6 -10  10  126.09    8.80
  -6  10 -10  121.29    8.60
 -10 -10   6  113.59    8.30
 -10  -6  10  116.09    8.60
 -10  10  -6  128.59    8.70
  -6 -10  10  113.09    8.60
  10   6  10  123.99    8.20
  10 -10   8  585.24   35.10
  10  -8  10  569.04   35.20
 -10   8  10  603.44   35.00
 -10  10   8  594.34   35.10
   8 -10  10  587.94   35.20
  -8  10  10  609.84   35.20
  -8  10 -10  550.34   35.30
  -8 -10  10  571.34   35.00
 -10 -10   8  579.84   35.00
 -10  10  -8  600.04   35.10
 -10  -8  10  581.54   35.00
  10   8  10  559.74   34.60
 -10  10  10 2741.03  158.98
  10 -10  10 2673.83  159.08
 -10  10 -10 2692.93  158.98
 -10 -10  10 2722.43  158.98
  -1 -11  -1   31.80    2.60
   1  -1  11   30.60    3.70
  -1   1  11   29.50    3.70
   1 -11   1   28.00    3.00
   1 -11  -1   24.00    2.80
  -1  -1  11   32.70    3.80
  -1 -11   1   34.70    2.90
   1   1  11   29.70    3.70
  -1  11  -1   22.40    3.90
   1  11   1   28.60    3.00
 -11   3   1  205.08   13.00
  -3   1  11  205.18   12.80
  -3   1  11  201.78   13.10
   3  -1  11  193.58   13.00
   1  11  -3  216.38   13.10
  -1  11   3  222.78   13.30
   1 -11   3  196.08   12.80
  -3  -1  11  201.78   13.20
   1  11   3  218.98   13.30
  -1 -11   3  204.18   12.70
   3   1  11  211.98   13.10
  -1  11  -3  217.58   13.10
  -5   1  11 1048.70   66.29
 -11   5   1 1139.99   66.69
  -1  11   5 1130.09   66.79
   1 -11   5 1109.69   66.49
   1  11  -5 1188.68   66.59
   5  -1  11 1148.09   66.69
  -5   1  11 1156.68   66.79
   5   1  11 1099.79   66.59
  -1 -11   5 1136.59   66.49
  -1  11  -5 1145.99   66.59
  -5  -1  11 1150.98   66.79
   1  11   5 1127.09   66.79
 -11   5  -1 1109.59   66.69
   1  11  -7  182.38   11.70
   1 -11   7  191.78   11.70
 -11   7   1  185.18   11.80
  -1  11   7  182.78   12.00
   7  -1  11  175.38   11.80
  -7   1  11  174.68   11.40
  -1 -11   7  171.78   11.60
 -11   7  -1  191.08   11.80
  -1  11  -7  189.38   11.80
   7   1  11  187.18   11.80
   1  11   7  177.58   11.90
  -9   1  11   49.80    4.80
  -1  11   9   45.30    5.80
   1  11  -9   54.99    5.10
   9  -1  11   53.89    5.10
   1 -11   9   43.40    4.80
  -1  11  -9   54.19    5.10
  -1 -11   9   50.89    4.70
   9   1  11   57.29    5.10
  -1   3  11  368.16   24.50
  -1   3  11  456.45   24.80
   3  11  -1  361.56   24.60
  -3  11   1  417.46   24.90
 -11   1   3  399.86   24.50
   3 -11   1  434.56   24.50
   1  -3  11  458.55   24.80
   1   3  11  427.06   24.60
  -1  -3  11  430.96   24.80
  -3 -11   1  406.66   24.30
  -3  11  -1  393.46   24.80
   3  11   1  363.36   24.60
  -3   3  11   36.90    4.10
   3  -3  11   33.10    3.90
 -11   3   3   33.30    3.70
   3 -11   3   34.90    3.60
  -3  11   3   22.40    4.10
  -3 -11   3   42.60    3.30
  -3  -3  11   43.50    4.20
   3   3  11   37.40    3.80
  -3  11  -3   26.80    4.10
   3 -11   5    5.80    1.80
   3  11  -5    7.90    2.10
  -5   3  11    7.60    2.10
   5  -3  11    6.40    2.10
 -11   5   3    6.10    2.10
  -3  11   5    5.70    2.40
   3  11   5    8.60    2.20
   5   3  11    6.00    2.00
  -3 -11   5    4.30    1.70
  -3  11  -5    6.30    2.20
  -5  -3  11    7.60    2.20
  -7   3  11  127.29    9.80
  -3  11   7  133.29   10.10
   7  -3  11  155.08   10.10
   3  11  -7  132.69    9.70
 -11   7   3  143.69   10.00
   3 -11   7  154.08    9.90
 -11   7  -3  149.79    9.90
  -7  -3  11  175.08   10.20
  -3 -11   7  167.68    9.80
   7   3  11  168.88   10.00
  -3  11  -7  147.79   10.00
   3 -11   9  858.11   50.79
  -9   3  11  888.21   50.59
  11  -9   3  850.71   50.79
   9  -3  11  855.91   50.79
   3  11  -9  831.62   50.39
   9   3  11  835.52   50.69
  -3  11  -9  863.91   50.69
 -11   9  -3  869.71   50.79
   3  11   9  844.12   50.89
  -3 -11   9  847.82   50.69
  -5  11   1  318.37   18.70
 -11   1   5  310.57   18.40
  -1   5  11  268.97   18.40
  -1   5  11  324.97   18.50
   5 -11   1  285.47   18.30
   5  11  -1  309.57   18.40
  11  -1   5  295.27   18.50
  -5 -11   1  287.67   18.00
  -5  11  -1  304.57   18.60
   1   5  11  341.67   18.50
   1   5  11  286.57   18.30
 -11  -1   5  285.97   18.20
   5  11   1  328.87   18.50
  -1  -5  11  282.77   18.50
  -3   5  11  679.33   40.20
  -3   5  11  736.73   40.20
 -11   3   5  668.53   40.10
   3  -5  11  688.33   40.30
  11  -3   5  645.94   40.30
  -5  11   3  693.93   40.40
   5  11  -3  638.74   40.00
   5 -11   3  686.43   40.20
  -5  11  -3  690.23   40.30
   5  11   3  656.73   40.20
   3   5  11  660.43   40.10
  -3  -5  11  666.83   40.30
  -5 -11   3  680.73   39.90
  11  -5   5  588.44   35.70
   5 -11   5  617.44   35.60
   5  -5  11  605.64   35.70
  -5  11   5  625.34   35.80
   5  11  -5  511.95   35.30
  -5   5  11  623.14   35.60
 -11   5   5  609.84   35.60
  -5 -11   5  613.74   35.40
  -5  11  -5  613.04   35.70
   5   5  11  596.54   35.50
  -5  -5  11  606.84   35.70
   5  11   5  550.04   35.60
   5 -11   7   41.50    4.60
   7  -5  11   49.60    4.80
   5  11  -7   37.90    3.90
  -5  11   7   39.50    4.90
  -7   5  11   40.20    4.50
  11  -7   5   42.10    4.70
 -11   7   5   46.20    4.60
  -7  -5  11   44.10    4.60
  -5 -11   7   50.49    4.40
  -5  11  -7   43.60    4.60
   7   5  11   45.30    4.30
   5  11   7   36.10    4.50
 -11   7  -5   43.90    4.50
  11  -9   5  166.28   11.10
  -9   5  11  144.49   10.90
   5 -11   9  166.98   11.00
   9  -5  11  177.38   11.20
 -11   9  -5  163.98   11.00
   9   5  11  171.28   10.80
  -5 -11   9  178.98   10.90
  -5  11  -9  147.69   10.90
  -9  -5  11  177.58   11.10
 -11   1   7  157.08    9.50
  11  -1   7  137.99    9.70
   7 -11   1  148.09    9.50
  -7  11   1  167.58    9.90
  -1   7  11  133.09    9.50
   1  -7  11  130.99    9.60
  -7  11  -1  166.48    9.90
 -11  -1   7  158.08    9.50
  -7 -11   1  128.19    9.00
   1   7  11  131.99    9.30
  -1  -7  11  132.49    9.70
  11   1   7  149.69    9.70
  -1   7 -11  157.88    9.50
  -7  11   3   53.89    5.00
  11  -3   7   54.19    5.00
 -11   3   7   50.99    4.70
   7 -11   3   47.40    4.70
   7  11  -3   44.80    4.40
   3  -7  11   52.89    4.90
  -3   7  11   51.79    4.90
   3   7  11   53.79    4.30
 -11  -3   7   47.90    4.40
  -3  -7  11   61.99    5.00
  -7 -11   3   56.99    4.20
  -7  11  -3   53.19    5.00
  11   3   7   55.39    4.60
   7  11   3   45.80    4.60
  -7  11   5  302.47   20.10
   7 -11   5  340.97   20.00
  -5   7  11  274.77   19.90
  11  -5   7  335.47   20.10
 -11   5   7  299.17   19.90
   5  -7  11  348.37   20.20
   5   7  11  349.67   19.70
  -7 -11   5  346.57   19.80
  -5  -7  11  352.06   20.10
  -7  11  -5  309.97   20.00
 -11   7   7  353.66   22.50
  -7  11   7  355.06   24.40
  11  -7   7  358.36   22.60
  -7   7  11  361.76   22.50
   7  -7  11  374.16   22.70
   7 -11   7  386.06   22.60
  -7 -11   7  375.46   22.40
   7   7  11  372.46   22.20
  -7  -7  11  380.46   22.60
  -7  11  -7  366.46   22.50
  11  -9   7  845.62   49.20
 -11   9   7  789.82   49.10
   9  -7  11  841.92   49.30
  -7  11   9  781.82   49.20
  -9   7  11  773.52   49.00
   7 -11   9  821.82   49.20
 -11  -9   7  846.22   49.00
  -9  -7  11  872.21   49.20
   9   7  11  816.22   48.80
 -11   9  -7  826.52   49.20
  -7 -11   9  871.51   49.10
  -7  11  -9  818.12   49.10
 -11   1   9  183.08   10.80
  -1   9  11  184.08   11.10
  -1   9  11  166.68   10.70
  -9 -11  -1  162.78   10.20
   1   9 -11  166.08   10.70
  11  -1   9  151.88   10.90
   1  -9  11  159.68   10.90
  -1  -9  11  156.58   10.90
  -1   9 -11  163.08   10.70
   1   9  11  181.58   11.10
   1   9  11  153.08   10.50
  11   1   9  160.38   10.90
  -9 -11   1  160.38   10.30
 -11  -1   9  170.38   10.60
   3  -9  11  272.27   17.30
 -11   3   9  299.07   17.10
   9 -11   3  281.97   17.30
  -3   9  11  317.67   17.50
  -9  11   3  277.17   17.70
  11  -3   9  284.07   17.40
  11   3   9  263.27   17.10
  -3  -9  11  262.47   17.20
   3   9  11  260.87   16.80
  -3   9 -11  286.27   17.10
  -9 -11   3  249.48   16.80
  -5   9  11   63.99    5.80
  11  -5   9   57.59    5.60
   9 -11   5   61.69    5.50
   5  -9  11   59.19    5.70
 -11   5   9   63.99    5.50
  -9  11   5   64.79    5.60
  -9  11  -5   57.79    5.50
  11   5   9   59.09    5.10
  -5  -9  11   59.29    5.50
  -5   9 -11   63.19    5.40
  -9 -11   5   60.69    5.10
   5   9  11   63.29    4.80
 -11   7   9  123.49    9.10
  -9  11   7  125.09    9.30
  11  -7   9  126.79    9.30
  -7   9  11  120.09    9.30
   9 -11   7  142.39    9.30
   7  -9  11  140.99    9.50
  -7  -9  11  140.99    9.30
  -7   9 -11  130.99    9.10
   7   9  11  129.99    8.60
  -9  11  -7  131.49    9.20
  -9 -11   7  138.59    9.00
   9  -9  11    6.70    2.90
  11  -9   9    4.50    2.60
 -11   9   9    5.20    2.70
  -9  11   9    0.30    2.70
   9 -11   9    4.10    2.50
  -9   9  11    1.70    2.70
  -9  -9  11    6.40    2.50
  -9 -11   9    8.90    2.60
 -11  -9   9    3.50    2.50
   9   9  11    2.00    1.90
  -9  11  -9    5.10    2.60
 -11   9  -9    0.30    2.40
  -9   9 -11    3.30    2.50
   1 -11  11    8.70    2.40
 -11   1  11    7.40    2.60
 -11  11   1   10.80    2.60
  11  -1  11   11.00    2.60
   1  11 -11   11.30    2.90
  -1  11  11    4.90    2.80
  -1  11  11   17.10    2.50
 -11  -1  11    6.30    2.50
  -1  11 -11    9.20    2.70
  -1 -11  11   14.10    2.70
   1  11  11    5.50    2.70
   1  11  11   14.60    2.10
 -11  11  -1   11.00    2.50
  11   1  11   10.50    2.50
   3 -11  11    8.30    2.50
  11  -3  11    7.50    2.50
 -11   3  11    8.80    2.60
 -11  11   3    3.50    2.40
  -3  11  11    9.30    2.80
 -11 -11   3   11.90    2.10
  -3  11 -11    6.20    2.50
 -11  11  -3    2.50    2.40
   3  11  11    3.90    2.50
  -3 -11  11    6.70    2.40
  11   3  11    7.70    2.30
 -11   5  11  181.18   10.90
 -11  11   5  167.68   11.00
  11 -11   5  162.18   11.00
  11  -5  11  155.28   11.10
   5 -11  11  152.68   11.00
  -5  11  11  176.08   11.30
 -11  11  -5  159.68   10.90
 -11 -11   5  160.28   10.60
  -5 -11  11  149.79   10.90
  -5  11 -11  168.18   10.90
  11   5  11  158.38   10.70
  11  -7  11  602.14   35.80
 -11   7  11  625.84   35.60
  11 -11   7  565.64   35.70
 -11  11   7  591.24   35.70
   7 -11  11  589.64   35.80
  -7  11  11  616.54   35.80
  -7  11 -11  546.85   35.90
 -11  11  -7  609.74   35.70
  -7 -11  11  587.64   35.60
 -11 -11   7  593.64   35.50
  11   7  11  581.74   35.40
 -11  -7  11  591.04   35.70
  11 -11   9  347.37   22.10
  11  -9  11  367.76   22.20
 -11   9  11  350.86   22.00
 -11  11   9  363.86   22.10
   9 -11  11  352.16   22.20
  -9  11  11  361.16   22.10
  -9  11 -11  345.07   21.90
  -9 -11  11  364.26   22.00
 -11  -9  11  348.47   22.00
 -11  11  -9  353.96   22.00
 -11   9 -11  358.86   22.00
 -11 -11   9  341.87   21.90
 -11  11  11 1797.72  111.99
  11 -11  11 1961.10  112.29
 -11  11 -11 1805.02  111.99
 -11 -11  11 2043.70  112.19
   0 -12   0 1383.46   80.39
   0   0  12 1499.85   80.89
   0  12   0 1233.78   80.79
   2   0  12   40.30    4.40
   0  12   2   55.39    4.70
  -2   0  12   39.40    4.50
   0 -12   2   42.70    3.80
   4   0  12  364.26   21.50
   0 -12   4  340.57   21.20
   0  12  -4  388.86   21.50
   0  12   4  316.97   21.50
 -12   4   0  336.57   21.40
  -4   0  12  367.56   21.60
   0 -12   6  189.98   11.20
  -6   0  12  191.98   11.50
 -12   6   0  177.78   11.30
   0  12  -6  155.78   11.30
   0  12   6  146.09   11.50
   6   0  12  183.58   11.40
   0  12  -8  548.55   31.30
   0 -12   8  476.25   31.20
   0  12   8  536.85   32.00
   8   0  12  457.05   31.30
  -8   0  12  585.14   31.00
   0  12  10  257.07   16.20
   0  12  10  251.17   15.50
  10   0  12  242.68   16.00
   0 -12  10  247.28   15.90
 -10   0  12  256.07   15.50
   0  12 -10  265.97   15.80
 -12  10   0  250.67   16.00
   2 -12   0 5928.71  347.97
   0  -2  12 5964.70  348.27
  -2 -12   0 5804.92  347.87
   2  12   0 6043.20  348.27
   0   2  12 6041.60  348.27
  -2  12   0 5948.90  348.27
   2  12  -2  303.37   16.50
   2  -2  12  242.78   16.40
   2 -12   2  244.98   16.10
  -2  12   2  292.77   16.60
 -12   2   2  266.67   16.30
  -2   2  12  235.58   16.40
  -2 -12   2  248.48   15.90
  -2  -2  12  240.28   16.40
   2   2  12  250.67   16.30
   2  12   2  300.17   16.60
  -2  12  -2  293.37   16.50
   4  -2  12  400.26   22.50
   2 -12   4  389.96   22.30
   2  12  -4  306.47   22.30
 -12   4   2  356.26   22.40
  -2 -12   4  410.16   22.20
   4   2  12  393.26   22.40
  -2  12  -4  330.27   22.40
   6  -2  12  160.68   10.90
  -2  12   6  164.78   11.10
   2  12  -6  171.98   10.80
   2 -12   6  165.48   10.70
 -12   6   2  164.58   10.80
  -6   2  12  170.28   10.60
  -6  -2  12  160.48   10.90
   6   2  12  158.78   10.70
  -2  12  -6  164.48   10.80
   2  12   6  170.98   11.00
  -2 -12   6  158.38   10.50
 -12   6  -2  169.58   10.80
  -8   2  12  144.29    9.90
   2  12  -8  159.38   10.10
  -2  12   8  152.68   10.50
   2 -12   8  150.88   10.20
   8  -2  12  154.58   10.30
  -2 -12   8  148.59   10.00
 -12   8  -2  156.08   10.20
   8   2  12  155.58   10.20
  -8  -2  12  149.09   10.30
   2  12   8  147.99   10.30
  -2  12  -8  157.58   10.20
 -10   2  12  394.36   24.40
   2  12 -10  411.36   24.40
  -2  12  10  395.76   24.90
 -12  10   2  407.96   24.70
  10  -2  12  403.16   24.80
   2 -12  10  408.36   24.60
  -2  12 -10  411.06   24.60
   2  12  10  391.26   24.80
  10   2  12  404.86   24.70
  -2 -12  10  407.76   24.60
 -12  10  -2  409.16   24.70
   0   4  12 5958.90  319.67
   0  -4  12 5770.72  319.77
  -4 -12   0 5132.79  319.27
 -12   0   4 5646.13  319.47
   4 -12   0 5337.27  319.47
  -4  12   0 5528.55  319.77
   4  12   0 4885.91  319.57
   2  -4  12  715.53   43.30
 -12   2   4  745.03   43.10
  -4  12   2  762.32   43.40
   4 -12   2  744.23   43.10
  -2   4  12  714.33   43.10
  -2   4  12  731.93   43.30
   4  12  -2  702.23   43.10
   2   4  12  719.93   43.20
   4  12   2  720.03   43.30
  -4 -12   2  715.23   42.90
  -4  12  -2  741.33   43.30
  -2  -4  12  722.43   43.40
  -4  12   4   11.00    2.70
   4  -4  12   14.30    2.50
   4 -12   4   16.20    2.30
  -4   4  12   23.20    3.70
 -12   4   4   16.90    2.60
  -4   4  12   12.20    2.30
   4  12  -4   10.10    2.40
   4   4  12   20.20    2.40
  -4 -12   4   18.00    2.80
   4  12   4    8.10    2.50
  -4  12  -4   13.80    2.60
  -4  -4  12   16.30    2.70
  12  -6   4  639.44   38.10
   4 -12   6  649.43   38.00
  -6   4  12  645.54   37.90
   4  12  -6  582.64   37.70
   6  -4  12  664.13   38.20
  -4  12   6  624.44   38.30
 -12   6   4  630.24   38.00
 -12   6  -4  601.34   38.30
  -4  12  -6  642.24   38.00
   6   4  12  665.53   37.90
  -4 -12   6  655.13   37.80
  -6  -4  12  686.13   38.20
   4  12   6  589.44   38.10
   4 -12   8  526.45   33.60
   4  12  -8  559.34   33.30
  -4  12   8  611.94   34.00
  12  -8   4  528.95   33.70
  -8   4  12  622.44   33.60
   8  -4  12  541.65   33.80
 -12   8  -4  560.94   33.70
  -4 -12   8  519.85   33.50
  -4  12  -8  569.44   33.70
  -8  -4  12  507.75   33.70
   8   4  12  544.35   33.60
   4  12   8  639.14   33.90
  10  -4  12  200.68   12.80
 -10   4  12  187.28   12.40
  -4  12  10  179.08   12.80
   4  12 -10  172.88   12.70
   4 -12  10  196.68   12.70
  12 -10   4  191.78   12.70
 -12  10   4  198.08   12.70
  10   4  12  204.08   12.60
   4  12  10  167.18   12.70
  -4 -12  10  205.08   12.60
  -4  12 -10  200.38   12.50
 -10  -4  12  204.38   12.70
 -12  10  -4  197.78   12.60
  -6  12   0  750.32   43.90
   0   6  12  785.82   43.80
 -12   0   6  728.63   43.60
  12   0   6  727.23   43.90
   0  -6  12  779.52   44.00
   0   6  12  708.23   43.80
   6  12   0  682.13   43.70
   2  -6  12   59.49    5.40
  -2   6  12   73.89    5.50
  -6  12   2   66.69    5.60
  12  -2   6   66.39    5.50
   6 -12   2   68.39    5.20
   6  12  -2   70.39    5.10
  -2   6  12   48.50    5.40
 -12   2   6   66.39    5.30
   6  12   2   75.69    5.30
  -2  -6  12   58.29    5.50
 -12  -2   6   61.19    5.00
   2   6  12   59.69    5.00
  -6 -12   2   54.39    4.60
  -6  12  -2   62.29    5.50
   6 -12   4    8.60    2.20
   4  -6  12    8.80    2.40
  -4   6  12    7.90    2.30
  -4   6  12   13.50    2.40
  12  -4   6    8.00    2.30
   6  12  -4    6.30    2.10
  -6  12   4    7.10    2.50
 -12   4   6   11.00    2.50
  -6 -12   4   10.90    2.00
  -6  12  -4    9.30    2.50
   4   6  12    9.70    2.10
   6  12   4   11.20    2.30
  -4  -6  12   11.30    2.50
   6  -6  12  212.58   14.00
  12  -6   6  220.58   14.10
  -6  12   6  237.88   14.20
  -6   6  12  232.48   13.90
 -12   6   6  228.88   13.90
   6  12  -6  200.48   13.50
   6 -12   6  212.08   13.90
  -6  -6  12  199.28   14.00
  -6  12  -6  239.38   14.00
  -6 -12   6  203.08   13.60
   6   6  12  218.28   13.70
   8  -6  12  795.92   48.10
  12  -8   6  800.32   48.10
   6 -12   8  781.12   48.00
  -8   6  12  870.51   48.00
  -6  12   8  858.01   48.20
  -8  -6  12  788.52   48.10
   6  12   8  826.32   48.10
   8   6  12  781.92   47.80
 -12   8  -6  803.02   48.00
  -6  12  -8  819.62   48.00
  -6 -12   8  748.03   47.80
  10  -6  12   11.40    3.00
 -10   6  12   13.90    2.90
 -12  10   6   10.00    2.80
  12 -10   6    6.90    2.60
  -6  12  10    9.90    2.90
   6 -12  10   11.00    2.70
 -10  -6  12   13.20    2.80
  -6  12 -10   11.40    2.80
  10   6  12   10.90    2.50
 -12  10  -6   10.80    2.70
  -6 -12  10    9.70    2.50
 -12 -10   6    8.60    2.40
 -12   0   8  220.18   13.90
   0  -8  12  236.68   14.30
   0   8 -12  228.88   14.00
   0   8  12  217.58   14.20
   0   8  12  231.98   14.00
  -8  12   0  205.28   14.60
  -8 -12   0  227.98   13.60
  12   0   8  221.28   14.30
   8 -12   2 1122.19   66.19
   2  -8  12 1161.68   66.39
  12  -2   8 1132.49   66.39
  -2   8  12 1201.78   66.19
  -2   8  12 1067.39   66.19
  -8  12   2 1103.79   66.29
 -12   2   8 1096.19   65.99
  -2   8 -12 1140.39   66.09
  12   2   8 1128.09   66.29
   2   8  12 1144.49   65.99
  -8 -12   2 1154.08   65.89
 -12  -2   8 1080.19   65.89
   2   8  12 1069.89   66.29
  -2  -8  12 1160.78   66.39
  -8  12  -2 1047.40   67.19
  -8  12   4 1879.61  113.99
   4  -8  12 1983.70  114.09
  12  -4   8 1924.91  113.99
   8 -12   4 1967.80  113.89
 -12   4   8 1957.90  113.79
  -4   8  12 1905.81  113.99
  -8  12  -4 1862.21  114.09
  -8 -12   4 1952.60  113.69
   4   8  12 2008.00  113.69
  -4  -8  12 1938.01  113.99
  -6   8  12   59.89    5.30
 -12   6   8   51.29    5.00
   6  -8  12   45.40    5.30
   8 -12   6   51.39    5.10
  -8  12   6   60.19    5.40
  12  -6   8   46.70    5.20
  -8 -12   6   36.60    4.50
  -6  -8  12   46.00    5.10
  -8  12  -6   54.79    5.20
   6   8  12   36.30    4.50
   8  -8  12    4.60    2.60
 -12   8   8    5.90    2.60
   8 -12   8    5.80    2.40
  12  -8   8    3.80    2.40
  -8  12   8    7.00    2.70
  -8   8  12    8.00    2.70
   8   8  12    1.90    2.10
  -8 -12   8    3.50    2.20
  -8  -8  12    5.20    2.50
  -8  12  -8    0.40    2.30
 -12   8  -8    5.60    2.50
 -10   8  12  310.57   18.50
  12 -10   8  290.57   18.30
 -12  10   8  301.17   18.20
  10  -8  12  274.37   18.30
  -8  12  10  329.27   18.40
   8 -12  10  286.27   18.30
 -12 -10   8  256.07   17.90
  -8 -12  10  263.97   18.00
  -8  12 -10  299.37   18.10
 -10  -8  12  261.97   18.10
  10   8  12  276.27   17.70
 -12  10  -8  299.77   18.10
   0  10  12  295.77   16.60
 -10  12   0  245.08   16.80
   0  10 -12  261.67   16.70
  12   0  10  269.87   16.90
   0 -10  12  290.67   16.80
 -12   0  10  244.58   16.50
  12  -2  10  114.39    8.40
 -12   2  10  117.39    8.00
 -10  12   2  118.19    8.40
  -2  10  12  109.49    8.10
  -2  10  12  127.59    8.60
   2 -10  12  102.99    8.30
 -10  12  -2  118.09    8.40
 -12  -2  10  118.99    7.90
   2  10  12  128.99    8.50
   2  10  12  106.09    7.70
 -10 -12   2  101.49    7.60
  -2  10 -12  115.09    8.10
  -2 -10  12  111.19    8.30
  12   2  10  111.79    8.20
  -4  10  12  370.86   22.30
  12  -4  10  352.56   22.30
 -10  12   4  355.16   22.20
   4 -10  12  362.86   22.30
  10 -12   4  361.36   22.20
 -12   4  10  354.96   21.90
  -4  10 -12  364.06   22.00
   4  10  12  366.66   21.70
  -4 -10  12  348.37   22.20
 -10  12  -4  372.16   22.20
  12   4  10  365.06   22.10
 -10 -12   4  350.76   21.80
  10 -12   6   64.99    6.00
  12  -6  10   63.19    6.10
   6 -10  12   57.89    6.20
  -6  10  12   76.89    6.20
 -12   6  10   67.09    5.80
 -10  12   6   66.59    6.00
  -6 -10  12   51.89    5.90
  -6  10 -12   69.89    5.80
 -10 -12   6   57.69    5.40
 -10  12  -6   68.79    5.90
   6  10  12   57.89    5.10
  12   6  10   63.39    5.40
  12  -8  10  379.26   22.90
   8 -10  12  359.26   22.90
  10 -12   8  360.66   22.80
 -12   8  10  371.86   22.60
 -10  12   8  370.96   22.80
  -8  10  12  357.86   22.70
 -12  -8  10  362.46   22.60
  -8 -10  12  386.66   22.80
 -10 -12   8  381.56   22.60
 -10  12  -8  373.56   22.70
   8  10  12  337.97   22.00
  -8  10 -12  367.36   22.60
  10 -12  10   11.80    3.10
 -12  10  10   18.00    3.30
  12 -10  10   13.20    3.20
  10 -10  12   11.50    3.50
 -10  10  12   20.60    3.50
 -10  12  10   17.70    3.50
 -10  10 -12   10.40    3.10
 -10  12 -10   17.00    3.30
 -12  10 -10   16.80    3.30
 -10 -10  12    9.40    3.30
 -10 -12  10    6.60    2.80
 -12 -10  10    9.70    3.00
 -12   0  12  261.47   16.70
 -12  12   0  266.77   17.10
   0 -12  12  289.17   17.10
   0  12 -12  268.77   16.90
   0  12  12  226.48   17.10
   0  12  12  296.37   16.70
  12   0  12  278.17   17.20
   2  12 -12  188.48   11.90
 -12   2  12  189.88   11.80
   2 -12  12  179.78   12.20
 -12  12   2  177.88   12.10
  12  -2  12  173.18   12.30
  -2  12  12  183.18   11.90
  -2  12  12  189.58   12.40
  -2  12 -12  175.48   12.10
 -12 -12   2  173.38   11.50
   2  12  12  180.48   12.30
  -2 -12  12  182.48   12.10
 -12  12  -2  185.58   12.20
  12   2  12  181.18   12.20
   4 -12  12  209.88   13.60
  -4  12  12  192.98   13.60
 -12   4  12  197.18   13.10
  12 -12   4  212.28   13.50
 -12  12   4  203.18   13.50
  12  -4  12  209.98   13.70
 -12 -12   4  215.78   13.00
  -4  12 -12  214.28   13.30
   4  12  12  169.38   13.40
  -4 -12  12  216.78   13.50
 -12  12  -4  209.68   13.50
  12   4  12  199.98   13.30
  12  -6  12   10.90    3.30
 -12   6  12   11.40    3.00
  12 -12   6    9.10    2.90
 -12  12   6   10.40    3.00
  -6  12  12   15.00    3.40
   6 -12  12   15.30    3.30
 -12 -12   6   11.80    2.60
  -6  12 -12   11.70    3.50
 -12  12  -6   11.70    3.00
 -12  -6  12   11.70    2.80
  -6 -12  12    9.60    2.90
  12   6  12    7.90    2.60
  12 -12   8  133.89    9.70
  12  -8  12  133.79   10.00
 -12   8  12  123.49    9.40
 -12  12   8  124.89    9.60
   8 -12  12  134.59    9.90
  -8  12  12  109.79    9.60
  -8  12 -12  123.79    9.30
  -8 -12  12  133.39    9.70
 -12  12  -8  124.29    9.50
 -12 -12   8  138.99    9.40
 -12  -8  12  138.09    9.70
 -10  12  12  774.62   45.10
 -12  10  12  775.82   45.00
  12 -12  10  721.63   45.60
 -12  12  10  748.73   45.10
  10 -12  12  672.73   45.60
 -10 -12  12  749.03   45.10
 -10  12 -12  752.62   45.00
 -12  10 -12  766.92   45.10
 -12  12 -10  767.42   45.10
 -12 -10  12  773.92   45.20
 -12 -12  10  746.63   45.00
  12 -12  12  222.08   14.50
 -12  12 -12  198.08   14.10
  -1 -13  -1  281.47   16.50
   1 -13   1  272.07   16.70
   1  -1  13  282.87   17.10
  -1   1  13  275.17   17.10
   1  13  -1  263.87   17.10
  -1  13   1  266.67   17.20
  -1  -1  13  290.97   17.20
   1 -13  -1  273.97   16.60
  -1  13  -1  266.67   17.20
   1   1  13  289.07   17.10
  -1 -13   1  277.17   16.60
   1  13   1  266.77   17.20
   1 -13   3  202.18   12.60
   1  13  -3  202.08   13.00
   3  -1  13  198.18   12.90
 -13   3   1  202.18   12.80
  -3   1  13  196.58   13.00
  -1  13   3  199.68   13.10
   1  13   3  201.88   13.10
  -1 -13   3  204.88   12.50
  -3  -1  13  205.18   13.10
   3   1  13  205.58   12.90
  -1  13  -3  203.78   13.00
   5  -1  13  125.89    8.40
  -5   1  13  106.29    7.90
  -1  13   5  109.79    8.50
 -13   5   1  119.49    8.20
   1 -13   5  119.79    8.10
   1  13  -5  114.99    8.40
  -5   1  13  132.89    8.60
   1  13   5  108.69    8.50
  -1  13  -5  117.59    8.40
   5   1  13  116.89    8.40
  -5  -1  13  122.29    8.60
  -1 -13   5  128.29    8.00
 -13   5  -1  125.79    8.30
  -1  13   7  136.79   10.10
  -7   1  13  122.59    9.40
   1 -13   7  145.59    9.60
 -13   7   1  145.09   11.10
   1  13  -7  144.19    9.80
  -7   1  13  153.18   10.00
   7  -1  13  156.58   10.00
   7   1  13  136.99    9.80
 -13   7  -1  143.89    9.80
  -1  13  -7  148.69    9.90
  -1 -13   7  151.58    9.60
  -7  -1  13  167.08   10.10
   1  13   7  132.29    9.90
   9  -1  13  172.28   12.30
  -9   1  13  190.08   11.90
  -1  13   9  199.08   12.50
 -13   9   1  183.48   12.20
   1 -13   9  176.58   12.00
   1  13  -9  192.38   12.20
   1  13   9  197.88   12.50
  -1 -13   9  176.38   12.00
  -1  13  -9  193.28   12.10
 -13   9  -1  181.08   12.20
   9   1  13  179.58   12.20
 -11   1  13  157.18   11.50
   1 -13  11  196.08   12.00
   1  13 -11  177.68   11.80
  -1  13  11  204.48   11.50
 -13  11   1  176.58   11.90
  -1  13  11  147.09   12.10
  11  -1  13  186.88   12.10
  11   1  13  193.28   12.10
  -1  13 -11  179.88   11.80
 -13  11  -1  174.28   11.90
  -1 -13  11  185.38   11.80
   1  13  11  146.99   12.00
  -1   3  13   16.50    2.80
   1  -3  13   15.20    2.70
 -13   1   3   20.30    3.40
   3  13  -1   26.50    3.80
  -3  13   1   26.20    4.00
   3 -13   1   17.00    2.30
  -3  13  -1   26.70    3.90
  -3 -13   1   23.70    2.60
   1   3  13   15.90    2.60
  -1  -3  13   13.30    2.70
  -3  13   3  333.27   19.50
 -13   3   3  307.37   19.10
   3 -13   3  295.87   19.00
   3  13  -3  340.87   19.20
  -3   3  13  340.57   19.10
  -3   3  13  302.27   19.40
   3  -3  13  305.37   19.30
  -3  -3  13  284.97   19.30
  -3  13  -3  316.87   19.30
  -3 -13   3  306.07   18.90
   3   3  13  297.27   19.20
   3  13   3  330.17   19.40
  -5   3  13 1280.47   76.59
  -5   3  13 1363.86   76.29
   3  13  -5 1276.87   76.39
   3 -13   5 1274.07   76.39
   5  -3  13 1272.67   76.59
 -13   5   3 1312.07   76.49
   3  13   5 1276.27   76.69
  -3 -13   5 1310.17   76.29
  -5  -3  13 1286.37   76.59
   5   3  13 1299.77   76.49
  -3  13  -5 1312.47   76.49
   7  -3  13   43.00    4.90
  -3  13   7   36.40    5.00
   3 -13   7   53.19    4.70
  -7   3  13   34.90    4.40
   3  13  -7   38.10    4.60
   7   3  13   45.70    4.70
  -3 -13   7   49.60    4.30
  -3  13  -7   41.30    4.70
 -13   7  -3   43.30    4.60
   3  13   7   33.50    4.70
  -7  -3  13   51.59    5.00
 -13   9   3   62.09    5.80
   9  -3  13   70.49    6.10
   3 -13   9   70.99    5.80
  -9   3  13   55.99    5.60
   3  13  -9   60.19    5.70
  -3  13   9   60.09    6.10
   9   3  13   61.39    5.80
 -13   9  -3   66.49    5.70
  -9  -3  13   66.89    6.00
   3  13   9   55.79    6.00
  -3 -13   9   66.49    5.50
  -3  13  -9   70.99    6.00
   3  13 -11   59.69    5.50
  -3  13  11   58.59    6.00
  11  -3  13   49.40    5.90
   3 -13  11   47.90    5.70
 -13  11   3   53.29    5.60
 -11   3  13   56.59    5.30
 -13  11  -3   51.99    5.50
  11   3  13   48.10    5.50
  -3  13 -11   45.60    5.60
   3  13  11   58.39    5.80
  -5  13   1 1191.58   67.79
   5  13  -1 1148.49   67.59
   5 -13   1 1145.89   67.49
   1  -5  13 1098.49   67.69
  -1   5  13 1283.67   67.69
 -13   1   5 1113.69   67.49
  -1   5  13 1111.39   67.69
   1   5  13 1082.99   67.59
   5  13   1 1161.98   67.59
 -13  -1   5 1139.89   67.39
  -5 -13   1 1129.79   67.19
  -1  -5  13 1114.59   67.69
  -5  13  -1 1169.48   67.79
   3  -5  13  306.97   18.80
 -13   3   5  311.07   18.60
  -3   5  13  283.77   18.60
   5  13  -3  265.27   18.50
   5 -13   3  305.07   18.60
  -3   5  13  333.17   18.90
   3   5  13  314.47   18.60
   5  13   3  277.77   18.70
  -5  13  -3  307.67   18.80
  -5 -13   3  320.77   18.30
  -3  -5  13  315.87   18.90
  -5   5  13  517.15   28.60
   5  13  -5  452.35   28.40
   5 -13   5  459.45   28.50
 -13   5   5  484.45   28.60
   5  -5  13  476.85   28.80
  -5  13   5  482.15   28.90
  13  -5   5  461.25   28.80
  -5   5  13  472.15   28.80
  -5 -13   5  463.45   28.40
  -5  13  -5  485.65   28.70
   5   5  13  467.15   28.50
  -5  -5  13  474.75   28.80
   5 -13   7   12.80    2.60
  13  -7   5   13.70    2.80
  -7   5  13   16.20    2.80
  -5  13   7    9.90    2.80
   5  13  -7   13.90    2.60
   7  -5  13    8.50    2.80
  -5 -13   7   10.60    2.30
  -5  13  -7   13.60    2.70
  -7  -5  13   11.10    2.80
   7   5  13   13.80    2.60
 -13   7  -5   16.80    2.80
   5  13   7   13.60    2.80
   5  13  -9  239.98   16.10
 -13   9   5  267.97   16.70
  -5  13   9  277.87   17.00
   5 -13   9  270.67   16.70
   9  -5  13  260.77   16.90
  13  -9   5  257.87   16.80
  -9   5  13  292.17   16.60
 -13   9  -5  278.77   16.70
   9   5  13  260.17   16.60
  -9  -5  13  237.98   16.80
  -5 -13   9  246.38   16.50
   5  13   9  284.17   17.00
  -5  13  -9  266.27   16.70
  11  -5  13   18.80    3.50
  13 -11   5   16.30    3.10
 -11   5  13   20.40    3.30
 -13  11   5   20.40    3.40
   5 -13  11   29.60    4.80
  -5  13  11   15.30    3.50
 -13 -11   5   23.30    3.80
   5  13  11   13.10    3.20
 -11  -5  13   19.50    3.30
  -5  13 -11   18.60    3.30
 -13  11  -5   26.90    4.40
  11   5  13   21.40    3.20
  -5 -13  11   19.00    3.20
  -1   7  13  253.57   18.20
   1   7 -13  284.37   17.90
   7 -13   1  309.67   18.10
 -13   1   7  283.77   18.00
   1  -7  13  319.97   18.40
  13  -1   7  296.07   18.40
  -7  13   1  272.37   18.30
  -1   7  13  334.27   18.30
   1   7  13  322.37   18.10
  -7 -13   1  317.97   17.70
  -7  13  -1  276.37   18.30
   1   7  13  246.48   18.10
 -13  -1   7  293.57   18.00
  -1  -7  13  313.67   18.40
   7 -13   3  110.79    7.50
  -7  13   3  107.09    7.70
   3  -7  13  101.29    7.70
 -13   3   7   98.99    7.40
  13  -3   7   92.79    7.70
  -3   7  13  110.99    7.60
   7  13  -3   92.99    7.10
  -3   7  13  110.59    7.70
 -13  -3   7  109.59    7.20
   3   7  13   95.89    7.30
  -3  -7  13  103.39    7.70
  -7  13  -3   96.89    7.60
   7  13   3  109.09    7.60
  -7 -13   3   98.79    6.90
  13  -5   7 1549.64   92.89
 -13   5   7 1599.94   92.69
   5  -7  13 1520.65   92.89
  -7  13   5 1645.94   92.99
   7  13  -5 1515.85   92.49
   7 -13   5 1547.65   92.79
  -5   7  13 1728.03   92.79
  -7  13  -5 1577.84   92.79
 -13  -5   7 1507.35   92.29
   5   7  13 1558.84   92.59
  -7 -13   5 1548.05   92.49
   7  13   5 1665.33   92.89
  -5  -7  13 1510.45   92.89
   7 -13   7   11.00    2.50
  -7  13   7   20.10    3.30
   7  -7  13    9.00    2.70
  13  -7   7   11.00    2.70
  -7  13  -7   12.60    2.80
  -7 -13   7    7.30    2.30
   7   7  13   12.70    2.50
  -7  -7  13    9.60    2.80
 -13   9   7  149.69   10.60
  13  -9   7  155.48   10.80
   9  -7  13  154.28   10.90
  -9   7  13  159.08   10.50
  -7  13   9  158.78   10.90
   7 -13   9  149.69   10.70
 -13   9  -7  151.88   10.60
  -7  13  -9  158.98   10.60
  -9  -7  13  152.18   10.80
  -7 -13   9  152.48   10.40
   9   7  13  150.38   10.40
 -13  11   7   65.79    6.10
  11  -7  13   64.89    6.70
   7 -13  11   54.89    6.30
  -7  13  11   55.39    6.30
  13 -11   7   64.29    6.30
  -7  13 -11   59.99    6.00
  11   7  13   57.99    5.70
 -13 -11   7   65.49    5.90
 -13  11  -7   59.29    6.10
  -7 -13  11   63.69    6.10
 -11  -7  13   62.99    6.40
   1   9 -13  114.89    8.00
  -9  13   1  117.49    8.30
   1  -9  13  106.29    8.10
  -1   9  13  103.29    8.00
  13  -1   9  109.79    8.30
 -13   1   9  126.69    7.90
 -13  -1   9  108.39    7.80
   1   9  13  102.39    7.70
  -9  13  -1  106.39    8.20
  -1  -9  13  109.39    8.20
  -9 -13   1  107.69    7.30
  13   1   9  108.89    8.20
  -1   9 -13  122.89    8.10
  13  -3   9    6.70    2.60
  -3   9  13   10.30    3.00
  -3   9  13   10.00    2.70
 -13   3   9    7.20    2.60
   9 -13   3    8.70    2.40
  -9  13   3    7.60    2.70
   3  -9  13    5.60    2.50
  -9  13  -3    3.90    2.60
  -3  -9  13    9.70    2.60
  -3   9 -13   14.20    2.70
 -13  -3   9   14.20    2.50
  13   3   9   11.10    2.40
  -9 -13   3    9.50    2.10
   3   9  13    9.30    2.30
 -13   5   9   51.79    4.80
  -9  13   5   43.60    5.00
   5  -9  13   35.40    5.10
   9 -13   5   40.10    4.70
  13  -5   9   36.00    4.90
   5   9  13   39.60    4.50
  -5   9 -13   37.60    4.70
  -5  -9  13   34.70    4.90
  -9  13  -5   45.20    5.00
  -9 -13   5   32.10    4.20
  13  -7   9    4.00    2.60
  -9  13   7    7.60    2.90
  -7   9  13   11.80    2.90
   9 -13   7    3.90    2.40
 -13   7   9    6.80    3.10
   7  -9  13    3.90    2.90
  -9 -13   7    4.90    2.30
  -9  13  -7    6.60    2.70
   7   9  13    2.20    2.30
  -7  -9  13    0.80    2.60
  13  -9   9   69.39    6.80
 -13   9   9   72.89    6.60
  -9   9  13   68.99    6.60
   9  -9  13   79.39    7.10
   9 -13   9   76.29    6.90
  -9  13   9   78.89    6.90
  -9  -9  13   75.59    6.90
  -9 -13   9   73.19    6.50
  -9  13  -9   74.19    6.60
 -13   9  -9   74.59    6.70
 -13  -9   9   72.49    6.50
   9   9  13   72.69    6.10
  -9  13  11    3.00    3.20
  11  -9  13    0.50    3.10
 -13  11   9    2.10    3.00
   9 -13  11    1.30    3.00
  13 -11   9    3.60    2.90
 -11   9  13    3.40    2.90
 -11  -9  13   -3.80    3.00
  -9 -13  11    0.30    2.80
  -9  13 -11    0.30    2.70
  11   9  13    4.70    2.50
 -13  11  -9    3.10    2.80
 -13 -11   9   -0.30    2.80
 -11  13   1   24.10    3.30
 -11 -13  -1   14.80    2.20
  13  -1  11   17.00    3.10
  -1  11  13   18.00    3.00
   1 -11  13   15.70    3.10
  -1 -11  13   16.70    3.00
   1  11  13   20.00    2.80
 -11 -13   1   16.90    2.40
 -13  -1  11   27.90    4.30
  -1  11 -13   25.80    3.60
 -11  13  -1   23.10    3.30
  13   1  11   20.70    3.10
 -11  13   3  256.87   17.10
   3 -11  13  264.77   17.20
  13  -3  11  269.77   17.20
  -3  11  13  280.47   17.00
 -13   3  11  265.77   16.80
  -3  11  13  257.87   17.20
  13   3  11  273.37   17.10
 -11 -13   3  279.57   16.60
 -11  13  -3  267.27   17.10
  -3 -11  13  272.87   17.10
  -3  11 -13  266.97   16.90
   3  11  13  284.07   16.60
   3  11  13  256.37   17.20
 -13   5  11   32.00    4.80
  13  -5  11   42.90    5.40
  -5  11  13   22.80    3.90
 -11  13   5   30.80    4.90
   5 -11  13   32.10    5.20
  11 -13   5   36.60    5.10
  13   5  11   32.60    4.50
  -5  11 -13   31.40    4.90
 -11 -13   5   34.90    4.40
 -11  13  -5   30.10    4.10
  -5 -11  13   41.90    5.10
   7 -11  13  115.39    9.00
 -11  13   7  109.89    8.80
  13  -7  11  105.09    8.90
  11 -13   7  124.99    8.80
 -13   7  11  103.69    8.50
  -7  11  13  103.19    8.80
 -11 -13   7  104.69    8.40
 -11  13  -7  122.99    8.70
 -13  -7  11  127.89    8.80
  -7  11 -13  109.09    8.50
  -7 -11  13  122.99    8.90
 -13   9  11   55.89    5.90
  -9  11  13   53.49    6.20
   9 -11  13   53.79    6.70
 -11  13   9   51.39    6.20
  13  -9  11   44.30    6.40
  11 -13   9   60.19    6.30
  -9  11 -13   57.59    5.90
  -9 -11  13   49.80    6.30
 -11 -13   9   52.29    5.90
 -11  13  -9   45.80    5.90
 -13  -9  11   52.09    6.20
 -13   9 -11   59.59    6.10
  13 -11  11  105.49    9.00
 -13  11  11  118.69    8.80
  11 -11  13  103.09    9.10
 -11  11  13  127.69    8.80
  11 -13  11  104.29    9.20
 -11  13  11  123.79    9.00
 -11  13 -11  109.39    8.60
 -11 -11  13   84.69    8.80
 -11  11 -13  110.89    8.60
 -11 -13  11   95.69    8.70
 -13 -11  11   86.19    8.80
 -13  11 -11  116.49    8.70
 -13 -13  -1   26.00    3.40
  13  -1  13   18.10    3.30
   1  13 -13   15.40    3.50
 -13   1  13   11.60    3.20
  -1  13  13    9.30    3.30
 -13  13   1   13.40    3.40
  -1  13  13   20.40    3.10
   1 -13  13   16.00    3.20
 -13  13  -1    9.50    3.10
  -1  13 -13    9.30    3.40
   1  13  13    7.50    3.20
   1  13  13   18.70    2.80
  -1 -13  13   15.50    3.10
 -13 -13   1   21.40    2.70
 -13  -1  13    8.60    3.00
  13   1  13   16.20    3.20
 -13   3  13   85.29    7.00
   3  13 -13   71.89    8.10
 -13  13   3   84.49    7.40
  13  -3  13   88.69    7.70
   3 -13  13   84.99    7.50
  -3  13  13   87.39    7.70
  -3  13  13   89.99    7.40
  -3  13 -13   80.69    7.30
  -3 -13  13   83.99    7.40
   3  13  13   90.79    7.90
 -13  13  -3   91.89    7.40
 -13 -13   3   80.99    6.70
  13   3  13   89.29    7.40
  13  -5  13    6.70    3.50
 -13   5  13    7.90    3.10
  13 -13   5    5.70    3.00
 -13  13   5    5.60    3.00
  -5  13  13   10.90    3.40
   5 -13  13    8.20    3.20
 -13 -13   5    4.60    2.60
  -5  13 -13   13.20    3.60
 -13  13  -5    6.40    3.10
 -13  -5  13    4.40    3.20
  -5 -13  13    4.30    2.90
  13   5  13    9.00    2.90
  13  -7  13  226.48   15.50
 -13   7  13  225.98   15.00
 -13  13   7  220.18   15.20
   7 -13  13  236.38   15.60
  13 -13   7  240.98   15.40
  -7  13  13  238.58   15.40
  -7  13 -13  222.78   15.10
  -7 -13  13  221.18   15.30
 -13  13  -7  229.58   15.30
 -13 -13   7  240.68   15.10
 -13  -7  13  244.78   15.50
  13   7  13  229.98   14.90
  -9  13  13   10.60    3.50
  13  -9  13    4.30    3.20
 -13   9  13   11.30    3.30
  13 -13   9    5.00    3.20
 -13  13   9    5.00    3.20
   9 -13  13    6.50    3.20
  -9  13 -13    8.60    3.20
  -9 -13  13    1.00    3.10
 -13  -9  13    3.40    3.20
 -13  13  -9    5.60    3.20
 -13 -13   9    3.00    3.10
  11 -13  13  160.78   12.00
  13 -11  13  176.78   12.10
 -13  11  13  154.88   11.60
  13 -13  11  163.98   11.90
 -13  13  11  155.08   11.60
 -11  13  13  150.18   11.60
 -11  13 -13  151.08   11.50
 -11 -13  13  170.78   12.20
 -13 -13  11  178.68   11.80
 -13  13 -11  153.98   11.60
 -13 -11  13  153.38   12.50
 -13  11 -13  156.78   11.50
  13 -13  13   55.39    7.30
 -13  13 -13   63.49    6.80
 -13 -13  13   38.90    6.90
   0 -14   0 1404.96   81.89
   0   0  14 1479.75   82.39
   0  14   0 1302.87   82.29
   0  14   2  692.53   43.20
   2   0  14  752.32   43.20
   0 -14   2  733.93   42.80
   0  14  -2  717.73   43.20
  -2   0  14  722.23   43.20
   4   0  14  507.95   31.30
   0  14  -4  536.85   31.30
   0 -14   4  525.05   31.00
  -4   0  14  503.95   31.40
 -14   4   0  520.75   31.20
   0  14  -6  801.02   48.50
   0 -14   6  832.32   48.40
   6   0  14  834.82   48.60
 -14   6   0  813.82   48.50
   0  14   6  732.13   48.70
  -6   0  14  883.01   48.80
   0  14   8   18.60    3.30
 -14   8   0   18.90    2.90
  -8   0  14   21.10    2.70
   0 -14   8   15.30    2.60
   8   0  14   15.50    2.90
   0  14  -8   18.90    3.20
  -8   0  14   11.80    2.70
   0 -14  10  216.78   14.60
 -14  10   0  227.58   14.70
  10   0  14  230.58   14.90
 -10   0  14  218.78   14.20
   0  14  10  241.38   15.10
   0  14 -10  232.68   14.60
  12   0  14  640.04   41.90
   0  14  12  764.62   42.20
   0  14 -12  735.93   41.70
   0 -14  12  622.54   41.80
 -12   0  14  733.33   41.40
 -14  12   0  685.93   41.90
  -2 -14   0  140.19    8.70
  -2  14   0  119.89    9.50
   0  -2  14  158.48    9.60
   0   2  14  142.09    9.50
   2  14   0  121.49    9.40
   2 -14   0  147.49    9.00
  -2   2  14  591.04   36.30
  -2  14   2  613.94   36.40
   2  14  -2  622.94   36.20
   2 -14   2  591.94   35.90
   2  -2  14  583.14   36.20
 -14   2   2  603.94   36.10
   2  14   2  636.94   36.40
  -2  14  -2  648.64   36.30
  -2 -14   2  566.94   35.80
  -2  -2  14  592.64   36.30
   2   2  14  598.84   36.20
 -14   4   2  224.58   13.30
  -4   2  14  192.78   13.60
   4  -2  14  194.58   13.40
   2 -14   4  207.68   13.10
   4   2  14  208.18   13.40
  -2  14  -4  242.88   13.60
  -2 -14   4  209.98   13.00
  -4  -2  14  190.58   13.50
  -6   2  14   52.19    5.20
 -14   6   2   53.79    5.60
   2 -14   6   62.39    5.20
  -6   2  14   61.59    5.80
  -2  14   6   52.59    5.80
   2  14  -6   54.69    5.60
   6  -2  14   61.29    5.60
  -2  14  -6   61.69    5.50
   6   2  14   58.69    5.50
   2  14   6   55.89    5.70
  -2 -14   6   65.69    5.10
 -14   6  -2   55.79    5.30
  -6  -2  14   67.19    5.90
  -2  14   8  109.49    7.90
  -8   2  14  113.49    7.20
   2  14  -8  109.79    7.60
 -14   8   2   93.69    7.40
   2 -14   8   93.39    7.30
   8  -2  14   93.49    7.70
  -8  -2  14   78.19    7.60
  -2  14  -8  108.09    7.40
   8   2  14   87.69    7.50
  -2 -14   8   82.19    7.10
 -14   8  -2   92.19    7.40
   2  14   8  116.99    7.90
  10  -2  14  571.34   34.90
   2 -14  10  571.74   34.70
   2  14 -10  576.34   34.50
  -2  14  10  566.54   35.00
 -14  10   2  565.74   34.70
 -10   2  14  568.14   34.30
  10   2  14  585.94   34.80
  -2 -14  10  598.04   34.70
  -2  14 -10  582.54   34.70
   2  14  10  550.54   34.90
 -14  10  -2  594.94   34.80
   2 -14  12  177.78   12.50
  -2  14  12  185.68   12.10
  12  -2  14  196.88   12.70
  -2  14  12  181.98   12.70
 -12   2  14  184.78   12.00
   2  14 -12  172.28   12.30
 -14  12   2  180.08   12.40
 -14  12  -2  181.78   12.40
   2  14  12  187.68   12.80
  12   2  14  191.38   12.50
  -2 -14  12  178.18   12.40
  -2  14 -12  172.78   12.30
   0   4  14  104.19    7.30
   4 -14   0   90.89    6.70
   0  -4  14  107.59    7.40
 -14   0   4   85.09    6.80
   2  -4  14   15.80    2.90
 -14   2   4   24.60    3.60
  -2   4  14   23.20    2.80
  -2   4  14   22.00    3.00
   4 -14   2   24.80    3.40
   4  14  -2   24.00    3.70
  -4  14   2   16.90    3.10
   2   4  14   21.00    2.80
   4  14   2   30.30    4.10
  -2  -4  14   20.50    3.00
  -4 -14   2   22.10    2.80
  -4  14  -2   21.20    3.10
  -4  14   4  475.15   28.80
   4 -14   4  472.05   28.40
   4  14  -4  450.35   28.40
 -14   4   4  474.95   28.50
  -4   4  14  482.55   28.80
   4  -4  14  493.75   28.80
  -4   4  14  482.45   28.40
   4   4  14  503.25   28.60
  -4  -4  14  489.35   28.80
   4  14   4  396.76   29.00
  -4 -14   4  489.45   28.20
  -4  14  -4  467.75   28.60
  -6   4  14  108.29    7.70
   6  -4  14   97.39    7.60
   4 -14   6   98.59    7.30
  -4  14   6   76.19    7.70
  -4  14  -6   88.69    7.50
   6   4  14  107.39    7.40
 -14   6  -4   98.09    7.40
  -6  -4  14  114.09    7.90
  -4 -14   6  107.59    7.10
  -8   4  14  328.27   18.50
   8  -4  14  278.57   18.90
 -14   8   4  294.27   18.70
   4 -14   8  289.37   18.60
   4  14  -8  295.57   18.40
  -4  14   8  324.07   19.10
 -14   8  -4  289.77   18.70
  -4  14  -8  301.07   18.70
   8   4  14  280.77   18.70
  -4 -14   8  283.07   18.50
   4  14   8  333.77   19.00
  -8  -4  14  300.07   19.00
   4 -14  10  720.23   41.40
 -10   4  14  727.73   41.10
  -4  14  10  693.83   41.60
  10  -4  14  679.03   41.50
 -14  10   4  692.93   41.40
   4  14 -10  629.74   40.90
  -4 -14  10  664.83   41.20
 -10  -4  14  706.53   41.60
  10   4  14  690.63   41.30
   4  14  10  698.53   41.60
 -14  10  -4  666.13   41.30
  -4  14 -10  702.83   41.30
 -12   4  14   98.89    7.90
   4 -14  12  109.29    8.60
  -4  14  12  100.69    8.60
   4  14 -12   84.29    8.10
 -14  12   4  104.89    8.30
  12  -4  14  109.69    8.80
 -12  -4  14  112.19    8.50
  -4 -14  12  100.29    8.20
  12   4  14  106.29    8.40
  -4  14 -12  103.69    8.30
 -14 -12   4  116.69    7.80
   4  14  12   99.59    8.70
 -14  12  -4  105.89    8.20
   6  14   0   37.10    4.20
  -6  14   0   27.50    4.40
   0   6  14   36.00    4.40
 -14   0   6   30.90    4.00
   0   6  14   42.40    4.30
  -2   6  14  601.04   33.70
  -6  14   2  545.25   33.70
   2  -6  14  568.84   33.70
 -14   2   6  560.34   33.40
   6  14  -2  498.05   33.40
   6 -14   2  596.24   33.50
  -2   6  14  535.85   33.50
  -6 -14   2  575.84   33.10
   2   6  14  585.14   33.60
 -14  -2   6  565.54   33.30
   6  14   2  498.25   33.50
  -2  -6  14  577.54   33.80
  -6  14  -2  563.94   33.70
  -6  14   4  461.75   27.90
  -4   6  14  484.75   27.70
   6  14  -4  413.96   27.50
   4  -6  14  483.65   28.00
   6 -14   4  468.05   27.70
  14  -4   6  445.86   27.90
 -14   4   6  458.25   27.70
  -4   6  14  460.15   27.90
  -6  14  -4  461.75   27.90
  -4  -6  14  459.55   28.00
   6  14   4  427.36   27.70
  -6 -14   4  463.65   27.40
   4   6  14  469.85   27.70
  14  -6   6  250.97   16.10
  -6   6  14  265.77   15.90
   6  14  -6  217.78   15.50
  -6  14   6  258.87   16.20
   6 -14   6  252.07   15.90
  -6   6  14  256.57   16.10
   6  -6  14  266.17   16.20
   6   6  14  264.17   15.90
  -6  -6  14  255.97   16.20
   6  14   6  229.88   16.00
  -6 -14   6  259.47   15.70
  -6  14  -6  250.37   16.00
   8  -6  14  169.68   11.70
  -8   6  14  156.48   11.10
  14  -8   6  165.68   11.50
   6 -14   8  174.88   11.40
 -14   8   6  168.48   11.30
  -6  14   8  164.98   11.60
   8   6  14  171.18   11.30
  -8  -6  14  177.88   11.60
  -6  14  -8  166.98   11.30
   6  14   8  160.48   11.50
 -14   8  -6  168.48   11.30
  -6 -14   8  163.08   11.10
  10  -6  14    8.10    3.00
  14 -10   6    6.90    2.70
 -14  10   6    8.00    2.80
  -6  14  10    4.70    2.90
 -10   6  14    3.00    2.70
   6 -14  10    6.00    2.80
   6  14 -10    4.50    2.40
 -14  10  -6    5.90    2.80
  10   6  14    4.40    2.60
  -6  14 -10    5.90    2.90
 -10  -6  14    4.50    2.90
  -6 -14  10    3.40    2.50
   6  14  10    6.30    3.00
 -14  12   6   50.59    5.80
  -6  14  12   47.50    6.10
  12  -6  14   37.00    6.40
  14 -12   6   36.70    5.70
   6 -14  12   44.30    6.00
 -12   6  14   40.50    5.40
 -12  -6  14   49.80    6.20
  -6 -14  12   39.00    5.70
 -14  12  -6   43.10    5.60
  12   6  14   41.50    5.40
 -14 -12   6   40.90    5.40
  -6  14 -12   43.40    5.50
   0   8  14 2607.84  146.79
 -14   0   8 2481.95  146.49
  -8 -14   0 2577.14  146.29
   8  14   0 2228.08  146.59
  -8  14   0 2447.96  146.89
   0  -8  14 2570.44  146.99
   0   8  14 2464.85  146.89
   0   8 -14 2569.44  146.49
  14   0   8 2556.64  146.99
   8 -14   2   21.50    2.90
  14  -2   8   30.60    4.40
  -2   8  14   27.60    4.40
 -14   2   8   33.60    4.00
   2  -8  14   19.90    3.20
  -8  14   2   28.40    4.40
   8  14  -2   29.30    3.70
 -14  -2   8   23.50    4.10
   2   8  14   27.30    4.00
  -8  14  -2   20.40    3.30
  -2   8 -14   28.00    4.30
  -8 -14   2   24.70    3.30
  -2  -8  14   18.00    3.10
   4  -8  14   40.70    5.20
   8 -14   4   47.20    4.90
  14  -4   8   41.30    5.20
   8  14  -4   37.30    4.30
  -4   8  14   48.20    5.30
 -14   4   8   41.30    4.70
  -8  14   4   37.40    5.10
  -8 -14   4   45.10    4.30
   4   8  14   46.80    4.70
  -4  -8  14   52.29    5.40
  -8  14  -4   41.00    5.00
 -14  -4   8   44.70    4.70
  -8  14   6  122.39    9.70
  14  -6   8  134.69    9.80
   8 -14   6  135.69    9.60
   6  -8  14  141.89    9.90
  -6  -8  14  150.98    9.90
  -8 -14   6  141.09    9.30
  -8  14  -6  133.79    9.70
 -14  -6   8  128.29    9.10
   6   8  14  134.39    9.40
   8 -14   8   58.29    6.00
  14  -8   8   53.29    6.10
 -14   8   8   59.49    5.80
   8  -8  14   64.49    6.40
  -8   8  14   56.89    5.90
  -8  14   8   56.09    6.20
 -14   8  -8   61.39    5.90
   8   8  14   55.79    5.70
  -8  14  -8   52.89    6.00
  -8  -8  14   58.69    6.30
  -8 -14   8   59.09    5.70
  -8  14  10  279.87   18.20
  14 -10   8  281.87   18.10
  10  -8  14  281.27   18.20
   8 -14  10  270.67   18.00
 -10   8  14  277.77   17.80
 -14  10   8  279.57   17.90
  10   8  14  281.57   17.60
 -10  -8  14  284.97   18.10
 -14 -10   8  275.07   17.70
 -14  10  -8  290.37   17.90
  -8 -14  10  272.87   17.70
  -8  14 -10  286.77   17.90
  -8  14  12    5.70    3.30
  14 -12   8    9.40    4.50
 -12   8  14    8.70    3.20
  12  -8  14    8.90    3.90
   8 -14  12    8.10    5.80
 -14  12   8    2.70    3.10
  -8 -14  12    8.80    3.20
 -14 -12   8    8.90    3.10
  12   8  14    5.80    2.90
 -14  12  -8    9.00    3.30
 -12  -8  14    9.10    3.50
  -8  14 -12    9.20    3.20
   0 -10  14   52.49    5.60
 -14   0  10   62.09    5.50
 -10  14   0   55.19    5.80
   0  10  14   46.20    5.70
   0  10 -14   52.19    5.70
  14   0  10   65.19    5.80
 -10  14   2   43.40    5.10
   2 -10  14   36.00    5.40
  -2  10  14   46.40    5.60
  14  -2  10   40.80    5.30
 -14   2  10   42.20    4.90
  -2  10  14   42.90    5.10
  -2 -10  14   38.60    5.30
   2  10  14   40.70    4.80
 -14  -2  10   53.59    5.20
 -10  14  -2   42.80    5.20
  14   2  10   40.60    5.00
  -2  10 -14   43.80    5.30
 -10 -14   2   39.70    4.20
   2  10  14   44.60    5.20
  -4  10  14  642.24   39.10
  -4  10  14  659.53   39.00
 -14   4  10  640.64   38.70
  14  -4  10  656.93   39.10
   4 -10  14  664.93   39.10
 -10  14   4  628.24   39.00
  10 -14   4  663.73   39.00
 -14  -4  10  596.14   38.90
  -4  10 -14  643.34   38.80
   4  10  14  653.53   38.60
 -10  14  -4  624.64   39.00
  -4 -10  14  654.43   39.00
 -10 -14   4  695.53   38.60
 -10  14   6    2.30    2.80
  14  -6  10    8.90    2.90
  10 -14   6    2.20    2.60
  -6  10  14   -0.80    2.90
   6 -10  14    0.60    2.90
 -10 -14   6    3.30    2.40
   6  10  14    7.00    2.50
  -6 -10  14    1.20    2.80
 -10  14  -6    6.20    3.00
 -14   8  10 1069.39   64.19
  10 -14   8 1097.39   64.39
  14  -8  10 1091.09   64.49
   8 -10  14 1096.49   64.59
 -10  14   8 1096.19   64.39
  -8  10  14 1092.89   64.29
 -10 -14   8 1086.29   64.19
   8  10  14 1063.49   63.89
 -10  14  -8 1066.99   64.29
  -8 -10  14 1066.79   64.39
  -8  10 -14 1081.99   64.19
 -10  10  14  162.98   10.80
  10 -14  10  153.38   10.90
  14 -10  10  112.19   13.40
 -10  14  10  147.69   10.90
 -14  10  10  153.38   10.80
  10 -10  14  137.09   13.90
 -10 -10  14  149.09   11.00
 -10  10 -14  149.79   10.60
 -10 -14  10  151.18   10.70
 -14  10 -10  154.38   10.80
 -10  14 -10  145.79   10.70
  10  10  14  140.19   10.10
 -14 -10  10  155.98   10.80
  10 -14  12   74.69    7.70
 -10  14  12   77.29    7.60
 -14  12  10   70.39    7.20
  14 -12  10   73.79    7.60
  12 -10  14   67.99    7.70
 -12  10  14   79.49    7.20
 -14 -12  10   80.79    7.50
 -12 -10  14   70.09    8.60
 -12  10 -14   75.39    7.10
 -10 -14  12   65.79    7.40
 -10  14 -12   71.29    7.20
 -14  12 -10   74.69    7.20
  14   0  12   58.39    6.20
   0  12  14   71.29    6.60
 -12  14   0   58.39    6.10
 -12 -14   0   55.49    5.10
   0  12 -14   62.69    6.40
 -14   0  12   63.89    6.20
   0 -12  14   63.09    6.20
   0  12  14   57.29    5.80
 -14   2  12  114.89    8.40
   2  12 -14  116.89    8.60
 -12  14   2  105.09    8.80
  -2  12  14  125.19    8.60
  14  -2  12  116.99    8.90
  -2  12  14  107.79    8.90
   2 -12  14  111.49    8.80
   2  12  14  114.89    9.00
 -12  14  -2  115.49    8.70
   2  12  14  116.29    8.20
 -12 -14   2  120.09    8.00
  -2 -12  14  113.59    8.80
  -2  12 -14  103.39    8.60
  14   2  12  111.19    8.70
 -14  -2  12  101.49    8.20
  14  -4  12   10.50    3.30
  -4  12  14   18.70    3.60
  -4  12  14   10.30    3.20
 -14   4  12   15.50    3.20
 -12  14   4    8.90    3.30
   4 -12  14    7.40    3.20
  14   4  12   12.50    3.10
 -12  14  -4    9.90    3.00
  -4 -12  14    6.40    3.10
  -4  12 -14   18.90    3.30
  -6  12  14   18.30    3.80
   6 -12  14    9.70    3.50
  12 -14   6   13.90    3.50
  14  -6  12   15.90    3.60
 -14   6  12   21.30    3.50
 -12  14   6   13.60    3.50
  -6 -12  14   11.20    3.40
 -12 -14   6   10.30    2.90
  -6  12 -14   14.00    3.20
 -12  14  -6   12.30    3.50
 -12  14   8   72.69    7.20
  14  -8  12   61.59    8.00
   8 -12  14   74.89    8.70
  12 -14   8   64.19    7.90
 -14   8  12   72.19    6.90
  -8  12  14   73.99    7.30
 -14  -8  12   81.69    7.30
 -12  14  -8   73.79    7.20
  -8 -12  14   78.49    7.50
  -8  12 -14   69.09    7.00
 -12 -14   8   86.59    7.00
  10 -12  14   19.00    4.10
  12 -14  10   16.80    3.70
  14 -10  12   18.00    3.90
 -10  12  14   25.30    4.00
 -12  14  10   25.20    4.10
 -10  12 -14   22.30    3.80
 -12  14 -10   17.50    3.80
 -10 -12  14   15.50    5.20
 -14  10 -12   21.00    3.90
 -12 -14  10   13.90    3.50
 -14 -10  12   13.50    3.90
  14 -12  12  310.27   20.60
 -14  12  12  316.77   20.20
  12 -14  12  321.77   20.60
  12 -12  14  307.67   20.60
 -12  12  14  335.27   20.30
 -12  14  12  342.67   20.40
 -12 -12  14  314.37   20.50
 -12  14 -12  320.37   20.30
 -12 -14  12  315.47   20.50
 -12  12 -14  317.57   20.20
 -14 -12  12  272.67   20.90
 -14  12 -12  322.77   20.30
 -14 -14   0  930.41   52.39
 -14   0  14  894.91   52.39
 -14  14   0  844.72   52.99
   0 -14  14  887.81   53.09
   0  14 -14  912.71   52.79
   0  14  14  876.71   53.19
   0  14  14  848.32   52.49
  14   0  14  894.01   53.09
 -14 -14  -2   85.19    6.40
   2  14 -14   70.99    7.90
 -14   2  14   81.19    7.10
   2 -14  14   76.49    7.60
 -14  14   2   77.29    7.40
  14  -2  14   80.89    7.90
  -2  14  14   85.99    7.40
  -2  14  14   89.69    7.90
  -2  14 -14   97.19    7.60
 -14 -14   2   74.09    6.60
   2  14  14   79.19    7.90
  -2 -14  14   73.59    7.50
 -14  14  -2   82.09    7.50
  14   2  14   83.69    7.60
   4 -14  14  311.17   21.70
  14  -4  14  329.57   21.00
 -14   4  14  324.67   20.30
 -14  14   4  336.27   20.70
  -4  14  14  314.07   20.60
  -4  14  14  349.17   21.00
  -4 -14  14  309.47   20.70
 -14 -14   4  340.37   20.30
 -14  14  -4  335.77   20.80
   4  14  14  346.07   21.10
  -4  14 -14  290.67   23.00
  14   4  14  321.37   20.70
   6 -14  14  604.74   35.60
  14 -14   6  572.94   35.40
 -14   6  14  574.94   35.00
  14  -6  14  587.84   35.60
 -14  14   6  559.14   35.30
  -6  14  14  581.04   35.50
  -6  14 -14  576.24   35.20
  -6 -14  14  566.24   35.40
 -14  14  -6  592.14   35.40
 -14 -14   6  604.34   35.10
 -14  -6  14  593.94   35.50
  14   6  14  553.14   35.20
  14  -8  14  164.68   12.10
 -14   8  14  146.39   11.30
   8 -14  14  164.18   11.90
 -14  14   8  150.38   11.60
  -8  14  14  147.39   11.70
  14 -14   8  165.48   11.80
  -8 -14  14  156.58   15.00
 -14  14  -8  157.98   11.60
  -8  14 -14  149.99   11.40
 -14 -14   8  177.48   11.50
 -14  -8  14  175.88   11.90
 -10  14  14   16.10    4.00
  14 -14  10   22.90    4.30
  14 -10  14   20.20    4.20
 -14  10  14   19.60    3.90
  10 -14  14   27.10    4.50
 -14  14  10   20.30    4.10
 -10 -14  14   19.90    4.10
 -10  14 -14   22.40    3.90
 -14 -14  10   21.80    4.00
 -14  14 -10   15.60    4.00
 -14 -10  14   21.40    4.20
 -14  10 -14   19.60    4.00
  14 -14  12  443.46   28.30
  14 -12  14  444.76   28.30
 -14  12  14  417.16   27.80
  12 -14  14  462.95   28.30
 -14  14  12  408.86   27.90
 -12  14  14  398.66   27.90
 -12  14 -14  440.26   27.90
 -12 -14  14  503.65   28.30
 -14  14 -12  438.66   28.00
 -14 -14  12  493.65   28.20
 -14 -12  14  494.05   28.30
 -14  12 -14  450.75   28.00
  14 -14  14   79.79    9.00
 -14  14 -14   99.59    8.30
 -14 -14  14   58.09    8.50
   1  15  -1  172.98   12.20
   1  -1  15  185.18   12.30
  -1   1  15  181.58   12.40
   1 -15   1  205.08   11.70
  -1 -15   1  179.28   11.50
   1   1  15  205.48   12.40
   1  15   1  166.08   12.30
  -1  15  -1  185.58   12.40
  -1  -1  15  196.68   12.40
   3  -1  15  167.28   11.20
   1 -15   3  162.28   10.80
   1  15  -3  185.98   11.40
  -3   1  15  169.98   11.50
 -15   3   1  164.68   11.10
  -1  15   3  173.18   11.40
   1  15   3  168.68   11.40
   3   1  15  166.38   11.30
  -1 -15   3  161.78   10.70
  -1  15  -3  165.18   11.30
  -3  -1  15  172.28   11.40
   5  -1  15   56.39    5.40
  -1  15   5   49.20    5.50
  -5   1  15   56.19    5.70
   1 -15   5   47.60    4.70
 -15   5   1   45.90    4.90
   1  15  -5   52.09    5.30
   5   1  15   48.60    5.30
  -1 -15   5   48.10    4.60
  -1  15  -5   48.70    5.30
  -5  -1  15   45.60    5.50
   1  15   5   47.70    5.40
 -15   5  -1   46.60    5.00
 -15   7   1  124.99    9.30
   7  -1  15  145.19    9.80
   1  15  -7  116.79    9.40
   1 -15   7  145.09    9.30
 -15   7  -1  130.29    9.40
  -1 -15   7  139.69    9.10
   7   1  15  153.68    9.70
   1  15   7  107.39    9.60
  -1  15  -7  121.99    9.50
  -7  -1  15  157.18    9.90
   1 -15   9    8.70    2.70
  -1  15   9    1.40    2.80
 -15   9   1    3.10    2.70
  -9   1  15    5.80    2.80
  -9   1  15    6.10    3.00
   9  -1  15    9.30    3.10
   1  15  -9    1.30    2.90
  -1  15  -9    5.30    2.90
 -15   9  -1    7.90    2.70
   9   1  15    8.70    2.90
   1  15   9    0.90    2.80
  -1 -15   9    4.30    2.40
  -9  -1  15    8.10    3.00
 -15  11   1   31.00    5.30
   1 -15  11   46.70    5.50
   1  15 -11   36.90    5.60
  -1  15  11   26.40    4.40
 -11   1  15   32.20    5.30
  11  -1  15   39.80    5.80
 -15  11  -1   34.40    5.20
   1  15  11   28.30    4.30
  -1 -15  11   30.40    4.20
  -1  15 -11   26.90    4.30
 -11  -1  15   46.70    5.70
   1  15 -13  152.68   10.80
  -1  15  13  138.49   11.00
  -1  15  13  140.79   10.30
   1 -15  13  144.09   10.80
 -15  13   1  137.89   10.60
  13  -1  15  152.68   11.10
 -13   1  15  148.69   10.40
 -15  13  -1  146.99   10.80
  -1 -15  13  150.58   10.90
  -1  15 -13  145.69   10.70
   1  15  13  152.48   11.20
  13   1  15  155.58   11.00
   3  15  -1   34.40    4.50
  -1   3  15   32.90    4.60
 -15   1   3   34.90    4.00
  -3  15   1   32.10    4.60
   3 -15   1   29.70    3.70
   1  -3  15   37.20    4.60
   1   3  15   39.60    4.50
  -1  -3  15   36.50    4.70
  -3 -15   1   35.50    3.40
  -3  15  -1   33.40    4.50
   3  15   1   26.30    4.40
   3  15  -3  246.78   16.20
   3 -15   3  261.87   16.00
 -15   3   3  271.47   16.20
  -3   3  15  261.17   16.60
  -3  15   3  261.97   16.60
   3  -3  15  260.27   16.40
  -3  -3  15  258.67   16.50
   3   3  15  261.67   16.30
  -3 -15   3  249.08   15.80
   3  15   3  264.97   16.50
  -3  15  -3  253.27   16.60
   3 -15   5  202.58   12.80
   3  15  -5  193.48   12.80
 -15   5   3  191.38   12.80
   5  -3  15  193.58   13.10
  -5   3  15  207.68   12.70
  -3  15   5  195.28   13.20
  -5   3  15  195.98   13.20
  -3 -15   5  206.38   12.60
   5   3  15  202.58   13.00
  -5  -3  15  209.98   13.30
  -3  15  -5  197.78   13.00
   3  15   5  190.48   13.20
   3  15  -7   22.50    3.30
  -7   3  15   13.40    3.10
   7  -3  15   23.20    3.60
 -15   7   3   22.40    3.30
   3 -15   7   17.30    2.90
  -7   3  15   29.40    4.30
  -3  15   7   32.90    4.80
 -15   7  -3   24.80    4.10
  -3  15  -7   20.20    3.30
   7   3  15   18.00    3.20
  -3 -15   7   15.70    2.80
   3  15   7   32.60    4.80
  -7  -3  15   20.10    3.40
  -9   3  15   97.49    7.70
   3  15  -9   93.29    7.80
   9  -3  15  104.29    8.40
  -3  15   9   95.09    8.30
 -15   9   3  105.29    7.90
   3 -15   9  107.29    8.00
  -9  -3  15   91.19    8.20
  -3  15  -9  102.09    7.90
 -15   9  -3  110.29    7.90
  -3 -15   9   94.09    7.60
   9   3  15  109.49    8.20
   3  15   9  104.19    8.40
   3 -15  11    5.90    2.90
  11  -3  15    7.30    3.10
 -15  11   3    3.60    2.80
   3  15 -11   -1.10    3.00
 -11   3  15    6.50    2.90
  -3  15  11    5.10    3.20
 -15  11  -3    4.60    2.80
  11   3  15    6.10    3.00
  -3 -15  11    2.20    2.90
   3  15  11   -0.10    3.10
 -11  -3  15    8.80    3.30
 -15  13   3   25.20    4.30
   3 -15  13   38.90    6.20
  13  -3  15   33.90    4.70
  -3  15  13   38.70    5.70
  -3  15  13   21.30    4.40
  -3 -15  13   45.10    5.80
 -13  -3  15   46.00    6.00
  13   3  15   38.50    6.10
 -15  13  -3   37.20    5.70
  -3  15 -13   32.00    4.50
 -15 -13   3   44.60    4.90
   5 -15   1  240.78   15.00
   1  -5  15  237.38   15.40
   5  15  -1  246.68   15.20
  -5  15   1  260.47   15.60
  -1   5  15  225.48   15.40
 -15   1   5  247.28   15.10
   1   5  15  240.08   15.30
  -5  15  -1  245.78   15.40
  -5 -15   1  228.48   14.60
  -1  -5  15  233.58   15.50
 -15  -1   5  230.58   15.00
   5  15   1  257.17   15.30
   3  -5  15  512.35   29.80
  -5  15   3  475.65   29.80
   5 -15   3  502.65   29.40
 -15   3   5  488.55   29.50
   5  15  -3  446.86   29.40
  -3   5  15  518.45   29.80
  -3   5  15  473.05   29.50
  -3  -5  15  509.15   29.80
  -5  15  -3  480.65   29.70
  -5 -15   3  509.05   29.20
   5  15   3  444.46   29.60
   3   5  15  515.15   29.60
   5 -15   5    3.00    2.10
   5  -5  15    2.60    2.50
  -5  15   5    7.70    2.80
  -5   5  15   -3.00    2.50
  -5 -15   5    1.50    1.90
  -5  15  -5    4.00    2.40
  -5  -5  15   -0.20    2.50
   5   5  15    0.90    2.30
   5  15   5    5.20    2.60
  -7   5  15  104.69    7.80
   7  -5  15  116.09    8.50
 -15   7   5  105.29    8.00
  -7   5  15  111.39    8.20
   5 -15   7  102.19    8.00
  -5  15   7   99.99    8.40
   5  15  -7   85.69    7.60
  -5 -15   7  114.89    7.70
   5  15   7   94.69    8.10
  -7  -5  15  112.39    8.40
  -5  15  -7  102.79    8.00
 -15   7  -5  105.39    8.00
   7   5  15  110.09    8.00
 -15   9   5   18.30    3.30
   5 -15   9   12.70    3.10
   5  15  -9   18.20    3.10
   9  -5  15   17.60    3.50
  -5  15   9   14.00    3.50
  -9   5  15   23.00    3.30
  -5  15  -9   17.10    3.20
 -15   9  -5   16.80    3.30
  -9  -5  15   12.60    3.40
   9   5  15   17.50    3.20
   5  15   9   14.70    3.40
  -5 -15   9   13.90    2.90
 -11   5  15  119.59    8.90
 -15  11   5  118.49    9.20
   5 -15  11  135.39    9.60
  11  -5  15  133.29    9.80
   5  15 -11   98.19    8.60
  -5  15  11  110.09    9.60
 -11  -5  15  147.39    9.80
  11   5  15  132.89    9.40
  -5 -15  11  128.49    9.20
 -15  11  -5  124.89    9.30
   5  15  11   99.19    9.60
  -5  15 -11  123.69    9.30
  -5  15  13   39.50    6.30
 -13   5  15   35.60    5.30
 -15  13   5   28.40    4.20
  -5 -15  13   28.40    4.30
   5  15  13   28.00    4.60
 -13  -5  15   24.50    4.40
 -15  13  -5   28.60    4.20
 -15 -13   5   24.80    3.70
  13   5  15   28.60    4.20
  -5  15 -13   32.50    4.40
   1  -7  15   29.30    4.60
  -7  15   1   17.40    3.30
   1   7 -15   28.10    4.40
  -1   7  15   26.10    3.40
 -15   1   7   19.10    3.10
  -7  15  -1   16.90    3.20
 -15  -1   7   24.40    4.00
  -1  -7  15   30.80    4.60
   1   7  15   34.20    4.30
  -7 -15   1   22.80    3.00
   7  15  -3   81.79    6.50
   7 -15   3   89.69    6.80
   3  -7  15   87.49    7.20
 -15   3   7   90.69    6.80
  -3   7  15   84.29    7.20
  -3   7  15   85.89    7.00
  -7  15   3   97.59    7.30
 -15  -3   7   85.49    6.60
  -7  15  -3   88.99    7.10
   3   7  15   94.29    7.00
  -3  -7  15   77.99    7.30
   7  15   3   85.09    6.90
  -7 -15   3   83.59    6.30
  -5   7  15   91.99    6.90
   7 -15   5   77.19    6.70
   5  -7  15   79.89    7.20
  -7  15   5   95.89    7.30
  15  -5   7   87.59    7.20
  -5   7  15   78.69    7.30
   7  15  -5   89.29    6.40
   5   7  15   80.09    6.90
  -7 -15   5   78.79    6.30
  -7  15  -5   82.59    6.90
  -5  -7  15   79.89    7.20
   7  15   5   90.19    7.10
 -15  -5   7   83.69    6.50
 -15   7   7  145.09   10.20
  -7   7  15  134.09   10.30
   7  -7  15  171.18   10.90
  -7  15   7  138.99   10.60
  15  -7   7  146.79   10.60
   7 -15   7  147.79   10.30
  -7  -7  15  151.48   10.70
   7  15   7  128.39   10.40
  -7  15  -7  142.39   10.40
   7   7  15  155.68   10.30
  -7 -15   7  163.88   10.10
   9  -7  15   74.29    7.00
  15  -9   7   57.59    6.40
 -15   9   7   48.90    6.00
   7 -15   9   58.89    6.40
  -7  15   9   49.00    6.40
  -9   7  15   44.70    7.30
   9   7  15   64.49    6.20
  -9  -7  15   72.99    7.00
 -15   9  -7   69.19    6.20
  -7 -15   9   67.69    6.00
  -7  15  -9   49.00    6.00
 -11   7  15  215.38   14.50
  11  -7  15  213.98   16.60
 -15  11   7  212.28   14.60
   7 -15  11  223.58   14.90
  -7  15  11  218.38   15.00
 -15  11  -7  233.28   14.80
  11   7  15  224.98   14.60
 -11  -7  15  223.28   15.70
 -15 -11   7  219.78   14.40
  -7 -15  11  229.08   14.70
  -7  15 -11  220.98   14.60
 -13   7  15   75.09    6.90
  -7  15  13   83.19    7.70
  13  -7  15   78.29    7.80
  15 -13   7   63.49    7.20
   7 -15  13   65.69    7.60
 -15  13   7   78.69    7.20
  -7 -15  13   64.39    7.20
 -15 -13   7   62.49    6.90
 -15  13  -7   69.99    7.10
  13   7  15   64.29    7.00
 -13  -7  15   60.39    7.40
  -7  15 -13   71.49    7.20
  -1   9  15   96.19    8.80
   1   9 -15  140.99    8.70
  -9  15   1  138.09    9.00
  15  -1   9  119.89    8.90
   1  -9  15  105.79    8.90
 -15   1   9  135.59    8.50
   1   9  15  105.99    8.50
  -9  15  -1  128.69    9.00
  -1  -9  15  103.69    8.90
  -9 -15   1  104.69    7.80
  -1   9 -15  124.59    8.70
 -15  -1   9  136.49    8.50
  -3   9  15    5.30    2.90
   3  -9  15    7.60    3.00
   9 -15   3    6.60    2.40
  -3   9  15   11.40    3.00
 -15   3   9    3.50    2.60
  -9  15   3    3.30    2.50
  15  -3   9    5.40    2.70
   3   9  15    7.80    2.60
  -3   9 -15    9.70    2.90
  -9  15  -3    2.30    2.70
  -9 -15   3    9.20    2.20
 -15  -3   9    7.50    2.80
  -3  -9  15    8.20    2.80
  -5   9  15   73.59    7.30
  15  -5   9   93.29    7.80
   9 -15   5   93.59    7.50
   5  -9  15   89.99    7.90
  -5   9  15   90.59    7.80
  -9  15   5   87.09    7.70
  -5   9 -15   82.69    7.30
  -9  15  -5   88.89    7.50
  -5  -9  15  101.79    7.90
 -15  -5   9   85.29    7.10
   5   9  15  102.39    7.20
  -9 -15   5   95.39    6.90
  -7   9  15    5.00    3.10
  -9  15   7   10.00    3.30
  15  -7   9    8.30    3.20
 -15   7   9    9.00    3.10
   9 -15   7    9.50    3.00
   7  -9  15   13.50    3.50
  -7  -9  15    9.20    3.30
 -15  -7   9    4.40    3.90
  -9 -15   7   10.50    2.80
  -9  15  -7    6.90    3.10
   7   9  15   10.30    2.90
  -9  15   9   31.30    4.30
 -15   9   9   30.60    3.90
  -9   9  15   35.10    5.30
   9  -9  15   26.90    5.40
  15  -9   9   15.00    4.50
   9 -15   9   16.70    3.50
  -9  -9  15   18.90    3.90
  -9  15  -9   26.40    4.00
   9   9  15   24.70    3.60
  -9 -15   9   24.00    3.50
 -15   9  -9   26.50    4.00
  15 -11   9    2.40    3.20
  -9  15  11    3.60    3.40
 -15  11   9    0.70    3.10
 -11   9  15    4.00    3.20
  11  -9  15    0.00    3.30
   9 -15  11    5.80    3.30
  -9  15 -11    6.10    3.10
 -15  11  -9    4.30    3.10
 -11  -9  15    0.40    3.70
 -15 -11   9    4.10    3.10
  11   9  15    3.20    2.80
  -9 -15  11    1.00    3.00
  15 -13   9   26.70    4.20
  13  -9  15   22.30    4.40
 -15  13   9   32.20    4.40
 -13   9  15   36.70    5.60
  -9  15  13   36.70    6.00
   9 -15  13   22.50    4.40
  -9  15 -13   31.60    4.30
  -9 -15  13   21.50    4.20
 -15  13  -9   25.60    4.20
 -15 -13   9   18.80    4.00
 -13  -9  15   17.70    4.10
  -1  11  15   21.40    3.40
 -11  15   1   15.10    3.40
 -15   1  11   16.70    3.20
   1  11 -15   20.80    3.80
  -1  11  15   14.80    3.50
   1 -11  15   14.90    3.10
  15  -1  11   16.60    3.30
   1  11  15   16.40    3.50
 -11  15  -1   13.60    3.20
  -1 -11  15   14.20    3.30
   1  11  15   16.80    3.10
  15   1  11   13.10    3.30
 -11 -15   1   17.40    2.50
  -1  11 -15   14.40    3.40
 -15  -1  11   15.60    3.30
  -3  11  15    8.00    3.10
 -15   3  11    7.80    2.90
  -3  11  15    5.50    3.10
   3 -11  15    4.90    3.10
 -11  15   3    4.60    3.10
  15  -3  11    4.00    3.10
  -3  11 -15    3.40    3.00
   3  11  15    6.50    2.70
 -15  -3  11   13.20    3.20
  -3 -11  15    5.20    3.10
 -11 -15   3    4.00    2.40
 -11  15  -3    4.80    2.90
  15   3  11   -0.50    2.80
  -5  11  15  994.30   64.99
   5 -11  15 1105.49   65.29
  11 -15   5 1080.79   65.09
  -5  11  15 1243.88   65.29
  15  -5  11 1090.59   65.29
 -11  15   5 1126.59   65.19
  -5  11 -15 1079.59   64.99
 -11  15  -5 1115.19   65.19
  -5 -11  15 1052.19   65.19
 -11 -15   5 1094.69   64.69
   5  11  15 1063.59   64.69
 -11  15   7  431.36   25.60
  11 -15   7  418.86   25.60
  15  -7  11  392.46   27.90
 -15   7  11  432.36   25.30
  -7  11  15  465.35   25.70
  -7  11 -15  418.76   25.30
   7  11  15  368.46   24.90
  -7 -11  15  367.76   25.50
 -11  15  -7  422.36   25.60
 -11 -15   7  391.06   25.10
  11 -15   9  303.47   20.30
 -11  15   9  293.47   20.10
 -15   9  11  312.67   19.80
  15  -9  11  321.57   20.40
  -9  11  15  314.77   20.00
   9 -11  15  330.17   20.40
 -15  -9  11  322.97   20.10
 -15   9 -11  319.47   20.00
 -11 -15   9  332.17   19.90
 -11  15  -9  311.17   20.00
  -9  11 -15  320.57   19.90
   9  11  15  289.37   19.30
 -11  11  15   15.10    3.70
  11 -15  11   12.60    3.60
 -11  15  11   14.20    3.90
  15 -11  11   10.20    3.70
 -15  11  11   17.60    3.80
  11 -11  15   13.70    3.90
 -15 -11  11   10.40    4.20
 -11  15 -11   15.30    3.80
 -11  11 -15   14.20    3.60
 -11 -11  15   11.20    4.00
 -11 -15  11   10.50    3.50
 -15  11 -11   18.20    3.80
  13 -11  15    4.90    3.70
 -11  15  13    9.10    3.80
  15 -13  11    4.80    3.50
  11 -15  13   11.40    3.90
 -15  13  11    1.10    3.40
 -13  11  15    7.20    3.60
 -13 -11  15    8.30    3.80
 -11 -15  13    5.40    3.60
 -11  15 -13    7.00    3.50
 -13  11 -15    8.70    3.60
 -15  13 -11    6.00    3.50
 -15 -13  11    5.20    3.90
  15  -1  13    4.30    3.00
   1 -13  15    2.10    3.20
 -13  15   1    6.70    3.10
  -1  13  15    3.00    3.20
  -1  13  15    5.20    3.40
   1  13 -15   14.70    3.80
 -15   1  13   11.00    3.40
   1  13  15    3.70    2.90
  -1 -13  15    6.50    3.10
 -13  15  -1    1.50    3.00
 -15  -1  13    2.30    3.40
 -13 -15   1    2.20    2.50
  -1  13 -15    2.70    3.50
  15   1  13    4.80    3.10
   1  13  15    4.40    3.20
 -13  15   3   20.90    3.80
  -3  13  15   12.30    3.80
  -3  13  15   32.60    4.10
   3 -13  15   23.70    6.70
 -15   3  13   21.90    3.70
  15  -3  13   22.90    3.90
  15   3  13   23.80    3.80
   3  13  15   15.40    3.90
  -3  13 -15   25.80    4.00
 -13  15  -3   19.60    3.70
  -3 -13  15   22.10    3.80
   5 -13  15   14.60    3.80
  -5  13  15   12.00    3.70
  -5  13  15   12.50    3.80
 -15   5  13   17.30    4.10
 -13  15   5   14.00    3.60
  -5 -13  15    9.00    3.60
  -5  13 -15   16.90    3.70
 -13 -15   5   20.80    3.30
 -13  15  -5   17.80    3.50
  15   5  13   13.20    3.40
   7 -13  15  109.29    9.10
  13 -15   7   95.29    8.60
 -15   7  13   98.39    8.20
  15  -7  13  101.49    8.90
  -7  13  15   87.79    8.70
 -13  15   7   81.89    8.50
 -13  15  -7  106.09    8.60
  -7  13 -15   93.49    8.30
 -13 -15   7  112.59    8.30
 -15  -7  13  105.69    8.60
 -15   9  13  204.78   14.40
  -9  13  15  196.58   14.70
  13 -15   9  199.18   14.80
   9 -13  15  241.28   15.20
  15  -9  13  213.18   15.10
 -13  15   9  191.08   14.60
 -15  -9  13  226.48   14.80
  -9 -13  15  226.38   15.00
  -9  13 -15  217.78   14.60
 -13 -15   9  233.38   14.60
 -13  15  -9  208.48   14.70
 -15   9 -13  223.18   14.60
  15 -11  13   21.30    4.40
 -13  15  11   24.70    4.40
 -15  11  13   30.10    4.30
 -11  13  15   21.60    4.40
  11 -13  15   31.80    4.60
  13 -15  11   25.60    4.30
 -11  13 -15   26.00    4.30
 -13  15 -11   23.40    4.30
 -15  11 -13   26.50    4.20
 -11 -13  15   24.30    4.50
 -13 -15  11   22.70    4.30
 -15 -11  13   23.60    4.50
  15 -13  13  294.37   19.80
  13 -13  15  294.47   19.90
 -15  13  13  307.97   19.40
  13 -15  13  296.77   19.80
 -13  15  13  318.17   19.60
 -13  13  15  300.37   19.30
 -13  15 -13  305.87   19.50
 -13  13 -15  286.97   19.30
 -13 -15  13  294.57   19.50
 -13 -13  15  278.47   19.60
 -15 -13  13  285.97   19.50
 -15  13 -13  288.57   19.40
  15  -1  15   50.19    6.80
 -15   1  15   37.30    6.10
  -1  15  15   37.80    6.00
 -15  15   1   37.50    6.20
   1 -15  15   46.20    6.60
 -15  15  -1   39.30    6.10
  -1  15 -15   34.60    5.20
  -1 -15  15   50.69    6.70
  15   1  15   47.50    6.60
  15  -3  15  243.68   16.50
 -15   3  15  275.77   15.80
   3 -15  15  221.98   16.30
 -15  15   3  248.28   16.10
  -3  15  15  259.57   16.50
  -3  15  15  209.28   15.80
  -3 -15  15  222.48   16.20
   3  15  15  279.67   16.70
 -15  15  -3  241.38   16.20
 -15 -15   3  234.58   15.50
  15   3  15  226.78   16.30
  -5  15  15  251.27   16.70
 -15   5  15  255.97   15.90
  -5  15  15  223.58   16.40
  15  -5  15  257.47   16.80
 -15  15   5  248.88   16.40
   5 -15  15  249.88   16.70
 -15  -5  15  232.48   16.50
 -15  15  -5  249.48   16.40
  -5  15 -15  244.18   16.30
  -5 -15  15  237.58   16.40
 -15 -15   5  261.17   16.00
  15   5  15  234.58   16.40
  15  -7  15    8.60    3.80
 -15   7  15    4.10    3.40
 -15  15   7    0.90    3.30
   7 -15  15    6.00    3.70
  -7  15  15   13.00    4.00
 -15  15  -7    4.30    3.40
  -7  15 -15    0.30    3.40
  -7 -15  15    3.70    3.40
 -15 -15   7    1.00    3.30
 -15  -7  15    2.60    3.60
  15 -15   9    4.50    3.40
  15  -9  15    5.90    3.80
 -15   9  15    5.20    3.60
   9 -15  15    7.60    4.00
 -15  15   9    5.10    3.50
  -9  15  15    7.50    3.90
  -9  15 -15    1.80    3.50
 -15  15  -9    2.20    3.50
  -9 -15  15    7.60    3.60
 -15 -15   9    9.50    3.70
 -15  -9  15    6.60    3.90
  15 -11  15   54.49    7.90
 -15  15  11   46.10    7.00
 -15  11  15   54.69    6.90
  15 -15  11   48.00    7.50
  11 -15  15   47.10    7.80
 -11  15  15   55.49    7.10
 -11 -15  15   53.29    7.70
 -11  15 -15   64.59    7.20
 -15  11 -15   46.40    7.00
 -15  15 -11   47.20    7.10
 -15 -15  11   48.70    7.50
 -15 -11  15   49.70    7.60
  15 -13  15    9.40    4.30
  13 -15  15   11.10    4.50
  15 -15  13    4.00    4.20
 -15  13  15   -3.40    3.70
 -13  15  15    6.70    4.00
 -15  15  13   -0.40    3.90
 -13 -15  15    8.70    4.20
 -13  15 -15    2.30    4.00
 -15  15 -13    6.40    4.00
 -15 -13  15   12.80    4.30
 -15  13 -15    3.60    3.80
 -15 -15  13    9.90    4.30
  15 -15  15  296.97   19.50
 -15  15 -15  292.77   18.90
 -15 -15  15  248.18   19.00
   0 -16   0 1500.15   88.39
   0   0  16 1399.76   88.89
   0  16   0 1622.44   89.09
   2   0  16  437.26   26.00
   0 -16   2  424.56   25.40
   0  16  -2  385.06   26.30
   0  16   2  423.86   26.00
  -2   0  16  443.96   26.10
   4   0  16    2.90    2.60
   0  16  -4    3.80    2.60
   0  16   4    3.10    2.60
   0 -16   4    5.50    2.00
 -16   4   0    3.70    2.30
  -4   0  16    3.10    2.70
 -16   6   0  177.48   11.70
  -6   0  16  162.88   12.20
   6   0  16  151.88   11.90
   0  16  -6  200.38   12.00
   0  16   6  202.08   12.30
   0 -16   6  165.88   11.50
  -8   0  16   59.29    6.90
   8   0  16   57.19    6.90
   0  16  -8   89.39    6.80
   0 -16   8   75.19    6.30
 -16   8   0   72.59    6.50
 -16  10   0 6713.33  395.26
   0 -16  10 6551.94  395.16
  10   0  16 6720.23  395.36
   0  16 -10 6997.70  395.16
 -10   0  16 6632.04  395.46
   0  16  10 6914.21  395.56
 -16  12   0  191.98   13.50
   0  16 -12  189.48   13.40
   0  16  12  172.68   13.80
  12   0  16  206.28   13.90
 -12   0  16  214.08   14.70
   0 -16  12  215.98   13.50
  14   0  16  566.04   35.10
   0  16 -14  581.64   34.60
 -16 -14   0  556.44   34.10
 -16  14   0  572.84   34.80
   0  16  14  573.24   35.20
   0  -2  16  202.08   13.20
   2 -16   0  197.68   12.40
  -2 -16   0  199.48   12.20
   2  16   0  191.18   14.10
   0   2  16  203.48   13.20
  -2  16   0  199.48   13.20
   2  -2  16  301.07   18.90
  -2   2  16  300.17   19.00
  -2  16   2  309.97   19.00
   2  16  -2  299.27   18.80
   2 -16   2  302.57   18.40
  -2 -16   2  293.17   18.20
  -2  -2  16  287.17   18.90
   2   2  16  312.37   18.90
   2  16   2  314.37   19.00
  -2  16  -2  291.97   18.90
 -16   4   2   94.49    6.60
  -4   2  16   75.69    7.20
  -2  16   4  102.99    7.30
   4  -2  16   84.59    6.90
   2 -16   4   76.79    6.30
  -2 -16   4   80.99    6.20
   4   2  16   74.79    6.80
  -4  -2  16   71.29    7.00
  -2  16   6  415.56   25.60
   2  16  -6  411.26   25.20
   6  -2  16  409.26   25.50
   2 -16   6  410.66   25.10
 -16   6   2  419.16   25.30
  -6   2  16  412.96   25.60
   6   2  16  421.66   25.40
 -16   6  -2  425.26   25.30
  -6  -2  16  415.56   25.60
  -2 -16   6  423.16   25.00
  -2  16  -6  370.46   25.80
   2  16   6  419.06   25.60
   2 -16   8  639.14   38.20
  -2  16   8  638.44   38.60
   8  -2  16  611.14   38.40
  -8   2  16  630.54   38.60
   2  16  -8  650.13   38.10
  -8   2  16  634.34   37.80
 -16   8   2  634.44   38.30
 -16   8  -2  634.24   38.30
  -8  -2  16  640.04   38.60
  -2  16  -8  629.44   38.20
  -2 -16   8  634.54   38.10
   8   2  16  645.74   38.40
   2  16   8  645.14   38.60
 -10   2  16   37.40    5.20
 -16  10   2   40.70    5.20
  10  -2  16   26.20    4.30
  -2  16  10   30.10    4.40
 -10   2  16   22.20    3.70
   2 -16  10   21.60    3.80
   2  16 -10   33.80    4.20
 -10  -2  16   24.50    4.20
  -2  16 -10   32.80    5.60
 -16  10  -2   30.40    4.00
   2  16  10   36.30    4.70
  10   2  16   24.50    4.00
 -16  12   2  110.29    8.80
  -2  16  12   94.99    9.20
   2  16 -12  101.99    8.90
 -12   2  16   98.89    8.60
  12  -2  16  112.99    9.40
   2 -16  12  116.89    9.00
  -2  16 -12  105.09    8.90
  -2 -16  12  110.89    8.90
   2  16  12  100.19    9.40
 -16  12  -2  104.09    8.80
 -12  -2  16  131.39    9.40
  12   2  16  127.69    9.30
  -2  16  14  388.26   25.40
  -2  16  14  391.56   24.70
 -14   2  16  410.96   24.60
 -16  14   2  398.46   25.00
   2 -16  14  413.06   25.30
 -14  -2  16  393.36   25.30
   2  16  14  391.36   25.40
  14   2  16  400.76   25.30
 -16 -14   2  417.06   24.60
 -16  14  -2  401.56   25.10
  -2  16 -14  395.86   24.90
 -16   0   4   35.20    4.30
   0  -4  16   37.70    5.10
   0   4  16   40.20    5.00
  -4  16   2 1499.15   92.69
   4  16  -2 1529.75   92.49
  -2   4  16 1591.64   92.69
 -16   2   4 1605.04   92.39
   2  -4  16 1595.54   92.69
   4 -16   2 1563.34   92.29
  -4  16  -2 1572.54   92.69
   2   4  16 1626.94   92.59
   4  16   2 1560.14   92.69
  -4 -16   2 1586.64   92.09
  -2  -4  16 1534.25   92.69
 -16   4   4   15.90    2.80
  -4   4  16   14.40    2.70
  -4   4  16    7.40    2.80
   4 -16   4   11.50    2.50
   4  -4  16   12.00    3.00
  -4  16   4   11.40    3.10
   4  16  -4   15.10    2.90
   4   4  16   12.70    2.80
  -4  -4  16    6.20    2.90
  -4 -16   4    9.50    2.20
  -4  16  -4    9.60    3.00
   4  16   4   15.30    3.10
  -4  16   6    8.90    3.20
 -16   6   4   13.50    3.00
  -6   4  16    9.70    2.80
   4 -16   6   17.30    2.90
  -6   4  16   21.30    3.50
   4  16  -6   13.80    3.00
   6  -4  16   16.30    3.20
  -6  -4  16   15.60    3.20
 -16   6  -4   17.90    3.00
  -4 -16   6   18.60    2.70
  -4  16  -6   13.50    3.10
   4  16   6    7.60    3.10
   6   4  16   21.80    3.30
   4 -16   8  436.26   27.10
  -8   4  16  435.36   27.40
  -8   4  16  463.85   27.00
  -4  16   8  454.05   27.60
   4  16  -8  423.76   26.90
 -16   8   4  447.56   27.20
   8  -4  16  463.55   27.60
   8   4  16  447.66   27.30
  -4 -16   8  440.86   27.00
  -8  -4  16  445.76   27.50
  -4  16  -8  431.36   27.20
   4  16   8  438.86   27.50
 -16   8  -4  453.15   27.30
  -4  16  10  435.86   27.70
 -10   4  16  449.16   27.00
 -16  10   4  460.35   27.40
   4 -16  10  451.45   27.40
   4  16 -10  388.96   26.90
  10  -4  16  465.95   27.70
  -4 -16  10  455.85   27.30
  -4  16 -10  440.36   27.30
 -10  -4  16  470.95   27.80
 -16  10  -4  443.76   27.40
  10   4  16  453.55   27.50
   4  16  10  429.56   27.60
 -16  12   4  816.12   49.99
   4 -16  12  846.52   50.09
 -12   4  16  892.31   49.70
  12  -4  16  780.02   50.49
  -4  16  12  874.61   50.29
   4  16 -12  752.72   49.70
  -4 -16  12  822.12   49.99
  12   4  16  819.62   50.09
 -16  12  -4  826.82   49.99
 -12  -4  16  791.32   50.19
   4  16  12  915.61   50.49
  -4  16 -12  869.81   49.90
  14  -4  16  330.87   21.40
  -4  16  14  338.57   21.40
  -4  16  14  298.57   20.80
 -14   4  16  341.07   20.60
 -16  14   4  323.47   21.10
   4 -16  14  325.07   21.30
 -16  14  -4  330.07   21.10
 -14  -4  16  309.87   21.30
 -16 -14   4  328.87   20.60
   4  16  14  365.26   21.60
  14   4  16  338.17   21.20
  -4  16 -14  325.87   20.90
  -6  16   0 2359.56  143.59
 -16   0   6 2434.66  143.29
   0   6  16 2452.35  143.49
   0  -6  16 2523.95  143.69
  -2   6  16   28.60    4.70
   6  16  -2   27.30    4.70
   6 -16   2   39.80    4.60
  -6  16   2   34.70    5.20
   2  -6  16   45.50    5.30
 -16   2   6   38.70    4.70
  -2   6  16   56.09    5.60
 -16  -2   6   39.30    4.60
  -6  16  -2   36.70    5.10
  -2  -6  16   46.50    5.50
   2   6  16   45.90    5.20
  -6 -16   2   48.70    3.90
   4  -6  16   78.59    7.10
 -16   4   6   69.49    6.90
  -4   6  16   75.19    7.10
   6 -16   4   77.99    6.30
   6  16  -4   73.09    6.30
  -6  16   4   84.99    7.00
  -4   6  16   79.99    6.50
 -16  -4   6   75.69    6.20
   4   6  16   80.49    6.70
  -4  -6  16   75.29    7.00
  -6  16  -4   80.59    6.70
   6  16   4   77.99    6.70
  -6 -16   4   75.99    5.90
   6  16  -6  109.59    7.90
   6  -6  16  108.29    8.70
 -16   6   6  105.89    8.10
  -6   6  16   96.69    8.50
   6 -16   6  100.59    8.00
  -6  16   6  113.39    8.70
  -6  16  -6  120.89    8.40
   6  16   6  118.69    8.50
  -6 -16   6  101.49    7.60
  -6  -6  16   94.29    8.60
   6   6  16  109.69    8.30
 -16   8   6  503.35   30.20
  -8   6  16  521.45   30.10
   8  -6  16  496.65   30.60
   6 -16   8  494.75   30.20
   6  16  -8  427.56   29.70
  -8   6  16  481.45   30.40
  -6  16   8  493.85   30.50
   6  16   8  505.75   30.50
  -8  -6  16  507.55   30.60
  -6  16  -8  500.95   30.20
 -16   8  -6  509.65   30.30
   8   6  16  505.85   30.20
  -6 -16   8  499.25   30.00
  -6  16  10   38.00    5.10
   6 -16  10   51.89    6.10
 -10   6  16   44.00    5.70
  10  -6  16   49.00    6.70
 -16  10   6   38.40    5.70
   6  16 -10   34.80    5.30
  -6  16 -10   41.30    5.70
  10   6  16   48.50    6.10
   6  16  10   37.90    6.10
  -6 -16  10   41.90    5.50
 -16  10  -6   40.60    5.60
 -16  12   6  255.97   17.10
  -6  16  12  247.98   17.40
  12  -6  16  274.67   17.70
 -12   6  16  265.47   16.90
 -16 -12   6  262.17   16.80
 -12  -6  16  257.17   17.50
  -6  16 -12  267.57   17.20
  12   6  16  266.17   17.30
 -16  12  -6  268.57   17.20
  -6 -16  12  263.77   17.10
  14  -6  16   51.09    7.10
 -14   6  16   47.10    6.10
   6 -16  14   43.90    7.10
 -16  14   6   40.80    6.30
  -6  16  14   55.29    7.00
  -6 -16  14   45.10    6.80
  14   6  16   45.30    6.80
 -16 -14   6   39.60    6.20
  -6  16 -14   37.40    6.60
 -16  14  -6   47.00    6.40
 -14  -6  16   41.00    6.80
 -16   0   8   69.59    6.00
   0  -8  16   65.89    6.60
   0   8 -16   72.99    6.60
   8  16   0   68.99    6.20
   0   8  16   70.89    6.50
  -8  16   0   68.99    6.50
  -8  16   2  199.78   13.30
   2  -8  16  200.08   13.50
 -16   2   8  196.28   12.90
  -2   8  16  205.98   13.30
  -2   8  16  219.88   13.50
   8  16  -2  181.38   13.00
   8  16   2  183.68   13.10
   2   8  16  204.38   13.20
  -2  -8  16  201.78   13.50
  -8  16  -2  196.38   13.30
  -2   8 -16  201.28   13.00
  -8 -16   2  204.28   12.50
 -16  -2   8  204.08   12.80
   8 -16   4  894.21   53.19
   4  -8  16  958.70   53.59
  -4   8  16  839.52   53.19
  -4   8  16  982.00   53.59
  -8  16   4  849.91   53.39
   4   8  16  952.20   53.19
   8  16   4  747.73   53.09
 -16  -4   8  868.31   52.79
  -8 -16   4  929.01   52.89
  -8  16  -4  856.41   53.29
  -4  -8  16  958.10   53.59
 -16   6   8  688.43   39.20
  16  -6   8  666.83   39.60
  -8  16   6  679.23   39.50
  -6   8  16  697.53   39.30
  -6   8  16  605.94   39.40
   8 -16   6  654.13   39.20
   8  16  -6  584.04   38.80
   6  -8  16  691.73   39.70
   8  16   6  669.73   39.40
  -6  -8  16  638.74   39.50
 -16  -6   8  605.54   38.80
  -8 -16   6  644.04   38.90
  -8  16  -6  649.14   39.30
   6   8  16  658.33   39.20
  -8   8  16  250.47   14.70
   8 -16   8  223.58   14.70
   8  -8  16  219.98   15.50
  16  -8   8  204.48   15.20
  -8  16   8  229.58   15.00
 -16   8   8  235.58   14.70
   8   8  16  223.58   14.60
  -8  -8  16  207.48   15.00
 -16   8  -8  219.58   14.70
  -8  16  -8  226.68   14.70
  -8 -16   8  212.18   14.40
 -16  -8   8  211.78   14.10
 -10   8  16  358.56   20.90
 -16  10   8  329.07   20.80
  -8  16  10  338.07   21.30
  16 -10   8  320.77   21.20
   8 -16  10  339.17   21.10
  10  -8  16  340.57   21.40
  10   8  16  325.77   20.80
 -10  -8  16  326.77   21.20
 -16  10  -8  323.47   20.90
  -8  16 -10  327.97   20.90
  -8 -16  10  312.17   20.80
 -12   8  16  199.98   12.90
   8 -16  12  176.88   13.30
 -16  12   8  197.58   13.10
  -8  16  12  217.58   13.50
  12  -8  16  181.78   13.60
 -16 -12   8  175.78   12.90
  -8  16 -12  194.28   13.10
 -12  -8  16  169.38   13.30
  12   8  16  179.98   12.90
 -16  12  -8  191.38   13.10
  -8 -16  12  176.58   13.00
  14  -8  16  213.78   15.10
 -16  14   8  198.58   14.40
  -8  16  14  213.28   14.90
 -14   8  16  214.38   14.20
   8 -16  14  219.38   15.00
 -16 -14   8  218.18   14.60
  -8  16 -14  198.68   14.50
  -8 -16  14  216.88   14.80
 -14  -8  16  230.78   15.10
  14   8  16  202.78   14.40
 -16  14  -8  202.38   14.60
   0  10 -16  376.66   22.80
   0 -10  16  393.66   23.30
 -10  16   0  345.37   23.10
   0  10  16  350.86   23.20
   0  10  16  385.76   23.00
  16   0  10  383.36   23.30
 -16   0  10  365.26   22.60
   2 -10  16   89.99    8.60
  16  -2  10   98.49    8.40
 -16   2  10  100.99    7.90
 -10  16   2   98.39    8.30
  -2  10  16   93.39    8.40
  -2  10  16  113.89    8.40
 -10 -16   2   97.19    7.30
  -2  10 -16  107.39    8.10
  -2 -10  16  103.69    8.50
 -10  16  -2  103.19    8.30
 -16  -2  10  109.29    7.80
  10 -16   4  514.65   30.40
  -4  10  16  489.75   30.60
 -10  16   4  506.05   30.60
  -4  10  16  561.04   30.70
  16  -4  10  464.85   30.60
   4 -10  16  496.25   30.70
  -4 -10  16  488.25   30.60
  -4  10 -16  505.45   30.20
 -10  16  -4  499.85   30.50
   4  10  16  490.85   30.10
 -10 -16   4  480.75   29.90
 -16  -4  10  482.95   29.90
  10 -16   6  135.99   10.10
 -16   6  10  130.19    9.70
  -6  10  16  144.79   10.20
 -10  16   6  146.99   10.30
  16  -6  10  130.99   10.40
  -6  10  16  122.59   10.30
  -6 -10  16  138.99   10.50
 -10 -16   6  135.79    9.50
 -10  16  -6  135.99   10.10
  -6  10 -16  141.19    9.90
   6  10  16  122.29    9.80
  10 -16   8    5.80    3.20
  -8  10  16    7.10    3.30
 -16   8  10    2.70    3.10
 -10  16   8    2.40    3.30
  16  -8  10    5.20    3.30
   8 -10  16    5.00    3.50
  -8 -10  16    5.40    3.80
 -10 -16   8    3.20    2.80
 -10  16  -8    7.70    3.30
   8  10  16    5.50    3.10
  -8  10 -16    3.00    3.10
  10 -16  10  192.58   12.90
  10 -10  16  193.18   13.30
 -10  10  16  169.28   12.60
 -10  16  10  164.58   12.90
  16 -10  10  181.28   13.10
 -16  10  10  166.88   12.30
 -16 -10  10  187.98   12.60
 -10 -10  16  192.18   13.10
 -10 -16  10  189.68   12.60
 -10  10 -16  189.68   12.60
  10  10  16  171.58   12.20
 -10  16 -10  174.08   12.70
 -16  10 -10  180.48   12.70
  12 -10  16   18.10    4.20
 -12  10  16    7.00    3.50
  16 -12  10   10.10    3.90
 -16  12  10   10.40    3.60
 -10  16  12    8.30    3.90
  10 -16  12   13.20    3.90
 -10 -16  12   15.80    3.70
  12  10  16   10.60    3.30
 -16  12 -10   11.90    3.70
 -10  16 -12    9.80    3.70
 -12  10 -16   11.20    3.60
 -12 -10  16   16.20    4.20
 -10  16  14  182.28   12.30
 -14  10  16  173.98   11.80
  16 -14  10  161.78   12.30
 -16  14  10  169.28   12.00
  14 -10  16  153.48   12.50
  10 -16  14  149.29   12.30
 -14  10 -16  150.88   11.90
 -14 -10  16  148.09   12.30
 -10 -16  14  154.38   12.10
 -10  16 -14  166.38   11.90
 -16  14 -10  166.98   12.00
 -16 -14  10  145.89   12.00
 -16   0  12  386.06   24.00
   0  12 -16  402.86   24.30
   0  12  16  360.46   24.60
   0  12  16  412.86   24.30
   0 -12  16  404.96   25.90
 -12  16   0  387.96   24.50
  16   0  12  400.16   24.70
  -2  12  16  235.28   14.90
  -2  12  16  200.78   14.90
 -16   2  12  215.28   14.30
 -12  16   2  225.68   14.80
  16  -2  12  233.58   15.10
  -2 -12  16  205.08   15.70
   2  12  16  215.08   15.00
  16   2  12  224.18   14.90
 -12  16  -2  218.48   14.80
   2  12  16  230.78   14.50
 -16  -2  12  203.98   14.30
  -2  12 -16  230.48   14.60
 -12 -16   2  239.78   14.00
   4 -12  16   14.40    3.90
 -16   4  12   20.20    4.10
 -12  16   4   21.50    3.80
  -4  12  16   35.20    5.70
  16  -4  12   17.00    4.40
  -4  12  16   10.90    3.80
   4  12  16   19.90    3.40
 -12 -16   4   17.00    3.10
 -12  16  -4   22.40    3.80
  -4  12 -16   22.30    3.80
   6 -12  16   88.79    8.40
  -6  12  16   99.09    8.30
 -16   6  12   75.69    7.50
  16  -6  12   93.79    8.40
  -6  12  16   77.49    8.00
 -12  16   6   72.59    7.80
 -12 -16   6   98.79    7.50
  -6  12 -16   86.39    7.80
 -12  16  -6   77.09    7.90
  -6 -12  16   97.39    8.20
  12 -16   8  539.15   32.30
   8 -12  16  518.35   32.40
 -12  16   8  509.35   32.20
  -8  12  16  546.45   32.20
 -16   8  12  509.55   31.90
  16  -8  12  516.85   32.40
 -12  16  -8  529.05   32.20
 -16  -8  12  504.95   32.20
  -8  12 -16  544.05   32.00
  -8 -12  16  516.05   32.30
 -12 -16   8  525.55   31.90
 -16  10  12   96.79    8.30
  12 -16  10   95.39    8.80
  16 -10  12   92.09    9.10
  10 -12  16   95.89    9.30
 -10  12  16   84.79    8.70
 -12  16  10   93.99    8.70
 -12 -16  10  110.69    8.70
 -16 -10  12  103.39    8.80
 -10  12 -16   96.99    8.50
 -10 -12  16  102.39    9.10
 -16  10 -12  105.79    8.70
 -12  16 -10   91.89    8.70
  16 -12  12  112.79   10.60
  12 -16  12  135.29   10.70
 -16  12  12  135.29   10.10
  12 -12  16  130.29   11.00
 -12  16  12  124.59   10.40
 -12  12  16  127.49   10.10
 -12  12 -16  134.69   10.10
 -12 -12  16  126.49   10.60
 -12 -16  12  113.39   10.30
 -16  12 -12  116.89   10.10
 -12  16 -12  124.89   10.20
 -16 -12  12  127.89   10.70
  16 -14  12  710.53   43.30
 -14  12  16  696.53   42.70
  12 -16  14  698.53   43.20
  14 -12  16  709.93   43.30
 -12  16  14  735.93   43.10
 -16  14  12  699.93   42.90
 -16  14 -12  721.03   43.00
 -12 -16  14  691.53   43.00
 -14  12 -16  696.43   42.90
 -14 -12  16  710.03   43.10
 -12  16 -14  704.33   42.90
 -16 -14  12  694.33   42.90
   0  14  16  619.94   38.30
   0  14 -16  606.94   37.80
   0  14  16  619.34   37.70
 -14 -16   0  682.33   45.60
   0 -14  16  625.44   38.30
 -16   0  14  624.94   37.50
  16   0  14  648.14   38.40
 -14  16   0  608.94   38.10
  -2  14  16   93.89    9.10
  -2  14  16  136.59    9.90
 -14  16   2  129.29    9.20
   2 -14  16   98.09    9.40
 -16   2  14  121.99    9.00
 -14  16  -2  111.09    9.10
  -2 -14  16  102.79    9.30
  16   2  14  106.09    9.40
 -14 -16   2   94.59    8.30
  -2  14 -16  114.09    9.40
  16  -4  14   19.70    4.10
  -4  14  16   12.50    4.10
   4 -14  16   17.90    4.30
  -4  14  16   18.00    4.00
 -14  16   4   17.80    4.00
 -16   4  14   21.30    4.90
  -4  14 -16   22.30    4.20
 -14  16  -4   21.80    3.90
  16   4  14   19.10    4.00
  -4 -14  16   22.20    4.00
 -14 -16   4   20.40    3.60
  -6  14  16   74.99    8.30
  16  -6  14   91.09    8.50
   6 -14  16   85.79    8.60
  -6  14  16   88.89    8.40
 -16   6  14   76.09    7.50
 -14  16   6   81.79    7.90
 -16  -6  14   70.69    8.00
 -14  16  -6   81.79    8.00
 -14 -16   6   82.99    7.60
  -6  14 -16   81.49    7.90
  -6 -14  16   85.39    8.30
  -8  14  16  398.76   22.30
  14 -16   8  321.57   22.00
 -14  16   8  360.56   22.10
 -16   8  14  381.36   21.70
  16  -8  14  336.77   22.30
   8 -14  16  335.67   22.30
 -16  -8  14  305.67   22.10
 -14  16  -8  360.46   22.10
  -8  14 -16  352.26   21.90
 -14 -16   8  322.77   21.70
  -8 -14  16  305.67   22.00
  16 -10  14    6.90    3.80
  10 -14  16    6.50    4.10
 -14  16  10    2.20    3.70
  14 -16  10    3.90    3.50
 -10  14  16    2.10    3.60
 -16  10  14    7.20    3.60
 -10  14 -16    4.80    3.60
 -14 -16  10   12.10    3.90
 -14  16 -10    0.50    3.60
 -16 -10  14   -0.50    3.70
 -16  10 -14    2.40    3.60
 -10 -14  16    5.20    3.80
  16 -12  14  382.76   24.70
  14 -16  12  383.46   24.60
 -16  12  14  364.86   24.00
  12 -14  16  382.66   24.70
 -14  16  12  383.56   24.40
 -12  14  16  380.46   24.20
 -12 -14  16  380.86   24.40
 -12  14 -16  373.66   24.20
 -14  16 -12  389.16   24.30
 -14 -16  12  385.56   24.40
 -16  12 -14  369.46   24.30
 -16 -12  14  389.56   24.50
  16 -14  14  482.05   30.00
  14 -16  14  455.35   29.80
 -16  14  14  481.85   29.40
 -14  14  16  446.46   29.30
  14 -14  16  495.35   30.10
 -14  16  14  460.85   29.40
 -14 -16  14  483.45   29.60
 -14  16 -14  463.85   29.50
 -14  14 -16  450.45   29.40
 -16  14 -14  467.45   29.50
 -14 -14  16  469.25   29.70
 -16 -14  14  471.15   29.60
 -16 -16   0  590.34   34.90
 -16  16   0  571.74   35.60
   0 -16  16  555.54   35.70
   0  16 -16  589.24   37.00
   0  16  16  593.64   35.90
  16   0  16  584.44   35.90
 -16   2  16   18.60    4.10
   2 -16  16    6.70    3.90
 -16  16   2   15.60    3.90
  -2  16  16    6.70    3.90
  16  -2  16   10.40    4.00
  -2  16 -16   19.50    4.70
  -2 -16  16    5.50    3.60
 -16 -16   2    8.80    3.40
 -16  16  -2    7.40    3.60
  16   2  16    9.30    4.10
  -4  16  16  137.89   10.30
 -16   4  16  116.49   10.70
  -4  16  16  100.49    9.80
  16  -4  16  121.39   10.30
 -16  16   4  106.39    9.60
   4 -16  16  120.79   10.20
 -16 -16   4  111.09    9.40
 -16  16  -4  129.99    9.90
  -4  16 -16  122.99    9.90
  -4 -16  16  118.79   10.00
 -16  -4  16   99.99    9.80
  16   4  16  114.79   10.20
  16  -6  16   16.10    4.60
 -16   6  16   21.80    4.20
   6 -16  16   21.70    4.50
  -6  16  16   23.00    4.80
 -16  16   6   19.50    4.20
  -6  16  16   25.60    4.70
  -6  16 -16   20.70    4.50
  -6 -16  16   19.80    4.20
 -16  16  -6   21.40    4.40
 -16 -16   6   31.50    4.30
 -16  -6  16   21.70    4.80
  16   6  16   20.90    4.50
  16  -8  16  163.38   13.40
   8 -16  16  174.98   13.40
 -16   8  16  159.58   12.30
 -16  16   8  161.48   12.70
  -8  16  16  160.48   13.00
 -16  16  -8  177.28   13.00
  -8  16 -16  173.88   12.90
  -8 -16  16  178.18   13.10
 -16  -8  16  187.68   13.30
 -16 -16   8  204.08   12.90
  16 -10  16  132.69   11.40
  10 -16  16  115.69   11.40
  16 -16  10  123.09   10.90
 -16  10  16  124.89   10.30
 -10  16  16  136.59   10.80
 -16  16  10  125.49   10.60
 -10 -16  16  122.69   10.90
 -10  16 -16  127.79   10.60
 -16  16 -10  131.49   10.70
 -16 -10  16  126.19   11.00
 -16  10 -16  125.69   10.60
 -16 -16  10  137.99   10.90
  16 -12  16   56.69    8.70
  12 -16  16   52.49    8.40
  16 -16  12   57.59    8.80
 -16  12  16   54.19    7.50
 -12  16  16   49.10    7.90
 -16  16  12   56.09    7.80
 -12 -16  16   54.99    8.30
 -12  16 -16   63.89    8.00
 -16  16 -12   67.49    7.90
 -16 -12  16   68.99    8.50
 -16  12 -16   52.99    7.70
 -16 -16  12   66.69    8.50
  16 -14  16    3.70    4.60
  14 -16  16   -2.00    4.70
  16 -16  14    1.00    4.60
 -16  14  16    4.60    4.10
 -14  16  16    3.30    4.20
 -16  16  14    1.60    4.20
 -14 -16  16    1.90    4.40
 -14  16 -16   -1.00    4.20
 -16  16 -14   -0.30    4.20
 -16 -14  16    0.40    4.60
 -16  14 -16    0.80    4.20
 -16 -16  14   -4.30    4.20
  16 -16  16 3088.99  182.68
 -16  16  16 3127.89  182.18
 -16  16 -16 3066.09  182.28
 -16 -16  16 3091.09  182.38
   1  17  -1   91.09    7.90
  -1   1  17  114.29    8.40
   1 -17   1  104.19    7.20
  -1  17   1   90.99    8.00
   1  -1  17  112.39    8.30
  -1  17  -1   96.29    8.10
  -1 -17   1  103.69    7.00
   1   1  17  113.89    8.20
  -1  -1  17  102.69    8.20
   1  17   1   94.69    7.90
   3  -1  17  267.17   16.60
 -17   3   1  255.37   16.30
   1 -17   3  259.67   16.00
  -3   1  17  268.07   16.90
  -1  17   3  262.77   16.70
   1  17  -3  233.78   17.00
  -1 -17   3  260.77   16.00
  -3  -1  17  262.17   16.80
   1  17   3  253.07   16.70
   3   1  17  267.37   16.60
  -1  17  -3  254.07   16.60
  -1  17   5   32.20    4.20
   5  -1  17   26.10    3.70
   1  17  -5   26.60    3.80
  -5   1  17   24.40    3.80
   1 -17   5   22.70    3.10
 -17   5   1   24.80    3.40
  -5  -1  17   20.70    3.80
 -17   5  -1   30.00    4.50
  -1 -17   5   28.90    4.10
  -1  17  -5   23.10    3.70
   1  17   5   25.50    3.80
   5   1  17   20.50    3.50
   1 -17   7   79.89    6.60
 -17   7   1   81.39    6.80
  -7   1  17   66.59    7.60
   7  -1  17   69.09    7.40
  -1  17   7   82.69    7.50
   1  17  -7   89.69    7.10
   1  17   7   84.39    7.30
 -17   7  -1   74.99    6.80
  -1 -17   7   73.19    6.50
  -7  -1  17   64.79    7.40
   1 -17   9  165.28   11.10
  -1  17   9  154.18   11.70
   9  -1  17  163.38   11.80
 -17   9   1  171.98   11.20
   1  17  -9  167.28   11.30
  -9   1  17  165.28   11.70
   1  17   9  160.18   11.70
  -1 -17   9  149.79   11.00
  -9  -1  17  150.08   11.60
  -1  17  -9  146.39   12.00
   9   1  17  144.89   11.60
 -17   9  -1  153.78   11.20
  11  -1  17  151.38   10.50
 -17  11   1  107.49    9.70
   1 -17  11  138.89   10.00
  -1 -17  11  132.39    9.80
  11   1  17  136.99   10.40
 -17  11  -1  111.79    9.70
  13  -1  17  263.67   20.30
   1  17 -13  324.97   19.40
  -1  17  13  342.67   20.00
 -17  13   1  307.87   19.50
 -13   1  17  258.97   19.60
  -1  17 -13  334.97   19.50
  -1 -17  13  287.37   19.50
 -17  13  -1  296.97   19.50
 -13  -1  17  261.27   19.60
   1  17  13  341.47   20.10
  13   1  17  298.87   19.80
   1 -17  15  199.48   13.90
  15  -1  17  197.18   14.20
 -17  15   1  181.58   13.50
  -1  17  15  178.08   14.10
 -17 -15  -1  212.98   13.10
 -15  -1  17  183.18   13.80
 -17 -15   1  213.88   13.10
   1  17  15  175.48   14.00
  -1 -17  15  198.78   13.80
  -1  17 -15  187.88   13.90
 -17  15  -1  180.98   13.50
   3 -17   1   37.60    4.20
 -17   1   3   37.20    4.50
   1  -3  17   33.20    5.20
   3  17  -1   37.00    4.90
  -1   3  17   36.90    5.30
  -3  17   1   38.90    5.20
  -3 -17   1   32.90    3.70
  -3  17  -1   38.50    5.20
   3  17   1   35.10    4.90
  -1  -3  17   36.60    5.30
   1   3  17   32.40    5.10
  -3   3  17   57.69    6.20
 -17   3   3   50.89    5.30
  -3  17   3   51.99    6.00
   3  17  -3   43.80    6.10
   3  -3  17   57.79    5.90
   3 -17   3   54.99    5.00
  -3  17  -3   54.49    5.80
  -3 -17   3   54.89    4.80
  -3  -3  17   47.40    6.10
   3   3  17   51.89    5.80
   3  17   3   53.79    5.80
 -17   5   3   51.89    5.50
  -5   3  17   53.29    6.20
  -3  17   5   50.79    6.10
   5  -3  17   48.60    6.10
   3  17  -5   41.60    5.40
   3 -17   5   63.99    5.30
  -3  17  -5   46.70    5.80
  -3 -17   5   55.39    5.00
  -5  -3  17   57.69    6.20
   5   3  17   52.79    5.90
 -17   5  -3   47.30    5.50
   3  17   5   55.29    6.10
  -3  17   7   13.50    3.80
   7  -3  17   30.40    4.10
 -17   7   3   28.60    4.80
   3  17  -7   16.60    3.30
   7   3  17   35.50    5.50
   3  17   7   15.70    3.70
  -3  17  -7   21.20    3.60
 -17   7  -3   25.40    3.50
  -9   3  17   -0.90    3.20
  -9   3  17    4.50    3.10
 -17   9   3    5.90    3.10
   9  -3  17   -0.40    3.20
   3 -17   9    4.10    2.80
   3  17  -9    7.20    3.10
  -3  17   9    1.80    3.50
   3  17   9    3.60    3.40
  -3 -17   9    5.30    2.70
 -17   9  -3    1.50    2.80
   9   3  17    4.00    3.10
  -3  17  -9    3.00    3.20
  -9  -3  17    1.30    3.20
 -11   3  17   38.80    5.80
 -17  11   3   34.50    5.60
   3 -17  11   39.00    6.10
  11  -3  17   34.70    4.80
 -11   3  17   24.80    5.00
   3  17 -11   38.10    5.60
  -3  17  11   43.00    6.40
 -11  -3  17   30.60    4.70
  -3 -17  11   38.90    5.80
  11   3  17   30.50    4.70
 -17  11  -3   32.80    5.60
  -3  17 -11   34.30    4.70
   3  17  11   42.70    6.60
 -13   3  17    7.00    3.80
  -3  17  13    7.00    3.80
   3 -17  13    3.60    3.50
  -3  17  13    6.20    3.50
 -17  13   3   13.20    3.60
  13  -3  17   10.80    3.90
 -13  -3  17    0.30    3.60
  13   3  17    2.50    3.70
 -17  13  -3    9.70    3.50
   3  17  13   13.10    4.00
  -3 -17  13    5.10    3.40
  -3  17 -13   -2.00    3.60
  -3  17  15  509.95   30.10
  15  -3  17  503.35   30.70
   3 -17  15  509.05   30.60
 -17  15   3  483.25   30.40
  -3  17  15  414.06   30.50
 -15   3  17  424.36   29.90
 -17 -15   3  563.14   30.00
 -15  -3  17  540.95   30.80
  -3 -17  15  514.65   30.50
 -17  15  -3  474.95   30.40
  15   3  17  522.15   30.70
   3  17  15  431.16   30.70
  -3  17 -15  474.85   30.30
 -17   1   5  143.79    9.80
  -5  17   1  146.89   10.40
   1  -5  17  137.79   10.50
   5  17  -1  151.38   10.20
  -1   5  17  146.89   10.50
   1   5  17  150.78   10.40
  -5  17  -1  145.79   10.40
   5  17   1  135.89   10.10
 -17  -1   5  144.09    9.80
  -1  -5  17  148.89   10.50
   3  -5  17   18.70    3.60
  -3   5  17   18.30    3.60
 -17   3   5   31.30    4.30
 -17  -3   5   29.60    4.10
  -3  -5  17   18.50    3.50
  -5  17  -3   28.90    4.70
  -5 -17   3   22.10    3.60
   3   5  17   21.50    3.50
   5  17  -5    1.70    2.70
 -17   5   5    5.30    2.70
   5 -17   5    5.60    2.50
  -5  17   5    3.10    2.90
  -5   5  17    9.60    3.40
  -5   5  17    2.60    2.70
   5  -5  17    5.60    3.00
  -5 -17   5    7.50    2.30
   5   5  17    7.10    2.90
  -5  -5  17    7.30    3.00
   5  17   5    1.40    2.90
  -5  17  -5    2.40    2.80
  -7   5  17   37.80    5.20
 -17   7   5   34.60    5.10
   7  -5  17   37.80    6.10
   5  17  -7   30.20    5.00
  -5  17   7   33.60    4.60
   5 -17   7   37.20    5.00
  -7   5  17   26.70    4.50
   5  17   7   39.50    5.70
 -17   7  -5   36.80    5.30
  -5 -17   7   39.50    4.80
  -5  17  -7   34.00    5.20
   7   5  17   36.10    5.80
  -7  -5  17   30.30    4.60
  -9   5  17  221.58   14.40
   9  -5  17  237.78   14.70
   5 -17   9  216.98   14.20
   5  17  -9  183.18   13.50
  -9   5  17  192.28   13.70
 -17   9   5  213.58   13.90
  -5  17   9  200.58   14.40
  -5 -17   9  234.88   13.80
   5  17   9  196.28   14.30
  -5  17  -9  200.98   13.90
 -17   9  -5  201.68   14.00
   9   5  17  216.68   14.30
   5 -17  11   11.70    3.50
 -17  11   5   20.90    3.80
 -11   5  17   34.30    5.40
  11  -5  17    8.00    3.80
  -5  17  11   21.90    4.30
 -17  11  -5   16.30    3.60
  -5  17 -11   20.20    4.00
  -5  17  13  465.55   31.20
  13  -5  17  555.24   31.50
   5 -17  13  524.25   31.30
 -17  13   5  486.95   31.00
 -13   5  17  451.55   31.20
  13   5  17  522.85   31.20
   5  17  13  473.25   31.30
 -17 -13   5  534.65   30.70
 -13  -5  17  528.55   31.40
  -5  17 -13  491.05   30.90
 -17  13  -5  503.05   31.00
  -5 -17  13  500.55   31.10
  -5  17  15   61.79    7.80
   5 -17  15   52.09    7.90
  15  -5  17   70.59    8.10
 -15   5  17   73.59    7.50
  -5  17  15   68.19    8.10
 -17  15   5   68.09    7.10
 -15  -5  17   47.60    7.70
  -5 -17  15   54.89    7.50
 -17 -15   5   58.09    7.20
  -5  17 -15   63.29    7.70
 -17  15  -5   62.49    7.40
  15   5  17   62.49    8.00
 -17   1   7    4.70    2.70
   1  -7  17    0.80    2.90
  -1   7  17    6.00    3.00
  -7  17   1   10.40    3.10
   1   7 -17    6.20    3.40
 -17  -1   7    5.40    2.70
   1   7  17    5.60    2.80
  -7  17  -1    9.30    3.00
  -1  -7  17    1.80    2.90
 -17   3   7  174.18   11.80
  -7  17   3  170.68   12.20
  -3   7  17  187.98   12.00
   7 -17   3  179.18   11.80
   7  17  -3  152.58   11.60
  -3   7  17  192.18   12.50
   3  -7  17  190.48   12.40
   3   7  17  180.58   12.10
 -17  -3   7  179.18   11.50
   7  17   3  156.08   11.90
  -3  -7  17  171.58   12.30
  -7 -17   3  186.78   11.30
  -7  17  -3  171.78   12.10
   7 -17   5    8.20    2.80
   7  17  -5   13.60    2.90
  -5   7  17   18.00    3.30
  -7  17   5   12.90    3.40
 -17   5   7   14.20    3.20
   5  -7  17   11.30    3.50
  -5   7  17    8.60    3.60
  -5  -7  17    4.50    3.30
   7  17   5   18.60    3.60
 -17  -5   7   12.30    2.90
   5   7  17   12.20    3.20
  -7  17  -5   15.80    3.30
  -7 -17   5   10.00    2.60
 -17   7   7  132.59    9.70
   7 -17   7  131.19    9.80
  -7   7  17  126.39   10.40
   7  17  -7  115.39    9.30
   7  -7  17  135.29   10.80
  -7   7  17  144.59    9.90
  -7  17   7  136.09   10.30
  -7 -17   7  135.69    9.40
   7   7  17  131.69   10.00
  -7  -7  17  115.09   11.10
 -17   7  -7  135.69    9.90
  -7  17  -7  145.89    9.90
   7  17   7  144.69   10.30
   7  17  -9    3.20    3.20
  -7  17   9    6.80    3.50
   7 -17   9    8.00    3.10
   9  -7  17    4.10    3.70
  -9   7  17    5.90    3.30
 -17   9   7    6.70    3.20
  -9   7  17    8.80    3.40
  -7  17  -9   10.10    3.20
 -17   9  -7    8.80    3.10
  -9  -7  17    8.00    3.60
   9   7  17    9.90    3.50
   7  17   9    6.10    3.40
  -7 -17   9    6.40    3.00
  -7  17  11  195.58   13.90
 -11   7  17  213.48   13.40
  11  -7  17  192.08   14.10
 -17  11   7  204.78   13.50
   7 -17  11  190.58   13.70
  -7  17 -11  192.58   13.50
 -11  -7  17  184.18   13.90
  11   7  17  193.58   13.70
 -17  11  -7  199.28   13.60
  -7 -17  11  194.08   13.40
  -7  17  13  125.89   11.70
 -13   7  17  125.19   11.00
 -17  13   7  136.09   11.20
  13  -7  17  180.98   12.30
   7 -17  13  160.88   11.90
  -7  17 -13  141.89   11.40
 -13  -7  17  173.58   12.10
 -17  13  -7  166.78   11.60
  13   7  17  153.28   11.60
 -17 -13   7  176.88   11.40
  -7  17  15    5.00    4.10
 -15   7  17    3.30    3.80
   7 -17  15    7.10    4.00
 -17  15   7    3.80    3.70
  15  -7  17    4.90    4.00
 -15  -7  17   -3.90    3.80
 -17  15  -7    2.60    3.70
  15   7  17   -0.70    3.80
 -17 -15   7    5.60    3.60
  -7  17 -15    6.20    3.90
  -7 -17  15    3.40    3.60
  -9  17   1    5.10    3.10
  -1   9  17    5.40    3.10
  -1   9  17    4.40    3.20
   1  -9  17    7.30    3.30
 -17   1   9    5.10    2.80
   1   9 -17    4.10    4.00
   1   9  17    5.40    3.00
  -1  -9  17    7.10    3.30
  -1   9 -17    0.50    3.30
  -9  17  -1    6.40    3.20
 -17  -1   9   11.70    2.90
   3  -9  17    2.10    3.30
  -9  17   3    8.60    3.30
  -3   9  17    0.70    3.30
  -3   9  17    7.10    3.20
  -9  17  -3    4.30    3.00
  -3  -9  17    0.20    3.00
   3   9  17    7.60    3.00
  -3   9 -17    8.20    3.20
 -17  -3   9    8.60    3.10
  -9 -17   3    4.20    2.30
  -9  17   5  266.97   16.30
 -17   5   9  257.37   15.80
   9 -17   5  244.08   16.00
  -9  17  -5  264.87   16.20
  -9 -17   5  216.18   15.40
 -17  -5   9  253.57   15.60
   5   9  17  220.78   15.80
  -9  17   7   16.00    3.90
   9 -17   7   19.70    3.50
 -17   7   9   15.70    3.50
  17  -7   9   10.40    3.80
   7  -9  17   22.30    4.20
  -7   9  17   22.40    4.10
  -7  -9  17   20.40    4.10
  -9  17  -7   13.10    3.50
   7   9  17   19.50    3.70
  -9 -17   7   21.40    3.40
  -9   9  17  167.88   12.40
   9 -17   9  174.58   13.40
  -9   9  17  175.98   12.90
 -17   9   9  167.58   12.20
   9  -9  17  186.28   13.10
  -9  17   9  174.68   12.70
 -17   9  -9  176.48   12.50
  -9  -9  17  185.48   13.00
  -9 -17   9  183.18   12.30
   9   9  17  183.58   12.60
  -9  17  -9  180.58   12.50
  11  -9  17   83.09    8.50
   9 -17  11   70.89    7.60
  -9  17  11   67.59    7.80
 -17  11   9   69.49    7.20
  17 -11   9   68.09    7.80
 -11   9  17   61.39    7.40
 -17  11  -9   76.39    7.50
  -9 -17  11   81.29    7.60
 -11  -9  17   72.99    8.00
  11   9  17   66.39    7.30
 -17 -11   9   70.09    8.00
  -9  17 -11   74.39    7.50
 -13   9  17  135.79   10.10
  13  -9  17  127.29   10.90
   9 -17  13  118.19   10.50
  -9  17  13  131.19   10.60
 -17  13   9  121.39   10.00
  -9  17 -13  132.99   10.30
 -17  13  -9  129.89   10.20
  13   9  17  124.19   10.10
 -13  -9  17  122.29   10.70
  -9 -17  13  129.69   10.50
  -9  17  15  252.77   18.40
 -15   9  17  241.58   17.70
 -17  15   9  255.67   18.10
  15  -9  17  291.07   18.80
   9 -17  15  293.97   18.70
  -9 -17  15  281.37   18.50
 -17  15  -9  261.67   18.20
 -17 -15   9  302.87   18.30
  -9  17 -15  264.17   18.20
 -15  -9  17  285.37   18.60
  17  -1  11    5.00    3.10
  -1  11  17    3.40    3.40
  -1  11  17   12.00    3.50
 -11  17   1    5.70    3.10
 -17   1  11    0.90    3.10
   1 -11  17    6.90    3.60
 -11  17  -1    5.10    3.20
  -1  11 -17    7.40    3.70
 -17  -1  11   -1.10    3.40
   1  11  17    8.90    3.20
  -1 -11  17    9.20    3.70
 -11  17   3    4.20    3.10
  -3  11  17    8.30    3.60
 -17   3  11    7.20    3.60
  17  -3  11    3.70    3.30
  -3  11  17    8.00    3.50
   3 -11  17   -0.90    3.40
 -11  17  -3    5.50    3.20
 -11 -17   3    9.20    2.60
  -3 -11  17    6.90    3.40
  -3  11 -17    8.50    3.50
   3  11  17    5.20    3.10
 -17  -3  11    9.90    3.70
  11 -17   5    0.10    3.00
   5 -11  17    3.00    3.40
 -17   5  11    4.80    3.10
  -5  11  17    1.80    3.50
  -5  11  17    8.90    3.70
  17  -5  11   -0.50    3.40
 -11  17   5    6.30    3.40
  -5 -11  17    2.50    3.20
 -11 -17   5   -0.60    2.60
 -11  17  -5    1.40    3.20
   5  11  17    4.30    3.30
  -5  11 -17    4.60    3.30
  11 -17   7  117.99    9.40
  -7  11  17  105.79    9.80
 -11  17   7  111.79    9.40
 -17   7  11  113.49    8.90
  17  -7  11  111.99    9.70
  -7  11  17   98.29    9.10
   7 -11  17  120.29   10.00
 -11 -17   7  127.19    8.80
  -7  11 -17  110.99    9.00
   7  11  17  108.49    9.10
 -11  17  -7  115.49    9.20
  -7 -11  17  116.39    9.60
  -9  11  17  285.17   17.20
 -11  17   9  265.77   17.30
   9 -11  17  259.37   17.60
  17  -9  11  253.87   17.50
 -17   9  11  275.67   16.90
  11 -17   9  255.67   17.20
  -9  11 -17  249.78   16.90
   9  11  17  231.58   16.70
 -17  -9  11  274.07   17.20
  -9 -11  17  241.98   17.40
 -11 -17   9  250.47   16.80
 -11  17  -9  264.47   17.20
 -17   9 -11  263.37   17.20
 -11  17  11  131.39   10.20
  11 -11  17  124.99   10.70
 -17  11  11  128.39    9.70
  11 -17  11  120.89   10.00
 -11  11  17  144.69   10.00
  17 -11  11  115.09   10.20
  11  11  17   96.99    9.50
 -17  11 -11  126.69    9.90
 -17 -11  11  102.89    9.90
 -11 -11  17  104.19   10.10
 -11 -17  11  116.19    9.80
 -11  11 -17  125.29    9.80
 -11  17 -11  125.39   10.00
 -17  13  11  142.39   10.40
 -11  17  13  144.89   10.90
 -13  11  17  152.78   10.50
  17 -13  11  131.79   11.10
  11 -17  13  126.29   10.80
  13 -11  17  134.69   11.40
 -11  17 -13  133.69   10.60
 -11 -17  13  112.79   10.70
 -13 -11  17  113.79   10.90
 -13  11 -17  125.99   10.40
 -17  13 -11  131.09   10.60
 -17 -13  11  105.29   10.70
  15 -11  17   53.59    8.50
  11 -17  15   59.39    8.10
 -15  11  17   67.49    7.30
 -11  17  15   55.19    7.80
 -17  15  11   51.29    7.50
 -17  15 -11   47.40    7.50
 -15  11 -17   46.90    7.40
 -17 -15  11   61.39    8.10
 -11 -17  15   44.90    8.00
 -15 -11  17   56.79    8.30
 -11  17 -15   55.79    7.80
  17  -1  13    3.40    3.80
  -1  13  17    9.40    3.50
 -13  17   1    2.30    3.30
 -17   1  13    3.50    3.70
  -1  13  17   10.40    3.70
   1 -13  17    4.30    3.40
  17   1  13    5.00    3.40
 -17  -1  13    4.20    3.90
  -1 -13  17    5.70    3.30
 -13 -17   1   10.90    2.90
   1  13  17    5.90    3.50
 -13  17  -1    7.00    3.50
   1  13  17    2.10    3.30
  -1  13 -17    6.10    4.20
   3 -13  17   53.19    7.00
 -13  17   3   46.50    6.50
  -3  13  17   69.69    7.20
 -17   3  13   68.39    6.40
  -3  13  17   55.09    7.20
  17  -3  13   48.10    7.10
 -13  17  -3   45.20    6.50
   3  13  17   52.29    6.60
 -13 -17   3   51.29    5.80
  -3  13 -17   48.90    7.00
  -3 -13  17   38.20    6.80
 -17   5  13  229.78   14.50
  -5  13  17  200.28   15.10
  17  -5  13  218.68   15.30
   5 -13  17  206.38   15.30
  -5  13  17  240.68   15.10
 -13  17   5  223.08   15.00
 -13  17  -5  222.68   15.00
  -5 -13  17  206.78   15.10
  -5  13 -17  230.28   14.80
 -13 -17   5  203.28   14.30
  17  -7  13   12.50    4.00
  -7  13  17   13.50    4.30
 -17   7  13    9.80    3.50
   7 -13  17   16.30    4.30
  13 -17   7    8.20    3.90
 -13  17   7    5.30    3.60
  -7  13  17    3.20    3.70
  -7 -13  17   13.80    3.90
 -13 -17   7   20.30    3.60
 -17  -7  13   13.20    3.70
  -7  13 -17   19.60    3.90
 -13  17  -7   10.10    3.70
  13 -17   9    6.70    3.50
  17  -9  13    7.50    3.80
 -17   9  13    9.10    3.70
  -9  13  17   15.00    4.10
 -13  17   9    8.20    3.80
   9 -13  17    7.10    4.00
 -17   9 -13   10.50    3.90
 -17  -9  13    5.90    3.80
 -13  17  -9    7.10    3.60
  -9  13 -17   12.80    3.90
 -13 -17   9    7.10    3.50
  -9 -13  17    7.40    3.90
 -11  13  17    6.40    3.90
 -13  17  11    1.90    3.80
  17 -11  13    6.10    3.80
  11 -13  17   -0.60    4.20
  13 -17  11    5.80    3.80
 -17  11  13   -0.10    3.60
 -13  17 -11    6.70    3.80
 -11 -13  17    2.00    3.80
 -17 -11  13   -2.10    3.60
 -13 -17  11    3.90    4.40
 -17  11 -13    3.90    3.90
 -11  13 -17    4.30    3.80
  13 -17  13   15.30    4.50
  13 -13  17    6.40    4.80
 -17  13  13   13.70    4.20
 -13  17  13   17.20    4.40
  17 -13  13    9.20    4.40
 -17  13 -13    8.50    4.30
 -13  17 -13   12.50    4.20
 -13 -13  17    5.00    4.30
 -13 -17  13    0.90    4.10
 -17 -13  13   -1.50    4.30
 -13  13 -17    4.10    3.90
  17 -15  13   -0.70    4.20
  13 -17  15    2.80    4.60
  15 -13  17    5.40    4.60
 -15  13  17    4.90    3.90
 -17  15  13    2.30    4.00
 -13  17  15    1.40    4.00
 -13 -17  15    0.50    4.20
 -15 -13  17   -1.30    4.30
 -13  17 -15   -1.30    3.90
 -17 -15  13    2.50    4.40
 -17  15 -13   -2.70    4.00
 -15  13 -17   -5.20    4.00
   1 -15  17   37.40    5.40
  17  -1  15   36.10    5.30
  -1  15  17   50.69    7.10
 -15  17   1   42.00    6.50
  -1  15  17   35.40    4.90
 -17   1  15   65.19    9.80
  17   1  15   40.10    8.50
 -15 -17   1   45.50    6.10
  -1  15 -17   55.79    7.80
 -15  17  -1   40.90    6.50
  -1 -15  17   33.30    5.10
   1  15  17   55.29    7.60
  -3  15  17   14.50    4.20
 -15  17   3    5.00    3.60
  -3  15  17    5.80    4.00
   3 -15  17   13.10    4.20
 -17   3  15    3.00    4.00
  17  -3  15   12.10    3.90
  -3  15 -17    3.70    5.80
  -3 -15  17    6.80    4.00
 -15 -17   3   13.50    3.50
 -15  17  -3    6.40    3.50
  17   3  15    9.50    4.00
  17  -5  15    3.30    3.80
  -5  15  17    2.60    4.00
 -15  17   5    5.80    3.50
   5 -15  17    6.50    4.00
  -5  15  17   -0.50    3.80
 -17   5  15    8.90    3.80
 -15 -17   5    3.80    3.40
 -15  17  -5    3.90    3.50
  -5 -15  17    4.70    3.60
  -5  15 -17    3.80    4.00
 -17  -5  15    0.00    3.40
 -17   7  15   24.00    4.20
   7 -15  17   21.00    4.70
  17  -7  15   16.70    4.60
 -15  17   7   18.10    4.20
  -7  15  17   22.50    4.80
  -7  15  17   22.80    4.90
  -7  15 -17   19.30    4.40
 -17  -7  15   23.00    4.70
 -15  17  -7   19.60    4.30
 -15 -17   7   20.10    4.30
  -7 -15  17   22.90    4.50
   9 -15  17    7.00    4.60
  15 -17   9   12.50    4.30
 -17   9  15    9.10    3.80
  -9  15  17    6.70    4.20
 -15  17   9    9.00    4.00
  -9  15  17   11.70    4.50
  17  -9  15   14.10    4.60
  -9  15 -17   10.60    4.20
  -9 -15  17   14.10    4.20
 -15  17  -9   10.60    4.10
 -15 -17   9   15.90    4.30
 -17  -9  15    8.80    4.20
 -17   9 -15   10.70    4.00
 -17  11  15   18.50    4.50
  15 -17  11   29.00    5.10
 -15  17  11   18.70    4.70
 -11  15  17   18.20    4.70
  11 -15  17   29.00    5.30
  17 -11  15   31.70    5.20
 -11 -15  17   45.30    7.30
 -17  11 -15   26.70    5.00
 -17 -11  15   47.90    7.60
 -15  17 -11   26.10    5.00
 -11  15 -17   27.80    4.90
  17 -13  15    7.90    4.60
 -17  13  15   11.30    4.20
 -15  17  13    7.20    4.30
  15 -17  13    5.10    4.50
  13 -15  17    0.10    4.60
 -13  15  17    7.60    4.40
 -13  15 -17   11.00    4.40
 -13 -15  17    3.70    4.50
 -15 -17  13    0.60    4.40
 -15  17 -13    3.30    4.20
 -17 -13  15    7.10    4.60
 -17  13 -15   11.80    4.50
  17 -15  15   38.10    6.40
  15 -17  15   27.20    6.00
 -17  15  15   21.80    5.40
 -15  15  17   31.20    5.50
  15 -15  17   30.00    6.20
 -15  17  15   31.60    5.60
 -15 -17  15   46.40    6.20
 -15  17 -15   32.40    5.70
 -15  15 -17   34.80    5.70
 -17  15 -15   34.80    5.70
 -15 -15  17   37.90    6.20
 -17 -15  15   32.40    6.10
  -1  17  17    0.10    3.90
  17  -1  17    2.50    4.10
 -17  17   1    4.50    3.70
   1 -17  17   -0.20    3.90
 -17 -17   1    2.70    3.90
  -1 -17  17    1.30    3.80
   1  17  17    6.60    4.50
 -17  17  -1    2.10    3.60
  17   1  17    6.00    4.10
   3 -17  17   14.20    4.80
  17  -3  17   20.20    4.90
  -3  17  17   24.20    5.10
 -17  17   3   22.70    4.40
  -3  17  17   12.30    4.70
  -3  17 -17   25.60    5.30
 -17  17  -3   20.30    4.50
  -3 -17  17   16.80    4.60
 -17 -17   3   24.30    4.40
 -17  -3  17   14.90    4.30
  17   3  17   22.70    4.90
  -5  17  17  189.88   15.40
   5 -17  17  217.18   15.70
 -17   5  17  217.18   14.90
  -5  17  17  213.08   15.50
 -17  17   5  218.88   15.20
  17  -5  17  224.28   15.80
  -5 -17  17  218.08   15.40
 -17  17  -5  224.58   15.30
 -17 -17   5  222.58   14.90
 -17  -5  17  215.08   15.60
  -5  17 -17  212.78   15.30
  17   5  17  204.38   15.60
  -7  17  17  105.39   10.30
   7 -17  17  102.29   10.30
  -7  17  17   75.59    9.60
 -17  17   7   88.69    9.30
  17  -7  17  108.79   10.30
  -7 -17  17  113.79    9.80
 -17  17  -7   87.39    9.50
 -17 -17   7  123.69    9.70
 -17  -7  17  118.09   10.20
  -7  17 -17   80.29    9.60
  17  -9  17    9.40    4.50
  -9  17  17    3.30    5.20
   9 -17  17   -1.30    4.30
 -17   9  17   -4.50    3.80
  -9  17  17    3.50    4.20
 -17  17   9    2.00    4.00
  -9 -17  17    2.20    4.20
  -9  17 -17    0.90    4.20
 -17  17  -9   -0.80    3.90
 -17  -9  17   -0.40    4.20
 -17   9 -17   -1.00    3.80
 -17 -17   9   -3.40    4.30
  17 -11  17   38.90    6.10
  11 -17  17   30.60    5.80
  17 -17  11   24.60    5.40
 -17  11  17   44.10    7.10
 -11  17  17   40.40    5.80
 -17  17  11   35.50    5.60
 -11 -17  17   35.70    5.70
 -11  17 -17   35.60    5.70
 -17  17 -11   34.10    5.60
 -17 -11  17   33.30    5.90
 -17  11 -17   36.80    5.70
 -17 -17  11   40.60    5.70
  17 -13  17    2.40    4.90
  13 -17  17   -0.80    4.90
  17 -17  13    1.30    4.70
 -17  13  17    7.60    4.40
 -13  17  17    5.40    4.60
 -17  17  13   -1.30    4.30
 -13 -17  17    4.10    4.80
 -13  17 -17    6.50    4.60
 -17  17 -13    3.90    4.70
 -17 -13  17    7.60    5.10
 -17  13 -17   -5.00    4.40
 -17 -17  13   -5.70    4.80
  17 -15  17    9.30    5.70
  15 -17  17   18.70    5.80
  17 -17  15    2.60    5.40
 -17  15  17   10.70    5.10
 -15  17  17   16.10    5.40
 -17  17  15   11.70    5.00
 -15 -17  17    7.90    5.30
 -15  17 -17   16.10    5.20
 -17  17 -15   10.10    5.30
 -17 -15  17    1.90    5.30
 -17  15 -17    9.70    5.20
 -17 -17  15   15.50    5.50
  17 -17  17   40.50    7.20
 -17  17 -17   37.80    6.50
 -17 -17  17   69.99   10.40
   0   0  18   -0.50    2.90
   0  18   0    2.70    2.90
   2   0  18 1441.46   82.69
   0  18   2 1342.37   82.59
  -2   0  18 1444.96   82.79
   0 -18   2 1401.76   82.09
   0  18  -2 1345.97   82.59
   0  18  -4  926.81   54.09
   0 -18   4  892.41   53.69
  -4   0  18  895.01   54.39
   4   0  18  901.91   54.19
 -18   4   0  900.01   53.89
   0  18   4  921.81   54.29
   0  18  -6  242.78   15.30
   0  18   6  254.37   15.70
   6   0  18  220.58   15.60
  -6   0  18  222.38   15.70
   0 -18   6  233.98   14.90
 -18   6   0  225.98   15.10
   0  18  -8   64.19    6.90
   0  18   8   59.69    7.20
  -8   0  18   82.19    7.70
   8   0  18   64.49    7.50
 -18   8   0   66.99    6.60
   0 -18   8   77.39    6.60
  10   0  18  285.77   19.00
   0 -18  10  295.87   18.60
 -10   0  18  305.47   19.10
 -18  10   0  270.37   18.50
 -18  12   0   22.40    4.10
 -12   0  18    8.50    4.00
   0 -18  12   11.20    3.70
  12   0  18   16.00    4.40
   0  18  14   65.79    7.90
   0  18 -14   56.79    7.60
   0 -18  14   55.19    7.30
  14   0  18   45.20    7.90
 -18  14   0   57.39    6.80
 -14   0  18   39.20    5.70
   0  18  16   20.80    4.80
 -18  16   0   19.50    4.20
   0 -18  16    8.20    4.10
 -16   0  18    8.60    4.20
  16   0  18   14.20    4.50
 -18 -16   0    8.80    4.10
   2  18   0  260.17   18.10
  -2  18   0  248.58   18.10
   0   2  18  306.77   18.30
   0  -2  18  318.67   18.50
  -2 -18   0  287.27   17.20
  -2  18   2   63.69    6.70
   2  18  -2   64.59    6.30
 -18   2   2   65.19    6.00
  -2   2  18   66.79    7.10
   2 -18   2   69.69    5.70
   2  -2  18   66.89    6.70
   2   2  18   70.99    6.70
  -2  18  -2   63.99    6.60
  -2  -2  18   69.79    7.10
   2  18   2   66.59    6.60
  -2 -18   2   67.09    5.50
  -2  18   4    8.20    3.30
   4  -2  18    3.40    2.90
   2 -18   4   10.10    2.50
 -18   4   2   12.20    2.90
  -4   2  18    2.90    3.30
   2  18  -4   12.10    3.20
  -2  18  -4   12.50    3.30
  -4  -2  18    5.30    3.20
 -18   4  -2   10.90    2.90
   4   2  18    8.30    3.10
   2  18   4   12.10    3.30
  -2 -18   4    6.80    2.50
 -18   6   2  205.08   13.80
   2 -18   6  215.08   13.70
  -2  18   6  190.98   14.20
   6  -2  18  222.18   14.40
  -6   2  18  211.98   14.50
  -2  18  -6  200.18   14.00
   6   2  18  221.88   14.30
  -6  -2  18  228.68   14.60
   2  18   6  182.48   14.20
 -18   6  -2  216.28   13.90
  -2 -18   6  210.08   13.50
   2  18  -8  348.67   23.20
   8  -2  18  399.16   23.80
   2 -18   8  376.76   23.20
  -2  18   8  346.47   23.70
  -8   2  18  432.56   24.00
 -18   8   2  366.76   23.30
   2  18   8  346.77   23.70
  -2  18  -8  367.66   23.40
 -18   8  -2  360.16   23.30
  -2 -18   8  397.86   23.20
   8   2  18  385.76   23.70
 -10   2  18  661.73   40.00
  -2  18  10  617.94   39.90
 -10   2  18  651.83   39.10
   2 -18  10  658.63   39.60
  10  -2  18  664.43   40.00
   2  18 -10  644.44   39.40
 -18  10   2  645.04   39.60
  10   2  18  669.33   39.90
 -18  10  -2  675.83   39.70
  -2  18 -10  632.74   39.60
  -2 -18  10  668.73   39.50
 -10  -2  18  672.73   40.10
   2  18  10  651.13   40.10
   2  18 -12   81.29    7.70
  -2  18  12   87.89    8.40
 -18  12   2   73.89    7.30
  12  -2  18   65.89    8.40
 -12   2  18   50.59    7.60
  12   2  18   70.19    8.20
 -12  -2  18   49.90    7.80
  -2 -18  12   61.39    7.40
  -2  18 -12   80.09    7.90
   2  18  12   97.29    8.50
 -18  12  -2   77.29    7.50
  -2  18  14   67.29    8.40
 -14   2  18   72.39    8.20
   2 -18  14   82.99    8.30
  14  -2  18   83.49    8.80
 -18  14   2   72.99    7.70
  14   2  18   77.79   10.10
 -18 -14   2   87.39    7.20
 -18  14  -2   78.49    7.80
   2  18  14   63.39    8.40
 -14  -2  18   76.49    8.50
  -2 -18  14   74.99    8.20
  -2  18 -14   63.39    8.50
   2 -18  16  177.68   13.70
  16  -2  18  174.68   14.00
 -18  16   2  203.28   13.40
  -2 -18  16  168.68   13.50
 -18 -16   2  171.68   12.80
  -2  18 -16  177.28   13.80
 -18  16  -2  185.68   13.20
  16   2  18  183.78   13.90
   0   4  18  175.78   12.40
  -4  18   0  178.18   12.40
   0  -4  18  173.58   12.60
 -18   0   4  174.18   11.80
   4  18   0  197.58   12.30
   4 -18   2   93.69    6.90
  -4  18   2   78.49    7.60
   4  18  -2   77.49    7.20
  -2   4  18   91.89    8.00
   2  -4  18   92.39    7.70
 -18   2   4   89.39    7.00
 -18  -2   4   74.69    7.40
  -4 -18   2   90.09    6.50
   4  18   2   84.89    7.60
  -4  18  -2   87.29    7.50
   2   4  18   99.39    7.70
  -2  -4  18   89.79    7.80
 -18   4   4    1.70    2.60
   4  18  -4    7.60    3.30
  -4   4  18    9.10    3.60
   4 -18   4   11.90    2.70
  -4  18   4    7.90    3.30
   4  -4  18    5.70    3.20
  -4 -18   4    5.80    2.40
  -4  -4  18    5.90    3.20
   4   4  18    4.70    2.90
   4  18   4   12.60    3.40
  -4  18  -4   10.00    3.20
   6  -4  18   18.70    3.80
   4  18  -6   17.50    3.50
  -4  18   6   17.40    3.70
  -6   4  18   13.60    3.80
   4 -18   6   16.50    3.10
 -18   6   4   14.80    3.30
  -6  -4  18   13.90    3.80
  -4 -18   6   14.40    2.90
   4  18   6   28.10    4.20
  -4  18  -6   23.40    3.60
 -18   6  -4   16.30    3.50
   6   4  18   19.50    3.60
   8  -4  18   73.59    8.20
  -4  18   8  106.89    8.20
   4  18  -8   98.39    7.40
   4 -18   8   82.39    7.50
 -18   8   4   88.69    7.40
  -8   4  18   71.29    8.10
   4  18   8   98.99    8.30
  -4  18  -8   92.89    7.80
  -4 -18   8   71.39    7.10
   8   4  18   75.29    8.00
 -18   8  -4   83.79    7.40
  -8  -4  18   68.49    8.20
 -10   4  18  535.25   31.20
  -4  18  10  531.75   32.00
  10  -4  18  526.25   32.00
 -18  10   4  508.35   31.50
   4  18 -10  474.95   31.10
   4 -18  10  516.35   31.60
 -10   4  18  504.45   31.90
 -10  -4  18  526.95   32.00
  -4  18 -10  511.95   31.60
  10   4  18  521.95   31.80
 -18  10  -4  502.95   31.60
   4  18  10  508.55   31.90
  -4 -18  10  524.75   31.40
 -18  12   4  247.48   16.50
 -12   4  18  209.18   16.60
 -12   4  18  277.97   16.30
  -4  18  12  273.37   17.00
  12  -4  18  242.18   17.10
   4 -18  12  238.38   16.70
  -4 -18  12  239.48   16.50
  -4  18 -12  245.58   16.50
  12   4  18  245.38   16.90
 -18  12  -4  245.18   16.50
   4  18  12  275.87   17.20
 -12  -4  18  241.58   17.00
  -4  18  14    3.00    4.10
   4 -18  14    3.90    3.80
 -18  14   4    5.40    3.60
 -14   4  18    5.40    4.30
  -4  18  14    4.80    4.00
  14  -4  18   -0.10    3.70
 -14  -4  18    1.00    3.80
 -18 -14   4    2.10    3.20
  14   4  18    2.70    4.00
   4  18  14    2.00    4.00
 -18  14  -4   -1.40    3.60
  -4 -18  14    1.50    3.50
  -4  18 -14    0.10    3.90
 -16   4  18  341.17   20.60
  -4  18  16  267.17   20.10
   4 -18  16  291.37   20.60
  -4  18  16  344.67   20.80
 -18  16   4  322.07   20.30
  16  -4  18  312.17   20.80
 -18  16  -4  326.37   20.40
  -4  18 -16  320.17   20.40
 -16  -4  18  291.47   20.60
  -4 -18  16  287.47   20.40
 -18 -16   4  296.57   19.80
  16   4  18  291.67   24.10
  -6  18   0  559.84   33.50
 -18   0   6  538.25   33.40
  -6  18   2  134.79   10.20
 -18   2   6  118.69    9.50
   6 -18   2  146.59    9.60
  -2   6  18  159.98   10.70
   2  -6  18  147.49   10.50
   6  18  -2  131.29    9.90
  -6 -18   2  135.19    9.10
  -6  18  -2  130.29   10.20
  -2  -6  18  141.69   10.60
   2   6  18  144.39   10.30
   6  18   2  118.19   10.00
 -18  -2   6  146.59    9.60
  -6  18   4  364.06   22.50
   6 -18   4  355.56   22.10
  -4   6  18  384.76   22.20
   4  -6  18  370.66   22.70
  -4   6  18  344.37   22.60
 -18   4   6  363.36   22.10
  -6 -18   4  362.56   21.70
 -18  -4   6  344.77   21.80
   6  18   4  344.47   22.40
   4   6  18  352.66   22.30
  -4  -6  18  350.46   22.60
  -6  18  -4  341.57   22.30
   6 -18   6  397.06   23.80
   6  -6  18  430.66   26.00
  -6   6  18  414.56   24.50
   6  18  -6  333.47   23.50
 -18   6   6  392.86   23.80
  -6  18   6  365.46   24.20
  -6   6  18  381.76   23.80
  -6  18  -6  385.26   24.00
  -6  -6  18  352.16   26.30
   6   6  18  412.76   24.10
  -6 -18   6  407.56   23.50
   6  18   6  342.37   24.00
 -18   8   6   38.10    5.40
   6  18  -8   33.90    5.30
   8  -6  18   25.40    4.50
  -8   6  18   25.50    4.80
  -6  18   8   40.00    6.20
  -8   6  18   42.90    5.50
   6 -18   8   35.50    5.40
   8   6  18   27.30    4.40
  -8  -6  18   25.50    4.60
  -6 -18   8   24.60    3.80
  -6  18  -8   36.40    5.60
 -18   8  -6   35.40    4.40
 -10   6  18   19.00    3.80
   6  18 -10   19.00    3.80
 -10   6  18    6.80    3.70
 -18  10   6   16.60    3.60
   6 -18  10   12.30    5.80
  -6  18  10   21.00    4.30
  10  -6  18   12.50    4.00
  -6 -18  10    9.30    3.30
  -6  18 -10   18.50    3.80
   6  18  10   16.60    4.30
 -18  10  -6   14.60    3.70
  10   6  18    9.80    3.90
 -10  -6  18   14.50    4.00
   6 -18  12  601.34   36.90
  12  -6  18  595.04   37.20
 -18  12   6  596.34   36.80
 -12   6  18  631.84   36.50
  -6  18  12  624.64   37.20
  12   6  18  584.44   36.90
   6  18  12  614.44   37.20
  -6  18 -12  597.34   36.80
 -18  12  -6  603.14   36.80
  -6 -18  12  587.04   36.70
 -12  -6  18  598.04   37.10
 -14   6  18   12.30    4.30
  14  -6  18   10.30    4.10
  -6  18  14   13.10    4.40
   6 -18  14    8.40    4.20
 -18  14   6   13.20    3.90
 -18 -14   6    6.10    3.60
  14   6  18   11.00    4.20
  -6 -18  14    6.80    3.70
 -18  14  -6   11.40    4.10
  -6  18 -14   10.00    4.00
 -14  -6  18    8.30    4.10
   6 -18  16  172.98   13.70
 -16   6  18  192.48   13.20
  -6  18  16  185.48   13.80
 -18  16   6  180.58   13.20
  16  -6  18  167.78   13.90
  -6 -18  16  163.08   13.30
 -16  -6  18  171.48   13.60
  16   6  18  170.28   13.70
  -6  18 -16  177.98   13.40
 -18 -16   6  174.98   13.00
 -18  16  -6  188.68   13.40
   0   8  18 1554.74   93.49
   0   8 -18 1578.04   93.09
  -8  18   0 1600.64   93.59
 -18   0   8 1609.44   93.19
   8  18   0 1568.94   93.49
  -8  18   2    3.80    3.20
   8  18  -2    8.90    3.20
 -18   2   8   12.90    3.10
  -2   8  18   11.10    3.60
 -18  -2   8   14.70    3.20
   2   8  18   10.40    3.30
  -8  18  -2    9.70    3.30
   8  18   2   11.90    3.30
   4  -8  18   43.70    6.60
   8 -18   4   53.29    5.80
  -4   8  18   45.70    6.90
  -4   8  18   48.60    6.00
  -8  18   4   44.10    6.20
 -18   4   8   45.70    5.50
  -8 -18   4   49.20    5.10
 -18  -4   8   51.39    5.60
   8  18   4   42.60    5.90
  -8  18  -4   42.40    6.00
   4   8  18   46.80    6.20
  -4  -8  18   44.70    6.40
  -6   8  18   49.30    6.40
   6  -8  18   68.79    7.50
   8 -18   6   64.19    6.50
 -18   6   8   65.09    6.20
  -6   8  18   60.79    7.60
   8  18  -6   52.89    6.00
  -8  18   6   56.99    6.90
 -18  -6   8   59.49    6.30
   6   8  18   63.59    7.00
   8  18   6   48.60    6.40
  -6  -8  18   67.39    7.30
  -8 -18   6   60.19    6.00
  -8  18  -6   56.19    6.40
   8  -8  18  294.37   18.80
  -8   8  18  263.67   18.10
 -18   8   8  277.57   18.00
  -8  18   8  284.27   18.60
  -8   8  18  272.17   18.70
   8 -18   8  281.27   18.30
   8   8  18  281.57   18.30
  -8  -8  18  298.57   18.70
  -8  18  -8  262.57   18.20
 -18  -8   8  278.27   17.70
  -8 -18   8  298.77   18.00
 -18   8  -8  292.67   18.30
 -18  10   8   70.09    7.30
   8 -18  10   76.19    7.50
 -10   8  18   83.29    7.40
  -8  18  10   83.69    8.00
  10  -8  18   73.59    8.50
 -10   8  18   64.49    7.90
  -8 -18  10   74.09    7.30
 -18  10  -8   72.69    7.50
 -10  -8  18   63.29    8.00
  10   8  18   79.29    8.20
  -8  18 -10   67.69    7.30
  -8  18  12  140.29   10.80
 -12   8  18  156.78   10.30
 -18  12   8  134.59   10.20
   8 -18  12  127.99   10.70
  12  -8  18  127.29   11.30
  -8  18 -12  137.99   10.50
  12   8  18  111.19   10.50
 -12  -8  18  116.59   10.90
  -8 -18  12  118.49   10.40
 -18  12  -8  136.59   10.40
 -18  14   8  281.27   17.50
  14  -8  18  236.28   18.00
   8 -18  14  277.77   18.00
  -8 -18  14  241.38   17.50
  14   8  18  254.57   17.60
 -18 -14   8  226.88   18.00
  -8  18 -14  282.37   17.70
 -14  -8  18  253.07   17.90
 -18  14  -8  285.77   17.70
 -18  16   8   11.00    4.30
 -16   8  18   15.00    4.60
  -8  18  16    4.70    4.60
   8 -18  16   12.40    4.90
  16  -8  18   14.20    4.80
  -8  18  16   12.30    4.70
  -8  18 -16   25.00    4.90
  -8 -18  16    6.30    4.20
 -18  16  -8    9.60    4.30
 -16  -8  18    6.80    4.70
 -18 -16   8    6.40    4.40
   0 -10  18  192.38   13.50
 -18   0  10  192.28   12.60
   0  10 -18  180.38   13.20
   0  10  18  201.78   13.20
 -10  18   0  187.48   13.20
 -10  18   2   14.30    3.50
  -2  10  18   11.20    3.60
  -2  10  18   11.90    3.80
   2 -10  18   12.40    3.70
 -10  18  -2    7.90    3.40
  -2 -10  18    9.20    3.80
   2  10  18   10.90    3.50
 -18  -2  10   10.30    3.40
  -2  10 -18   13.80    3.80
  -4  10  18  330.37   21.00
  -4  10  18  332.67   21.40
 -10  18   4  330.77   21.20
 -18   4  10  343.27   20.80
   4 -10  18  330.27   21.40
   4  10  18  338.67   21.00
 -10  18  -4  337.07   21.20
 -10 -18   4  337.77   20.50
  -4 -10  18  328.67   21.40
  -4  10 -18  329.27   20.90
 -18  -4  10  313.07   20.50
   6 -10  18  248.08   16.60
  10 -18   6  226.48   16.80
  -6  10  18  237.38   16.10
 -10  18   6  224.98   16.20
 -18   6  10  224.18   15.70
  -6  10  18  245.68   16.60
  -6 -10  18  259.57   16.50
  -6  10 -18  248.68   15.90
 -10  18  -6  240.58   16.10
 -10 -18   6  263.67   15.60
   6  10  18  240.68   16.00
 -18   8  10   29.70    4.20
  -8  10  18   34.00    4.50
  10 -18   8   28.10    4.50
  -8  10  18   21.30    4.80
  18  -8  10   16.00    4.30
 -10  18   8   32.50    4.60
   8 -10  18   22.60    4.60
 -10  18  -8   30.30    4.30
  -8  10 -18   25.50    4.20
  -8 -10  18   21.20    4.40
   8  10  18   25.60    4.40
 -18   8 -10   28.20    4.40
 -10 -18   8   30.00    4.00
  18 -10  10   53.99    7.60
 -10  18  10   64.89    7.60
 -18  10  10   68.09    6.80
  10 -10  18   65.39    8.10
 -10  10  18   43.20    7.60
 -10  10  18   73.19    7.30
  10 -18  10   63.59    7.30
 -10 -10  18   47.50    7.50
 -18 -10  10   47.30    7.10
 -10  10 -18   64.19    7.10
 -10  18 -10   66.19    7.30
 -18  10 -10   65.19    7.10
  10  10  18   58.89    7.50
 -10 -18  10   62.19    7.10
  10 -18  12   61.69    7.40
  12 -10  18   40.20    5.80
 -18  12  10   46.30    6.70
 -12  10  18   58.29    7.10
 -10  18  12   43.90    7.30
 -18 -12  10   46.00    7.10
 -12  10 -18   53.69    6.80
 -18  12 -10   43.50    6.80
 -10 -18  12   58.79    7.90
 -10  18 -12   40.20    6.80
  12  10  18   43.40    7.20
 -12 -10  18   43.30    7.40
  10 -18  14  534.25   33.30
  14 -10  18  538.05   33.50
 -10  18  14  526.55   33.20
 -14  10  18  529.55   32.80
 -18  14  10  524.05   32.90
 -10 -18  14  530.05   33.10
 -14 -10  18  530.95   33.40
 -10  18 -14  534.45   33.00
 -18  14 -10  540.65   33.10
 -18 -14  10  543.55   33.10
 -14  10 -18  532.05   33.00
  10 -18  16   35.00    5.90
  16 -10  18   38.80    6.00
 -18  16  10   55.59    7.50
 -10  18 -16   53.49    7.70
 -18  16 -10   47.70    7.60
 -18 -16  10   32.80    5.60
 -16  10 -18   43.40    7.30
 -10 -18  16   25.40    5.50
 -16 -10  18   33.80    5.90
 -18   0  12   39.50    4.70
 -12  18   0   33.40    4.80
 -12  18   2  143.39   11.50
 -18   2  12  143.69   11.00
  -2  12  18  146.89   11.70
  18  -2  12  156.48   11.90
   2 -12  18  160.38   12.00
  -2  12  18  170.78   11.80
 -12 -18   2  175.48   10.70
 -18  -2  12  138.89   11.20
 -12  18  -2  147.79   11.40
  -2 -12  18  163.38   11.70
   2  12  18  165.28   11.50
  -2  12 -18  156.98   11.50
  18  -4  12  104.59    9.20
  -4  12  18   96.09    9.40
 -12  18   4  100.19    9.10
 -18   4  12  110.99    8.30
  -4  12  18  125.89    9.30
   4 -12  18   91.09    9.30
  -4  12 -18  107.09    9.60
   4  12  18  101.39    8.80
 -12 -18   4  102.09    8.20
  -4 -12  18   89.39    9.10
 -12  18  -4   98.29    8.90
  -6  12  18   11.80    4.40
   6 -12  18    9.90    4.10
 -12  18   6    7.70    3.60
  12 -18   6    8.40    3.40
  -6  12  18    8.90    3.90
  18  -6  12    7.10    3.70
 -18   6  12    6.70    3.40
  -6 -12  18    6.70    3.80
 -12  18  -6    7.80    3.60
   6  12  18    2.60    3.90
  -6  12 -18   15.50    3.90
 -12 -18   6    7.90    3.30
 -18   8  12   43.50    6.10
  -8  12  18   30.90    5.40
  -8  12  18   49.99    6.70
  18  -8  12   36.00    5.20
 -12  18   8   40.30    6.60
   8 -12  18   33.90    5.30
  12 -18   8   41.20    6.70
 -12  18  -8   39.80    6.50
  -8  12 -18   39.40    6.40
  -8 -12  18   32.50    5.10
 -12 -18   8   38.70    6.30
   8  12  18   32.20    4.80
 -12  18  10    2.60    3.80
  12 -18  10   -1.10    3.60
 -10  12  18    1.20    3.90
 -18  10  12   -1.70    3.40
  10 -12  18   -1.00    4.10
  18 -10  12   -1.90    3.70
 -10  12  18   -2.40    3.70
 -18  10 -12    0.40    3.50
 -12  18 -10    2.40    3.60
 -18 -10  12    2.10    3.80
 -12 -18  10   -1.20    3.50
 -10 -12  18   -1.80    3.60
 -10  12 -18    0.10    3.50
  12 -18  12   33.70    5.10
  18 -12  12   29.00    5.40
 -18  12  12   37.70    5.10
 -12  18  12   34.50    5.40
 -12  12  18   46.30    5.50
  12 -12  18   35.70    5.70
 -12  12 -18   39.30    5.30
 -18 -12  12   28.40    5.20
 -18  12 -12   35.50    5.20
 -12 -18  12   35.60    5.10
 -12  18 -12   41.60    6.70
 -12 -12  18   31.10    5.20
 -14  12  18   31.80    5.10
 -18  14  12   26.30    4.90
 -12  18  14   17.70    4.90
  12 -18  14   29.80    5.50
  18 -14  12   16.60    5.10
  14 -12  18   29.90    5.60
 -18  14 -12   25.50    4.90
 -18 -14  12   20.50    4.90
 -12 -18  14   24.00    4.90
 -14 -12  18   28.90    5.40
 -14  12 -18   32.40    5.10
 -12  18 -14   32.60    5.20
 -12  18  16  873.01   52.59
 -18  16  12  832.12   52.29
  18 -16  12  834.22   52.79
  12 -18  16  868.11   52.89
  16 -12  18  898.61   53.09
 -16  12  18  872.81   52.19
 -12  18 -16  832.72   52.39
 -16 -12  18  871.91   52.79
 -18 -16  12  888.91   52.59
 -16  12 -18  851.41   52.39
 -12 -18  16  885.71   52.59
 -18  16 -12  867.51   52.59
 -14  18   0  399.36   25.50
   0 -14  18  396.16   25.80
  18   0  14  403.56   25.90
   0  14  18  386.76   25.30
   0  14  18  443.96   26.00
  18  -2  14   94.19    9.20
 -14  18   2   92.29    8.70
  -2  14  18   86.29    8.90
  -2  14  18   97.59    9.10
 -18   2  14  105.69    8.70
   2 -14  18   91.29    9.20
  -2  14 -18  103.59    9.50
  -2 -14  18   88.69    8.90
   2  14  18   97.29    8.80
 -14 -18   2   93.99    8.10
 -14  18  -2   97.19    8.70
  -4  14  18   38.00    5.40
  -4  14  18   48.00    7.70
 -14  18   4   36.10    5.20
   4 -14  18   45.80    7.40
  18  -4  14   44.00    7.10
 -18   4  14   51.09    6.50
  -4 -14  18   33.90    5.30
  -4  14 -18   37.60    5.40
 -14 -18   4   39.40    6.20
 -14  18  -4   35.60    5.10
  18  -6  14  362.26   23.90
   6 -14  18  379.46   24.00
  -6  14  18  362.46   23.60
  -6  14  18  355.66   23.90
 -18   6  14  344.87   22.90
 -14  18   6  363.46   23.50
  -6 -14  18  382.76   23.70
 -14  18  -6  354.66   23.50
 -14 -18   6  392.86   23.10
  -6  14 -18  376.16   23.30
  18  -8  14   59.89    9.00
   8 -14  18   76.99    9.30
 -18   8  14   89.49    8.00
  14 -18   8   87.99    8.60
  -8  14  18   93.49    8.60
 -14  18   8   93.49    8.50
 -14 -18   8   75.29    8.40
 -18  -8  14   71.49    8.70
  -8 -14  18   80.89    8.90
 -14  18  -8   83.69    8.50
  -8  14 -18   83.79    8.60
 -10  14  18   18.60    4.50
  14 -18  10    8.00    4.10
 -10  14  18   12.90    4.50
  10 -14  18   14.80    5.20
  18 -10  14   11.50    4.60
 -14  18  10   12.80    4.30
 -18  10  14   14.90    4.00
 -10  14 -18   14.30    4.30
 -14  18 -10   19.70    4.40
 -18  10 -14   16.50    4.30
 -18 -10  14   11.00    4.50
 -10 -14  18   15.30    4.60
 -12  14  18  365.36   24.60
 -14  18  12  370.56   24.90
  14 -18  12  391.16   25.10
  12 -14  18  405.06   25.50
 -18  12  14  376.46   24.50
  18 -12  14  386.66   25.40
 -12 -14  18  401.16   25.20
 -14 -18  12  416.06   24.90
 -14  18 -12  382.36   24.80
 -12  14 -18  368.96   24.70
 -18  12 -14  374.86   24.80
 -18 -12  14  393.46   25.10
  14 -18  14   90.29   10.70
  18 -14  14   93.49   10.80
  14 -14  18  101.89   11.00
 -14  18  14   93.79    9.80
 -18  14  14  101.19    9.80
 -14  14  18  113.89   10.10
 -14 -14  18   94.09   10.60
 -14  18 -14   98.09    9.80
 -14 -18  14  111.19   10.50
 -18  14 -14   85.09    9.80
 -14  14 -18  116.39   10.00
 -18 -14  14   96.49   10.40
 -18  16  14    9.10    5.10
 -14  18  16   20.00    5.10
  16 -14  18   22.90    6.00
  14 -18  16   15.60    5.40
 -16  14  18   21.30    5.30
 -18 -16  14   16.40    5.40
 -14 -18  16   20.00    5.60
 -18  16 -14   19.00    5.30
 -16 -14  18   16.40    5.60
 -14  18 -16   19.20    5.30
   0 -16  18  260.97   17.80
   0  16  18  244.78   17.90
 -16  18   0  255.07   17.40
  18   0  16  270.97   18.00
 -16  18   2  187.68   13.00
  18  -2  16  178.88   13.50
   2 -16  18  167.48   13.40
  -2  16  18  151.08   13.10
  -2  16  18  158.78   12.90
 -16 -18   2  184.48   12.50
  18   2  16  179.18   13.40
  -2 -16  18  172.28   13.30
 -16  18  -2  171.68   12.90
  -2  16 -18  183.98   13.70
   4 -16  18  195.78   15.00
  -4  16  18  172.88   15.00
 -16  18   4  202.08   14.60
  -4  16  18  229.08   15.20
  18  -4  16  216.68   15.30
 -18   4  16  219.18   14.40
 -16 -18   4  217.98   14.50
 -18  -4  16  188.58   14.80
  -4 -16  18  200.18   14.80
  -4  16 -18  204.78   14.90
 -16  18  -4  204.98   14.60
  18  -6  16   23.30    5.30
   6 -16  18   18.30    4.90
  -6  16  18   17.80    5.10
  -6  16  18   17.60    4.70
 -16  18   6   21.40    4.50
 -18   6  16   21.70    4.60
 -16 -18   6   17.80    4.50
 -18  -6  16   21.90    4.80
  -6 -16  18   21.90    4.90
  -6  16 -18   20.40    4.90
 -16  18  -6   14.90    4.50
  -8  16  18   20.40    4.80
  -8  16  18   13.40    5.00
 -18   8  16   16.90    4.30
 -16  18   8   17.60    4.60
  18  -8  16   14.90    4.70
   8 -16  18   13.50    4.80
  -8 -16  18   12.30    4.60
 -16  18  -8   10.30    4.30
 -18  -8  16   12.00    4.70
  -8  16 -18   12.70    4.70
 -16 -18   8   16.50    4.60
 -10  16  18    3.70    4.30
 -18  10  16    3.50    4.00
  16 -18  10   -4.40    4.10
  10 -16  18   -4.20    4.40
  18 -10  16    2.30    4.50
 -10  16  18   10.20    4.50
 -16  18  10   -5.70    3.90
 -10 -16  18   -5.40    3.90
 -16 -18  10    1.90    4.30
 -16  18 -10    2.40    4.20
 -10  16 -18    3.90    4.20
 -18  10 -16    3.70    4.20
 -18 -10  16    0.90    4.50
 -18  12  16  374.66   23.70
  18 -12  16  362.26   24.70
  16 -18  12  357.06   24.50
 -12  16  18  415.46   24.20
 -16  18  12  400.96   24.20
  12 -16  18  356.76   24.70
 -18 -12  16  356.26   24.40
 -16 -18  12  344.97   24.10
 -18  12 -16  359.76   24.00
 -12 -16  18  353.16   24.40
 -12  16 -18  369.36   24.10
 -16  18 -12  372.06   24.10
  18 -14  16  369.36   24.40
  16 -18  14  377.36   24.30
 -14  16  18  342.87   23.40
  14 -16  18  346.57   24.40
 -18  14  16  331.87   23.10
 -16  18  14  358.76   23.50
 -16  18 -14  350.56   23.60
 -16 -18  14  372.66   23.90
 -14 -16  18  375.56   24.10
 -14  16 -18  353.86   23.50
 -18 -14  16  354.36   24.00
 -18  14 -16  344.67   23.50
  18 -16  16  114.79   13.00
  16 -18  16  137.29   13.10
 -18  16  16  103.69   11.10
 -16  16  18  106.39   11.50
  16 -16  18  133.79   13.30
 -16  18  16  115.89   11.40
 -16 -18  16  133.19   12.60
 -16  18 -16  116.39   11.50
 -16  16 -18  120.89   11.40
 -18  16 -16  106.69   11.30
 -16 -16  18  128.69   12.60
 -18 -16  16  125.49   12.60
 -18  18   0   31.30    5.10
   0 -18  18   24.50    5.10
   0  18  18   43.10    6.10
  18   0  18   25.20    5.40
  18  -2  18    3.60    4.70
  -2  18  18    6.30    4.60
   2 -18  18    7.50    4.70
 -18  18   2    5.80    4.00
  -2 -18  18   10.80    4.60
 -18  -2  18    7.70    4.20
 -18  18  -2    3.70    4.00
   2  18  18    1.50    4.70
 -18 -18   2    8.90    4.60
  18   2  18    5.20    4.60
   4 -18  18   40.30    6.10
  18  -4  18   43.10    6.40
  -4  18  18   62.19    8.30
 -18  18   4   47.60    7.20
  -4  18  18   34.00    6.10
  -4  18 -18   48.50    6.60
 -18  18  -4   44.80    7.50
  -4 -18  18   49.20    8.10
 -18 -18   4   48.90    8.30
 -18  -4  18   40.00    6.00
  18   4  18   55.89    8.60
  -6  18  18  116.69   12.00
   6 -18  18  121.49   11.60
 -18   6  18  118.69   10.90
  -6  18  18  100.49   10.80
 -18  18   6  104.29   10.40
  18  -6  18  134.79   11.90
  -6 -18  18  125.79   11.10
 -18  18  -6  107.69   10.40
 -18 -18   6  139.59   11.10
 -18  -6  18  122.79   11.30
  -6  18 -18  114.59   11.00
   8 -18  18  279.97   20.60
 -18   8  18  328.37   20.00
  -8  18  18  346.47   20.50
 -18  18   8  304.67   20.10
  18  -8  18  285.87   20.90
  -8 -18  18  258.97   20.10
 -18  18  -8  307.37   20.30
 -18 -18   8  268.77   20.20
 -18  -8  18  284.27   20.70
  -8  18 -18  317.87   20.40
  18 -10  18    0.30    4.90
 -10  18  18    7.80    5.20
  10 -18  18   -2.40    4.80
 -18  10  18    7.00    4.40
 -10  18  18    3.40    4.70
 -18  18  10    3.90    4.50
 -10 -18  18    5.40    5.00
 -10  18 -18    1.70    4.70
 -18  18 -10   -1.60    4.80
 -18 -10  18   -0.10    4.70
 -18  10 -18    7.30    4.60
 -18 -18  10    0.50    4.90
 -12  18  18   97.99   10.80
  12 -18  18  113.39   11.80
  18 -12  18   98.69   12.00
 -18  12  18   82.89   10.00
 -18  18  12   95.19   10.50
 -18  18 -12  103.29   10.70
 -12 -18  18  133.69   11.40
 -12  18 -18  110.99   10.90
 -18 -18  12  119.99   11.70
 -18 -12  18  121.69   11.70
 -18  12 -18   86.59   10.50
  18 -14  18   28.10    6.60
  14 -18  18   33.20    6.60
  18 -18  14   29.20    6.60
 -18  14  18   32.40    5.80
 -14  18  18   32.30    6.00
 -18  18  14   31.80    6.00
 -14 -18  18   30.10    6.40
 -14  18 -18   27.00    6.00
 -18  18 -14   22.80    5.90
 -18 -14  18   23.30    6.20
 -18  14 -18   22.00    5.80
 -18 -18  14   32.80    6.50
  18 -16  18  103.79   12.90
  16 -18  18   89.79   12.80
  18 -18  16   90.29   12.50
 -18  16  18  107.19   11.10
 -16  18  18  104.99   11.20
 -18  18  16   95.79   14.50
 -16 -18  18   93.99   12.20
 -16  18 -18   89.29   10.90
 -18  18 -16   92.69   11.00
 -18 -16  18   72.79   11.70
 -18  16 -18   82.59   13.20
 -18 -18  16   93.99   12.20
  18 -18  18    1.70    6.50
 -18  18  18   16.20    6.30
 -18  18 -18   11.50    5.70
 -18 -18  18    7.60    6.80
 -19   1   1   82.79    6.70
   1  -1  19   75.79    7.70
   1  19  -1   67.79    7.20
  -1   1  19   83.09    7.70
  -1  19   1   65.29    7.30
   1 -19   1   64.69    6.20
  -1  -1  19   85.29    7.70
  -1 -19   1   89.39    6.10
   1   1  19   87.19    7.80
   1  19   1   65.39    7.20
  -1  19  -1   72.99    7.30
   3  -1  19  152.68   11.60
   1  19  -3  153.78   11.40
  -1  19   3  159.98   11.60
   1 -19   3  175.58   10.70
 -19   3   1  156.28   11.00
  -3   1  19  167.58   12.00
  -3  -1  19  176.98   12.00
  -1 -19   3  151.38   10.60
  -1  19  -3  156.08   11.40
 -19   3  -1  147.89   11.00
   3   1  19  167.18   11.70
   1  19   3  149.79   11.50
   5  -1  19   44.40    6.60
  -5   1  19   49.60    6.80
   1  19  -5   42.40    5.90
 -19   5   1   37.90    5.30
  -1  19   5   38.90    6.10
   1 -19   5   47.60    5.20
  -1 -19   5   43.00    5.10
  -1  19  -5   44.00    6.00
   1  19   5   49.50    6.30
  -5  -1  19   41.20    6.70
   5   1  19   41.60    6.40
 -19   5  -1   40.70    5.40
   1  19  -7   19.00    3.90
   1 -19   7   12.10    3.10
   7  -1  19   11.90    4.00
  -1  19   7   21.00    4.10
 -19   7   1   14.70    3.40
  -1 -19   7   12.50    3.10
  -1  19  -7   17.40    3.70
   1  19   7   19.00    4.20
  -7  -1  19    8.10    4.70
   7   1  19   11.20    3.90
 -19   7  -1   17.70    3.50
   1 -19   9  181.38   13.00
   1  19  -9  194.08   13.10
  -1  19   9  192.28   13.60
  -9   1  19  175.28   13.80
   9  -1  19  182.58   13.70
 -19   9   1  184.38   13.00
   1  19   9  200.08   13.70
  -1 -19   9  184.08   12.90
  -1  19  -9  195.48   13.20
 -19   9  -1  194.28   13.10
  -9  -1  19  181.98   13.60
   9   1  19  192.38   13.70
   1 -19  11   34.30    4.60
  11  -1  19   35.10    5.30
 -19  11   1   25.70    4.60
 -11   1  19   42.20    6.90
 -11  -1  19   53.19    7.30
  11   1  19   37.90    5.20
 -19  11  -1   31.50    4.70
  -1 -19  11   41.90    6.30
  -1  19  13  262.17   18.10
  13  -1  19  274.17   18.30
 -19  13   1  256.77   17.50
   1  19 -13  266.77   17.60
   1 -19  13  284.57   17.80
 -13   1  19  229.08   17.90
 -13  -1  19  264.27   18.00
 -19  13  -1  264.57   17.50
  -1  19 -13  258.27   17.70
  -1 -19  13  255.27   17.80
   1  19  13  276.97   18.30
  13   1  19  273.97   18.30
  -1  19  15  538.05   37.40
   1 -19  15  617.74   37.20
 -15   1  19  598.64   37.30
 -19  15   1  572.04   36.90
  15  -1  19  625.04   37.50
 -19 -15  -1  700.93   36.50
   1  19  15  510.95   37.20
 -19  15  -1  574.94   37.00
 -19 -15   1  686.03   36.60
  15   1  19  624.44   37.50
  -1 -19  15  603.84   37.20
  -1  19 -15  561.34   36.90
 -15  -1  19  615.44   37.50
 -19  17   1    3.50    4.00
 -17   1  19    0.60    3.80
  -1  19  17   -2.70    4.30
   1 -19  17   -3.50    4.20
  17  -1  19   -4.30    4.50
  17   1  19    4.60    4.60
   1  19  17   -2.90    4.50
  -1 -19  17    3.20    4.30
 -19  17  -1    5.10    3.80
 -19 -17   1   11.60    4.60
 -17  -1  19    5.80    4.30
  -1   3  19   60.59    7.10
 -19   1   3   61.89    5.90
  -3  19   1   74.79    6.90
   3  19  -1   76.09    6.60
   1  -3  19   59.39    7.00
  -1  -3  19   56.89    7.00
  -3 -19   1   45.90    5.10
   1   3  19   59.69    7.00
 -19  -1   3   58.89    5.90
   3  19   1   61.99    6.50
  -3  19  -1   64.19    6.60
 -19   3   3  206.98   13.60
   3  -3  19  213.98   14.30
   3 -19   3  211.28   13.40
  -3   3  19  216.18   14.50
  -3  19   3  198.48   14.10
   3  19  -3  198.38   13.80
  -3  19  -3  203.98   14.00
  -3  -3  19  202.58   14.40
   3   3  19  213.78   14.10
  -3 -19   3  208.98   13.20
   3  19   3  198.78   14.00
   5  -3  19    8.80    3.60
  -5   3  19   10.20    4.10
  -3  19   5    5.90    3.50
   3 -19   5    7.50    2.70
   3  19  -5    5.10    3.20
 -19   5   3    9.70    3.10
   3  19   5    9.70    3.50
  -3 -19   5    9.30    2.70
 -19   5  -3   10.80    3.10
  -3  19  -5    7.50    3.20
   5   3  19    9.80    3.40
 -19   7   3  255.97   14.80
   3  19  -7  252.97   14.80
   3 -19   7  210.08   14.50
  -3  19   7  261.77   15.40
   7  -3  19  204.38   16.00
  -7   3  19  183.38   15.30
  -7  -3  19  185.68   15.20
  -3 -19   7  203.68   14.40
   7   3  19  208.38   15.20
  -3  19  -7  234.98   14.90
 -19   7  -3  225.48   14.70
   3 -19   9   39.90    5.80
 -19   9   3   31.10    4.40
  -3  19   9   30.90    4.90
  -9   3  19   26.50    5.00
   3  19  -9   30.00    4.30
   9  -3  19   25.00    4.80
  -3  19  -9   33.80    4.60
   9   3  19   34.10    4.80
 -19   9  -3   25.40    4.10
   3  19   9   29.50    5.00
  -9  -3  19   26.50    4.60
  -3 -19   9   28.60    4.10
 -11   3  19    3.60    3.80
 -11   3  19   11.10    3.90
   3  19 -11    5.30    3.80
 -19  11   3    2.60    3.30
  11  -3  19    6.30    3.90
  -3  19  11    5.20    4.00
   3  19  11    0.00    3.80
 -11  -3  19   11.50    4.00
 -19  11  -3    8.00    3.50
  11   3  19   12.80    4.20
  -3  19 -11    6.00    3.80
  -3 -19  11   10.70    3.40
   3 -19  13   97.59    9.40
 -13   3  19   91.79    9.60
  13  -3  19  102.09   10.20
 -19  13   3  109.49    9.10
  -3  19  13  118.99   10.10
   3  19  13  121.49   10.00
 -19  13  -3  103.29    9.20
  13   3  19   98.09   10.20
 -13  -3  19   93.59    9.90
  -3 -19  13   88.39    9.30
  -3  19 -13  127.39    9.70
  -3  19  15    7.30    4.50
  15  -3  19    2.80    4.40
   3 -19  15    7.00    4.20
 -19  15   3    5.30    3.90
 -15   3  19    1.60    3.80
 -15  -3  19    5.50    4.30
  15   3  19    4.80    4.40
  -3  19 -15    3.00    4.60
  -3 -19  15   -0.70    4.10
 -19  15  -3    0.10    3.80
   3  19  15    1.00    4.40
 -19 -15   3    4.40    3.70
  17  -3  19    8.70    4.60
  -3  19  17    4.20    4.60
   3 -19  17    8.10    4.50
 -19  17   3    5.40    4.00
  -3  19 -17   -1.80    5.30
 -19 -17   3   13.20    4.70
 -17  -3  19    2.70    4.40
 -19  17  -3    4.70    4.00
  -3 -19  17    8.00    4.40
  17   3  19   11.70    4.80
 -19   1   5   17.00    3.20
  -1   5  19   12.00    3.60
  -5  19   1    8.50    3.40
   1  -5  19   10.80    3.70
   5  19  -1   10.20    3.40
  -1  -5  19   11.90    4.20
   5  19   1    9.00    3.30
   1   5  19   18.80    3.80
 -19  -1   5   12.60    3.00
  -5  19  -1   10.60    3.40
  -5  19   3   20.50    4.00
 -19   3   5   16.60    3.20
   5  19  -3   19.60    3.50
   3  -5  19    6.80    4.00
  -3   5  19    4.10    3.70
   5 -19   3   11.80    3.00
  -5 -19   3   13.80    2.70
   5  19   3   17.40    3.60
  -5  19  -3   12.80    3.50
   3   5  19    8.70    3.30
 -19   5   5  254.07   16.70
   5 -19   5  282.47   16.70
   5  19  -5  228.08   16.60
  -5   5  19  288.67   17.60
  -5  19   5  249.08   17.20
   5  19   5  226.28   17.00
  -5  -5  19  277.07   17.50
  -5  19  -5  253.67   17.00
   5   5  19  273.47   17.20
  -5 -19   5  269.17   16.40
   7  -5  19   71.79    8.00
   5  19  -7   68.89    6.90
  -5  19   7   74.49    7.60
 -19   7   5   76.89    6.80
  -7   5  19   79.89    7.50
   5 -19   7   69.99    6.80
  -7   5  19   63.19    8.20
  -5 -19   7   68.89    6.50
   5  19   7   70.49    7.50
  -5  19  -7   64.79    7.10
   7   5  19   67.69    7.70
 -19   7  -5   69.59    7.00
  -7  -5  19   60.59    7.80
 -19   9   5  179.48   12.10
   5 -19   9  167.08   12.20
  -9   5  19  147.19   12.80
   9  -5  19  160.98   13.00
   5  19  -9  173.38   11.90
  -5  19   9  190.98   12.70
 -19   9  -5  172.78   12.20
  -5 -19   9  154.08   11.90
  -5  19  -9  175.68   12.40
   9   5  19  174.28   12.80
   5  19   9  205.38   13.00
  -9  -5  19  160.58   12.70
   5  19 -11   10.90    3.80
  -5  19  11    2.50    3.80
  11  -5  19    4.30    4.00
 -19  11   5    3.10    3.30
   5 -19  11    7.70    3.50
 -11   5  19    1.80    3.90
 -11   5  19    6.30    4.60
  11   5  19    1.70    4.10
 -11  -5  19    2.60    3.80
  -5  19 -11    8.00    3.80
   5  19  11    1.50    4.00
  -5 -19  11    5.50    3.40
 -19  11  -5    1.20    3.30
  -5  19  13   71.89    8.10
  13  -5  19   72.09    8.60
  -5  19  13   47.80    7.40
 -13   5  19   82.19   10.80
 -19  13   5   74.19    7.40
 -13   5  19   43.70    7.70
   5 -19  13   61.09    7.80
 -19 -13   5   60.29    7.10
 -19  13  -5   68.59    7.40
  13   5  19   60.29    8.50
 -13  -5  19   57.49    8.00
  -5  19 -13   50.29    7.70
  -5 -19  13   62.39    7.80
  -5  19  15   -0.90    4.40
  15  -5  19    3.50    4.60
   5 -19  15   -0.80    4.00
 -15   5  19    0.90    4.50
  -5  19  15   10.40    4.60
 -19  15   5    6.20    3.90
  15   5  19    6.30    5.10
  -5 -19  15    2.70    4.00
 -19 -15   5   -1.40    3.70
 -19  15  -5    0.60    3.50
 -15  -5  19    0.00    4.10
  -5  19 -15    6.50    4.40
 -19  17   5   16.90    4.50
  17  -5  19   18.70    5.20
   5 -19  17   14.60    5.00
  -5  19  17   17.60    4.90
  -5  19  17    1.60    5.60
 -19  17  -5   17.40    4.70
  17   5  19   15.20    5.10
 -17  -5  19   12.60    4.70
 -19 -17   5    9.30    4.60
  -5  19 -17   26.90    5.50
  -5 -19  17   12.00    4.70
   1  -7  19  216.48   16.30
  -7  19   1  286.27   16.50
   7  19  -1  296.77   16.20
 -19   1   7  247.68   15.80
  -1   7  19  214.08   16.40
   1   7  19  219.98   16.20
  -1  -7  19  205.78   16.40
  -7  19  -1  281.37   16.40
 -19   3   7    8.40    3.00
  -3   7  19   10.80    3.90
  -7  19   3    1.00    3.20
   7 -19   3    6.20    2.70
   7  19  -3    5.10    3.00
   3  -7  19    6.10    3.60
  -7  19  -3    6.50    3.00
  -7 -19   3    5.40    2.60
 -19  -3   7    4.40    2.90
  -3  -7  19    6.20    3.50
   3   7  19   11.80    3.60
   7  19   3    6.90    3.10
   7 -19   5   10.90    3.30
   5  -7  19    9.70    3.80
  -5   7  19    4.20    3.30
  -7  19   5   10.20    3.70
 -19   5   7   12.80    3.20
  -5   7  19   15.30    4.10
  -7 -19   5   14.10    2.90
   5   7  19   16.50    3.80
   7  19   5    2.70    3.30
  -7  19  -5    7.80    3.40
 -19  -5   7   10.20    3.20
  -5  -7  19   15.00    3.80
  -7  19   7   45.00    6.50
   7  -7  19   26.30    4.90
 -19   7   7   39.70    5.50
  -7   7  19   32.80    5.10
   7 -19   7   41.20    5.90
   7  19  -7   42.10    5.40
  -7  19  -7   34.00    4.80
 -19  -7   7   35.10    5.70
 -19   7  -7   40.20    5.80
   7   7  19   33.80    4.80
  -7 -19   7   28.20    4.00
   7  19   7   51.49    6.90
  -7  -7  19   30.20    5.10
   9  -7  19   76.69    8.40
   7 -19   9   80.59    7.60
  -9   7  19   76.79    7.40
 -19   9   7   76.39    7.20
   7  19  -9   53.19    7.30
  -7  19   9   62.59    7.70
  -9   7  19   64.49    8.30
   9   7  19   79.09    8.30
 -19   9  -7   80.29    7.30
   7  19   9   68.19    8.00
  -9  -7  19   86.59    8.30
  -7  19  -9   69.69    7.20
  -7 -19   9   73.69    7.20
 -11   7  19    5.10    3.80
 -19  11   7    8.60    3.60
   7 -19  11    6.80    3.70
  11  -7  19   11.10    4.30
  -7  19  11    3.10    3.80
 -11   7  19    4.30    3.70
  11   7  19    5.60    4.20
  -7  19 -11    8.40    3.70
 -19  11  -7    6.70    3.70
  -7 -19  11    8.20    3.50
 -11  -7  19    8.00    4.20
 -13   7  19   17.00    4.40
  -7  19  13   13.50    4.60
   7 -19  13   16.50    4.40
  13  -7  19   16.90    4.90
 -13   7  19    9.60    4.60
 -19  13   7   17.80    4.20
 -19  13  -7   14.90    4.20
  -7 -19  13   19.40    4.50
  13   7  19   15.30    4.70
 -13  -7  19   14.00    4.60
  -7  19 -13   17.30    4.40
 -19 -13   7    8.30    4.40
 -15   7  19  170.78   11.90
   7 -19  15  147.49   12.40
  15  -7  19  153.78   12.50
  -7  19  15  115.69   11.90
 -19  15   7  149.19   11.70
  -7  19  15  157.48   12.30
 -19  15  -7  138.29   11.70
  -7 -19  15  141.89   11.80
  15   7  19  147.09   12.20
  -7  19 -15  151.38   11.90
 -15  -7  19  147.99   12.30
 -19 -15   7  151.98   12.10
  -7  19  17   25.60    5.80
  -7  19  17   31.60    5.80
   7 -19  17   15.50    5.10
 -19  17   7   29.00    5.20
  17  -7  19   22.10    5.70
 -17   7  19   36.10    5.70
 -19  17  -7   31.90    5.30
 -17  -7  19   16.70    5.20
  -7 -19  17   26.10    5.40
 -19 -17   7   22.70    5.50
  -7  19 -17   27.30    5.40
   1  -9  19   61.09    7.20
  -1   9  19   73.59    7.50
  -9  19   1   47.90    6.80
 -19   1   9   53.39    6.10
 -19  -1   9   54.59    6.20
  -1   9 -19   61.69    7.40
  -1  -9  19   70.89    7.40
   3  -9  19   27.00    4.70
  -3   9  19   23.80    4.80
 -19   3   9   30.60    5.30
  -9  19   3   36.00    5.90
  -3   9  19   39.40    5.80
  -9 -19   3   41.00    4.80
  -3  -9  19   27.10    4.70
  -3   9 -19   40.00    5.90
 -19  -3   9   35.50    5.60
  -9  19  -3   36.20    5.80
   3   9  19   29.80    4.40
   9 -19   5   13.70    3.60
  -9  19   5   12.70    3.90
  -5   9  19   20.10    3.90
   5  -9  19   13.60    4.20
  -5   9  19    9.80    4.20
 -19   5   9   14.40    3.60
   5   9  19   14.80    3.90
  -9  19  -5   13.00    3.60
  -5   9 -19   11.10    3.70
  -9 -19   5   17.00    3.30
 -19  -5   9   19.10    3.90
  -5  -9  19   13.70    4.00
   9 -19   7   26.30    4.50
  -7   9  19   15.00    4.70
 -19   7   9   29.60    4.20
  -9  19   7   29.40    4.70
  -7   9  19   38.20    4.70
   7  -9  19   19.00    4.70
  -9 -19   7   17.10    3.70
  -7  -9  19   20.70    4.60
   7   9  19   27.70    4.60
  -9  19  -7   30.90    4.50
 -19   9   9   10.00    3.50
   9 -19   9    7.40    3.60
  -9   9  19    2.30    3.70
  -9  19   9    0.70    3.70
  -9   9  19   12.20    4.10
   9  -9  19    8.30    4.30
 -19   9  -9    9.60    3.60
  -9 -19   9   14.20    3.50
  -9  -9  19    5.20    4.00
  -9  19  -9    8.80    3.60
   9   9  19   10.60    4.20
  -9  19  11   45.90    7.10
   9 -19  11   43.20    6.90
 -11   9  19   41.10    5.10
 -11   9  19   43.60    7.10
 -19  11   9   38.00    5.00
  11  -9  19   39.80    5.70
 -19  11  -9   34.90    5.00
 -11  -9  19   43.80    7.50
  11   9  19   36.40    5.20
 -19 -11   9   37.60    5.10
  -9  19 -11   38.80    6.60
  -9 -19  11   38.30    5.10
  13  -9  19   98.19   10.30
   9 -19  13   92.29    9.50
 -19  13   9   95.89    8.90
 -13   9  19  107.19    9.20
  -9  19  13  108.89    9.60
  -9 -19  13   98.89    9.40
 -19  13  -9  108.19    9.40
  -9  19 -13  100.29    9.30
 -13  -9  19   92.39    9.70
  13   9  19   87.09    9.90
 -19 -13   9   95.19    9.30
   9 -19  15   61.59    8.60
 -15   9  19   66.19    8.10
  -9  19  15   66.49    8.40
 -19  15   9   59.39    7.80
  15  -9  19   63.59    9.00
 -15  -9  19   59.99    8.70
  -9 -19  15   55.09    8.20
 -19  15  -9   51.09    7.90
  -9  19 -15   50.69    8.20
 -19 -15   9   53.29    8.30
  17  -9  19    0.70    4.90
 -17   9  19    2.00    4.90
  -9  19  17   -0.60    4.40
   9 -19  17   -2.70    4.90
 -19  17   9   -0.50    4.30
  -9 -19  17    1.50    4.40
 -17  -9  19    1.40    4.70
  -9  19 -17    1.30    4.70
 -19 -17   9   -6.40    4.50
 -19  17  -9   -3.40    4.10
 -17   9 -19   -6.30    4.20
 -11  19   1    7.50    3.60
  -1  11  19   14.20    3.90
 -19   1  11    5.30    4.30
   1 -11  19   15.00    4.00
  -1  11 -19   15.50    4.60
 -19  -1  11   11.60    4.00
 -11  19  -1   12.60    3.70
   1  11  19   14.00    4.00
  -1 -11  19   12.10    3.80
 -11  19   3  272.97   18.10
  -3  11  19  275.77   18.30
   3 -11  19  260.57   18.40
 -19   3  11  262.97   17.50
  -3  11  19  281.07   18.00
 -11 -19   3  283.67   17.30
   3  11  19  275.27   18.00
  -3 -11  19  270.87   18.30
 -19  -3  11  274.27   17.50
 -11  19  -3  267.47   18.00
  -3  11 -19  281.37   17.90
  -5  11  19  281.77   21.10
   5 -11  19  319.57   21.30
 -19   5  11  359.66   20.40
 -11  19   5  353.06   21.00
  -5  11 -19  341.27   20.60
   5  11  19  305.37   20.70
 -11  19  -5  345.57   20.90
  -5 -11  19  282.47   20.90
 -11 -19   5  307.27   20.10
 -19   7  11  104.39    9.10
   7 -11  19  125.29   10.50
 -11  19   7  100.79    9.60
  -7  11  19  108.59   10.50
  11 -19   7  110.69    9.60
  -7  11  19   99.59    9.60
  -7  11 -19  116.19    9.50
   7  11  19  119.19    9.90
 -11 -19   7  122.69    9.20
 -11  19  -7  110.39    9.60
  -7 -11  19  130.99   10.10
   9 -11  19   38.10    5.70
 -11  19   9   45.50    7.00
  -9  11  19   38.10    5.50
  -9  11  19   48.60    6.80
  11 -19   9   36.20    5.10
 -19   9  11   45.40    6.20
 -11  19  -9   53.39    6.90
  -9 -11  19   32.70    5.40
 -19   9 -11   43.30    6.80
   9  11  19   36.70    5.30
  -9  11 -19   49.10    6.60
 -11 -19   9   39.20    6.60
 -11  19  11   12.70    4.30
 -19  11  11   11.70    3.90
  11 -19  11   12.00    4.10
 -11  11  19   14.30    4.40
 -11  11  19   20.00    4.60
  11 -11  19   16.20    4.90
  11  11  19   15.50    4.50
 -19  11 -11   11.10    4.10
 -11  19 -11   11.60    4.10
 -11  11 -19   10.00    4.10
 -11 -11  19   14.20    4.70
 -19 -11  11   12.80    4.30
 -19  13  11   -3.60    3.70
  11 -19  13    3.80    4.00
 -13  11  19    3.40    4.10
  13 -11  19    6.40    4.60
 -11  19  13   -0.30    4.20
 -19 -13  11   -1.20    4.00
 -13  11 -19   -4.70    3.70
 -19  13 -11   -4.80    3.70
 -11  19 -13    0.40    4.00
 -13 -11  19   -3.30    4.00
 -11 -19  13   -1.60    3.90
 -19  15  11  116.59   11.30
 -15  11  19  118.89   11.50
  15 -11  19  143.99   12.90
 -11  19  15  124.79   11.80
  11 -19  15  160.58   12.50
 -15 -11  19  162.08   12.50
 -11  19 -15  132.19   11.70
 -19  15 -11  148.09   11.70
 -15  11 -19  124.69   11.50
 -11 -19  15  158.88   12.20
 -19 -15  11  160.78   12.30
 -19  17  11    1.70    4.40
  11 -19  17    3.60    4.60
 -11  19  17    0.70    4.70
 -17  11  19    5.60    4.70
  17 -11  19   -2.40    4.90
 -17  11 -19   -2.70    4.60
 -11  19 -17    0.00    4.70
 -19  17 -11    1.70    4.80
 -11 -19  17    9.50    5.10
 -19 -17  11    4.00    5.00
 -17 -11  19    1.30    4.90
  -1  13  19   52.19    7.00
   1 -13  19   40.20    5.50
 -13  19   1   43.00    5.40
 -19   1  13   45.30    6.80
  -1  13  19   50.59    7.10
 -13  19  -1   39.70    6.60
   1  13  19   47.40    7.50
  -1 -13  19   47.60    7.00
  -3  13  19  237.38   14.90
  19  -3  13  215.88   15.00
   3 -13  19  204.18   14.90
 -13  19   3  205.18   14.50
 -19   3  13  208.28   14.10
  -3  13  19  192.78   14.90
 -13 -19   3  207.88   13.90
  -3 -13  19  200.88   14.60
 -13  19  -3  209.58   14.50
  -3  13 -19  207.08   14.70
   3  13  19  196.28   14.60
   5 -13  19  266.57   17.80
  -5  13  19  239.98   17.80
  19  -5  13  271.47   17.70
 -19   5  13  252.87   16.70
  -5  13  19  241.18   17.30
 -13  19   5  247.28   17.30
   5  13  19  256.77   17.20
 -13  19  -5  240.28   17.20
  -5  13 -19  251.67   17.10
 -13 -19   5  276.47   16.70
  -5 -13  19  277.77   17.70
   7 -13  19  269.67   18.00
  13 -19   7  257.87   17.30
  -7  13  19  239.98   17.30
  19  -7  13  255.47   17.80
  -7  13  19  257.27   18.00
 -13  19   7  243.28   17.30
 -19   7  13  237.98   16.70
  -7 -13  19  277.77   17.60
 -13 -19   7  268.77   17.00
  -7  13 -19  251.77   17.10
 -13  19  -7  244.88   17.20
   9 -13  19    8.50    4.60
  -9  13  19    6.80    4.60
  13 -19   9   13.60    4.10
  -9  13  19   13.10    4.30
 -19   9  13   10.80    3.90
  19  -9  13    7.40    4.10
 -13  19   9   18.30    4.40
 -19  -9  13    5.80    3.90
 -19   9 -13   16.90    4.40
  -9 -13  19   15.80    4.30
 -13  19  -9   16.10    4.50
 -13 -19   9   10.90    4.10
  -9  13 -19   18.50    4.40
  11 -13  19    5.20    4.70
  13 -19  11   10.80    4.40
 -19  11  13    1.30    3.80
 -11  13  19    9.10    4.50
 -11  13  19    4.00    4.20
  19 -11  13   -5.70    4.10
 -13  19  11    2.00    4.10
 -19 -11  13    0.40    4.10
 -19  11 -13    6.00    4.00
 -13 -19  11    2.70    4.20
 -11  13 -19   -0.40    4.00
 -11 -13  19    8.00    4.50
 -13  19 -11    3.40    3.80
  13 -13  19   58.79    9.10
 -13  13  19   52.39    7.90
  19 -13  13   54.19    8.70
  13 -19  13   37.80    6.10
 -19  13  13   58.29    7.60
 -13  19  13   50.39    7.70
 -13  19 -13   54.39    7.80
 -19  13 -13   45.70    7.80
 -13 -13  19   36.30    6.10
 -19 -13  13   42.90    6.10
 -13  13 -19   53.29    7.80
 -13 -19  13   38.80    5.90
 -19  15  13   15.10    5.00
  15 -13  19   17.50    5.60
 -13  19  15   27.90    5.30
 -15  13  19   22.20    5.10
  13 -19  15    9.00    5.00
  19 -15  13    1.80    5.20
 -19 -15  13   15.20    5.10
 -15  13 -19    6.40    4.70
 -19  15 -13   12.60    5.10
 -13  19 -15   19.90    5.00
 -15 -13  19    9.80    5.30
 -13 -19  15   16.60    5.40
  13 -19  17   85.29   11.40
  17 -13  19   95.69   11.40
 -17  13  19   75.09    9.70
 -19  17  13   73.69    9.60
 -13  19  17   57.49    9.50
 -17 -13  19  103.39   10.90
 -19  17 -13   60.79    9.80
 -13  19 -17   80.99    9.90
 -17  13 -19   79.89    9.60
  19  -1  15   52.19    8.40
 -15  19   1   64.09    7.60
   1 -15  19   55.79    8.10
  -1  15  19   58.89    8.20
   1  15  19   49.00    8.30
 -15  19  -1   61.49    7.50
  -1 -15  19   50.69    8.20
  -3  15  19    6.70    4.10
  19  -3  15   -5.60    3.90
 -15  19   3   -1.40    3.70
  -3  15  19   -6.80    4.30
 -19   3  15    2.30    4.20
   3 -15  19   -2.50    4.00
 -15  19  -3    3.40    3.90
 -15 -19   3    3.80    3.80
  -3 -15  19    0.10    4.00
  -3  15 -19    5.50    5.00
  19  -5  15   84.09    9.60
  -5  15  19  110.99    9.40
 -19   5  15   93.99    8.80
  -5  15  19   80.99   10.10
   5 -15  19   92.99    9.60
 -15  19   5   84.59    8.80
  -5 -15  19   84.59    9.10
 -15  19  -5   85.09    8.70
  -5  15 -19   64.69    9.20
 -15 -19   5   77.69    8.80
  -7  15  19    8.00    5.00
  19  -7  15    1.10    4.10
 -19   7  15    4.30    3.90
 -15  19   7    5.30    4.00
   7 -15  19    4.60    4.40
  -7  15  19    0.50    4.20
 -19  -7  15    9.90    4.30
  -7  15 -19    2.40    4.30
 -15  19  -7    0.90    3.90
 -15 -19   7   12.20    4.20
  -7 -15  19   15.90    4.80
 -19   9  15   40.30    7.10
  -9  15  19   41.80    5.90
  -9  15  19   71.19    9.10
  19  -9  15   53.39    8.50
 -15  19   9   45.50    7.50
   9 -15  19   47.60    6.60
  -9 -15  19   54.79    8.30
 -19  -9  15   63.79    8.30
 -19   9 -15   41.10    5.90
 -15  19  -9   47.10    7.60
  -9  15 -19   67.19    8.20
 -15  19  11   72.49    9.20
  19 -11  15   90.09   10.40
 -19  11  15   57.49    8.70
 -11  15  19   85.29    9.90
 -11  15  19   63.89    9.20
  11 -15  19   88.19   10.50
  15 -19  11   92.29   10.00
 -15  19 -11   73.79    9.10
 -19  11 -15   80.69    9.20
 -11 -15  19   87.59    9.90
 -19 -11  15  113.49   10.30
 -15 -19  11   94.09    9.70
 -11  15 -19   88.09    9.40
 -19  13  15   37.30    5.50
  13 -15  19   11.10    5.70
  19 -13  15   27.00    5.90
  15 -19  13   24.60    5.50
 -13 -15  19   19.20    5.50
 -19 -13  15   18.50    5.80
 -19  13 -15   24.00    5.30
 -13  15 -19   31.70    5.60
 -15  19 -13   23.90    5.40
 -15 -19  13   21.10    5.60
 -15  19  15   20.60    5.40
 -15  15  19   30.50    5.80
  15 -15  19   15.50    5.90
  19 -15  15    6.00    5.50
  15 -19  15   22.60    5.90
 -19  15  15   21.10    5.30
 -15 -19  15   14.50    5.50
 -15 -15  19   20.70    5.70
 -15  15 -19   16.20    5.50
 -19 -15  15   15.60    5.80
 -15  19 -15   19.20    5.50
 -19  15 -15   24.90    5.50
 -17  15  19   -2.50    5.10
 -15  19  17    8.10    5.20
  15 -19  17   -4.10    5.40
 -19  17  15   -0.70    4.90
  17 -15  19    4.40    5.90
  19 -17  15   -0.60    5.50
 -15 -19  17    4.20    5.50
 -19  17 -15    4.50    8.50
 -17 -15  19    5.50    5.80
 -19 -17  15    3.10    5.60
 -15  19 -17   -0.50    5.00
 -17  15 -19    2.50    5.20
  19  -1  17   14.60    4.90
 -17  19   1   19.20    4.50
   1 -17  19   14.30    4.90
  -1  17  19   12.40    4.90
  19   1  17   16.20    5.00
  -1 -17  19   18.10    4.90
 -17  19  -1   15.50    4.50
  -3  17  19    3.60    4.80
  19  -3  17    3.10    4.60
 -17  19   3   -2.90    3.80
   3 -17  19    3.70    4.50
  -3  17  19    4.20    4.40
  -3 -17  19    4.90    4.20
 -17 -19   3   -2.70    4.40
 -17  19  -3   -0.30    4.00
 -19  -3  17    0.60    4.00
  -5  17  19   -2.70    4.20
 -17  19   5   -0.30    4.00
  -5  17  19    0.70    5.10
   5 -17  19   -1.40    4.50
  19  -5  17   -4.70    4.30
 -19   5  17    0.50    4.70
  -5  17 -19    1.20    5.00
  -5 -17  19    5.10    4.50
 -17  19  -5   -0.20    4.10
 -19  -5  17    0.40    4.30
 -17 -19   5    1.90    4.70
  -7  17  19    0.70    4.50
 -17  19   7    4.40    4.20
  -7  17  19    0.80    5.30
   7 -17  19    4.50    4.70
  19  -7  17    5.40    4.80
  -7 -17  19    3.10    4.60
 -17 -19   7    1.20    4.90
  -7  17 -19    4.40    5.00
 -19  -7  17    5.30    4.50
 -17  19  -7    1.80    4.30
 -19   9  17   35.30    5.30
  19  -9  17   25.40    5.90
  -9  17  19    7.00    5.70
   9 -17  19   22.50    5.50
 -17  19   9   26.80    5.30
  -9  17  19   33.40    5.60
 -17  19  -9   24.40    5.40
  -9 -17  19   23.60    5.70
  -9  17 -19   22.10    5.60
 -17 -19   9   21.70    5.40
 -19  -9  17   24.20    5.60
 -19   9 -17   24.20    5.30
  11 -17  19   63.69   10.50
 -17  19  11   74.49    9.30
  19 -11  17   74.99   10.70
 -19  11  17   67.99    8.60
 -11  17  19   62.19    7.80
 -11  17  19   58.49    9.40
 -19  11 -17   73.79    9.10
 -11 -17  19  100.49   10.30
 -11  17 -19   80.39    9.60
 -17 -19  11   86.29   10.40
 -19 -11  17   78.89   10.00
 -17  19 -11   56.59    9.20
 -17  19  13   17.20    5.30
  19 -13  17   14.90    5.90
 -13  17  19   15.20    5.40
  13 -17  19   10.60    5.80
 -19  13  17   23.20    5.20
  17 -19  13    9.80    5.30
 -13  17  19    0.50    5.20
 -13  17 -19   24.70    5.50
 -19 -13  17   17.30    6.00
 -17  19 -13   17.50    5.50
 -17 -19  13   14.40    5.70
 -13 -17  19   10.90    5.50
 -19  13 -17   17.10    5.30
  19 -15  17   68.29   11.00
  15 -17  19   51.09    7.70
  17 -19  15   63.79   10.70
 -17 -19  15   40.40    7.00
 -15  17 -19   64.79    9.40
 -15 -17  19   42.90    6.90
 -19 -15  17   32.70    7.10
 -17  19 -15   70.79    9.40
  17 -19  17   12.70    6.60
  17 -17  19   19.50    7.00
  19 -17  17   21.70    6.70
 -17  19  17    6.10    5.60
 -17  17  19    4.70    6.80
 -17  17 -19   11.70    5.70
 -17  19 -17    8.70    5.70
 -17 -17  19   21.50    6.80
 -19 -17  17   20.30    6.70
 -19  17 -17    2.60    5.40
 -17 -19  17   20.30    6.60
  19  -1  19    0.80    5.00
 -19   1  19   -0.30    4.40
   1 -19  19    1.30    4.80
 -19  19   1   -2.00    4.20
  -1  19  19    3.20    4.90
  -1 -19  19   -3.50    4.50
 -19  19  -1    8.70    4.50
   1  19  19   -0.20    4.80
 -19  -1  19    2.00    4.30
  19   1  19   -1.40    5.00
  19  -3  19   15.90    5.80
   3 -19  19   29.70    6.00
 -19  19   3   18.80    5.00
  -3  19  19   21.90    5.60
  -3 -19  19   23.10    5.70
 -19  19  -3   22.40    5.10
 -19  -3  19   22.20    5.50
  19   3  19   34.20    6.20
  19  -5  19    5.50    5.10
   5 -19  19   -5.10    4.50
  -5  19  19    8.10    5.00
 -19  19   5    0.80    4.30
  -5 -19  19   -0.70    4.80
  -5  19 -19    5.30    5.90
 -19  19  -5   -1.10    4.30
 -19  -5  19    3.20    4.80
 -19 -19   5    5.00    5.40
  -7  19  19    9.30    6.20
   7 -19  19    2.50    4.90
 -19   7  19    2.50    5.50
  -7  19  19    0.50    4.90
 -19  19   7    1.70    4.60
  19  -7  19    3.20    5.40
  -7 -19  19   12.90    4.90
 -19  19  -7   -1.20    4.30
 -19 -19   7    1.30    5.60
 -19  -7  19    9.00    5.20
  -7  19 -19    2.10    5.50
  19  -9  19   70.09    8.60
  -9  19  19   79.39   11.80
   9 -19  19   74.19   10.80
 -19   9  19   69.79   10.20
  -9  19  19   67.99    9.30
 -19  19   9   66.39    9.30
  -9 -19  19   80.99   10.00
  -9  19 -19   71.49   10.10
 -19  19  -9   62.09    9.10
 -19  -9  19   72.89   10.30
 -19   9 -19   74.99    9.40
 -19 -19   9   74.69   10.40
  19 -11  19    4.70    6.10
 -11  19  19    5.30    5.90
  11 -19  19    4.70    5.40
 -19  11  19    7.90    5.40
 -11  19  19    5.20    5.30
 -19  19  11   10.00    4.90
 -11 -19  19   10.50    5.60
 -11  19 -19    2.30    5.30
 -19  19 -11    4.50    6.10
 -19 -11  19   -4.80    5.00
 -19  11 -19   -0.30    4.90
 -19 -19  11    4.00    5.60
  19 -13  19   22.50    6.50
 -13  19  19    8.40    6.20
  13 -19  19   17.20    6.30
 -13  19  19   35.90    6.50
 -19  19  13   35.40    9.10
 -13 -19  19   15.90    5.90
 -13  19 -19   25.50    5.90
 -19  19 -13   20.20    5.70
 -19 -13  19    9.80    6.00
 -19  13 -19   21.90    7.30
 -19 -19  13   14.60    6.20
  15 -19  19    4.30    6.20
  19 -15  19   -1.60    6.30
 -19  19  15    3.20    5.30
 -19  15  19    1.40    5.70
 -15  19  19    2.50    5.60
 -19  15 -19   -3.10    5.20
 -15 -19  19   -7.90    5.70
 -19  19 -15   -1.90    5.20
 -19 -19  15    0.10    6.30
 -19 -15  19    3.80    6.40
  19 -17  19    8.70    7.10
  17 -19  19   12.90    7.10
  19 -19  17    3.80    6.80
 -19  17  19    6.40    6.30
 -17  19  19    3.00    5.70
 -19  19  17   10.70    5.70
 -17 -19  19   18.60    7.10
 -17  19 -19    3.60    5.70
 -19  19 -17    4.20    5.80
 -19 -17  19   10.40    7.20
 -19  17 -19    7.30    5.90
 -19 -19  17   -4.50    6.50
  19 -19  19   42.00    9.30
 -19  19  19   40.30    7.40
 -19  19 -19   61.29   10.10
 -19 -19  19   35.50    8.60
   0   0  20   49.00    7.10
   0  20   0   59.89    6.70
   2   0  20  110.49    9.40
   0 -20   2  113.39    8.00
 -20   2   0  110.59    8.40
  -2   0  20   96.39    9.40
   4   0  20   41.60    6.70
   0 -20   4   44.50    5.00
   0  20  -4   42.30    6.10
   0  20   4   42.40    6.50
 -20   4   0   45.40    5.60
 -20   6   0  710.93   43.80
   0 -20   6  717.23   43.60
   0  20  -6  718.63   43.90
   6   0  20  750.72   44.20
  -6   0  20  742.63   44.40
   0  20   6  730.23   44.20
  -8   0  20  310.77   21.40
   8   0  20  319.77   22.20
 -20   8   0  329.87   20.80
   0  20  -8  340.27   21.10
   0 -20   8  315.17   20.70
   0  20   8  351.76   21.40
   0  20 -10   11.20    4.20
 -10   0  20   17.20    4.20
  10   0  20   20.80    4.50
   0  20  10    9.60    4.30
   0  20 -12 1774.22  103.09
 -20  12   0 1756.02  103.29
 -12   0  20 1648.44  103.59
  12   0  20 1748.13  103.69
   0  20  12 1837.02  103.79
   0 -20  12 1705.53  103.19
  14   0  20   25.40    5.30
 -20  14   0   13.90    4.30
   0 -20  14   22.10    4.90
   0  20  14    7.50    5.10
   0  20 -14   16.20    5.10
 -14   0  20   22.30    5.00
   0 -20  16   20.50    4.80
  16   0  20   18.20    5.10
 -20  16   0   15.00    4.30
   0  20  16    4.60    4.70
 -16   0  20   22.10    5.20
 -20 -16   0   30.40    4.90
  18   0  20   21.50    6.10
   0 -20  18   34.10    6.30
 -20  18   0   38.40    5.80
   0  20  18   47.50    6.60
 -20   0   2  212.68   13.30
   0   2  20  196.38   14.10
   0  -2  20  191.28   14.20
  -2  20   2   35.20    4.70
 -20   2   2   24.50    3.70
   2  20  -2   34.60    4.60
  -2   2  20   27.30    4.60
   2 -20   2   28.90    4.70
   2  -2  20   27.70    4.60
  -2  20  -2   29.30    4.40
   2   2  20   24.10    4.40
  -2 -20   2   28.60    4.30
   2  20   2   38.60    5.90
  -2  20   4  482.35   30.20
   2  20  -4  478.35   29.90
   2 -20   4  484.55   29.50
  -4   2  20  495.15   30.40
 -20   4   2  475.35   29.70
   4  -2  20  483.25   30.90
 -20   4  -2  491.85   29.80
   2  20   4  482.15   30.10
  -2  20  -4  484.85   30.00
   4   2  20  511.35   30.20
  -4  -2  20  493.75   30.40
  -2 -20   4  480.15   29.40
   2  20  -6    1.50    3.30
   2 -20   6    1.60    2.80
  -6   2  20    7.20    4.20
 -20   6   2    1.60    2.90
  -2  20   6   -3.00    3.30
   6   2  20    8.20    3.70
  -6  -2  20    3.90    3.70
  -2  20  -6    0.90    3.20
 -20   6  -2   -0.20    2.90
  -2 -20   6    2.40    2.80
   2  20   6    0.40    3.60
  -8   2  20  164.58   13.50
  -2  20   8  188.48   13.40
   2 -20   8  174.78   12.80
 -20   8   2  190.28   12.70
   2  20  -8  197.18   12.90
   8  -2  20  184.58   13.60
   8   2  20  185.48   13.50
   2  20   8  207.58   13.50
  -8  -2  20  167.78   13.40
 -20   8  -2  177.98   12.80
  -2  20  -8  185.48   12.90
  -2 -20   8  166.78   12.60
  10  -2  20   98.59    9.30
 -10   2  20   89.49    9.40
   2  20 -10   93.89    8.50
 -20  10   2   88.79    8.10
   2 -20  10   89.39    8.50
  -2  20  10   78.49    8.90
 -10  -2  20   88.89    9.30
  -2  20 -10   93.69    8.50
  10   2  20   86.19    9.50
   2  20  10  100.59    9.30
 -20  10  -2   89.79    8.30
  -2 -20  10   92.49    8.30
  -2  20  12   -7.90    4.10
 -12   2  20    8.40    4.20
   2 -20  12   -0.20    3.70
 -20  12   2    3.50    3.50
   2  20 -12   -5.60    6.00
  12  -2  20    5.90    4.20
  12   2  20    5.40    4.40
 -12  -2  20    0.00    4.00
 -20  12  -2    4.10    3.70
  -2 -20  12    3.40    3.80
   2  20  12    1.30    4.00
  -2  20 -12    7.50    4.00
  14  -2  20  626.74   37.30
  -2  20  14  567.74   37.10
   2 -20  14  607.64   36.90
 -14   2  20  576.24   37.10
 -20  14   2  588.94   36.70
 -20  14  -2  612.04   36.80
  -2  20 -14  573.34   36.60
  14   2  20  600.24   37.20
 -14  -2  20  593.94   37.20
   2  20  14  624.54   37.30
  -2 -20  14  597.94   36.80
   2 -20  16  515.15   32.70
  16  -2  20  530.95   33.00
 -20  16   2  552.74   32.40
 -20 -16  -2  516.55   33.00
 -16   2  20  465.45   32.60
  -2  20 -16  551.34   32.50
 -20 -16   2  519.45   32.10
  -2 -20  16  506.15   32.50
 -16  -2  20  459.95   32.60
 -20  16  -2  543.15   32.40
  16   2  20  542.95   33.00
  -2  20  18   40.30    6.30
 -20  18   2   42.30    6.00
 -18   2  20   25.70    6.30
   2 -20  18   38.90    6.50
  18  -2  20   44.50    6.70
 -20  18  -2   51.99    7.70
  -2 -20  18   33.90    6.10
   2  20  18   56.19    9.10
  18   2  20   34.30    6.50
 -18  -2  20   27.30    5.90
 -20 -18   2   39.70   10.00
   0  -4  20  266.27   18.20
   0   4  20  283.17   18.10
  -4  20   0  260.07   17.80
   4  20   0  274.67   17.80
 -20   0   4  278.17   17.30
   4 -20   2   42.50    5.30
   4  20  -2   55.09    6.20
 -20   2   4   47.90    5.50
  -4  20   2   62.79    6.80
  -2   4  20   37.30    5.20
   2  -4  20   41.20    6.70
  -4 -20   2   41.30    4.90
  -2  -4  20   41.20    6.60
 -20  -2   4   40.60    5.30
   2   4  20   36.20    5.10
  -4  20  -2   56.09    6.40
   4  20   2   53.99    6.30
  -4  20   4  110.49    9.30
  -4   4  20  120.79    9.90
   4 -20   4  110.59    8.50
   4  20  -4   99.39    8.80
 -20   4   4  110.89    8.60
   4  -4  20  117.49    9.90
  -4 -20   4  106.99    8.10
   4   4  20  108.69    9.40
   4  20   4  107.29    9.10
  -4  -4  20  115.19    9.90
  -4  20  -4  108.89    9.00
 -20   6   4  579.54   34.60
   4 -20   6  549.95   34.40
   4  20  -6  557.04   34.50
   6  -4  20  571.14   35.10
  -4  20   6  579.14   35.10
  -4 -20   6  561.54   34.30
  -4  20  -6  573.94   34.80
  -6  -4  20  560.64   35.10
   6   4  20  551.84   34.90
   4  20   6  616.44   35.20
 -20   6  -4  561.04   34.70
   4 -20   8  447.16   27.00
 -20   8   4  434.96   27.00
  -4  20   8  420.66   27.40
   4  20  -8  395.16   26.80
   8  -4  20  451.95   27.70
  -8   4  20  440.86   27.70
  -8  -4  20  464.65   27.70
  -4  20  -8  426.66   27.20
   8   4  20  458.65   27.60
   4  20   8  406.56   27.50
 -20   8  -4  429.76   27.10
  -4 -20   8  460.25   26.90
 -20  10   4  176.08   12.60
  10  -4  20  194.98   13.80
 -10   4  20  186.38   13.60
   4 -20  10  198.48   13.90
  -4  20  10  146.09   13.20
  -4 -20  10  171.98   12.60
  -4  20 -10  172.18   13.00
   4  20  10  148.69   13.10
 -10  -4  20  199.48   13.60
 -20  10  -4  189.48   12.80
  10   4  20  193.38   13.60
 -20  12   4   94.29    8.30
  -4  20  12   97.49    9.10
  12  -4  20   85.99    9.50
 -12   4  20   74.59    9.10
   4 -20  12   72.39    8.50
 -12  -4  20   72.69    9.10
 -20  12  -4   84.89    8.30
  12   4  20   78.29    9.60
  -4  20 -12  104.59    9.00
  -4 -20  12   66.69    9.10
 -20  14   4   52.99    7.20
 -14   4  20   50.39    8.20
  14  -4  20   56.29    8.70
  -4  20  14   50.39    6.60
   4 -20  14   45.50    7.90
  -4  20 -14   49.50    6.20
  14   4  20   47.40    6.50
  -4 -20  14   52.29    7.70
 -20  14  -4   43.30    7.30
 -14  -4  20   43.60    6.30
   4  20  14   59.49    8.50
 -20 -14   4   49.70    7.00
  -4  20  16    5.50    4.70
 -20  16   4   -1.80    3.90
  16  -4  20    3.80    4.80
   4 -20  16   -2.90    4.30
 -16   4  20   -4.30    3.90
 -20 -16   4    8.20    4.60
 -20  16  -4    1.50    4.10
  16   4  20    2.20    4.90
  -4  20 -16    0.30    4.90
  -4 -20  16   -1.70    4.20
 -16  -4  20    0.00    4.30
   4 -20  18   31.20    5.80
 -20  18   4   19.10    4.80
  18  -4  20   23.60    6.00
 -18   4  20   13.00    5.50
  -4  20  18   31.60    5.90
  18   4  20   31.00    6.10
  -4 -20  18   23.20    5.60
 -20 -18   4   25.40    5.80
  -4  20 -18   28.00    6.60
 -18  -4  20   23.30    5.50
 -20  18  -4   24.00    5.20
   0  -6  20   21.60    4.40
  -6  20   0   10.80    3.50
   0   6  20   22.70    4.20
   6  20   0    7.40    3.40
 -20   0   6   13.20    3.30
  -2   6  20   14.90    4.30
  -6  20   2   25.70    4.20
   2  -6  20   19.10    4.10
 -20   2   6   23.50    3.70
   6  20  -2   33.50    5.40
  -6  20  -2   22.10    3.90
  -2  -6  20   12.50    4.00
   2   6  20   15.40    4.10
 -20  -2   6   23.40    3.60
   6  20   2   26.10    4.10
   6  20  -4  157.18   11.30
  -6  20   4  164.18   11.90
  -4   6  20  148.69   12.20
   6 -20   4  163.98   11.30
   4  -6  20  159.68   12.10
 -20   4   6  156.88   11.10
  -6  20  -4  160.28   11.70
   6  20   4  177.38   11.90
  -6 -20   4  158.98   10.90
   4   6  20  166.48   12.00
 -20  -4   6  140.99   11.10
  -4  -6  20  154.68   12.00
   6  -6  20  157.88   12.10
  -6   6  20  151.58   14.10
   6 -20   6  150.08   11.00
 -20   6   6  168.38   11.00
   6  20  -6  143.99   11.00
  -6  20   6  157.18   11.70
 -20  -6   6  132.69   11.00
  -6  20  -6  139.59   11.20
  -6 -20   6  148.79   10.70
   6   6  20  164.58   11.80
  -6  -6  20  153.88   11.80
   6  20   6  151.18   11.50
 -20   6  -6  153.78   11.10
   8  -6  20   69.69    8.80
  -8   6  20   64.79    9.10
   6  20  -8  100.79    9.10
   6 -20   8   76.09    8.70
 -20   8   6   92.49    7.60
  -6  20   8   95.79    8.50
  -8  -6  20   66.79    8.50
 -20   8  -6   91.09    7.80
   6  20   8  105.39    8.80
   8   6  20   69.39    8.60
  -6  20  -8   83.59    8.00
  -6 -20   8   71.59    7.50
   6 -20  10  210.58   14.80
 -10   6  20  209.68   15.40
 -10   6  20  223.58   14.50
  10  -6  20  224.68   15.50
   6  20 -10  185.08   14.30
  -6  20  10  224.08   15.20
 -20  10   6  221.68   14.60
  -6 -20  10  201.78   14.50
  10   6  20  202.18   15.30
   6  20  10  241.38   15.60
  -6  20 -10  211.98   14.90
 -10  -6  20  209.58   15.30
 -20  10  -6  212.78   14.70
 -12   6  20    3.40    4.30
   6 -20  12   -4.40    3.80
 -20  12   6   -2.90    3.70
  -6  20  12    1.00    4.20
  12  -6  20    3.60    4.30
 -12   6  20    4.70    4.20
  -6 -20  12    1.30    3.80
 -12  -6  20    1.70    4.30
  -6  20 -12   -2.10    3.90
 -20  12  -6    4.50    3.60
  12   6  20    6.90    4.60
   6  20  12   -0.10    4.10
  -6  20  14    1.00    4.40
 -20  14   6    2.30    3.90
 -14   6  20    3.70    4.90
   6 -20  14    3.30    4.20
  -6  20  14   -4.70    4.10
 -14   6  20   -3.00    4.10
  14  -6  20    4.40    4.50
  14   6  20   -6.30    4.60
  -6  20 -14   -0.40    4.20
  -6 -20  14    2.50    3.80
 -20 -14   6   -5.30    3.80
 -20  14  -6    0.10    4.00
 -14  -6  20    1.70    4.40
 -16   6  20   49.30    8.50
 -16   6  20   39.70    6.10
  -6  20  16   50.39    8.50
 -20  16   6   46.70    7.70
  16  -6  20   63.79    9.40
   6 -20  16   46.10    6.30
 -16  -6  20   50.89    6.90
 -20  16  -6   57.39    8.00
  16   6  20   43.60    6.70
 -20 -16   6   49.10    6.30
  -6  20 -16   44.60    6.50
  -6 -20  16   49.70    8.40
  18  -6  20   18.50    5.90
 -20  18   6   17.00    4.70
   6 -20  18   24.00    6.00
  -6  20  18   26.50    5.90
  -6 -20  18   17.60    5.40
 -20 -18   6   24.00    6.00
  -6  20 -18   21.80    6.10
 -20  18  -6   21.90    5.10
 -18  -6  20   14.80    5.50
  -8  20   0 1746.93  104.89
   0   8  20 1852.71  104.99
 -20   0   8 1804.12  104.39
   0  -8  20 1756.42  104.99
   8  20   0 1705.33  104.69
  -2   8  20  142.59   10.90
  -8  20   2  134.09   10.40
   2  -8  20  140.79   10.80
   8  20  -2  109.49    9.90
 -20   2   8  125.39    9.70
  -8  20  -2  138.09   10.50
   2   8  20  149.69   10.90
  -2  -8  20  144.39   10.90
  -2   8 -20  136.89   10.40
   8  20   2  119.29   10.20
   8 -20   4  169.98   11.80
   8  20  -4  150.68   11.70
 -20   4   8  169.98   11.60
   4  -8  20  179.38   12.80
  -8  20   4  163.88   12.20
  -4   8  20  173.08   12.80
   8  20   4  167.48   12.20
  -8 -20   4  169.48   11.30
  -8  20  -4  155.68   12.00
 -20  -4   8  161.98   11.70
   4   8  20  164.98   12.40
  -4  -8  20  171.48   12.50
  -6   8  20  394.66   26.90
   8  20  -6  392.96   26.00
 -20   6   8  416.06   26.00
  -6   8  20  484.75   26.40
   6  -8  20  424.36   26.90
  -8  20   6  433.36   26.70
   8 -20   6  414.06   26.40
  -6  -8  20  419.46   26.80
  -8  20  -6  418.46   26.40
   8  20   6  437.16   26.60
  -8 -20   6  416.86   25.80
 -20  -6   8  420.66   25.90
   6   8  20  416.76   26.60
 -20   8   8    7.10    3.30
  -8   8  20    6.50    4.30
   8 -20   8    1.10    3.40
  -8   8  20    8.00    3.60
  -8  20   8    4.80    3.90
   8  -8  20    3.60    4.10
  -8  20  -8    4.30    3.50
  -8 -20   8    3.20    3.20
 -20  -8   8    7.60    4.00
  -8  -8  20    0.70    3.80
   8   8  20    2.90    4.10
 -20   8  -8    4.40    3.50
 -10   8  20   49.99    7.90
  10  -8  20   41.10    5.90
 -10   8  20   40.60    6.80
  -8  20  10   36.90    5.70
   8 -20  10   48.30    7.00
 -20  10   8   43.40    6.50
  10   8  20   44.40    6.00
  -8  20 -10   53.69    6.80
 -20  10  -8   48.30    6.70
 -10  -8  20   61.59    7.90
  -8 -20  10   40.20    6.70
  -8  20  12  144.89   10.80
   8 -20  12  125.69   10.50
  12  -8  20  127.29   11.40
 -20  12   8  119.39   10.00
 -12   8  20  103.69   10.80
 -12  -8  20  116.89   10.80
 -20 -12   8  106.29   10.10
  -8  20 -12  138.79   10.40
  -8 -20  12  114.39   10.40
  12   8  20  112.39   11.30
 -20  12  -8  128.39   10.30
   8 -20  14   52.99    8.40
  14  -8  20   66.69    9.20
 -14   8  20   55.79    8.40
  -8  20  14   59.69    8.40
 -20  14   8   66.99    7.80
 -14   8  20   73.09    7.90
  -8  20 -14   59.19    8.10
 -20 -14   8   53.29    8.20
 -20  14  -8   60.99    7.80
 -14  -8  20   52.69    8.60
  -8 -20  14   66.09    8.30
  14   8  20   50.69    7.00
  16  -8  20   15.70    5.40
   8 -20  16   12.20    5.00
  -8  20  16   18.20    5.50
 -20  16   8   14.30    4.60
  -8  20  16   19.40    5.10
 -16   8  20   20.90    5.70
  -8  20 -16   18.40    5.20
  -8 -20  16   10.30    4.80
 -20  16  -8   17.90    4.90
 -16  -8  20    3.10    4.80
 -20 -16   8    8.10    4.90
  -8  20  18   54.59    8.80
  18  -8  20   52.89    7.40
 -20  18   8   52.39    8.30
   8 -20  18   55.29    7.50
 -18   8  20   60.39    9.50
  -8  20  18   42.90   10.00
 -20 -18   8   47.50    6.90
  -8 -20  18   46.40    6.60
 -18  -8  20   49.30    7.00
 -20  18  -8   48.80    8.50
  -8  20 -18   49.30    7.10
 -20   0  10   10.40    3.60
 -10  20   0    8.90    3.80
   0  10  20   10.90    4.10
   0 -10  20    7.10    3.90
   2 -10  20    1.10    3.90
  -2  10  20    1.50    3.90
 -10  20   2    1.40    3.40
 -20   2  10    3.20    3.30
   2  10  20    1.80    3.80
  -2 -10  20   -1.10    3.50
  -2  10 -20   -1.20    4.30
 -10  20  -2   -0.60    3.30
 -20  -2  10   -0.30    3.60
 -20   4  10   68.89    7.40
  -4  10  20   85.89    7.80
   4 -10  20   71.49    8.60
 -10  20   4   67.09    7.80
  -4  10  20   70.79    8.90
  -4 -10  20   67.69    8.40
  -4  10 -20   79.39    8.00
 -20  -4  10   83.49    7.60
 -10  20  -4   76.39    7.90
   4  10  20   78.99    8.40
 -10 -20   4   73.69    7.10
  -6  10  20   87.59   10.30
  -6  10  20  132.59    9.50
   6 -10  20  106.59   10.10
 -20   6  10  108.99    8.90
 -10  20   6  118.39    9.60
  10 -20   6   98.79    9.10
 -10  20  -6  112.49    9.30
   6  10  20   92.49    9.70
  -6  10 -20  110.69    9.30
 -10 -20   6  110.19    8.80
  -6 -10  20   91.49    9.70
   8 -10  20  353.16   23.00
  -8  10  20  366.86   22.20
 -10  20   8  358.96   22.50
 -20   8  10  348.57   21.90
  10 -20   8  356.16   22.30
  -8  10  20  319.07   22.80
 -10 -20   8  349.47   22.00
  -8 -10  20  337.07   22.60
   8  10  20  334.17   22.40
  -8  10 -20  338.37   22.10
 -10  20  -8  341.27   22.20
 -20   8 -10  350.16   22.30
  10 -20  10  152.18   11.90
  10 -10  20  149.99   12.60
 -20  10  10  153.78   11.20
 -10  10  20  120.49   12.20
 -10  20  10  162.98   11.90
 -10 -10  20  136.59   12.20
 -10  10 -20  158.28   11.50
 -20  10 -10  144.09   11.50
  10  10  20  147.49   12.30
 -10  20 -10  152.68   11.60
 -10 -20  10  147.09   11.40
 -10  20  12   69.89    8.70
  12 -10  20   96.79   10.20
 -20  12  10   77.09    7.90
 -12  10  20   83.19    8.40
 -12  10  20   80.99    9.40
  10 -20  12   90.89    9.20
 -12  10 -20   81.99    8.50
 -12 -10  20   87.89    9.50
 -10  20 -12   74.59    8.60
 -10 -20  12   73.19    8.80
 -20  12 -10   77.79    8.60
  12  10  20   75.89    9.50
 -20 -12  10   96.19    9.30
 -10  20  14    5.70    4.30
 -14  10  20   -0.70    4.50
 -14  10  20    2.90    4.50
  10 -20  14    5.30    4.30
  14 -10  20    2.60    5.00
 -20  14  10    1.50    4.00
 -20  14 -10    1.30    4.20
  14  10  20    5.20    5.10
 -14 -10  20    6.30    4.70
 -10 -20  14    1.20    4.30
 -10  20 -14    0.50    4.30
 -20 -14  10    0.30    4.40
 -14  10 -20    3.90    4.20
 -10  20  16    2.10    4.70
  16 -10  20    4.30    5.30
 -16  10  20    3.80    4.80
 -20  16  10   -2.30    4.10
  10 -20  16    3.60    4.60
 -10  20 -16   -0.40    4.50
 -16 -10  20    4.10    4.80
 -20  16 -10    6.00    4.70
 -10 -20  16   -0.30    4.80
 -16  10 -20   -2.70    4.40
 -20 -16  10    2.20    4.80
 -20  18  10   98.79    9.90
 -18  10  20   92.79   10.70
  18 -10  20   82.09   11.80
 -10  20  18   66.69   11.70
  10 -20  18   76.19   11.00
 -20 -18  10   85.99   11.30
 -18  10 -20   78.69    9.90
 -10 -20  18   70.39   10.50
 -18 -10  20   78.69   11.10
 -20  18 -10   84.59    9.90
 -10  20 -18   85.19   10.50
   0  12  20  125.09   11.20
 -20   0  12  160.58   10.70
 -12  20   0  144.69   11.00
   0 -12  20  122.49   11.20
   2 -12  20   95.49    9.30
 -12  20   2   89.39    8.60
  -2  12  20  106.69    9.40
 -20   2  12   82.19    8.30
  -2  12  20   72.99    8.70
   2  12  20   96.19    9.20
  -2 -12  20   92.89    8.90
 -12  20  -2   80.89    8.50
   4 -12  20    2.60    4.20
  -4  12  20   10.00    4.00
  -4  12  20    1.30    4.50
 -12  20   4    7.40    3.80
 -20   4  12    9.30    3.80
 -12  20  -4   10.40    3.90
  -4 -12  20    2.10    3.70
   4  12  20    4.00    4.20
  -4  12 -20   12.40    4.50
 -12 -20   4    5.30    3.60
   6 -12  20   61.59    8.70
  -6  12  20   43.50    7.30
 -20   6  12   52.69    6.70
 -12  20   6   64.79    7.60
  -6  12  20   66.19    9.10
 -12  20  -6   52.79    7.50
   6  12  20   50.89    8.40
 -12 -20   6   62.99    7.10
  -6 -12  20   68.69    8.30
  -6  12 -20   66.69    7.90
 -12  20   8  950.80   56.59
  -8  12  20 1078.39   56.59
 -20   8  12  961.20   56.09
  -8  12  20  836.82   56.69
  12 -20   8  925.31   56.49
   8 -12  20  934.11   56.89
  -8  12 -20  927.11   56.29
 -20   8 -12  926.11   56.49
 -12  20  -8  970.90   56.59
  -8 -12  20  888.01   56.69
 -12 -20   8  920.01   56.09
  12 -20  10    7.80    4.00
 -20  10  12    8.40    3.90
 -12  20  10    3.80    4.20
 -10  12  20   -0.90    4.00
 -10  12  20    1.80    4.60
  10 -12  20    5.00    4.50
 -20  10 -12    9.00    4.10
 -12  20 -10    8.40    3.90
 -10  12 -20   15.90    4.40
 -10 -12  20    4.00    4.30
 -20 -10  12    0.10    4.00
 -12 -20  10    0.10    4.80
 -12  12  20   10.90    4.40
 -12  12  20    2.80    4.60
  12 -20  12    4.90    4.40
 -12  20  12    7.40    4.40
 -20  12  12    5.60    4.10
  12 -12  20    8.40    5.00
 -12  20 -12    5.60    4.30
 -12 -12  20   10.00    4.50
 -12 -20  12    1.50    4.40
 -20  12 -12    1.60    4.20
 -12  12 -20    5.80    4.40
 -20 -12  12    4.20    4.40
 -12  20  14   35.10    5.70
  12 -20  14   28.40    5.70
  14 -12  20   29.90    6.00
 -14  12  20   25.60    5.60
 -14  12  20   42.30    5.90
 -20  14  12   33.70    5.50
 -12  20 -14   36.10    5.90
 -14  12 -20   33.90    5.60
 -20  14 -12   32.10    5.50
 -12 -20  14   37.60    5.90
 -20 -14  12   24.70    5.60
 -14 -12  20   29.20    5.90
 -20  16  12   13.10    5.00
 -16  12  20    8.90    5.10
  16 -12  20   19.30    6.00
  12 -20  16   23.10    5.70
 -12  20  16    9.90    5.10
 -16  12 -20   17.60    5.20
 -16 -12  20   25.20    5.80
 -12  20 -16   10.10    5.30
 -20 -16  12   28.90    5.90
 -12 -20  16   32.30    6.00
 -20  16 -12   17.40    5.40
 -18  12  20   31.40    6.10
 -12  20  18    7.50    6.20
 -12  20  18   30.20    6.10
  18 -12  20   24.70    6.60
  12 -20  18   18.40    6.40
 -20  18  12   25.10    5.70
 -18  12 -20   15.30    5.50
 -12 -20  18   12.30    5.90
 -18 -12  20   10.10    5.80
 -20 -18  12   22.50    6.20
 -20  18 -12   21.60    5.90
 -12  20 -18   20.00    6.00
   0 -14  20  466.35   28.80
   0  14  20  440.86   28.40
 -14  20   0  449.06   28.40
   2 -14  20  121.09   10.60
 -20   2  14  109.59   10.10
  -2  14  20  124.09   10.60
 -14  20   2  118.49   10.00
  -2  14  20  107.29   10.40
  -2 -14  20  121.09   10.60
   2  14  20  117.49   10.80
 -14  20  -2  113.79   10.00
  -4  14  20   28.20    5.50
   4 -14  20   26.20    5.60
  -4  14  20   25.70    5.10
 -14  20   4   29.80    5.10
 -20   4  14   29.90    5.00
  -4  14 -20   33.90    5.70
   4  14  20   22.10    6.10
 -14 -20   4   30.40    4.60
  -4 -14  20   34.40    5.50
 -14  20  -4   22.80    4.80
 -14  20   6    0.50    3.80
  -6  14  20   10.40    5.00
   6 -14  20    4.10    4.60
  20  -6  14   -1.40    4.10
 -20   6  14    1.80    3.90
  -6  14  20    1.80    4.10
  -6  14 -20    7.60    4.60
  -6 -14  20    2.10    4.00
 -14 -20   6    5.60    4.10
 -14  20  -6    1.30    3.90
   8 -14  20   -1.70    4.40
 -20   8  14    0.20    3.80
  -8  14  20    9.10    4.50
  -8  14  20   -5.50    4.80
 -14  20   8    4.10    4.00
  20  -8  14    5.40    4.30
 -20  -8  14    0.70    4.10
 -20   8 -14    1.80    3.80
  -8 -14  20    1.40    4.30
  -8  14 -20    3.10    4.50
 -14 -20   8    7.90    4.30
 -14  20  -8    1.90    3.90
  10 -14  20  151.48   13.20
 -10  14  20  149.19   13.30
  14 -20  10  167.98   12.70
  20 -10  14  149.99   13.10
 -20  10  14  154.18   11.90
 -14  20  10  154.58   12.50
 -10  14  20  151.28   12.20
 -14  20 -10  147.79   12.30
 -10 -14  20  148.99   12.80
 -20  10 -14  163.88   12.50
 -10  14 -20  154.08   12.40
 -20 -10  14  140.29   12.70
 -14 -20  10  169.58   12.70
  20 -12  14  244.88   18.90
 -14  20  12  249.97   18.20
 -12  14  20  241.78   18.60
  14 -20  12  269.07   18.80
 -12  14  20  273.47   18.00
 -20  12  14  241.18   17.70
  12 -14  20  268.17   19.00
 -14  20 -12  249.08   18.10
 -20  12 -14  260.97   18.20
 -20 -12  14  273.07   18.80
 -12 -14  20  268.57   18.70
 -12  14 -20  260.77   18.10
 -14 -20  12  277.07   18.30
 -14  20  14   75.69    9.30
  14 -20  14   76.09   10.40
 -14  14  20   64.99    9.10
 -20  14  14   62.19    8.90
  14 -14  20   64.79    8.50
 -14  14  20   69.69   10.10
 -20 -14  14   58.29    7.70
 -14 -14  20   61.89   10.50
 -14  14 -20   68.59    9.20
 -14  20 -14   72.09    9.30
 -20  14 -14   75.59    9.20
 -14 -20  14   72.99    9.90
  14 -20  16  297.87   21.70
 -14  20  16  321.97   21.20
 -16  14  20  320.07   20.80
  16 -14  20  303.87   22.20
 -20  16  14  324.67   20.90
 -14 -20  16  292.47   21.30
 -14  20 -16  288.77   20.80
 -16  14 -20  291.87   20.80
 -20 -16  14  293.27   21.40
 -16 -14  20  298.97   21.50
 -20  18  14   -1.50    5.30
  14 -20  18    9.80    6.20
  18 -14  20   -1.60    5.90
 -14  20  18   -6.40    5.20
 -18  14  20   -0.60    5.40
 -20 -18  14   12.30    6.40
 -18  14 -20   -3.90    5.20
 -14 -20  18   -5.80    5.70
 -14  20 -18    4.60    5.60
 -18 -14  20    2.00    5.90
 -20  18 -14   -2.30    5.20
   0 -16  20    1.60    4.10
 -16  20   0    3.50    4.00
   2 -16  20  133.79   11.30
 -16  20   2  110.49   10.10
  -2  16  20  104.29   10.70
  -2  16  20  111.49   11.00
  20  -2  16  115.79   11.30
  -2 -16  20  113.79   11.00
 -16  20  -2  106.29   10.10
  -4  16  20  267.37   21.60
 -16  20   4  338.27   21.40
  20  -4  16  331.47   22.10
  -4  16  20  363.66   21.70
   4 -16  20  310.77   21.80
 -20   4  16  331.47   21.10
 -16 -20   4  322.77   21.00
  -4  16 -20  337.17   21.80
 -16  20  -4  321.27   21.40
  -4 -16  20  308.77   21.70
 -16  20   6  168.58   13.20
  -6  16  20  147.09   14.50
 -20   6  16  165.98   13.00
  -6  16  20  166.28   13.50
   6 -16  20  180.48   14.20
  20  -6  16  182.98   14.20
 -16 -20   6  181.38   13.60
 -16  20  -6  163.78   13.20
  -6 -16  20  165.68   13.50
  -6  16 -20  171.38   13.70
 -20  -6  16  171.28   13.60
  20  -8  16  167.98   14.70
   8 -16  20  179.68   14.90
 -20   8  16  198.38   13.70
 -16  20   8  184.58   13.80
  -8  16  20  210.08   14.30
 -20  -8  16  165.88   14.30
  -8 -16  20  168.28   14.20
 -16  20  -8  158.28   13.70
 -16 -20   8  179.78   14.60
  -8  16 -20  193.98   14.20
  20 -10  16    0.90    5.10
  10 -16  20   -6.30    5.20
 -20  10  16    2.70    4.30
 -10  16  20    5.10    5.50
 -16  20  10    1.20    4.40
 -10  16  20   -1.00    4.50
 -16 -20  10    3.50    5.10
 -10 -16  20   -2.60    4.90
 -20 -10  16    4.80    4.90
 -10  16 -20    7.80    4.90
 -20  10 -16    5.60    4.70
 -16  20 -10   -3.50    4.50
  12 -16  20  329.07   24.10
 -20  12  16  356.96   22.70
  16 -20  12  345.67   23.60
 -12  16  20  368.56   23.20
 -16  20  12  369.96   23.30
  20 -12  16  332.47   24.00
 -12  16 -20  357.56   23.20
 -16  20 -12  336.47   23.20
 -12 -16  20  331.67   23.60
 -20  12 -16  358.26   23.20
 -16 -20  12  337.87   23.30
 -20 -12  16  338.17   23.60
  16 -20  14   11.80    5.50
 -16  20  14   12.90    5.30
  20 -14  16    7.90    5.70
 -14  16  20    9.60    5.30
 -20  14  16    7.10    5.00
 -14  16  20    9.60    5.40
  14 -16  20    6.80    5.90
 -16 -20  14   13.10    5.70
 -16  20 -14    5.40    5.10
 -14  16 -20    4.50    5.20
 -20 -14  16    0.50    5.40
 -14 -16  20    4.60    5.50
 -20  14 -16    8.90    6.90
 -16  16  20    5.10    5.60
  16 -16  20   13.90    6.50
  16 -20  16    3.90    6.10
 -16  20  16   16.50    5.50
 -20  16  16   11.70    5.30
  20 -16  16    9.70    6.20
 -20 -16  16   11.50    6.00
 -16 -20  16   14.10    6.00
 -16  16 -20   12.00    5.60
 -20  16 -16    5.90    5.20
 -16 -16  20    8.70    6.00
  16 -20  18   31.00    7.70
 -16  20  18   27.60    6.30
  18 -16  20   19.50    7.50
 -20  18  16   26.80    6.20
 -16 -20  18   27.00    7.50
 -18 -16  20   37.60    7.80
 -20 -18  16   18.50    7.30
 -20  18 -16   27.20    6.40
 -18  16 -20   19.00    6.20
 -16  20 -18   26.90    6.30
   0 -18  20  135.19   12.60
  20   0  18  143.09   13.10
   0  18  20  147.69   12.70
 -18  20   0  137.09   11.70
   2 -18  20   98.79   10.90
  20  -2  18  101.19   11.50
  -2  18  20  110.99   10.90
 -18  20   2   98.99   10.00
  -2 -18  20   91.49   10.80
 -18  20  -2   96.99    9.90
 -20  -2  18  109.69   10.70
  20  -4  18   43.60    7.00
 -18  20   4   50.69    7.80
   4 -18  20   39.70    6.70
 -20  -4  18   41.40    6.40
 -18  20  -4   62.89    8.20
  -4 -18  20   41.50    6.30
   6 -18  20   73.79   10.30
  -6  18  20   82.49    9.70
 -18  20   6   66.39    9.20
  -6  18  20   62.89    8.20
 -20   6  18   68.49    9.60
  20  -6  18   69.19   10.90
 -18  20  -6   74.39    9.10
 -20  -6  18   76.99   10.10
  -6  18 -20   76.89   10.70
  -6 -18  20   78.69    9.60
 -18 -20   6   66.89   10.30
 -18  20   8   60.99    8.80
  -8  18  20   74.49    9.60
  20  -8  18   46.00    7.70
 -20   8  18   74.69    9.30
  -8  18  20   54.69    7.90
   8 -18  20   52.89    7.30
  -8 -18  20   65.79    9.60
 -20  -8  18   61.99   10.00
 -18  20  -8   48.70    8.60
  -8  18 -20   63.99   10.40
 -18 -20   8   64.39   10.60
 -20  10  18   77.59    9.40
  20 -10  18   86.99   11.50
 -18  20  10   82.69    9.80
 -10  18  20   56.89    8.50
 -10  18  20   56.39    9.30
  10 -18  20   66.29    8.50
 -10  18 -20   69.99   10.20
 -20 -10  18   66.39   10.30
 -10 -18  20   94.79   10.70
 -18 -20  10   76.69   10.90
 -20  10 -18   86.69    9.60
 -18  20 -10   62.29    9.60
  12 -18  20   12.70    6.30
  20 -12  18   17.60    6.20
 -20  12  18   13.90    5.30
 -12  18  20    8.30    6.10
 -12  18  20   13.00    5.50
 -18 -20  12   23.50    6.20
 -20 -12  18   19.00    6.10
 -12  18 -20   11.50    5.80
 -12 -18  20   23.10    6.50
  20 -14  18    1.40    5.80
  14 -18  20   -3.10    6.00
 -18  20  14    4.20    5.20
 -14  18  20   -1.00    5.80
 -14  18  20    9.40    6.30
 -20  14  18   -0.70    5.00
 -14  18 -20    6.30    5.50
 -18 -20  14    2.00    6.30
 -18  20 -14    4.20    5.40
 -20 -14  18    4.20    5.80
 -14 -18  20  -10.80    5.30
  18 -20  16  796.62   48.10
 -20  16  18  717.23   47.60
 -18  20  16  775.62   47.10
  20 -16  18  808.72   48.40
  16 -18  20  800.82   48.40
 -16  18  20  796.92   47.10
 -16  18  20  647.54   47.40
 -16  18 -20  750.72   47.10
 -18 -20  16  761.22   47.60
 -16 -18  20  769.92   47.80
 -20 -16  18  751.42   47.80
 -20  16 -18  785.12   47.20
 -18  20 -16  742.93   47.10
  20 -18  18   18.20    7.60
  18 -20  18    5.80    7.20
 -20  18  18    1.90    6.00
 -18  18  20    8.50    6.20
  18 -18  20    2.60    7.50
 -18  20  18    8.80    6.00
 -18 -20  18    1.20    7.40
 -18  20 -18    1.90    5.60
 -18  18 -20    3.60    5.60
 -20  18 -18    5.90    5.60
 -18 -18  20    8.20    7.10
 -20 -18  18    8.90    7.60
 -20   0  20   43.00    6.80
 -20  20   0   42.90    6.40
   0 -20  20   49.70    7.30
   0  20  20   45.10    7.20
  20   0  20   51.69    7.60
   2 -20  20  146.99   13.50
 -20   2  20  134.09   13.10
  -2  20  20  125.79   13.10
 -20  20   2  128.09   12.10
  20  -2  20  159.58   14.30
 -20  20  -2  150.98   12.30
 -20  -2  20  151.78   13.50
  -2 -20  20  146.59   13.30
  20  -4  20   10.50    6.00
   4 -20  20    4.00    5.40
 -20  20   4    4.30    4.90
  -4  20  20    9.80    5.50
  -4 -20  20    6.50    5.50
 -20  20  -4    1.30    4.80
 -20  -4  20   10.30    5.60
  20  -6  20   -6.10    5.90
 -20  20   6    4.60    6.60
   6 -20  20    8.20    5.60
  -6  20  20   13.70    5.60
  -6  20 -20    5.70    6.90
  -6 -20  20   -1.20    5.30
 -20  -6  20    2.10    5.50
  20  -8  20    2.20    6.00
   8 -20  20    9.10    6.10
  -8  20  20   16.90    6.00
 -20  20   8   13.90    5.60
  -8 -20  20    3.40    5.30
  -8  20 -20   11.30    6.40
 -20  20  -8    3.50    5.00
 -20  -8  20    6.10    5.50
 -20 -20   8   15.60    6.40
  10 -20  20   38.50    7.40
  20 -10  20   38.40    7.60
 -20  20  10   31.90    6.10
 -20  10  20   28.80    7.00
 -20  20 -10   25.80    5.90
 -20  10 -20   38.20    6.50
 -10 -20  20   29.60    6.60
 -10  20 -20   28.90    6.70
 -20 -20  10   22.60    7.20
 -20 -10  20   32.90    6.80
  20 -12  20   79.39    9.80
  12 -20  20   76.39   12.50
 -20  12  20   70.19    8.80
 -12  20  20   62.49   10.10
 -20  20  12   71.89   10.00
 -12 -20  20   67.69   11.70
 -12  20 -20   86.49   11.30
 -20  20 -12   63.49    9.80
 -20 -12  20   77.59   12.10
 -20  12 -20   64.99   10.00
 -20 -20  12   63.29    8.90
  20 -14  20  161.98   17.20
 -14  20  20  109.69   16.60
  14 -20  20  155.78   16.60
 -20  14  20  175.28   14.70
 -14  20  20  184.58   14.40
 -20  20  14  172.18   14.00
 -14 -20  20  154.78   15.80
 -14  20 -20  158.38   14.30
 -20  20 -14  160.58   14.00
 -20 -14  20  142.19   15.60
 -20  14 -20  150.88   13.90
 -20 -20  14  140.09   16.10
  20 -16  20   22.20    7.90
 -16  20  20   10.50    7.80
  16 -20  20   16.10    8.10
 -20  16  20   33.80    7.20
 -16  20  20   21.80    6.50
 -20  20  16   25.20    6.40
 -16 -20  20   23.70    8.10
 -16  20 -20   29.80    6.70
 -20  20 -16   27.90    6.50
 -20 -16  20   23.60    7.70
 -20  16 -20   31.20    6.70
 -20 -20  16   39.20    8.40
 -18  20  20    4.90    6.40
 -18  20  20  -10.30    8.50
  18 -20  20   -0.40   11.70
 -20  18  20   -2.70    6.50
 -20  20  18    9.70    6.50
 -20  20 -18   -4.50    5.70
 -18 -20  20    0.30    8.00
 -18  20 -20    6.10    6.20
 -20 -20  18    7.00    8.60
 -20 -18  20    6.10    7.90
 -20  18 -20    1.90    6.00
  20 -20  20    8.80    9.40
 -20  20  20   18.40    7.30
 -20  20 -20   15.50    6.70
 -21   1   1   10.30    3.10
  -1  21   1    4.80    3.50
   1  21  -1   11.00    3.50
   1  -1  21    8.20    3.90
  -1  21  -1    8.60    3.50
   1   1  21   11.60    3.90
   1  21   1   10.70    3.80
  -1  -1  21    7.00    3.90
  -1  21   3  116.29   10.50
 -21   3   1  129.49    9.90
   1 -21   3  142.19    9.70
   1  21  -3  132.79   10.40
  -3   1  21  152.58   11.40
   3  -1  21  149.69   11.10
  -1  21  -3  133.79   10.50
  -1 -21   3  132.79    9.50
   1  21   3  113.19   10.50
  -3  -1  21  153.88   11.30
 -21   3  -1  132.39   10.00
   3   1  21  139.49   11.20
   5  -1  21   66.99    8.00
  -5   1  21   69.49    8.10
   1 -21   5   61.79    6.40
  -1  21   5   57.49    7.60
 -21   5   1   60.59    6.60
   1  21  -5   64.39    7.10
   5   1  21   53.79    8.90
  -1 -21   5   66.29    6.20
   1  21   5   56.49    7.30
  -5  -1  21   64.49    8.00
  -1  21  -5   54.29    7.30
 -21   5  -1   59.29    6.70
   1 -21   7   16.80    3.70
 -21   7   1   28.80    4.10
  -7   1  21   14.50    4.40
   7  -1  21   20.70    4.80
   1  21  -7   32.80    4.50
 -21   7  -1   27.50    4.10
  -1 -21   7   22.10    3.70
  -7  -1  21   16.50    4.40
  -1  21   9  144.09   11.10
 -21   9   1  140.89   10.40
   9  -1  21  124.39   11.40
   1  21  -9  138.49   10.70
  -9   1  21  115.39   11.20
   1 -21   9  140.09   10.50
  -9  -1  21  133.69   11.40
 -21   9  -1  117.69   10.20
   9   1  21  122.09   11.50
  -1 -21   9  130.69   10.40
  -1  21  -9  140.49   10.80
   1  21   9  143.59   11.20
   1  21 -11   30.50    5.10
   1 -21  11   51.19    7.10
  11  -1  21   41.30    5.80
 -21  11   1   32.00    4.80
  -1  21  11   24.70    5.40
 -11   1  21   42.60    5.80
  -1  21 -11   33.50    5.20
  -1 -21  11   41.20    6.50
 -11  -1  21   47.00    7.60
   1  21  11   28.80    5.60
  11   1  21   39.70    5.80
 -21  11  -1   29.30    5.00
   1  21 -13    7.50    4.90
 -21  13   1    6.70    4.00
 -13   1  21   17.90    4.90
   1 -21  13   15.30    4.40
  13  -1  21   12.70    5.20
  -1  21  13    7.20    4.50
  -1  21 -13    8.30    4.70
  -1 -21  13   18.00    4.60
 -21  13  -1   10.70    4.10
   1  21  13    1.40    4.50
  13   1  21   22.40    5.20
 -13  -1  21   12.20    4.80
  15  -1  21  167.88   14.00
 -15   1  21  189.48   13.70
   1 -21  15  166.18   13.30
 -21  15   1  138.59   12.50
 -21  15  -1  133.29   12.30
  -1 -21  15  163.58   13.10
 -15  -1  21  181.08   13.70
  15   1  21  166.18   13.80
   1 -21  17   70.69   10.30
  -1  21  17   71.99    9.80
 -21  17   1   75.09    9.10
  17  -1  21   97.49   11.30
 -21  17  -1   92.19    9.30
 -21 -17   1   98.89    9.90
  17   1  21   81.59   11.00
 -17  -1  21   72.39   10.20
  -1 -21  17   72.99   10.20
   1  21  17   81.59   10.50
  -1  21  19   12.70    5.80
   1 -21  19   15.40    5.80
  19  -1  21   12.40    6.10
 -19   1  21    9.20    5.70
 -21  19   1   11.70    5.00
 -19  -1  21    8.00    5.50
  19   1  21   26.00    6.60
  -1 -21  19    5.10    5.80
   1  21  19   11.20    6.10
 -21  19  -1   17.60    5.30
 -21   1   3   54.69    6.20
   1  -3  21   57.29    7.60
  -3  21   1   63.79    7.30
  -1   3  21   56.89    7.70
   3  21  -1   61.29    6.90
  -1  -3  21   57.89    7.70
   3  21   1   73.99    7.10
  -3  21  -1   67.79    7.20
 -21  -1   3   67.99    6.30
   1   3  21   49.80    7.60
  -3  21   3   68.79    7.90
 -21   3   3   73.79    7.00
   3  -3  21   75.59    8.30
   3  21  -3   77.19    7.60
   3 -21   3   84.39    7.00
  -3 -21   3   78.09    6.60
  -3  21  -3   79.19    7.70
   3  21   3   70.79    8.00
   3   3  21   83.59    8.60
  -3  -3  21   89.39    8.40
  -5   3  21  168.08   12.90
   5  -3  21  161.08   12.70
 -21   5   3  162.18   11.60
   3  21  -5  162.38   11.90
   3 -21   5  159.38   11.40
  -3  21   5  167.08   12.30
   5   3  21  171.08   12.70
 -21   5  -3  163.78   11.80
   3  21   5  158.38   12.40
  -3 -21   5  166.88   11.40
  -3  21  -5  160.98   12.00
  -5  -3  21  182.48   12.80
   3 -21   7  571.94   36.30
   7  -3  21  625.74   37.20
  -7   3  21  563.74   37.10
  -3  21   7  628.84   37.00
   3  21  -7  607.74   36.50
 -21   7   3  615.94   36.50
  -3  21  -7  590.14   36.60
 -21   7  -3  596.84   36.60
  -3 -21   7  562.04   36.20
  -7  -3  21  587.44   37.10
   3  21   7  637.14   37.10
   7   3  21  614.24   37.10
   3  21  -9   13.80    4.20
 -21   9   3   17.30    3.90
  -3  21   9   19.10    4.40
   9  -3  21   14.40    4.70
  -9   3  21   10.60    4.40
   3 -21   9   14.50    3.90
   9   3  21   18.20    8.00
   3  21   9   20.40    4.70
  -3 -21   9    9.90    3.70
  -9  -3  21    9.90    4.50
 -21   9  -3   14.20    3.80
  -3  21  -9   17.30    4.30
 -21  11   3  129.69   10.90
  11  -3  21  142.59   12.20
 -11   3  21  154.08   12.20
   3 -21  11  149.19   11.40
  11   3  21  149.39   12.20
 -21  11  -3  135.89   11.00
  -3  21 -11  119.59   11.20
 -11  -3  21  162.88   12.20
   3 -21  13  453.05   29.50
  -3  21  13  508.05   30.10
  13  -3  21  470.25   30.10
 -21  13   3  471.95   29.30
 -13   3  21  437.16   29.80
 -13  -3  21  456.15   29.90
  -3  21 -13  461.75   29.40
 -21  13  -3  465.85   29.40
   3  21  13  487.75   30.00
  -3 -21  13  467.95   29.40
  13   3  21  477.05   30.00
 -15   3  21    0.90    4.50
   3 -21  15    3.70    4.40
 -21  15   3    2.50    4.20
  15  -3  21    5.80    4.70
  -3  21  15    3.30    4.70
 -21  15  -3    3.60    4.30
   3  21  15    2.60    5.00
  -3 -21  15    1.80    4.50
  -3  21 -15    8.10    5.00
  15   3  21   10.30    4.90
 -21 -15   3    6.80    4.40
 -15  -3  21    3.70    4.70
  17  -3  21   50.49    7.10
 -21  17   3   51.99    8.00
   3 -21  17   54.49    9.10
  -3  21 -17   51.29    7.20
   3  21  17   61.79    9.80
  -3 -21  17   33.90    6.10
 -21 -17   3   42.20    6.40
 -21  17  -3   58.79    8.00
 -17  -3  21   38.50    6.60
  17   3  21   43.20    7.30
  -3  21  19    4.30    5.10
   3 -21  19   -0.50    5.20
  19  -3  21    3.90    6.10
 -19   3  21    5.70    5.20
 -21  19   3    2.40    4.60
 -21  19  -3    4.70    4.80
  -3 -21  19   10.00    5.50
 -19  -3  21   -1.10    5.00
  19   3  21   11.80    6.00
   5  21  -1    6.10    3.50
  -5  21   1    5.00    3.70
 -21   1   5   13.90    3.20
   1  -5  21    7.00    3.80
  -1   5  21    9.20    4.10
 -21  -1   5   13.30    3.30
  -1  -5  21    6.90    3.80
   1   5  21    8.80    3.90
  -5  21  -1    7.20    3.60
   5  21   1    2.10    3.30
   3  -5  21   10.60    4.00
  -5  21   3   23.50    4.30
   5 -21   3   13.20    3.20
   5  21  -3   21.40    4.00
 -21   3   5   21.40    3.60
  -3   5  21    8.40    4.30
  -5  21  -3   16.20    4.00
  -3  -5  21   14.10    4.10
   3   5  21   12.00    4.30
 -21  -3   5   18.40    3.50
  -5 -21   3   12.00    3.00
   5 -21   5   97.29    8.00
  -5   5  21   91.19    9.40
 -21   5   5   78.69    7.70
   5  -5  21   91.69    9.20
 -21  -5   5   84.59    7.60
   5   5  21  106.29    9.20
  -5 -21   5   88.39    7.60
  -5  -5  21   98.69    9.20
 -21   5  -5   72.19    8.00
   7  -5  21   36.70    5.50
  -7   5  21   49.50    7.80
  -5  21   7   43.90    6.90
 -21   7   5   45.20    6.00
   5  21  -7   36.30    5.00
   5 -21   7   41.80    6.20
 -21   7  -5   35.50    6.00
  -7  -5  21   53.89    7.80
   5  21   7   31.50    5.10
  -5 -21   7   42.50    6.10
   7   5  21   39.60    5.60
  -5  21  -7   33.90    5.00
 -21   9   5   49.20    6.50
   5  21  -9   63.39    7.10
   5 -21   9   56.49    6.90
  -9   5  21   47.10    8.00
  -5  21   9   51.49    7.40
   9  -5  21   40.70    6.10
  -9  -5  21   43.30    6.10
  -5 -21   9   41.10    6.90
 -21   9  -5   45.70    6.60
  -5  21  -9   58.99    7.30
   5  21   9   52.69    7.70
   9   5  21   49.00    8.20
  -5  21  11  828.42   46.10
   5 -21  11  750.22   45.60
 -11   5  21  680.83   45.90
  11  -5  21  752.22   46.10
 -21  11   5  777.52   45.50
 -11  -5  21  724.83   46.00
  11   5  21  765.02   46.10
  -5 -21  11  663.83   46.00
 -21  11  -5  778.92   45.70
  -5  21 -11  789.52   45.70
 -13   5  21   14.00    4.90
 -21  13   5   23.00    4.70
 -13   5  21   24.60    5.90
  13  -5  21   25.10    5.50
  -5  21  13   19.70    5.00
   5 -21  13   22.30    5.00
  -5 -21  13   20.90    4.80
  -5  21 -13   19.70    5.10
   5  21  13   21.50    5.30
 -21  13  -5   16.00    4.30
 -13  -5  21   19.50    4.90
  13   5  21   24.00    5.50
 -15   5  21  115.79   11.80
  -5  21  15  129.59   11.80
   5 -21  15  132.19   11.60
  15  -5  21  130.59   12.20
 -21  15   5  125.19   10.80
  -5  21 -15  138.59   11.70
  15   5  21  130.09   12.20
  -5 -21  15  100.39   11.10
 -21  15  -5  133.39   11.00
 -15  -5  21  127.39   11.70
 -21 -15   5  119.89   11.20
  17  -5  21   16.80    6.10
 -21  17   5   21.40    5.10
 -17   5  21   17.00    5.60
   5 -21  17   14.00    5.50
  -5  21  17   15.50    5.50
  17   5  21   10.70    5.70
  -5  21 -17   16.80    6.00
 -21 -17   5   20.90    5.70
  -5 -21  17   11.20    5.00
 -17  -5  21   23.60    5.90
 -21  17  -5   14.50    4.80
  -5  21  19    8.10    5.50
  19  -5  21    2.40    5.80
   5 -21  19    7.30    5.70
 -19   5  21    6.00    5.30
 -21  19   5    1.90    4.30
 -19  -5  21    5.70    5.70
 -21 -19   5   -3.20    9.60
  -5 -21  19    2.80    5.00
 -21   1   7  113.39    8.70
   1  -7  21  100.29    9.80
  -7  21   1  115.29    9.50
   1   7  21   86.99    9.80
 -21  -1   7  117.89    8.70
  -7  21  -1  125.29    9.50
 -21   3   7   69.89    6.90
  -3   7  21   76.29    8.90
   7  21  -3   56.59    7.00
  -7  21   3   68.59    7.70
   3  -7  21   82.79    8.50
   3   7  21   81.39    8.50
   7  21   3   66.19    7.30
 -21  -3   7   73.89    6.90
  -7  21  -3   66.19    7.60
  -3  -7  21   75.39    8.40
   7 -21   5    2.60    3.20
   5  -7  21   -3.60    3.60
  -5   7  21    9.70    5.30
  -7  21   5    1.30    3.60
   7  21  -5    7.50    3.40
 -21   5   7   -1.90    3.10
  -5  -7  21   -1.20    3.50
   5   7  21    3.90    4.10
  -7 -21   5   -0.10    3.20
   7  21   5    2.40    3.70
 -21  -5   7    4.20    3.60
  -7  21  -5   -2.00    3.40
   7 -21   7   14.30    3.70
   7  -7  21    9.50    4.20
 -21   7   7   14.90    3.70
  -7   7  21   15.90    4.90
  -7  21   7   13.40    4.30
   7  21  -7   13.30    3.90
   7   7  21   15.30    4.60
 -21  -7   7   16.40    4.60
   7  21   7   11.50    4.40
  -7  21  -7   14.00    3.80
  -7  -7  21   17.10    4.60
 -21   7  -7   19.00    4.00
  -7 -21   7   15.90    3.70
  -7  21   9  174.98   14.50
  -9   7  21  214.38   15.40
 -21   9   7  204.88   14.10
  -9   7  21  178.78   14.10
   7 -21   9  212.98   14.40
   9  -7  21  213.88   15.30
  -9  -7  21  227.08   15.20
   7  21   9  187.58   14.70
  -7 -21   9  206.58   14.20
 -21  -9   7  214.78   14.20
   9   7  21  218.58   15.20
  -7  21  -9  194.78   14.40
 -21   9  -7  203.98   14.30
 -21  11   7  194.28   13.60
 -11   7  21  177.98   14.40
 -11   7  21  179.68   13.60
   7 -21  11  199.38   13.80
  -7  21  11  181.68   14.10
  11  -7  21  198.18   14.70
  -7  21 -11  181.88   13.90
  11   7  21  190.78   14.70
 -21  11  -7  185.78   13.60
 -11  -7  21  196.78   14.40
 -13   7  21   33.90    5.80
  13  -7  21   38.90    6.40
 -21  13   7   45.80    7.10
   7 -21  13   38.50    5.60
  -7  21  13   53.59    8.00
 -13  -7  21   60.89    8.40
  13   7  21   49.99    6.60
  -7 -21  13   42.20    5.90
  -7  21 -13   46.40    7.80
 -21  13  -7   52.59    7.40
 -21 -13   7   46.60    7.50
  15  -7  21  216.88   16.20
 -15   7  21  200.28   15.70
  -7  21  15  213.98   15.60
 -15   7  21  186.68   15.50
 -21  15   7  200.18   14.80
   7 -21  15  211.28   15.70
  15   7  21  195.58   16.10
  -7  21 -15  188.18   15.40
 -15  -7  21  211.78   15.90
 -21 -15   7  231.68   15.40
 -21  15  -7  213.38   15.20
  -7 -21  15  207.48   15.50
  17  -7  21  101.29   12.10
   7 -21  17   93.39   11.40
 -17   7  21   73.59   10.70
  -7  21  17  119.69   11.00
 -21  17   7  111.69    9.90
 -21 -17   7   95.89   11.20
  17   7  21  108.99   12.10
 -21  17  -7  118.69   10.60
 -17  -7  21   84.69   11.30
  -7  21 -17  101.59   11.40
  -7 -21  17   94.19   11.00
  -7  21  19   12.70    5.80
 -19   7  21    8.60    5.50
   7 -21  19    4.30    5.50
  19  -7  21   17.20    6.40
 -21  19  -7    4.40    5.00
 -19  -7  21   14.90    5.70
  -7 -21  19    7.00    5.50
 -21 -19   7   13.80    6.30
  -7  21 -19    9.90    6.70
  -9  21   1  116.89   11.30
   1  -9  21  164.48   11.90
 -21   1   9  137.59   10.80
  -1   9  21  174.68   12.10
  -1  -9  21  164.68   12.00
 -21  -1   9  138.99   10.90
   1   9  21  172.08   12.20
 -21   3   9   38.70    6.00
  -3   9  21   50.29    6.30
   3  -9  21   47.70    7.80
  -9  21   3   47.40    6.80
  -3   9 -21   45.50    5.70
   3   9  21   56.59    7.70
  -3  -9  21   45.80    7.50
 -21  -3   9   54.99    8.40
  -9  21  -3   39.00    5.40
  -9  21   5   32.00    4.90
 -21   5   9   35.50    5.80
   9 -21   5   24.60    4.40
   5  -9  21   23.90    5.20
  -9 -21   5   31.80    4.40
  -5   9 -21   34.70    4.80
   5   9  21   30.40    5.10
  -5  -9  21   23.40    4.70
  -9  21  -5   33.60    4.90
 -21  -5   9   39.90    5.00
  -7   9  21   39.00    5.50
  -7   9  21   50.79    8.50
 -21   7   9   39.60    6.60
   9 -21   7   56.39    7.20
   7  -9  21   44.00    6.20
  -9  21   7   42.80    7.30
  -9  21  -7   45.30    7.10
  -7  -9  21   54.89    7.80
 -21   7  -9   54.79    7.00
  -9 -21   7   57.69    6.70
   7   9  21   49.50    8.20
  -9   9  21   73.19   10.10
   9  -9  21   85.19    9.90
  -9  21   9   81.59    9.00
   9 -21   9   92.39    8.80
  -9   9  21   88.89    8.60
 -21   9  -9   79.89    8.40
  -9 -21   9   94.49    8.50
  -9  21  -9   85.39    8.70
  -9  -9  21   83.89    9.40
   9   9  21   80.59    9.80
 -11   9  21  107.99   11.00
  11  -9  21  106.19   11.10
  -9  21  11  103.19   10.10
   9 -21  11  116.69   10.20
 -11   9  21  104.99    9.90
 -21  11   9  108.49    9.50
 -21  11  -9  113.09    9.80
  -9  21 -11  111.79   10.10
  11   9  21   97.19   11.20
 -11  -9  21  120.39   10.90
  -9 -21  11  123.49   11.20
  -9  21  13  365.46   23.10
   9 -21  13  325.27   22.90
 -21  13   9  341.97   22.40
 -13   9  21  384.66   22.80
  13  -9  21  369.36   23.70
 -13   9  21  335.07   23.30
  -9 -21  13  342.17   22.70
  13   9  21  330.27   23.20
 -21  13  -9  346.67   22.80
 -21 -13   9  353.36   22.80
  -9  21 -13  338.37   22.70
 -13  -9  21  340.27   23.30
 -21  15   9   -1.40    4.20
   9 -21  15   -0.30    4.50
  -9  21  15    0.70    4.70
 -15   9  21    7.10    5.10
  15  -9  21   -1.70    4.70
 -15   9  21    5.90    4.60
 -15  -9  21    0.50    4.90
  15   9  21   11.90    5.90
  -9  21 -15    2.70    4.60
  -9 -21  15    2.80    4.70
 -21  15  -9    4.80    4.30
 -21 -15   9    0.40    4.90
 -17   9  21   23.60    5.50
 -21  17   9   22.60    5.50
 -17   9  21   33.00    6.10
  17  -9  21   29.10    6.70
   9 -21  17   23.40    6.20
  -9  21  17   26.80    6.00
  -9 -21  17   20.50    5.90
 -21  17  -9   23.90    5.70
 -17   9 -21   24.60    5.70
  -9  21 -17   25.10    5.80
 -21 -17   9   24.40    6.20
 -17  -9  21   23.90    6.00
  -9  21  19   52.39   10.70
  19  -9  21   73.89    9.50
 -19   9  21   88.49   12.60
   9 -21  19   79.19   11.80
 -21  19   9   71.69    9.80
 -19   9  21   80.39   11.30
 -21  19  -9   76.69   10.00
  -9 -21  19   93.69   11.40
 -21 -19   9  114.89   12.80
  -9  21 -19   81.59   11.50
 -19  -9  21  102.69   11.80
 -21   1  11   31.80    4.90
   1 -11  21   33.20    5.20
  -1  11  21   35.20    5.50
 -11  21   1   24.90    4.80
   1  11  21   35.10    5.30
  -1 -11  21   46.70    7.40
 -11  21  -1   24.70    4.80
  -3  11  21   76.09    9.20
   3 -11  21   75.79    9.00
 -11  21   3   71.89    7.90
 -21   3  11   72.19    7.60
  -3  11 -21   69.59    9.40
   3  11  21   74.59    8.80
  -3 -11  21   76.19    8.80
 -11  21  -3   77.49    8.10
   5 -11  21    7.30    4.60
  -5  11  21   17.50    4.40
 -11  21   5    9.40    4.10
 -21   5  11   12.90    3.90
  -5  11 -21   14.00    4.50
 -11  21  -5    9.80    4.00
 -11 -21   5   11.60    3.90
   5  11  21    8.80    4.70
  -5 -11  21    9.60    4.40
 -21   7  11   12.70    4.10
 -11  21   7   16.20    4.60
  -7  11  21   20.70    4.60
  -7  11  21   21.20    5.50
   7 -11  21   20.70    5.20
  11 -21   7   22.30    4.30
 -11  21  -7   17.90    4.40
  -7 -11  21   22.90    4.80
   7  11  21   19.00    5.30
 -21   7 -11   23.30    4.60
 -11 -21   7   25.30    4.40
  -7  11 -21   20.40    4.60
  -9  11  21   31.40    5.70
 -11  21   9   33.60    5.30
  11 -21   9   29.20    5.10
 -21   9  11   33.00    4.80
   9 -11  21   31.00    5.60
  -9  11  21   33.70    5.20
   9  11  21   19.30    5.60
 -21   9 -11   27.80    4.90
  -9 -11  21   29.10    5.30
 -11 -21   9   36.20    5.00
 -11  21  -9   32.50    5.10
  -9  11 -21   30.70    5.00
  11 -11  21  177.18   14.10
 -21  11  11  158.58   12.60
 -11  11  21  168.68   13.10
  11 -21  11  175.68   13.40
 -11  11  21  179.08   14.00
 -11  21  11  160.08   13.30
 -11  11 -21  175.38   13.00
 -21 -11  11  180.18   13.30
  11  11  21  140.69   13.50
 -11  21 -11  173.48   13.10
 -11 -21  11  175.18   13.30
 -11 -11  21  186.48   13.90
 -21  11 -11  165.68   13.10
 -13  11  21    9.40    4.70
  13 -11  21    4.70    5.20
 -11  21  13   11.10    4.70
 -13  11  21    6.40    4.90
  11 -21  13    8.80    4.60
 -21  13  11   10.80    4.50
 -21  13 -11   15.30    4.70
 -21 -13  11   -2.50    4.40
 -11  21 -13    3.30    4.40
 -11 -21  13    7.00    4.80
 -13 -11  21    6.00    5.00
 -13  11 -21    4.60    4.40
 -15  11  21  102.99   11.40
 -15  11  21  120.69   10.50
 -21  15  11  114.99   10.50
  15 -11  21  100.99   12.00
 -11  21  15  116.39   11.30
  11 -21  15  113.29   11.80
 -11  21 -15  107.79   10.90
 -15 -11  21  106.09   11.70
 -15  11 -21   98.49   10.70
 -21 -15  11  119.09   11.40
 -21  15 -11  114.89   10.80
 -11 -21  15  102.39   11.30
  11 -21  17   12.30    5.70
  17 -11  21    3.50    5.90
 -11  21  17    6.50    6.20
 -11  21  17    3.20    5.20
 -21  17  11   12.70    5.10
 -17  11  21    5.50    5.80
 -17  11  21    7.30    5.40
 -11 -21  17   10.10    5.60
 -11  21 -17    3.50    5.30
 -21  17 -11    3.00    6.20
 -17  11 -21    8.00    4.90
 -21 -17  11    5.10    5.70
 -17 -11  21   10.10    5.80
 -11  21  19    8.40    5.50
  19 -11  21   -4.50    6.50
 -19  11  21    3.60    6.30
 -21  19  11    3.00    5.00
  11 -21  19    8.70    6.40
 -19  11 -21    0.80    5.20
 -19 -11  21   -1.60    6.00
 -11  21 -19    2.70    6.00
 -11 -21  19   11.20    6.10
 -21 -19  11    5.90    6.50
 -21  19 -11    3.10    5.20
   1 -13  21    8.80    4.50
 -21   1  13    3.90    4.30
  -1  13  21   16.40    4.80
 -13  21   1    9.40    4.20
 -13  21  -1    6.00    4.20
  -1 -13  21    5.80    4.20
   1  13  21   15.70    4.70
  -3  13  21   -1.40    4.40
 -13  21   3    3.50    3.80
  -3  13  21    3.50    4.00
   3 -13  21    2.60    4.40
 -21   3  13    5.40    4.20
   3  13  21    5.40    4.80
  -3 -13  21   -2.40    3.80
 -13  21  -3    1.50    3.90
  -5  13  21   -4.70    4.90
 -13  21   5   -1.30    3.80
 -21   5  13    3.60    3.90
   5 -13  21    3.70    4.40
  -5  13  21    3.00    4.10
 -13  21  -5   -4.10    3.80
   5  13  21    2.80    5.00
  -5 -13  21   -3.90    4.10
  -5  13 -21    2.90    4.80
 -13 -21   5   -2.10    4.10
  -7  13  21    2.10    5.00
 -13  21   7    4.60    4.20
  -7  13  21    7.10    4.20
 -21   7  13    4.80    3.90
   7 -13  21    0.10    4.60
 -13  21  -7   -1.10    3.80
 -13 -21   7    6.10    4.30
  -7 -13  21    2.90    4.40
  -7  13 -21   11.50    4.70
  -9  13  21  152.48   13.10
  -9  13  21  127.89   11.50
 -13  21   9  127.09   11.70
 -21   9  13  123.79   11.00
  13 -21   9  134.29   11.80
   9 -13  21  152.48   12.80
 -21  -9  13  146.19   11.90
  -9 -13  21  150.38   12.30
 -21   9 -13  141.09   11.60
  -9  13 -21  141.49   11.80
 -13 -21   9  150.18   11.90
 -13  21  -9  130.39   11.50
 -13  21  11   17.20    5.00
  11 -13  21   20.00    5.50
 -11  13  21   16.10    5.10
 -21  11  13   12.90    4.60
 -11  13  21   15.10    5.70
  13 -21  11   20.50    5.10
 -11 -13  21   14.70    5.30
 -11  13 -21   17.20    5.10
 -21 -11  13   17.50    5.50
 -13 -21  11   19.40    5.10
 -21  11 -13   27.30    5.10
 -13  21 -11   17.90    4.90
 -13  21  13   25.90    5.60
  13 -13  21   33.10    6.40
 -13  13  21   19.70    5.90
 -21  13  13   32.20    5.40
 -13  13  21   30.70    5.60
  13 -21  13   33.50    6.00
 -21 -13  13   23.00    5.90
 -13  21 -13   30.10    5.70
 -13 -21  13   25.00    5.60
 -13  13 -21   28.80    5.60
 -13 -13  21   22.50    6.20
 -21  13 -13   29.10    5.60
 -21  15  13   53.59    6.70
 -15  13  21   42.10    7.10
  15 -13  21   53.39    7.90
 -13  21  15   57.99    9.40
  13 -21  15   49.90    7.10
 -15  13  21   52.09    6.80
 -13  21 -15   49.20    6.90
 -15 -13  21   40.40    6.90
 -21  15 -13   53.69    8.90
 -15  13 -21   54.39    9.00
 -13 -21  15   59.39    9.90
 -21 -15  13   43.50    6.80
  17 -13  21    9.80    6.00
 -21  17  13    4.60    7.20
 -17  13  21    7.80    5.80
  13 -21  17    8.40    6.20
 -13  21  17    0.30    5.20
 -13 -21  17   13.90    5.90
 -21 -17  13   10.30    6.20
 -17 -13  21   10.70    5.80
 -17  13 -21   11.20    5.60
 -13  21 -17   -0.30    5.30
 -21  19  13   72.49   10.40
 -13  21  19   62.79    9.30
 -13  21  19  101.79   11.30
 -19  13  21  105.79   12.10
  19 -13  21   88.09   13.80
  13 -21  19   75.99    9.80
 -19  13 -21   77.99   10.60
 -21 -19  13   79.19   13.00
 -19 -13  21   72.69    9.40
 -13 -21  19   86.19   12.30
 -21  19 -13   76.09   10.50
 -13  21 -19   70.99    9.80
 -15  21   1   98.19    9.10
   1 -15  21   82.89    9.90
  -1  15  21   81.19   10.40
   1  15  21   77.29   11.10
 -15  21  -1   98.09    9.20
  -1 -15  21   87.29   10.00
  -3  15  21   18.50    5.00
 -21   3  15   25.80    5.20
  -3  15  21   16.10    5.50
 -15  21   3   17.20    4.70
   3 -15  21   14.90    5.10
  -3 -15  21   14.30    4.70
 -15  21  -3   19.00    4.70
  -5  15  21  145.49   13.20
   5 -15  21  140.79   12.70
 -21   5  15  146.49   11.70
  -5  15  21  150.48   11.90
 -15  21   5  134.79   11.60
 -15  21  -5  134.59   11.60
  -5  15 -21  131.39   12.60
 -15 -21   5  138.99   12.00
  -5 -15  21  138.99   12.20
  -7  15  21  127.49   12.40
   7 -15  21  155.48   13.50
  -7  15  21  153.18   13.90
 -15  21   7  141.19   12.40
 -21   7  15  127.09   11.90
 -15  21  -7  135.49   12.40
  -7  15 -21  154.88   13.00
 -21  -7  15  178.78   13.10
 -15 -21   7  176.78   12.70
  -7 -15  21  189.88   13.30
  -9  15  21   -1.00    5.40
   9 -15  21    1.60    5.20
  -9  15  21   -1.20    4.60
 -15  21   9    5.70    4.60
 -21   9  15    8.40    4.40
  -9 -15  21    9.50    5.30
  -9  15 -21   10.70    5.10
 -21  -9  15    7.40    4.80
 -21   9 -15   -2.70    4.30
 -15  21  -9    3.90    4.70
 -15 -21   9    0.50    5.10
 -21  11  15    6.40    4.60
  15 -21  11   13.70    5.10
  11 -15  21    9.10    5.80
 -11  15  21    7.60    5.80
 -11  15  21    0.20    4.90
 -15  21  11   16.00    5.20
 -11 -15  21   10.00    5.60
 -21 -11  15   16.60    5.50
 -21  11 -15   15.60    5.00
 -15  21 -11    3.10    4.80
 -11  15 -21   14.80    5.30
 -15 -21  11   12.00    5.40
 -13  15  21   70.99    9.00
 -15  21  13   69.79    9.30
  15 -21  13   81.79   10.30
  13 -15  21   48.50    7.30
 -21  13  15   65.29    8.60
 -13  15  21   39.60    7.40
 -21 -13  15   42.60    7.40
 -13  15 -21   54.79    7.30
 -13 -15  21   51.89    7.80
 -21  13 -15   60.49    9.10
 -15 -21  13   59.49   10.20
 -15  21 -13   55.89    9.00
  15 -15  21   -0.50    5.70
  15 -21  15    6.00    5.80
 -21  15  15    4.40    5.20
 -15  15  21    5.90    5.70
 -15  21  15    9.70    5.40
 -15  15  21   10.70    5.50
 -21 -15  15   -0.40    5.50
 -15 -21  15    7.00    5.60
 -15  15 -21    4.10    5.10
 -21  15 -15    7.80    5.20
 -15  21 -15    5.10    5.30
 -15 -15  21    1.40    5.60
  17 -15  21   78.39   13.50
 -15  21  17   74.29   10.70
 -21  17  15   79.39   10.40
 -17  15  21   90.49   12.50
 -17  15  21   72.89   11.30
  15 -21  17  110.69   13.20
 -17 -15  21   93.49   12.90
 -21  17 -15   84.89   10.70
 -15 -21  17  105.39   12.80
 -15  21 -17   67.39   11.10
 -17  15 -21   83.19   10.90
 -21 -17  15  104.79   13.10
 -15  21  19   10.30    5.90
 -19  15  21    6.20    7.40
  19 -15  21    4.00    7.60
 -15  21  19   -8.50    7.30
  15 -21  19   -1.00    7.00
 -21  19  15    1.70    5.60
 -19  15  21    9.80    7.30
 -21  19 -15    8.90    5.80
 -19  15 -21    9.30    5.70
 -21 -19  15   -4.70    7.30
 -15 -21  19    5.80    6.80
 -15  21 -19   10.80    5.90
 -19 -15  21    1.00    6.90
   1 -17  21   -3.00    4.60
 -17  21   1    5.50    4.20
  -1 -17  21    1.60    4.60
 -17  21  -1    2.10    4.20
 -17  21   3   73.09    8.90
   3 -17  21   70.59   10.00
  -3 -17  21   54.99    9.70
 -17  21  -3   81.09    8.90
 -17  21   5   80.99   10.10
  -5  17  21   72.89   11.80
   5 -17  21   96.89   11.30
  21  -5  17  112.89   11.60
  -5  17  21   86.29   10.20
  -5 -17  21  112.29   10.80
 -17  21  -5  106.39   10.10
 -21  -5  17  112.29   10.80
  -7  17  21   54.29    9.10
 -21   7  17   44.00    6.90
  -7  17  21   86.89   11.50
 -17  21   7   43.30    7.00
   7 -17  21   68.99   10.40
  21  -7  17   76.49   10.70
 -17  21  -7   55.29    8.60
  -7 -17  21   73.69    9.80
 -17 -21   7   62.59    7.50
  -7  17 -21   77.49   10.50
 -17  21   9   24.80    5.70
  -9  17  21   19.30    5.80
  21  -9  17   19.60    6.20
  -9  17  21   18.60    6.70
   9 -17  21   21.40    6.30
 -21   9  17   21.50    5.70
 -17  21  -9   10.10    5.30
 -17 -21   9   28.20    6.30
 -21   9 -17   19.00    5.80
 -21  -9  17   15.50    5.70
  -9  17 -21   31.20    6.20
  -9 -17  21   19.70    5.70
 -11  17  21   54.59    7.90
  11 -17  21   51.19    7.60
  21 -11  17   49.40    7.90
 -21  11  17   38.90    6.40
 -17  21  11   41.00   10.60
 -11  17  21   45.10    6.90
 -11  17 -21   50.49    7.20
 -11 -17  21   57.79    7.80
 -17 -21  11   69.09   10.50
 -17  21 -11   38.30    6.80
 -21 -11  17   53.89    7.50
 -13  17  21   57.39    8.00
 -13  17  21   32.10    6.60
  13 -17  21   59.09    8.50
 -21  13  17   48.80    6.60
  21 -13  17   46.50    7.70
 -17  21  13   42.40    6.80
 -17  21 -13   41.70    7.10
 -21 -13  17   55.89    7.60
 -13  17 -21   41.70    7.00
 -13 -17  21   60.09    8.10
 -21  13 -17   44.60    6.90
 -17 -21  13   44.50    7.40
 -15  17  21   21.20    7.00
 -17  21  15   30.30    6.00
 -21  15  17   29.40    6.40
  17 -21  15   25.20    6.80
 -15  17  21   20.80   10.30
  15 -17  21   24.90    7.60
 -17  21 -15   24.20    6.50
 -17 -21  15   29.50    7.40
 -21 -15  17   14.80    6.80
 -15 -17  21   25.70    7.20
 -21  15 -17   26.20    6.10
 -17  17  21   25.00    7.50
 -17  21  17   42.70    7.20
  17 -21  17   32.90    7.90
  17 -17  21   40.40    8.70
 -21  17  17   40.60    6.80
 -17  17  21   51.99    7.80
 -21  17 -17   33.10    6.80
 -17  17 -21   38.80    6.90
 -17 -17  21   36.20    7.80
 -21 -17  17   39.50    8.20
 -17 -21  17   31.90    8.20
 -17  21 -17   36.10    7.10
  17 -21  19   -0.90    7.90
 -19  17  21    3.70    6.40
 -19  17  21   -7.10    7.70
 -21  19  17    0.50    5.70
  19 -17  21  -11.30    7.90
 -17  21  19   -0.50    5.90
 -19 -17  21   -1.10    7.40
 -21  19 -17   -5.60    5.40
 -19  17 -21    0.70    5.70
 -17  21 -19   -8.60    5.80
 -21 -19  17    9.70    7.90
 -17 -21  19    5.80    7.60
   1 -19  21   23.60    5.80
 -19  21   1   29.40    5.60
  -1 -19  21   22.30    6.00
 -19  21  -1   26.00    5.50
 -21  -1  19   18.20    5.70
   3 -19  21   18.50    6.20
 -19  21   3   22.50    5.30
  21  -3  19   30.40    6.80
  -3  19  21   31.20    6.40
 -19  21  -3   23.40    5.50
 -21  -3  19   19.70    5.90
  -3 -19  21   19.80    5.70
  -5  19  21    4.80    5.20
   5 -19  21   -0.20    5.60
  21  -5  19   -2.00    5.40
 -19  21   5   -4.60    5.70
  -5 -19  21    3.50    5.60
 -21  -5  19    5.90    5.50
 -19  21  -5   -0.10    6.20
  -7  19  21   -2.10    5.10
   7 -19  21    7.20    5.70
 -19  21   7   11.00    5.90
  21  -7  19    7.90    6.10
  -7 -19  21    8.50    5.60
 -19  21  -7    3.40    5.30
  -7  19 -21    4.60    6.50
 -21  -7  19    2.80    5.60
 -21   9  19   28.00    6.90
  -9  19  21   23.10    6.30
  -9  19  21   38.80   10.10
  21  -9  19   33.20    7.20
 -19  21   9   32.20    6.00
   9 -19  21   39.10    7.20
 -21   9 -19   36.70    6.50
 -21  -9  19   34.70    6.80
  -9  19 -21   38.60    7.00
 -19  21  -9   27.70    5.90
  -9 -19  21   33.80    7.10
 -19 -21   9   29.80    7.30
  21 -11  19   38.30    7.80
  11 -19  21   52.69    8.40
 -11  19  21   36.90    8.10
 -11  19  21   51.89   10.90
 -19  21  11   40.00    6.70
 -21  11  19   46.30    7.40
 -11  19 -21   49.10    7.80
 -21 -11  19   33.50    7.30
 -21  11 -19   37.60    6.60
 -19 -21  11   28.70    7.70
 -11 -19  21   36.50    7.00
 -19  21 -11   32.60    6.50
  13 -19  21   49.30    8.50
  21 -13  19   47.60    8.50
 -13  19  21   39.30    8.50
 -19  21  13   29.10    6.60
 -21  13  19   45.20    7.30
 -13  19  21   33.70    6.70
 -13 -19  21   40.70    7.40
 -13  19 -21   45.20    7.50
 -19 -21  13   45.80    8.20
 -19  21 -13   40.60    7.00
 -21 -13  19   48.80    8.00
 -21  13 -19   38.30    6.90
  21 -15  19   38.50    8.40
  15 -19  21   48.30    8.50
 -21  15  19   46.10    7.70
 -19  21  15   31.60    6.70
 -15  19  21   36.40    6.70
 -15  19  21   34.00    8.70
 -21 -15  19   38.80    7.70
 -15  19 -21   35.00    7.20
 -15 -19  21   36.20    8.10
 -19 -21  15   38.40    8.40
 -21  15 -19   37.00    6.90
 -19  21 -15   36.30    7.10
 -21  17  19   -0.70    6.30
 -19  21  17    1.20    5.90
 -17  19  21    3.00    6.40
 -17  19  21   19.90    8.20
  17 -19  21   -4.60    7.90
 -17  19 -21   13.70    6.10
 -17 -19  21   10.10    7.50
 -21 -17  19   11.80    7.90
 -21  17 -19    0.60    5.80
 -19  21 -17   -2.40    5.50
 -19 -21  17    0.60    8.10
  19 -19  21   18.40    9.20
 -19  21  19    4.20    6.60
 -21  19  19    6.70    6.60
 -19  19  21   15.20    8.90
  19 -21  19   -5.30    8.20
 -19  19  21    7.10    7.10
 -19  19 -21    7.20    6.40
 -19 -21  19    1.30    9.40
 -19  21 -19    7.70    6.30
 -21  19 -19    3.00    6.30
 -19 -19  21   10.00    8.40
 -21 -19  19   19.60    9.10
   1 -21  21   34.20    7.40
 -21   1  21   22.10    6.50
  -1  21  21   48.00    7.50
 -21  21   1   35.80    6.20
  21  -1  21   33.10    7.50
 -21  21  -1   43.80    6.20
 -21  -1  21   23.50    6.80
  -1 -21  21   29.90    6.80
   3 -21  21    7.60    6.10
 -21   3  21    0.80    5.10
  -3  21  21   11.00    6.00
 -21  21   3   11.40    5.20
  21  -3  21    9.20    6.70
 -21  21  -3    7.20    5.00
 -21  -3  21    2.50    5.90
  -3 -21  21    6.80    6.10
   5 -21  21    9.90    6.50
 -21   5  21   12.00    6.10
  -5  21  21    7.10    5.70
 -21  21   5    1.50    4.90
  21  -5  21   10.40    6.90
 -21  21  -5    6.50    5.00
 -21  -5  21    6.20    6.30
  -5 -21  21    2.50    6.10
   7 -21  21    8.30    6.30
 -21   7  21    2.80    5.70
  -7  21  21   -0.50    5.30
 -21  21   7   -4.00    4.80
  21  -7  21    2.50    6.70
 -21  21  -7    2.50    5.10
 -21  -7  21    2.30    6.00
  -7 -21  21   -3.20    5.80
  21  -9  21    3.60    6.80
   9 -21  21    2.60    6.50
  -9  21  21    2.10    5.70
 -21  21   9   -4.10    5.00
  -9 -21  21   12.30    6.50
  -9  21 -21    4.30    7.40
 -21  21  -9   -1.70    5.10
 -21   9 -21    2.40    5.40
 -21  -9  21    9.20    6.20
 -11  21  21    9.40    5.90
  11 -21  21   15.30    7.50
  21 -11  21   11.10    7.80
 -21  11  21    3.70    7.10
 -21  21  11    4.10    5.40
 -21  21 -11   11.20    5.50
 -11 -21  21   14.20    6.80
 -11  21 -21    7.30    7.10
 -21 -21  11   10.10    8.00
 -21 -11  21   19.30    7.10
 -21  11 -21    6.00    5.60
 -13  21  21   38.50    7.10
  13 -21  21   54.49    9.40
  21 -13  21   51.59    9.20
 -21  13  21   45.70    8.80
 -21  21  13   47.90    7.30
 -21  21 -13   38.70    7.10
 -13 -21  21   56.49    9.30
 -13  21 -21   47.70    8.10
 -21 -21  13   75.39    9.70
 -21 -13  21   58.29    8.90
 -21  13 -21   41.40    7.30
 -15  21  21   70.19   10.40
  15 -21  21   71.69   10.80
  21 -15  21   63.89   10.70
 -21  15  21   60.69    9.00
 -21  21  15   60.19    8.50
 -21  21 -15   80.09   10.50
 -15 -21  21   89.29   14.90
 -15  21 -21   80.39   12.00
 -21 -21  15   67.99   10.70
 -21 -15  21   68.39    9.80
 -21  15 -21   64.79   10.70
 -17  21  21    5.40    6.10
  17 -21  21    4.10    8.90
 -21  17  21    1.30    6.90
 -21  17  21   -1.50    8.90
  21 -17  21    5.30    9.00
 -21  21  17    3.30    6.20
 -17 -21  21    3.70    8.40
 -17  21 -21   -8.80    6.50
 -21 -21  17   13.10    9.60
 -21  17 -21    3.40    6.10
 -21  21 -17    9.20    6.30
 -21  21  19   27.10    7.60
 -19  21  21   35.50    8.00
  19 -21  21   34.60   10.30
 -21  19  21   30.30    8.10
 -21  19  21   13.90   10.40
 -21  21 -19    8.90    6.70
 -21 -21  19   14.30   10.80
 -19 -21  21   26.70   10.40
 -19  21 -21   31.30    7.70
 -21 -19  21   28.00   10.30
 -21  19 -21   19.60    7.10
   0   0  22   24.10    4.60
   0  22   0   19.50    4.20
  -2   0  22   58.89    8.20
   0 -22   2   68.09    6.60
   0  22  -2   64.49    7.50
   0  22   2   78.39    7.90
   2   0  22   68.49    8.10
 -22   2   0   64.59    6.90
   4   0  22    6.50    4.20
 -22   4   0    6.00    3.30
  -4   0  22   10.20    4.30
   0 -22   4    8.30    3.00
   0  22  -4   10.70    3.90
   0  22   4   13.10    4.20
  -6   0  22  223.28   16.80
   0  22  -6  243.78   16.20
   0 -22   6  235.48   15.70
   6   0  22  240.48   16.80
   0  22   6  238.08   16.60
 -22   6   0  248.48   15.90
  -8   0  22  969.00   59.89
   0 -22   8  995.10   59.19
   8   0  22 1045.10   59.89
 -22   8   0  984.00   59.29
   0  22   8  987.60   59.89
   0  22  -8  967.50   59.39
   0  22  10  591.84   39.00
   0  22 -10  585.24   38.50
 -10   0  22  651.13   39.20
  10   0  22  675.83   39.30
 -22  10   0  653.33   38.60
 -12   0  22    3.30    4.30
  12   0  22    1.50    4.90
   0 -22  12   -4.90    4.00
 -22  12   0    1.10    3.90
   0  22  12    1.90    4.50
   0  22 -12    4.10    4.80
   0  22  14  296.67   20.70
 -14   0  22  294.47   20.70
  14   0  22  309.77   21.00
   0 -22  14  299.57   20.20
 -22  14   0  306.67   19.90
   0  22 -14  270.97   20.10
  16   0  22  655.33   41.40
 -16   0  22  589.34   41.20
 -22 -16   0  645.94   40.30
   0  22  16  746.33   41.50
   0 -22  16  634.84   40.90
 -22  16   0  684.13   40.70
 -22  18   0  559.84   35.30
 -18   0  22  568.64   36.00
   0 -22  18  566.64   35.80
  18   0  22  580.34   36.50
   0  22  18  535.55   35.90
   0  22  20   -0.50    5.40
  20   0  22    4.40    6.80
 -20   0  22    6.80    5.70
 -22  20   0    6.90    4.90
   0 -22  20    3.30    6.00
 -22   0   2  823.62   49.60
   2  22   0  848.42   49.99
   0   2  22  824.72   50.29
  -2  22   0  828.42   49.99
   0  -2  22  818.12   50.29
   2  22  -2   76.59    7.90
   2  -2  22   73.59    8.60
 -22   2   2   73.29    7.00
  -2  22   2   78.19    8.10
  -2   2  22   71.09    8.60
  -2  22  -2   77.59    7.90
  -2  -2  22   63.79    8.50
  -2 -22   2   90.49    7.20
   2  22   2   78.79    8.00
   2   2  22   65.29    8.40
   2 -22   4    6.70    3.20
   2  22  -4   -0.50    3.60
  -2  22   4    2.50    3.50
   4  -2  22    5.90    4.00
  -4   2  22   12.20    4.40
 -22   4   2    7.10    3.30
 -22   4  -2    5.60    3.20
  -2 -22   4    6.60    3.00
   2  22   4    3.70    3.90
   4   2  22    5.30    4.20
  -4  -2  22    7.20    4.20
  -2  22  -4    5.60    3.80
 -22   6   2   73.29    7.20
   2  22  -6   66.19    7.80
   2 -22   6   74.09    7.20
   6  -2  22   82.69    8.80
  -6   2  22   87.69    9.10
  -2  22   6   66.39    8.30
  -6  -2  22   71.99    9.00
   6   2  22   76.09    8.90
  -2  22  -6   61.99    7.80
 -22   6  -2   74.69    7.50
   2  22   6   57.59    8.20
  -2 -22   6   82.79    7.40
   2  22  -8    0.50    3.90
   8  -2  22    3.90    4.30
  -8   2  22    1.20    4.40
 -22   8   2    2.10    3.40
   2 -22   8   -2.70    3.40
  -2  22   8    0.60    4.00
  -8  -2  22    2.00    4.20
   2  22   8    0.70    4.00
  -2 -22   8    6.20    3.60
  -2  22  -8    8.80    4.10
 -22   8  -2    5.60    3.40
 -10   2  22   20.90    5.10
   2  22 -10   27.90    5.00
   2 -22  10   29.10    4.60
  10  -2  22   23.60    5.40
  -2  22  10   22.10    5.00
 -22  10   2   22.60    4.60
   2  22  10   17.80    5.10
  -2 -22  10   27.60    4.90
  -2  22 -10   21.80    4.90
 -22  10  -2   26.10    4.60
  10   2  22   27.70    5.40
 -10  -2  22   20.30    4.90
  12  -2  22  221.58   16.80
   2  22 -12  254.47   16.10
   2 -22  12  197.48   15.70
 -22  12   2  233.28   15.60
 -12   2  22  189.48   16.40
  -2  22  12  274.07   16.70
  12   2  22  199.48   16.60
 -12  -2  22  192.78   16.30
  -2 -22  12  202.98   15.70
 -22  12  -2  246.08   15.80
  -2  22 -12  253.37   16.00
  14  -2  22  406.96   25.10
 -14   2  22  386.16   24.80
   2 -22  14  375.26   24.30
 -22  14   2  370.36   23.90
  -2  22  14  352.36   24.60
  -2  22 -14  346.47   24.10
  -2 -22  14  357.16   24.20
   2  22  14  346.67   24.60
 -14  -2  22  386.86   24.70
  14   2  22  386.46   25.00
 -22  14  -2  365.26   24.10
  16  -2  22  414.86   26.30
  -2  22  16  435.76   26.10
 -16   2  22  317.67   25.80
 -22  16   2  408.86   25.30
   2 -22  16  376.96   25.60
   2  22  16  429.46   26.50
  16   2  22  370.26   26.10
 -16  -2  22  372.06   26.00
 -22 -16   2  392.86   25.40
 -22  16  -2  403.96   25.20
  -2 -22  16  348.97   25.50
  -2  22 -16  395.66   27.40
   2 -22  18  -10.30    5.20
 -22  18   2   -0.40    4.50
  18  -2  22    1.00    5.80
  -2  22  18   -2.30    5.00
 -18   2  22   -4.90    5.30
 -22  18  -2   -7.30    4.40
  -2 -22  18   -6.50    5.40
  18   2  22    3.60    6.00
   2  22  18   -0.30    5.30
 -18  -2  22   -2.50    5.10
 -22  20   2    4.30    4.60
 -20   2  22   -5.20    5.50
   2 -22  20    2.00    6.10
  -2  22  20   14.70    6.00
  20  -2  22    3.80    6.70
 -20  -2  22   -1.30    5.70
  -2 -22  20   -0.80    5.50
  20   2  22    9.70    6.80
 -22  20  -2   11.80    5.10
 -22   0   4   46.90    5.90
   0  -4  22   42.60    5.80
   4  22   0   53.19    6.80
  -4  22   0   43.20    7.00
 -22   2   4  287.77   17.90
   4  22  -2  280.57   18.40
   2  -4  22  285.87   18.90
  -4  22   2  281.37   18.60
  -2   4  22  282.17   18.90
  -4  22  -2  274.17   18.50
  -2  -4  22  276.47   18.90
   2   4  22  271.97   19.60
 -22  -2   4  267.37   17.80
   4  22   2  283.07   18.50
  -4  22   4   24.60    4.70
   4  -4  22   20.60    4.70
  -4   4  22   23.50    5.10
   4 -22   4   24.80    3.90
 -22   4   4   34.40    5.50
   4  22  -4   25.40    4.50
   4   4  22   21.20    5.30
   4  22   4   19.60    4.50
 -22  -4   4   20.90    3.90
 -22   4  -4   25.90    4.20
  -4 -22   4   23.80    3.70
  -4  -4  22   23.90    4.90
  -4  22  -4   20.30    4.30
   4  22  -6  582.94   36.30
   4 -22   6  595.54   36.10
   6  -4  22  593.74   36.90
  -4  22   6  577.04   36.60
 -22   6   4  612.34   36.20
  -6   4  22  612.74   37.00
   4  22   6  595.74   36.80
  -4  22  -6  574.34   36.40
  -6  -4  22  588.64   36.90
  -4 -22   6  599.34   35.90
 -22   6  -4  603.74   36.40
  -8   4  22   25.90    5.50
   4  22  -8   51.49    7.30
   8  -4  22   36.40    5.70
 -22   8   4   46.50    6.40
   8   4  22   38.40    6.50
 -22   8  -4   48.70    6.50
  -4 -22   8   34.60    4.80
  -8  -4  22   32.80    5.60
  -4  22  -8   47.60    6.90
  10  -4  22  118.19   11.20
 -22  10   4  108.69    9.60
   4 -22  10  108.09    9.80
  -4  22  10  108.99   10.30
 -10   4  22  109.19   10.90
   4  22 -10  100.99   10.00
  -4  22 -10  116.79   10.00
 -10  -4  22  112.69   10.70
  -4 -22  10  115.69   10.00
 -22  10  -4  110.69    9.60
  10   4  22  105.39   11.20
   4  22  10  117.99   10.50
  12  -4  22  468.55   28.40
   4 -22  12  447.16   27.70
  -4  22  12  433.66   27.90
 -12   4  22  426.36   28.30
 -22  12   4  441.96   27.50
 -12  -4  22  445.96   28.20
  -4 -22  12  414.26   27.50
  -4  22 -12  398.76   27.50
  12   4  22  444.76   28.30
 -22  12  -4  432.46   27.50
   4  22  12  435.06   28.20
 -14   4  22    5.90    4.90
  14  -4  22   16.20    5.50
   4 -22  14    4.80    4.70
 -22  14   4    9.20    4.30
  -4  22  14    1.90    4.80
  14   4  22   11.60    5.40
 -22 -14   4   11.40    4.50
 -14  -4  22    3.40    4.60
  -4 -22  14    3.90    4.60
  -4  22 -14    8.00    4.90
   4  22  14    5.30    5.00
 -22  14  -4   -0.30    4.40
   4 -22  16   99.49   10.70
 -22  16   4   85.29    9.50
 -16   4  22   91.99   11.00
  16  -4  22   96.69   11.70
  -4  22  16   75.49   10.40
  -4  22 -16   81.89   10.70
 -22  16  -4   93.19    9.90
  16   4  22   99.59   11.80
 -22 -16   4  105.29   10.70
  -4 -22  16   76.29   10.60
 -16  -4  22  109.19   11.00
  -4  22  18   18.40    6.10
  18  -4  22   19.80    6.40
 -22  18   4   17.80    5.20
 -18   4  22   15.20    5.80
   4 -22  18   20.80    6.00
  18   4  22   17.00    6.70
  -4 -22  18   21.00    5.80
 -18  -4  22   21.70    6.20
 -22 -18   4   20.70    6.80
   4 -22  20   68.79   11.40
  -4  22  20   69.39   10.20
 -22  20   4   59.69    8.70
 -20   4  22   67.99   11.50
  20  -4  22   61.09    9.10
  -4 -22  20   56.99    8.00
 -20  -4  22   51.09    8.40
 -22  20  -4   61.49    9.20
   6  22   0   14.20    4.10
   0  -6  22    8.10    4.00
 -22   0   6    8.80    3.30
  -6  22   0   14.90    3.90
   0   6  22    9.90    4.40
  -2   6  22   25.40    7.30
   2  -6  22   35.60    5.40
   6  22  -2   34.40    5.00
 -22   2   6   46.70    5.80
  -6  22   2   41.40    6.80
   2   6  22   42.10    5.50
  -6  22  -2   40.10    6.50
  -2  -6  22   37.20    5.40
 -22  -2   6   35.70    5.80
   6  22   2   32.60    5.10
 -22   4   6  124.39    9.60
  -6  22   4  124.09   10.30
  -4   6  22  101.49   11.00
   4  -6  22  111.89   10.80
   6 -22   4  122.29    9.70
   6  22  -4  132.79   10.00
  -6  22  -4  127.19   10.10
 -22  -4   6  122.79    9.50
  -4  -6  22   98.49   10.60
   4   6  22  120.39   10.90
   6  22   4  149.19   10.40
  -6 -22   4  124.89    9.70
 -22   6   6   48.80    6.50
   6  -6  22   49.60    8.20
   6 -22   6   48.30    7.20
   6  22  -6   63.39    7.00
  -6   6  22   45.50    6.60
  -6  22   6   52.19    7.40
  -6  22  -6   59.99    7.00
 -22   6  -6   49.60    7.00
  -6  -6  22   36.10    5.80
   6   6  22   68.79    8.60
  -6 -22   6   44.50    6.90
 -22  -6   6   52.79    6.70
   6  22   6   62.19    7.50
  -8   6  22  116.49   11.00
   8  -6  22  114.49   10.90
 -22   8   6  112.79    9.20
  -6  22   8  110.49   10.00
   6 -22   8  114.39    9.60
   6  22  -8   90.59    9.40
   8   6  22  107.69   10.90
  -6 -22   8  110.69    9.60
  -6  22  -8  109.99    9.80
 -22   8  -6  117.59    9.60
   6  22   8  103.29   10.30
  -8  -6  22  114.79   10.80
 -22  -8   6  102.99    9.60
   6 -22  10   33.10    5.00
  -6  22  10   39.60    5.90
 -10   6  22   30.50    5.50
   6  22 -10   39.00    5.40
 -22  10   6   38.60    5.10
  10  -6  22   34.10    5.80
  -6 -22  10   39.10    5.40
 -10  -6  22   34.20    5.70
   6  22  10   47.90    8.10
  -6  22 -10   39.40    5.50
  10   6  22   32.60    9.80
 -22  10  -6   32.10    5.20
   6 -22  12   14.50    4.60
  -6  22  12   14.80    4.90
 -12   6  22   31.80    5.50
 -12   6  22   18.70    5.40
 -22  12   6   14.00    4.30
  12  -6  22   19.20    5.70
 -12  -6  22   13.20    4.80
 -22  12  -6   14.40    4.50
  12   6  22   18.90    5.60
  -6  22 -12   21.60    4.90
   6  22  12   22.90    5.50
  -6 -22  12   17.40    4.70
  14  -6  22    0.60    5.10
 -22  14   6    3.80    4.10
 -14   6  22    1.90    4.90
  -6  22  14    1.10    4.50
   6 -22  14   -0.10    4.50
  -6 -22  14    2.80    4.60
  14   6  22    5.80    5.30
 -22 -14   6    1.00    4.40
  -6  22 -14    1.90    4.90
 -22  14  -6    5.70    4.20
 -14  -6  22    2.20    4.80
  16  -6  22    4.30    5.40
 -16   6  22   12.70    5.40
  -6  22  16    6.00    5.00
   6 -22  16   14.80    5.40
 -22  16   6    9.80    4.40
 -16  -6  22    4.80    5.30
  16   6  22    8.30    6.00
 -22  16  -6    2.40    4.80
  -6  22 -16    2.50    5.70
 -22 -16   6    5.20    5.30
  -6 -22  16   -0.10    4.90
   6 -22  18  205.18   16.40
  18  -6  22  199.28   17.20
 -22  18   6  202.88   16.70
  -6  22  18  219.78   17.80
 -18   6  22  166.78   16.10
 -22  18  -6  203.28   15.40
  -6  22 -18  193.78   16.50
 -18  -6  22  193.38   16.30
 -22 -18   6  189.58   16.10
  -6 -22  18  199.58   15.90
 -22  20   6   -4.00    4.80
  -6  22  20    1.20    5.40
  20  -6  22    1.60    6.60
   6 -22  20   -7.40    6.30
 -20   6  22    2.40    5.60
 -20  -6  22    0.30    5.70
 -22  20  -6    3.10    4.90
  -6 -22  20   -5.20    5.60
  -8  22   0  750.72   46.60
   0  -8  22  768.12   47.00
 -22   0   8  793.92   46.10
   0   8  22  807.12   46.90
   8  22   0  723.43   46.50
 -22   2   8  558.14   34.20
   2  -8  22  605.84   35.30
  -8  22   2  533.95   34.70
  -2   8  22  599.64   36.10
   8  22  -2  489.45   34.40
  -8  22  -2  533.45   34.70
  -2   8 -22  579.54   34.40
   2   8  22  601.74   35.00
  -2  -8  22  600.94   35.20
 -22  -2   8  582.34   34.20
   8  22   2  515.95   34.70
 -22   4   8  338.77   21.20
  -4   8  22  338.17   22.40
  -8  22   4  335.27   21.90
   4  -8  22  347.07   22.40
   8  22  -4  321.57   21.50
   8  22   4  335.87   21.90
   4   8  22  335.57   22.10
  -8 -22   4  344.97   21.10
  -4  -8  22  322.17   22.30
 -22  -4   8  342.37   21.30
  -8  22  -4  329.97   21.80
   6  -8  22   37.50    6.00
   8 -22   6   46.50    6.80
  -8  22   6   38.80    5.50
  -6   8  22   33.90    6.10
   8  22  -6   49.90    6.80
 -22   6   8   41.00    6.10
  -8  22  -6   38.00    5.30
   8  22   6   40.30    5.50
 -22   6  -8   41.60    6.80
  -6  -8  22   32.70    5.80
  -8 -22   6   47.60    7.10
   6   8  22   34.70    5.90
  -8   8  22   75.89    9.60
   8  -8  22   77.09    9.30
   8 -22   8   66.99    8.00
 -22   8   8   67.99    7.30
  -8  22   8   43.90    7.90
  -8  -8  22   70.89    9.10
  -8 -22   8   67.69    7.90
  -8  22  -8   59.79    7.80
   8   8  22   69.29    9.40
 -22   8  -8   62.29    7.80
   8 -22  10   25.20    4.80
  10  -8  22   19.90    5.40
 -22  10   8   27.10    4.60
 -10   8  22   15.30    5.20
  -8  22  10   22.50    4.90
  10   8  22   24.30    5.80
  -8  22 -10   23.20    4.90
  -8 -22  10   17.10    4.60
 -10  -8  22   16.40    5.30
 -22  10  -8   23.70    4.70
   8 -22  12   29.50    5.30
  -8  22  12   31.50    5.70
 -12   8  22   37.00    5.80
 -22  12   8   31.40    5.30
  12  -8  22   36.50    6.10
 -12   8  22   34.00    6.20
  -8  22 -12   32.50    5.60
 -22 -12   8   34.80    5.40
  -8 -22  12   38.30    5.60
  12   8  22   33.80    6.40
 -22  12  -8   36.90    5.60
 -12  -8  22   35.10    6.00
 -22  14   8  154.18   11.90
   8 -22  14  136.89   12.60
  -8  22  14  135.59   12.30
 -14   8  22  135.89   12.90
 -14   8  22  144.29   12.50
  14  -8  22  153.98   13.60
 -22 -14   8  137.69   12.30
 -22  14  -8  151.68   12.00
  -8  22 -14  152.58   12.50
 -14  -8  22  133.69   12.80
  -8 -22  14  133.09   12.30
  14   8  22  134.39   15.30
  -8  22  16   76.59   10.10
   8 -22  16   65.39   10.00
  16  -8  22   73.29   11.20
 -16   8  22   54.89    7.70
 -16   8  22   95.59   13.30
 -22  16   8   61.69    8.70
  16   8  22   67.79   11.70
  -8 -22  16   59.09    9.90
 -22  16  -8   76.39    9.30
 -16  -8  22   69.09   10.30
 -22 -16   8   67.99   10.30
  -8  22 -16   81.29   10.60
  18  -8  22    9.00    6.30
 -22  18   8    8.50    7.80
 -18   8  22    3.40    5.30
  -8  22  18    9.30    6.40
   8 -22  18    6.70    5.70
 -22 -18   8    5.90    6.20
  -8 -22  18    7.70    5.60
  -8  22 -18   18.40    6.50
 -18  -8  22   12.50    5.90
 -22  18  -8    5.90    4.90
  -8  22  20   22.40    6.20
   8 -22  20    9.20    6.50
 -20   8  22   12.20    5.90
  20  -8  22   10.20    7.20
 -22  20   8   15.70    5.60
 -22  20  -8   11.20    5.40
  -8 -22  20    6.90    6.20
 -20   8 -22    3.80    5.40
  -8  22 -20   20.80    7.80
 -20  -8  22    8.00    6.20
 -10  22   0  706.33   41.80
   0  10  22  647.94   41.90
 -22   0  10  713.43   41.20
   0 -10  22  664.73   42.10
 -22   2  10  237.38   15.90
   2 -10  22  256.27   17.30
  -2  10  22  224.38   17.10
 -10  22   2  230.38   16.60
   2  10  22  270.07   17.20
 -10  22  -2  232.08   16.60
 -22  -2  10  242.48   16.10
  -2 -10  22  233.08   17.00
 -10  22   4   18.30    4.40
 -22   4  10   13.60    4.00
  -4  10  22   -0.90    4.70
   4 -10  22    1.40    4.30
 -10  22  -4    6.00    3.90
  -4  10 -22    9.00    4.80
   4  10  22   11.40    4.80
  -4 -10  22    3.90    4.20
 -10  22   6    0.80    3.80
  -6  10  22   -1.20    4.80
 -22   6  10    0.80    3.60
   6 -10  22   -1.00    4.00
  -6 -10  22    6.70    4.40
   6  10  22    5.60    4.80
 -10 -22   6    5.70    4.00
 -10  22  -6    3.70    3.90
  -6  10 -22    5.10    4.20
   8 -10  22   22.70    5.40
 -22   8  10   17.50    4.20
 -10  22   8   16.80    4.60
  10 -22   8   20.10    4.50
  -8  10  22   12.40    4.60
  -8  10  22   27.90    5.50
 -22   8 -10   16.60    4.60
 -10 -22   8   28.40    5.10
 -10  22  -8   23.10    4.70
  -8  10 -22   23.50    4.90
   8  10  22   23.10    5.70
  -8 -10  22   19.30    4.80
  10 -22  10  121.49   10.90
 -22  10  10  116.89    9.80
  10 -10  22  115.39   11.70
 -10  22  10  106.59   10.60
 -10  10  22  109.29   10.20
 -10  10  22  115.59   11.80
 -10 -22  10  104.99   12.00
 -10  10 -22  112.49   10.40
 -22  10 -10  124.19   10.40
 -10  22 -10  114.59   10.50
 -10 -10  22  122.19   11.50
  10  10  22   98.09   12.10
 -22  12  10   30.30    5.00
 -12  10  22   44.60    5.90
  12 -10  22   26.30    6.10
 -12  10  22   17.00    5.70
 -10  22  12   35.70    5.60
  10 -22  12   26.80    5.40
 -12  10 -22   21.00    5.30
  12  10  22   34.20    6.60
 -12 -10  22   27.20    5.70
 -22 -12  10   16.20    5.10
 -22  12 -10   31.30    5.50
 -10  22 -12   38.20    5.80
 -10 -22  12   20.20    5.20
 -14  10  22   17.00    5.80
 -10  22  14    4.80    4.80
 -14  10  22   11.50    5.50
  10 -22  14    8.50    5.00
  14 -10  22    7.40    5.60
 -22  14  10    6.40    4.50
 -10  22 -14    8.20    5.00
 -10 -22  14   18.20    5.30
 -22 -14  10    5.90    5.00
 -14  10 -22   17.30    4.90
 -14 -10  22    9.60    5.60
 -22  14 -10    8.30    4.80
 -16  10  22   65.69   10.10
 -10  22  16   40.80    7.00
 -16  10  22   31.20    7.00
  10 -22  16   43.80    7.00
  16 -10  22   55.19    7.70
 -22  16  10   39.80    6.10
 -16  10 -22   45.30    6.60
 -22 -16  10   48.20    6.90
 -16 -10  22   46.90    7.10
 -22  16 -10   42.20    9.90
 -10  22 -16   40.00    6.90
 -10 -22  16   50.59    6.90
 -10  22  18  126.09   11.90
  10 -22  18   97.19   12.70
  18 -10  22  109.99   13.80
 -22  18  10  122.89   10.90
 -18  10  22   81.19   12.20
 -22  18 -10  103.99   11.00
 -10 -22  18  100.29   12.40
 -10  22 -18  101.69   12.60
 -22 -18  10   90.99   13.00
 -18  10 -22  100.89   15.90
 -18 -10  22   95.09   12.50
  20 -10  22    5.10    7.00
 -20  10  22   21.60    6.60
 -10  22  20    4.10    5.80
  10 -22  20    5.40    6.50
 -22  20  10    2.80    5.20
 -22 -20  10    6.40    7.60
 -22  20 -10   -1.70    5.10
 -10 -22  20    3.30    6.60
 -20  10 -22    7.80    5.60
 -20 -10  22    9.70    6.70
 -10  22 -20    6.80    7.20
   0 -12  22  256.17   18.30
 -12  22   0  265.57   17.70
   0  12  22  222.38   18.10
 -22   0  12  283.37   17.40
 -22   2  12   38.20    5.10
  -2  12  22   18.20    5.40
 -12  22   2   29.70    5.00
   2 -12  22   23.20    5.20
  -2 -12  22   26.00    5.10
 -12  22  -2   31.20    5.10
   2  12  22   22.20    5.50
   4 -12  22   84.99   10.10
 -12  22   4   75.89    8.80
 -22   4  12   82.39    8.60
  -4  12 -22   83.39    9.90
   4  12  22   83.39   10.10
  -4 -12  22   92.09    9.60
 -12  22  -4   75.59    8.80
 -12  22   6  105.19   10.10
  -6  12  22  104.59   11.50
   6 -12  22  116.89   11.20
 -22   6  12  111.39    9.40
  -6  12  22  104.39   10.00
  -6 -12  22  111.59   10.80
  -6  12 -22  109.69   10.60
   6  12  22   91.49   11.20
 -12  22  -6  102.59    9.90
 -12 -22   6  125.39   10.30
  -8  12  22   59.49    8.30
   8 -12  22   70.59    9.90
  -8  12  22   76.99   10.30
 -22   8  12   61.89    7.70
 -12  22   8   58.89    8.40
  12 -22   8   63.09    8.80
 -22   8 -12   64.79    8.50
 -12  22  -8   64.89    8.40
 -12 -22   8   82.39    9.30
  -8  12 -22   51.89    8.90
  -8 -12  22   73.99    9.20
 -22  10  12   81.79    9.60
 -10  12  22  106.49   11.80
  12 -22  10  114.69   10.70
 -12  22  10   93.49   10.40
 -10  12  22   87.69    9.90
  10 -12  22  112.79   11.80
 -22 -10  12  105.59   10.60
 -10 -12  22  121.59   11.30
 -22  10 -12  105.19   10.20
 -10  12 -22  106.69   10.30
 -12  22 -10   95.79   10.10
 -12 -22  10  123.39   11.00
 -12  22  12  170.68   12.90
 -12  12  22  177.78   12.80
  12 -22  12  145.69   13.30
 -22  12  12  147.29   12.30
  12 -12  22  149.39   14.30
 -12  12  22  140.19   13.70
 -12 -22  12  151.28   13.00
 -22 -12  12  132.59   13.00
 -12  12 -22  145.49   12.60
 -12  22 -12  154.28   12.70
 -12 -12  22  145.69   13.70
 -22  12 -12  152.48   12.70
  14 -12  22   20.50    6.30
 -12  22  14   26.80    5.80
 -14  12  22   19.20    5.90
  12 -22  14   28.30    6.00
 -14  12  22   21.80    6.20
 -22  14  12   26.50    5.40
 -12 -22  14   27.50    6.00
 -22  14 -12   20.50    6.00
 -14  12 -22   24.00    5.70
 -22 -14  12   23.50    6.00
 -14 -12  22   23.60    6.10
 -12  22 -14   25.00    5.70
  12 -22  16   43.80    7.20
  16 -12  22   54.19    7.80
 -12  22  16   46.40    7.10
 -16  12  22   62.59    7.20
 -22  16  12   42.60    6.50
 -16  12  22   26.10    7.20
 -22 -16  12   39.40    7.20
 -16  12 -22   45.30    6.70
 -16 -12  22   34.40    7.10
 -12 -22  16   38.10    7.00
 -22  16 -12   41.70    6.80
 -12  22 -16   58.49    9.50
 -18  12  22   48.60    7.30
 -12  22  18   38.60    6.80
 -22  18  12   33.60    6.30
  12 -22  18   28.60    7.20
  18 -12  22   31.80    7.80
 -18 -12  22   19.40    6.90
 -12 -22  18   26.70    7.30
 -12  22 -18   38.60    7.10
 -22  18 -12   31.60    6.20
 -22 -18  12   22.40    7.20
 -18  12 -22   28.40    6.20
 -22  20  12   67.99   10.40
  12 -22  20   68.39    9.70
 -20  12  22   57.79    9.10
 -12  22  20   77.49   10.60
  20 -12  22   96.59   15.10
 -20  12  22  101.99   12.10
 -12 -22  20   61.29    9.30
 -20 -12  22   90.29   13.30
 -12  22 -20   68.89   10.50
 -22  20 -12   71.99   10.10
 -20  12 -22   76.19   10.60
 -22 -20  12   71.29    9.90
   0  14  22   61.99    9.80
 -14  22   0   45.30    7.90
   0 -14  22   69.39    9.30
 -22   2  14   27.10    5.50
   2 -14  22   23.80    5.50
  -2  14  22   31.70    5.90
 -14  22   2   19.80    5.00
 -14  22  -2   25.40    5.10
   2  14  22   28.10    6.00
  -2 -14  22   29.20    5.80
 -22   4  14   16.90    5.00
   4 -14  22   11.80    5.40
 -14  22   4   18.30    4.90
  -4  14  22   17.10    4.80
 -14  22  -4   15.20    4.80
  -4 -14  22   10.40    4.70
  -6  14  22    4.00    4.60
 -22   6  14    4.90    4.50
 -14  22   6    3.80    4.30
  -6  14  22    6.80    5.60
   6 -14  22    4.40    5.20
  -6 -14  22    5.70    4.90
 -14 -22   6   -3.70    6.20
 -14  22  -6    2.80    4.40
  -6  14 -22   14.30    5.50
 -22   8  14  126.19   10.30
   8 -14  22  111.29   12.00
  -8  14  22   95.99   12.20
 -14  22   8  124.39   11.00
  -8 -14  22  105.39   11.50
  -8  14 -22  105.89   11.20
 -22  -8  14   85.19   10.80
 -22   8 -14  106.39   10.70
 -14 -22   8  108.59   11.40
 -14  22  -8  129.99   10.70
 -14  22  10  299.17   21.60
  14 -22  10  324.97   21.90
  10 -14  22  337.27   22.60
 -10  14  22  313.17   22.50
 -22  10  14  297.17   21.00
 -10  14  22  283.77   21.40
 -14 -22  10  340.27   21.80
 -22  10 -14  335.87   21.70
 -10  14 -22  325.17   21.60
 -22 -10  14  357.56   22.10
 -14  22 -10  309.77   21.60
 -10 -14  22  318.67   22.20
 -22  12  14   60.19    8.50
 -12  14  22   53.59    7.90
  14 -22  12   74.99   10.00
 -14  22  12   68.29    9.40
  12 -14  22   54.69    7.90
 -12  14  22   55.89    9.40
 -22 -12  14   52.59    7.40
 -22  12 -14   73.29    9.40
 -12 -14  22   53.19    7.80
 -14 -22  12   66.49   10.10
 -14  22 -12   51.79    7.20
 -12  14 -22   60.09    9.50
 -14  22  14    2.00    5.00
 -14  14  22    6.00    5.40
  14 -22  14   10.60    5.60
 -22  14  14    0.10    4.80
 -14  14  22    6.10    6.20
  14 -14  22    1.00    5.60
 -14  14 -22    1.60    5.20
 -22 -14  14    3.30    5.50
 -14 -14  22    1.00    5.50
 -22  14 -14    5.90    4.90
 -14 -22  14    2.00    5.50
 -14  22 -14    3.90    5.30
 -14  22  16  157.78   13.90
 -16  14  22  156.98   15.30
  16 -14  22  159.08   16.20
  14 -22  16  171.88   15.30
 -16  14  22  141.79   13.40
 -22  16 -14  148.59   13.40
 -16 -14  22  145.79   15.40
 -14 -22  16  160.38   14.60
 -22 -16  14  158.78   15.00
  18 -14  22    7.70    7.20
 -14  22  18   10.80    5.80
 -18  14  22    7.10    6.70
 -22  18  14    9.30    5.60
  14 -22  18   -1.20    6.80
 -18  14  22   17.30    6.60
 -14  22 -18   -1.50    5.70
 -18  14 -22    3.40    5.40
 -22  18 -14   -0.50    5.20
 -22 -18  14   -3.90    6.70
 -18 -14  22   -4.80    6.50
 -14 -22  18   -1.30    6.50
 -20  14  22  133.89   13.70
 -14  22  20  123.89   12.60
  14 -22  20  102.49   15.90
 -20  14  22  116.89   15.20
  20 -14  22  147.59   17.60
 -22  20  14  131.49   12.90
 -14  22 -20  107.79   13.60
 -20  14 -22  123.89   12.60
 -14 -22  20  129.49   16.00
 -20 -14  22  127.19   15.70
 -22  20 -14  131.69   12.70
 -22 -20  14  120.39   17.00
   0 -16  22   25.10    5.80
 -16  22   0   31.00    5.30
   2 -16  22   10.10    5.30
 -16  22   2   15.30    4.70
  -2  16  22    5.10    9.40
  -2 -16  22   11.60    5.20
 -16  22  -2    7.80    4.60
 -16  22   4   23.10    5.30
   4 -16  22   21.80    6.00
  -4  16  22   29.20    5.70
  -4  16  22   32.40    6.50
 -16  22  -4   25.10    5.30
  -4 -16  22   28.50    6.00
  -6  16  22    0.40    5.00
 -16  22   6   -7.70    4.40
  -6  16  22   -1.60    6.10
 -22   6  16   -0.10    5.20
   6 -16  22   -3.80    5.60
 -22  -6  16    9.40    5.00
 -16  22  -6    1.90    4.60
  -6 -16  22    5.00    5.00
   8 -16  22  943.71   56.69
 -16  22   8  951.70   56.09
 -22   8  16  986.50   55.69
  -8  16  22  776.42   56.19
  -8  16  22 1029.70   56.09
  -8  16 -22  935.01   55.99
 -16  22  -8  949.11   56.09
 -16 -22   8  801.42   56.69
  -8 -16  22  888.31   56.29
 -22   8 -16  944.61   56.19
 -22  -8  16  922.21   56.29
 -22  10  16  245.28   16.50
 -16  22  10  255.87   22.40
  10 -16  22  225.68   18.10
 -10  16  22  254.57   16.90
 -16 -22  10  214.08   17.30
 -22 -10  16  204.78   17.20
 -16  22 -10  196.18   16.50
 -10  16 -22  212.18   16.70
 -10 -16  22  203.68   17.20
 -16  22  12   11.00    5.60
 -12  16  22    1.80    6.50
  12 -16  22    4.80    6.30
 -12  16  22    2.90    5.40
 -22  12  16    8.20    5.20
 -12 -16  22   -1.00    5.60
 -16 -22  12    1.20    6.10
 -22  12 -16   11.80    5.30
 -12  16 -22    4.90    5.40
 -22 -12  16   12.80    5.80
 -14  16  22   60.99    7.70
  14 -16  22   44.00    8.20
 -22  14  16   66.39    9.90
  16 -22  14   69.09   11.10
 -14  16  22   44.30    8.10
 -16  22  14   61.69    9.60
 -22  14 -16   48.50    7.30
 -14  16 -22   62.89   10.20
 -16 -22  14   63.69    8.30
 -16  22 -14   56.19    7.60
 -14 -16  22   54.19    8.50
 -22 -14  16   70.49   11.60
 -16  16  22  144.09   16.20
 -16  22  16  172.08   14.30
  16 -22  16  175.78   16.40
  16 -16  22  175.48   17.20
 -22  16  16  159.88   14.10
 -22 -16  16  166.58   16.20
 -16 -16  22  154.28   16.20
 -16  16 -22  154.38   14.40
 -22  16 -16  156.08   13.80
 -16 -22  16  161.08   15.80
 -16  22 -16  148.39   13.90
 -18  16  22    2.90    7.20
 -16  22  18    4.60    6.20
  16 -22  18    1.90    7.30
 -18  16  22   -0.20    6.00
 -22  18  16    6.70    5.70
  18 -16  22   -0.30    7.50
 -16  22 -18    7.40    6.00
 -16 -22  18    2.90    7.50
 -22  18 -16    5.40    5.70
 -18  16 -22   -3.80    5.70
 -18 -16  22   10.60    7.10
 -22 -18  16   -2.50    7.20
  20 -16  22   14.60   10.80
 -22  20  16    4.90    6.20
 -20  16  22   10.90    6.70
 -16  22  20    1.90    6.50
 -20  16  22   14.70    8.40
 -16 -22  20    6.70    8.40
 -20  16 -22    3.30    6.00
 -22 -20  16    9.30    9.00
 -20 -16  22    7.90    8.00
 -16  22 -20    2.20    6.30
 -22  20 -16   11.60    6.20
 -18  22   0   41.30    6.20
   0 -18  22   43.30    7.00
 -18  22   2   34.80    6.20
   2 -18  22   27.80    6.30
  -2 -18  22   37.00    6.30
 -22  -2  18   20.60    6.20
 -18  22  -2   24.50    5.60
 -18  22   4   31.80    8.10
  -4  18  22   41.60    6.70
   4 -18  22   36.40    7.00
 -22  -4  18   32.50    6.50
  -4 -18  22   33.20    6.40
 -18  22  -4   35.20    7.10
   6 -18  22    6.60    5.80
  -6  18  22   18.80    5.60
 -18  22   6    7.40    6.60
  -6 -18  22   14.10    5.50
 -22  -6  18   15.00    5.80
   8 -18  22   15.90    6.30
 -22   8  18   19.40    6.10
  -8  18  22    9.90    5.50
  -8  18  22   16.40    7.20
 -18  22   8   13.30    5.30
  -8 -18  22   24.50    6.10
 -18  22  -8   13.90    5.30
 -22   8 -18   15.50    5.50
  -8  18 -22   17.10    6.80
 -22  -8  18   17.60    6.30
 -10  18  22   10.00    7.20
 -18  22  10    5.90    5.20
 -22  10  18   13.20    6.00
  10 -18  22   14.40    6.50
 -10  18  22   12.90    5.90
 -10  18 -22    8.30    6.50
 -22  10 -18   13.10    5.50
 -10 -18  22    6.20    5.70
 -18 -22  10    8.00    6.70
 -18  22 -10   12.20    5.40
 -22 -10  18   12.00    6.00
 -12  18  22  262.37   20.20
  12 -18  22  260.97   19.90
 -22  12  18  245.68   17.90
 -12  18  22  191.88   20.30
 -18  22  12  254.57   18.20
 -12 -18  22  258.17   19.50
 -22 -12  18  246.28   19.40
 -18  22 -12  245.58   18.00
 -12  18 -22  230.68   18.60
 -22  12 -18  253.27   18.20
 -18 -22  12  230.88   19.50
  14 -18  22   78.29   10.10
 -14  18  22   66.29   10.70
 -14  18  22   69.59   10.00
 -18  22  14   72.59   10.90
 -14 -18  22   81.79   10.00
 -22 -14  18   81.89   12.90
 -18  22 -14   60.99   10.50
 -18 -22  14   76.19    9.80
 -22  14 -18   92.69   10.50
 -14  18 -22   93.69   11.90
 -18  22  16    4.50    5.80
 -16  18  22    9.50    6.00
  16 -18  22   -5.10    7.30
 -16  18  22   14.60    8.10
 -22  16  18   -0.40    6.00
 -16 -18  22    0.20    6.70
 -18 -22  16    3.90    7.90
 -16  18 -22    0.90    5.90
 -22  16 -18    0.30    5.30
 -18  22 -16   -2.50    5.60
 -22 -16  18    8.90    7.40
 -22  18  18   47.50    7.60
 -18  18  22   43.70    9.50
 -18  18  22   40.40    7.20
 -18  22  18   37.80    7.50
 -18  22 -18   67.49   10.50
 -18  18 -22   30.10    7.20
 -18 -22  18   31.10    9.40
 -22 -18  18   40.80    9.50
 -18 -18  22   31.80    9.50
 -22  18 -18   33.90    7.10
 -18  22  20  176.28   16.10
 -20  18  22  151.78   15.10
 -22  20  18  153.28   16.10
  20 -18  22  189.98   20.80
  18 -22  20  204.88   20.10
 -20  18 -22  152.78   15.50
 -22 -20  18  188.08   25.00
 -18  22 -20  174.28   15.70
 -18 -22  20  146.79   24.30
 -20 -18  22  165.28   19.50
 -22  20 -18  170.48   15.20
   0 -20  22   45.20    7.20
 -22   0  20   47.50    7.20
 -20  22   0   41.50    6.60
 -20  22   2   14.10    5.00
 -22   2  20   13.20    5.90
   2 -20  22   14.10    6.10
 -20  22  -2   11.40    5.20
 -22  -2  20   13.40    6.40
  -2 -20  22   11.70    6.40
  -4  20  22    1.90    5.70
   4 -20  22    9.10    6.30
 -20  22   4    2.30    5.00
  -4 -20  22    9.50    6.00
 -22  -4  20    2.90    5.80
 -20  22  -4    2.40    4.80
 -20  22   6  288.97   21.20
   6 -20  22  309.07   22.60
  22  -6  20  333.77   23.50
  -6  20  22  334.57   21.90
 -22  -6  20  305.97   22.60
  -6 -20  22  281.97   22.10
 -20  22  -6  303.27   21.20
  22  -8  20    1.10    6.60
   8 -20  22    5.90    6.50
 -20  22   8   -1.80    5.00
  -8  20  22    3.40    5.50
 -22  -8  20    2.80    6.30
  -8 -20  22    2.80    6.10
 -22   8 -20   -5.30    5.10
 -20  22  -8    3.80    5.10
 -22  10  20   69.29   10.40
  22 -10  20   49.50    8.60
  10 -20  22   52.69    8.50
 -20  22  10   43.50    7.20
 -10  20  22   58.59    9.90
 -22  10 -20   50.19    7.40
 -10  20 -22   56.39    8.60
 -22 -10  20   53.19    8.20
 -20  22 -10   46.20    7.20
 -10 -20  22   31.10    7.70
  12 -20  22    6.40    7.20
 -22  12  20   -3.60    7.10
  22 -12  20    0.90    7.50
 -20  22  12    4.00    5.50
 -12  20  22   -2.60    5.70
 -22  12 -20   10.80    5.80
 -22 -12  20    1.10    6.80
 -20  22 -12    6.00    5.50
 -12 -20  22    3.20    7.00
 -20  22  14    0.40    5.60
 -14  20  22   10.30    6.00
  14 -20  22   -1.90    7.40
 -22  14  20   -6.80    6.80
 -20 -22  14    1.10    8.60
 -14  20 -22   -5.40    6.70
 -22 -14  20   -0.20    7.20
 -20  22 -14    2.90    5.50
 -14 -20  22   -0.50    7.50
 -22  14 -20   14.20    5.90
  16 -20  22    2.30   14.20
 -16  20  22  -10.10    9.50
 -22  16  20    2.90    6.80
 -20  22  16    1.40    6.00
 -16  20  22    2.50    5.90
 -20 -22  16    2.10    9.30
 -20  22 -16    1.10    5.70
 -22 -16  20   -4.40    7.80
 -22  16 -20    7.30    6.00
 -16 -20  22    3.50    7.80
 -16  20 -22   -2.60    6.60
 -18  20  22   72.89   11.30
 -18  20  22   57.79   12.20
  18 -20  22   67.69   11.40
 -20  22  18   71.59   12.00
 -22  18  20   78.59    9.70
 -18  20 -22   78.79   12.40
 -18 -20  22   53.29   12.50
 -20  22 -18   76.89   11.50
 -20 -22  18   62.39   11.90
 -22 -18  20   71.89   12.70
 -22  18 -20   77.59   11.70
 -22   0  22   11.60    6.90
 -22  22   0   18.30    5.70
   0 -22  22    7.20    6.60
 -22  22   2   19.80    5.60
 -22   2  22   41.70    7.90
   2 -22  22   31.50    7.50
 -22  -2  22   34.20    7.50
  -2 -22  22   34.70    7.20
 -22  22  -2   34.40    6.30
   4 -22  22   -3.10    6.30
 -22   4  22    1.10    6.10
  -4  22  22    4.00    5.90
 -22  22   4   -1.70    5.00
  22  -4  22    2.50    7.50
 -22  22  -4    1.50    5.00
 -22  -4  22   -5.20    6.60
  -4 -22  22    0.60    6.30
   6 -22  22    7.10    7.10
 -22   6  22   13.80    6.80
  -6  22  22    6.60    6.00
 -22  22   6    6.40    5.40
  22  -6  22    4.70    7.80
 -22  22  -6   19.60    5.80
 -22  -6  22   14.40    7.00
  -6 -22  22   11.30    6.60
  22  -8  22  107.99   15.90
   8 -22  22   86.39   14.00
 -22   8  22   85.19   13.20
  -8  22  22  105.39   11.40
 -22  22   8   88.69   11.10
  -8 -22  22   76.89   13.40
 -22  22  -8   97.99   10.90
 -22   8 -22   98.09   11.20
 -22  -8  22   66.89   10.00
  10 -22  22   12.00    7.70
  22 -10  22   24.60    8.40
 -22  10  22   15.70    7.20
 -10  22  22   12.20    6.30
 -22  22  10    8.20    5.60
 -10 -22  22   11.30    7.40
 -10  22 -22    9.80    9.50
 -22  22 -10   10.50    5.80
 -22 -10  22   12.70    7.30
 -22  10 -22   12.50    5.80
  12 -22  22    7.70    8.00
  22 -12  22   10.20    8.60
 -22  12  22   13.50    7.80
 -12  22  22   11.50    6.30
 -22  22  12   11.50    6.00
 -12 -22  22   11.30    8.10
 -12  22 -22   14.60    8.10
 -22  22 -12    0.20    5.50
 -22 -12  22   17.30    8.10
 -22  12 -22   11.20    6.10
  22 -14  22   32.70   10.20
 -14  22  22   72.79   11.00
 -22  22  14   47.90    7.70
  14 -22  22   41.50   10.30
 -14  22 -22   42.20    8.70
 -22  22 -14   47.80    7.60
 -14 -22  22   31.60    9.50
 -22  14 -22   41.10    7.60
 -16  22  22   50.29    8.10
  16 -22  22   75.99   11.70
 -22  16  22   61.49    9.40
 -22  16  22   62.79   10.30
 -22  22  16   39.60    8.00
 -22  22 -16   48.10    8.00
 -16 -22  22   42.70   10.90
 -16  22 -22   51.69    8.60
 -22 -16  22   52.09   10.60
 -22  16 -22   46.90    8.20
   1  23  -1   28.00    4.80
 -23   1   1   25.90    4.10
   1  -1  23   23.50    4.90
  -1   1  23   23.40    5.00
  -1  23   1   29.10    4.80
  -1  23  -1   28.90    4.80
  -1  -1  23   24.70    5.00
   1   1  23   14.70    4.80
 -23   1  -1   34.40    5.80
   1  23   1   32.10    4.90
 -23  -1   1   24.70    4.10
   1  23  -3   46.80    7.40
  -3   1  23   65.89    8.50
   3  -1  23   68.39    8.30
   1 -23   3   61.09    6.60
  -1  23   3   44.50    7.50
 -23   3   1   50.49    6.60
 -23   3  -1   53.19    6.60
   3   1  23   67.19    8.30
  -1  23  -3   43.90    7.20
  -3  -1  23   66.59    8.40
   1  23   3   48.80    7.40
  -1 -23   3   70.09    6.90
   1  23  -5   32.50    5.10
 -23   5   1   35.50    4.80
  -1  23   5   31.30    5.30
   1 -23   5   47.10    6.10
   5  -1  23   40.90    5.80
  -5   1  23   34.40    5.60
  -1 -23   5   33.90    5.90
  -1  23  -5   29.50    5.00
  -5  -1  23   39.30    5.80
 -23   5  -1   35.50    4.90
   1  23   5   34.20    5.50
   5   1  23   46.00    6.10
   1  23  -7   10.90    4.30
  -1  23   7   20.40    4.80
 -23   7   1   17.00    4.10
   7  -1  23   13.90    4.90
  -7   1  23   14.10    4.80
   1 -23   7    7.90    3.80
 -23   7  -1   10.90    4.00
  -1  23  -7   12.40    4.30
   1  23   7   19.70    4.80
  -7  -1  23    9.20    4.80
   7   1  23   10.30    5.00
  -1 -23   7    8.60    3.70
   9  -1  23    1.20    4.80
   1 -23   9   11.60    5.50
   1  23  -9   -2.20    4.10
  -1  23   9    5.60    4.60
  -9   1  23   -1.70    4.40
 -23   9   1   -1.40    3.70
 -23   9  -1    5.80    3.90
   9   1  23    3.50    4.90
   1  23   9    5.20    4.40
  -1 -23   9    5.10    4.10
  -1  23  -9    7.60    4.50
  -9  -1  23    2.60    4.60
 -11   1  23    4.50    4.70
  -1  23  11   20.70    5.20
   1 -23  11    8.70    4.30
  11  -1  23    4.20    4.90
   1  23 -11   19.10    4.90
 -23  11   1   10.40    4.30
  11   1  23    7.50    5.10
 -23  11  -1   10.80    4.10
  -1 -23  11    6.00    4.30
   1  23  11   16.80    5.40
  -1  23 -11   18.80    5.10
 -11  -1  23    1.50    4.50
   1 -23  13  112.69   10.80
  13  -1  23   93.59   12.30
 -23  13   1  109.69   10.30
  -1  23  13  103.59   11.50
   1  23 -13  113.79   11.00
 -13   1  23  103.59   11.50
  13   1  23  106.69   12.40
 -23  13  -1   96.49   10.30
 -13  -1  23  115.49   11.70
   1  23  13  115.69   11.40
  -1  23 -13  125.09   11.20
  -1 -23  13  115.19   10.80
   1 -23  15  196.68   15.10
  -1  23  15  162.08   15.30
  15  -1  23  197.88   16.10
 -23  15   1  172.68   14.20
 -15   1  23  191.48   15.90
  15   1  23  209.58   16.10
  -1 -23  15  154.98   15.10
 -23  15  -1  188.08   14.40
 -15  -1  23  209.78   15.60
   1 -23  17   17.20    5.80
 -17   1  23    4.30    5.80
 -23  17   1    6.40    5.00
  -1  23  17    1.00    5.50
  17  -1  23   18.20    6.40
   1  23  17    5.40    5.90
 -17  -1  23   23.10    6.30
  -1 -23  17   11.80    5.70
  17   1  23    8.30    6.40
 -23  17  -1    5.10    5.00
  19  -1  23   -0.60    6.60
 -23  19   1    4.10    4.60
   1 -23  19   12.40    5.80
 -19   1  23   -0.50    5.70
  -1  23  19   -1.90    5.50
   1  23  19   -4.20    5.50
  -1 -23  19    2.00    6.00
  19   1  23   10.00    7.10
 -23  19  -1    3.80    4.80
 -19  -1  23    1.50    5.80
   1 -23  21   11.50    7.10
 -21   1  23   19.70    7.00
 -23  21   1   13.90    5.40
  21  -1  23   36.30    8.80
 -23  21  -1   12.70    5.30
 -21  -1  23   16.00    7.30
  -1 -23  21    9.90    7.10
 -23   1   3   18.30    3.90
   1  -3  23   19.20    4.50
  -3  23   1   12.00    4.20
  -1   3  23   11.60    4.80
   3  23  -1   16.50    4.30
   3  23   1   15.00    4.40
  -1  -3  23   13.30    4.40
  -3  23  -1   14.90    4.20
 -23  -1   3   15.30    3.80
   1   3  23   14.60    4.80
  -3  23   3  142.39   11.20
  -3   3  23  116.09   11.70
   3  -3  23  136.69   11.70
   3  23  -3  149.88   11.10
 -23   3   3  140.79   10.40
   3   3  23  126.29   11.80
 -23   3  -3  137.69   10.70
   3  23   3  135.59   11.40
  -3 -23   3  152.68   10.50
  -3  -3  23  131.99   11.70
 -23  -3   3  142.99   10.40
  -3  23  -3  141.89   11.10
   5  -3  23    6.80    4.50
 -23   5   3    0.70    3.30
   3 -23   5    9.80    3.70
   3  23  -5    9.00    4.10
  -3  23   5    6.10    4.00
  -5   3  23    8.90    4.60
  -3 -23   5    4.30    3.50
 -23   5  -3    9.10    3.70
  -5  -3  23    5.00    4.50
   3  23   5    1.90    3.80
  -3  23  -5    7.40    4.00
   5   3  23    1.70    4.40
   3  23  -7   31.20    5.10
  -3  23   7   24.80    5.20
   7  -3  23   22.40    5.30
 -23   7   3   26.60    4.60
  -7   3  23   34.80    5.80
   3 -23   7   26.20    4.40
   7   3  23   29.80    5.50
 -23   7  -3   23.40    4.50
  -3 -23   7   33.50    4.70
  -3  23  -7   31.40    5.10
  -7  -3  23   28.50    5.50
   3  23   7   31.30    5.50
  -3  23   9   66.69    9.10
  -9   3  23   99.89   10.30
 -23   9   3   85.49    8.20
   9  -3  23   86.49   10.40
   3 -23   9   92.39    8.80
 -23   9  -3   90.79    8.50
   9   3  23   92.29   10.30
  -9  -3  23   87.99    9.90
  -3 -23   9   89.29    9.00
   3  23   9   68.19    9.50
  -3  23  -9   72.99    8.80
 -11   3  23   -2.70    4.60
   3  23 -11    0.90    4.90
 -23  11   3    3.60    3.90
   3 -23  11    2.60    4.00
  -3  23  11    3.30    4.40
  11  -3  23   -0.20    4.70
  -3 -23  11   -5.40    4.20
  -3  23 -11    0.20    4.40
 -23  11  -3    1.40    3.90
 -11  -3  23    3.40    4.70
   3  23  11    0.60    4.80
  11   3  23    6.30    5.20
   3 -23  13  158.88   12.40
  13  -3  23  149.49   13.50
 -13   3  23  147.19   13.00
 -23  13   3  144.09   11.70
 -13  -3  23  154.28   13.00
  -3  23 -13  122.49   12.00
  13   3  23  148.69   13.50
 -23  13  -3  123.39   11.80
  -3 -23  13  142.79   12.30
   3  23  13  107.79   12.40
  -3  23  15   55.89    9.30
   3 -23  15   37.30    6.40
  15  -3  23   43.80    6.90
 -23  15   3   52.69    8.00
 -15   3  23   21.30    6.10
  15   3  23   39.40    7.10
 -23 -15   3   28.00    5.60
 -23  15  -3   43.40    6.10
 -15  -3  23   23.40    6.20
   3  23  15   64.49   10.10
  -3 -23  15   20.30    6.30
  -3  23 -15   65.09    9.50
 -23  17   3   36.50    6.00
   3 -23  17   30.70    6.40
  -3  23  17   29.70    7.40
 -17   3  23   31.70    6.50
  17  -3  23   36.70    7.50
  -3 -23  17   28.50    6.30
 -23 -17   3   32.80    6.70
 -17  -3  23   29.30    6.30
  17   3  23   27.30    7.20
  19  -3  23    1.40    6.80
 -23  19   3   -0.80    4.70
  -3  23  19    2.20    5.40
 -19   3  23   -0.50    5.60
   3 -23  19    0.80    5.90
 -19  -3  23    8.00    5.90
  19   3  23    4.70    6.90
 -23  19  -3   -1.00    4.80
  -3 -23  19    7.70    6.10
  -3  23  21   66.49   10.80
 -23  21   3   42.50    6.60
   3 -23  21   39.10    8.10
  21  -3  23   56.09    9.40
 -21   3  23   40.70    8.10
  -3 -23  21   50.19    8.40
 -23  21  -3   50.09    7.00
 -21  -3  23   44.40    8.40
 -23   1   5  156.78   11.40
  -5  23   1  136.09   12.10
  -1   5  23  174.98   12.90
   1  -5  23  184.28   13.00
  -1  -5  23  174.18   12.90
   5  23   1  125.69   12.00
 -23  -1   5  150.98   11.40
  -5  23  -1  144.79   12.10
   1   5  23  184.18   13.10
  -3   5  23  104.49   10.60
 -23   3   5  106.59    8.80
  -5  23   3  124.39    9.80
   3  -5  23  107.79   10.60
   5  23  -3   88.89    9.30
   5  23   3  118.09    9.90
  -5  23  -3  102.59    9.40
  -3  -5  23   94.29   10.40
   3   5  23  115.39   10.60
 -23  -3   5  108.39    8.90
   5 -23   5  102.29    9.20
 -23   5   5   88.89    8.80
   5  -5  23   99.99   10.40
  -5   5  23  114.59   10.80
 -23   5  -5  100.19    9.30
  -5  -5  23  108.19   10.50
  -5 -23   5  113.89    9.40
   5   5  23  119.39   10.70
 -23  -5   5  101.69    8.90
  -5  23   7  278.47   17.40
   5 -23   7  236.18   16.80
   5  23  -7  268.77   16.80
   7  -5  23  234.98   17.80
 -23   7   5  257.17   16.60
  -7   5  23  220.38   17.70
   5  23   7  291.17   17.60
 -23   7  -5  255.57   16.90
 -23  -7   5  236.88   16.50
  -5  23  -7  252.67   17.00
   7   5  23  236.08   17.70
  -5 -23   7  227.58   16.60
  -7  -5  23  224.48   17.70
  -5  23   9   27.80    5.20
   9  -5  23   16.80    5.40
   5 -23   9   20.50    4.50
  -9   5  23   19.60    5.20
   5  23  -9   25.80    5.10
 -23   9   5   24.80    4.50
 -23   9  -5   28.40    4.90
   9   5  23   19.80    5.60
  -9  -5  23   19.60    5.30
  -5 -23   9   29.70    4.90
   5  23   9   25.50    5.30
  -5  23  -9   28.70    5.00
  11  -5  23   -1.40    4.70
   5 -23  11   -0.30    4.00
 -23  11   5    3.40    3.80
  -5  23  11   -2.30    4.40
 -11   5  23   -1.70    4.60
 -11  -5  23   -2.20    4.70
  -5 -23  11    4.60    4.60
  11   5  23   -6.00    5.00
  -5  23 -11    2.90    4.30
   5  23  11   -0.40    4.80
 -23  11  -5   -1.50    4.00
  13  -5  23   74.79   10.90
 -13   5  23   64.09   10.30
  -5  23  13   77.39    9.80
 -23  13   5   76.79    8.80
   5 -23  13   78.49    9.50
  13   5  23   81.89   11.10
 -23  13  -5   75.49    9.10
  -5  23 -13   88.09    9.50
   5  23  13   88.89   10.10
  -5 -23  13   61.09    7.80
 -13  -5  23   73.19    9.80
  -5  23  15   69.39    9.70
 -23  15   5   71.49    8.80
  15  -5  23   86.99   11.20
   5 -23  15   63.59   10.00
 -15   5  23   68.19   10.50
  -5  23 -15   65.49    9.90
 -23 -15   5   75.29    9.70
 -15  -5  23   72.09   10.20
  -5 -23  15   53.99    7.70
  15   5  23   55.19    8.10
 -23  15  -5   65.29    9.00
   5 -23  17   79.59   11.30
 -17   5  23   80.59   11.00
  17  -5  23   81.09   12.40
 -23  17   5   66.39   10.60
  -5 -23  17   76.59   11.00
  -5  23 -17   63.79    8.40
 -23  17  -5   83.79   10.40
 -17  -5  23   79.19   11.20
 -23 -17   5   77.29   11.30
  17   5  23   59.39    8.90
 -23  19   5   12.50    5.20
  -5  23  19    7.80    5.90
   5 -23  19   19.70    6.70
  19  -5  23   21.20    7.50
 -19   5  23   17.70    6.10
  -5 -23  19   18.20    6.70
 -19  -5  23   24.30    6.80
 -23  19  -5   14.00    5.30
 -21   5  23   53.29    8.60
  -5  23  21   46.60    7.70
 -23  21   5   50.29    7.30
  21  -5  23   72.29   10.00
   5 -23  21   66.19    9.40
 -21  -5  23   54.09    8.70
 -23  21  -5   48.60    7.20
  -5 -23  21   54.29    8.50
   7  23  -1  169.18   11.50
   1  -7  23  124.79   12.10
 -23   1   7  147.69   11.00
  -1   7  23  112.09   12.20
  -7  23   1  155.18   11.60
  -1  -7  23  121.89   12.10
   1   7  23  135.89   13.90
  -7  23  -1  158.38   11.70
   7  23   1  171.98   11.70
 -23  -1   7  141.49   10.90
  -7  23   3  167.38   13.20
   7  23  -3  149.79   12.60
 -23   3   7  179.18   12.40
   3  -7  23  214.88   14.20
 -23  -3   7  182.08   12.50
   7  23   3  153.88   13.00
  -3  -7  23  183.88   13.90
  -7  23  -3  169.48   13.00
  -7  23   5  163.18   13.20
   5  -7  23  192.68   13.90
  -5   7  23  187.98   14.30
   7 -23   5  180.08   12.90
 -23   5   7  179.78   12.40
 -23  -5   7  170.88   12.70
  -7 -23   5  167.98   12.60
 -23   5  -7  178.98   12.90
  -5  -7  23  181.38   13.90
  -7  23  -5  154.28   12.80
   7  23   5  148.69   13.30
   5   7  23  182.18   14.90
   7  23  -7    4.20    4.10
   7  -7  23   -3.90    4.40
  -7   7  23   -1.60    4.70
   7 -23   7    3.80    3.80
  -7  23   7    0.00    4.10
 -23   7   7    2.20    3.50
  -7  -7  23   -1.80    4.20
   7  23   7    2.50    4.50
  -7 -23   7   -2.20    4.10
  -7  23  -7    5.50    4.00
 -23   7  -7    2.50    3.80
 -23  -7   7   -0.10    4.40
   9  -7  23   60.09    9.30
  -7  23   9   31.30    5.70
  -9   7  23   56.99    9.40
   7 -23   9   48.80    7.50
 -23   9   7   46.90    6.90
 -23  -9   7   43.60    7.50
   7  23   9   32.20    5.90
  -9  -7  23   56.39    9.00
 -23   9  -7   53.19    7.40
  -7 -23   9   63.19    8.20
  -7  23  -9   40.30    5.80
   7 -23  11   11.50    4.60
 -23  11   7   15.10    4.40
  11  -7  23   12.10    5.40
 -11   7  23   19.50    5.20
  -7  23  11   14.40    5.10
  11   7  23   21.40    6.00
 -11  -7  23   15.90    5.40
 -23  11  -7   15.60    4.60
  -7 -23  11   15.50    5.10
  -7  23 -11   12.00    4.80
  -7  23  13    7.30    4.90
  13  -7  23    2.40    5.40
 -23  13   7   -2.40    4.10
   7 -23  13    1.10    4.70
 -13   7  23   -1.00    5.00
  -7 -23  13    0.90    4.80
 -23  13  -7   -1.60    4.10
 -13  -7  23    3.30    5.10
  -7  23 -13    4.40    4.90
 -23 -13   7    0.00    4.50
  13   7  23    2.80    5.80
  -7  23  15   92.99   11.80
  15  -7  23  127.59   13.10
 -15   7  23  127.99   12.50
   7 -23  15  131.89   12.10
 -23  15   7  114.19   11.00
 -23 -15   7  147.99   12.30
  -7 -23  15  112.49   11.90
  15   7  23  112.79   13.80
  -7  23 -15  118.69   12.00
 -23  15  -7  104.59   11.20
 -15  -7  23  132.79   12.60
 -17   7  23    4.20    5.70
  17  -7  23   -0.80    6.10
  -7  23  17   -1.60    5.20
   7 -23  17   -5.50    5.60
 -23 -17   7    7.20    6.10
  -7 -23  17    2.70    5.30
 -17  -7  23    1.90    5.60
  -7  23 -17    0.60    6.00
  17   7  23   -1.40    6.70
 -23  17  -7    1.10    4.90
 -19   7  23   10.20    6.40
  -7  23  19    7.90    5.90
  19  -7  23   22.10    7.20
 -23  19   7   11.20    5.40
   7 -23  19   14.40    6.50
 -19  -7  23   13.70    6.60
 -23  19  -7   13.30    5.50
  -7 -23  19    8.80    6.20
  -7  23 -19   14.00    7.20
 -23  21   7   96.69   11.00
   7 -23  21  116.39   14.60
  21  -7  23  104.19   16.20
 -21   7  23  100.09   13.90
  -7  23  21  103.99   11.70
 -23  21  -7  107.79   11.50
  -7 -23  21   95.79   13.50
 -21  -7  23  102.49   14.10
  -9  23   1  167.18   14.90
  -1   9  23  241.18   16.80
 -23   1   9  190.78   14.30
   1  -9  23  232.68   15.90
 -23  -1   9  193.78   14.50
   1   9  23  253.37   16.20
  -1  -9  23  249.48   15.90
  -9  23  -1  179.88   14.80
  -3   9  23    4.90    4.80
  -9  23   3    2.10    4.10
 -23   3   9    7.00    3.70
   3  -9  23    2.70    4.50
  -3  -9  23   -3.90    4.30
 -23  -3   9   -3.00    4.30
  -3   9 -23   11.60    5.40
  -9  23  -3    7.60    4.10
   3   9  23    1.60    4.80
 -23   5   9   11.10    3.90
  -9  23   5    6.30    4.10
   5  -9  23    3.60    4.50
  -5   9  23   -1.00    4.70
  -5  -9  23    4.50    4.50
   5   9  23    5.60    5.10
  -5   9 -23   13.10    4.80
  -9 -23   5    1.70    4.30
  -9  23  -5    5.90    4.10
 -23  -5   9    7.10    5.00
  -9  23   7    3.00    4.30
   9 -23   7    5.40    3.80
 -23   7   9    3.80    3.90
  -7   9  23    3.00    4.90
   7  -9  23   -3.80    4.70
  -7  -9  23   -2.90    4.30
  -7   9 -23    8.20    4.50
   7   9  23    0.30    5.10
  -9  23  -7    0.30    4.00
  -9 -23   7   -1.40    4.30
 -23   7  -9    2.80    4.10
   9 -23   9   38.30    5.40
 -23   9   9   35.30    5.10
   9  -9  23   27.90    6.20
  -9  23   9   51.39    8.10
  -9   9  23   27.40    6.10
 -23   9  -9   38.90    5.70
  -9   9 -23   37.30    5.50
  -9  -9  23   29.80    5.70
   9   9  23   24.30    6.40
  -9 -23   9   32.80    5.70
  -9  23  -9   33.50    5.40
   9 -23  11   83.59    9.70
 -11   9  23   94.99    9.90
 -23  11   9   77.29    8.50
  -9  23  11   78.09    9.30
 -11   9  23   87.49   10.80
  11  -9  23   70.49   11.00
  -9 -23  11   72.79    9.60
  -9  23 -11   71.89    9.40
 -11  -9  23   90.09   10.60
  11   9  23   70.69    8.70
 -23  11  -9   81.19    9.00
 -23  13   9    2.50    4.40
  -9  23  13    2.40    4.90
 -13   9  23   11.10    5.60
  13  -9  23   10.20    5.80
   9 -23  13    3.70    5.00
 -13   9  23    5.90    5.60
 -13   9 -23   10.40    4.80
  -9  23 -13   10.80    5.20
 -13  -9  23    4.80    5.30
 -23  13  -9    9.60    4.90
 -23 -13   9   11.60    5.10
  -9 -23  13   11.40    5.20
  15  -9  23   -7.50    5.40
 -15   9  23    2.10    6.10
   9 -23  15    2.40    5.00
  -9  23  15   -3.50    5.20
 -23  15   9    0.40    4.60
 -15   9  23   -1.80    5.50
 -23  15  -9    9.50    8.30
  -9  23 -15   -3.70    5.30
 -15  -9  23    2.30    5.70
 -15   9 -23   -0.30    4.70
  -9 -23  15    5.70    5.40
 -23 -15   9    3.40    5.50
  -9  23  17   11.00    5.80
   9 -23  17    1.20    5.50
 -23  17   9    8.60    5.20
 -17   9  23    0.40    5.60
  17  -9  23    4.20    6.30
 -23 -17   9    3.70    6.10
  -9 -23  17    7.90    6.30
 -17   9 -23   12.00    5.70
 -23  17  -9    5.20    5.10
  -9  23 -17   11.70    6.40
 -17  -9  23    1.40    5.70
 -23  19   9    2.00    5.10
 -19   9  23   15.60    6.40
  -9  23  19    0.60    5.40
   9 -23  19   -3.80    6.20
  19  -9  23    9.50    7.30
  -9  23 -19    0.80    7.00
 -23  19  -9    2.50    5.10
  -9 -23  19   16.80    6.60
 -19   9 -23    0.20    5.30
 -23 -19   9   13.60    7.50
 -19  -9  23    5.40    6.50
  21  -9  23   -5.40    8.20
 -23  21   9    2.00    5.20
  -9  23  21    1.60    5.80
   9 -23  21   -2.50    6.80
 -21   9  23   -3.00    6.70
 -21   9 -23   -5.60    5.50
 -21  -9  23    3.60    7.30
 -23  21  -9   -8.70    5.00
  -9 -23  21   12.20    7.20
 -11  23   1   11.20    4.40
  -1  11  23   11.90    6.00
   1 -11  23   10.50    4.90
 -23   1  11   13.70    4.70
 -23  -1  11   18.80    5.10
  -1 -11  23   18.80    5.00
   1  11  23   20.90    5.50
 -11  23  -1    9.70    4.40
  -3  11  23  128.29   12.60
 -23   3  11  135.09   11.00
   3 -11  23  162.48   12.70
 -11  23   3  124.49   11.50
 -11  23  -3  121.79   11.50
  -3 -11  23  154.78   12.20
   3  11  23  164.88   13.00
 -23   5  11   40.90    5.30
   5 -11  23   36.60    6.40
  -5  11  23   25.90    6.20
 -11  23   5   32.40    5.50
 -11  23  -5   35.40    5.50
   5  11  23   44.80    6.60
  -5  11 -23   38.20    6.30
  -5 -11  23   35.80    6.30
 -23   7  11   -2.00    3.90
 -11  23   7    0.10    4.40
  -7  11  23    0.50    5.10
   7 -11  23    0.00    4.80
 -11 -23   7   -0.90    4.90
  -7  11 -23   -2.60    4.70
 -11  23  -7   -3.20    3.90
 -23   7 -11    2.40    4.30
   7  11  23   -2.40    5.50
  -7 -11  23   -3.40    4.70
 -23   9  11    0.80    4.10
  11 -23   9   -2.00    4.20
  -9  11  23    8.50    5.70
 -11  23   9    2.50    4.60
  -9  11  23    6.30    4.60
   9 -11  23    4.60    5.30
 -11 -23   9   10.60    5.20
 -23   9 -11    3.90    4.40
   9  11  23  -10.50    6.00
 -11  23  -9    5.00    4.60
  -9  11 -23   -1.20    4.60
  -9 -11  23    0.90    4.70
 -11  23  11    5.40    4.90
  11 -11  23    6.40    5.40
 -11  11  23   14.80    5.60
  11 -23  11    1.50    4.70
 -11  11  23    3.30    4.90
 -23  11  11    0.70    4.30
 -11 -11  23    2.00    5.20
 -11 -23  11   10.20    5.30
 -23 -11  11    6.20    4.90
 -11  23 -11    2.60    4.70
 -23  11 -11    7.80    4.80
 -11  11 -23    2.90    4.70
 -23  13  11   20.60    5.20
 -13  11  23   14.90    6.00
 -11  23  13   21.70    5.70
 -13  11  23   24.20    5.70
  13 -11  23   27.20    6.80
  11 -23  13   18.10    5.80
 -13 -11  23    5.90    5.90
 -23  13 -11   17.00    5.60
 -23 -13  11   19.40    5.70
 -11  23 -13   32.00    5.90
 -13  11 -23   24.50    5.50
 -11 -23  13   18.40    5.90
 -15  11  23   10.90    6.20
  11 -23  15    5.00    5.40
 -11  23  15    4.20    5.20
  15 -11  23   10.20    5.90
 -23  15  11   -1.20    4.80
 -15  11  23    5.60    5.90
 -23  15 -11    1.20    4.70
 -15  11 -23    4.10    5.00
 -23 -15  11    7.90    5.80
 -11 -23  15    7.60    5.80
 -11  23 -15    1.90    5.50
 -15 -11  23    3.70    5.70
  11 -23  17   -0.50    6.10
 -17  11  23   -0.50    5.90
 -17  11  23   10.10    6.80
 -11  23  17    8.30    5.70
 -23  17  11    2.30    5.10
  17 -11  23    4.80    6.70
 -23 -17  11   -5.00    6.20
 -17 -11  23   11.50    6.70
 -11  23 -17   13.40    6.30
 -23  17 -11    6.70    5.50
 -11 -23  17    3.60    6.10
 -17  11 -23    2.90    5.50
  11 -23  19  130.49   16.00
 -11  23  19  158.28   13.40
 -19  11  23  130.79   15.30
 -23  19  11  134.39   13.10
  19 -11  23  158.38   17.10
 -23  19 -11  155.98   13.40
 -11 -23  19  163.48   15.60
 -23 -19  11  141.39   16.60
 -11  23 -19  136.29   16.90
 -19 -11  23  136.79   15.40
 -19  11 -23  128.19   13.10
  11 -23  21   32.00    8.50
 -23  21  11   17.40    6.20
  21 -11  23   30.40    8.80
 -21  11  23   29.90    8.50
 -11  23  21    8.10    6.40
 -11  23 -21   26.40    8.70
 -21  11 -23   22.90    6.40
 -11 -23  21   27.20    8.00
 -23  21 -11   13.00    5.80
 -21 -11  23   27.80    8.00
  -1  13  23  145.89   13.60
 -13  23   1  142.89   12.30
   1 -13  23  161.88   13.40
 -23   1  13  141.19   13.50
  -1 -13  23  162.48   13.40
   1  13  23  142.59   13.50
 -13  23  -1  156.68   12.30
 -13  23   3   78.59    8.90
   3 -13  23   77.29   10.30
 -23   3  13   66.79    8.70
  -3  13  23   80.99   10.30
  -3 -13  23   76.79    9.90
   3  13  23   77.89   10.80
 -13  23  -3   73.49    8.90
   5 -13  23  265.17   19.00
 -13  23   5  250.27   18.00
  -5  13  23  251.67   18.90
 -23   5  13  266.97   17.70
 -13  23  -5  243.88   17.90
  -5 -13  23  267.27   18.60
 -23   7  13  173.38   13.90
  -7  13  23  208.58   16.20
 -13  23   7  155.58   14.50
   7 -13  23  226.68   16.10
 -13  23  -7  191.68   14.50
  -7  13 -23  186.88   15.10
 -23   7 -13  200.18   14.70
 -23   9  13  142.89   11.20
  -9  13  23  129.39   13.40
 -13  23   9  137.89   12.10
   9 -13  23  135.49   13.40
 -23  -9  13  113.59   12.20
  -9  13 -23  122.49   12.20
 -23   9 -13  136.79   11.90
  -9 -13  23  118.49   12.70
 -13 -23   9  108.79   14.70
 -13  23  -9  137.39   12.00
 -13  23  11   18.40    5.50
 -11  13  23    8.80    5.30
  11 -13  23   12.50    6.70
 -23  11  13   12.60    5.00
 -11  13  23    8.60    6.10
  13 -23  11   19.60    5.30
 -13 -23  11   13.40    5.90
 -11  13 -23   14.20    5.50
 -11 -13  23    4.70    5.80
 -23  11 -13   16.90    5.70
 -13  23 -11   11.50    5.30
 -23 -11  13    9.70    5.50
  13 -23  13   14.30    5.90
 -23  13  13   11.70    5.10
 -13  13  23   13.10    5.70
  13 -13  23   19.00    6.80
 -13  13  23    6.20    6.60
 -13  23  13   14.10    5.50
 -13  23 -13   22.40    5.70
 -13 -23  13   12.80    6.10
 -23  13 -13   14.20    5.40
 -23 -13  13   14.90    6.10
 -13 -13  23   13.10    6.20
 -13  13 -23   19.50    5.90
  13 -23  15   73.59   12.10
 -23  15  13   89.99   11.80
 -15  13  23   61.29    9.40
 -15  13  23  110.39   11.10
  15 -13  23   76.39   10.10
 -13  23  15   97.29   10.90
 -13 -23  15   78.69   12.10
 -15 -13  23   88.79   12.30
 -23  15 -13   85.89   10.30
 -15  13 -23   72.39   10.70
 -13  23 -15   77.09   11.10
 -23 -15  13   94.09   12.20
  17 -13  23   11.60    7.30
 -13  23  17   21.60    6.20
 -17  13  23   14.50    7.10
 -23  17  13   17.50    5.70
  13 -23  17   26.70    7.40
 -17  13  23   17.80    6.90
 -23  17 -13   21.30    5.90
 -23 -17  13   23.50    7.40
 -17  13 -23   23.20    6.30
 -17 -13  23   26.50    7.30
 -13  23 -17   21.10    6.50
 -13 -23  17   22.10    7.30
  13 -23  19    9.30    7.20
 -19  13  23    7.00    7.20
 -19  13  23    1.40    7.30
  19 -13  23    0.20    7.80
 -23  19  13   -0.20    5.40
 -13  23  19   -4.80    5.80
 -23  19 -13    7.40    5.60
 -13 -23  19   11.10    7.80
 -19 -13  23    2.20    7.10
 -13  23 -19   -0.50    6.40
 -19  13 -23    4.90    5.70
 -23 -19  13   -2.20    7.80
  13 -23  21   10.00   12.90
  21 -13  23    9.10   17.30
 -13  23  21   10.30    6.30
 -23  21  13    7.20    6.20
 -21  13  23    6.90    7.90
 -21 -13  23    9.50   10.90
 -13 -23  21    0.30    8.20
 -21  13 -23    7.60    6.10
 -13  23 -21    2.50    7.60
 -23  21 -13    1.30    5.70
   1 -15  23   14.00    5.20
 -15  23   1   17.50    5.00
  -1  15  23    6.30    6.20
  -1 -15  23   17.00    5.70
 -15  23  -1   12.00    4.80
 -15  23   3   15.80    4.90
   3 -15  23   15.20    5.80
 -15  23  -3   13.30    5.10
  -3 -15  23   20.40    5.70
  -5  15  23    4.40    5.30
 -23   5  15   17.30    5.60
 -15  23   5   19.40    5.50
  -5  15  23    7.60    6.10
   5 -15  23    8.60    5.80
 -15  23  -5   15.50    5.10
  -5 -15  23   12.90    5.40
 -23   7  15    8.70    5.40
  -7  15  23    1.80    5.40
  -7  15  23   11.20    6.50
   7 -15  23   -1.90    5.50
 -15  23   7    8.00    5.20
  -7  15 -23   11.50    6.40
  -7 -15  23    9.80    5.20
 -15  23  -7    5.00    5.20
 -23   7 -15    1.80    5.00
 -23  -7  15   -0.20    5.10
 -23   9  15  441.46   28.00
   9 -15  23  457.35   29.60
  -9  15  23  458.85   28.50
  -9  15  23  373.46   29.30
 -15  23  -9  447.06   28.50
 -23  -9  15  447.76   29.10
  -9  15 -23  450.85   28.60
 -15 -23   9  420.16   30.60
  -9 -15  23  457.95   29.30
  11 -15  23   49.00    7.60
 -15  23  11   22.00    6.00
 -23  11  15   24.50    5.80
 -15  23 -11   35.20    6.60
 -23  11 -15   38.20    6.30
 -11  15 -23   31.60    6.60
 -13  15  23  105.99   11.70
  15 -23  13  122.09   12.80
  13 -15  23  100.99   13.60
 -23  13  15  109.99   11.20
 -15  23  13  121.79   11.60
 -13  15  23  106.39   14.20
 -23  13 -15  109.19   11.50
 -13  15 -23  110.89   12.30
 -15 -23  13  108.29   13.50
 -23 -13  15  111.29   12.80
 -13 -15  23  100.29   12.90
 -15  23 -13  101.79   11.50
  15 -23  15   16.30    7.00
 -15  15  23   -1.40    6.20
 -23  15  15    3.40    5.80
 -15  15  23   18.00    7.10
 -15  23  15    5.70    5.60
  15 -15  23   14.50    7.30
 -15 -15  23    5.90    6.60
 -15 -23  15   11.10    7.20
 -23  15 -15   11.20    5.50
 -15  23 -15    5.20    5.50
 -15  15 -23   10.70    7.70
 -23 -15  15    6.70    6.80
 -17  15  23   28.30    8.10
  15 -23  17   22.60    7.50
  17 -15  23   23.50    7.90
 -17  15  23    5.10    7.50
 -15  23  17   13.00    6.00
 -23  17  15   13.70    6.00
 -17  15 -23   15.20    6.30
 -15  23 -17   24.40    6.20
 -23  17 -15    6.40    6.00
 -15 -23  17   24.10    8.20
 -23 -17  15   16.70    7.60
 -17 -15  23   15.50    7.20
  15 -23  19   50.99    9.40
 -19  15  23   29.40    8.70
  19 -15  23   48.10   10.20
 -23  19  15   44.30    7.40
 -15  23  19   57.29    8.20
 -23 -19  15   45.20    9.80
 -15  23 -19   58.09    8.10
 -15 -23  19   29.30    9.50
 -19 -15  23   38.50    9.10
 -19  15 -23   46.70    7.60
 -23  19 -15   40.70    7.50
 -23  21  15   42.80    7.90
 -15  23  21   42.30    7.60
 -21  15  23   44.30   11.20
 -21  15  23   35.90    8.80
  21 -15  23   68.59   11.50
  15 -23  21   50.79   10.40
 -21 -15  23   63.59   10.90
 -15  23 -21   45.70    8.60
 -23 -21  15   60.39   12.30
 -23  21 -15   41.20    7.70
 -21  15 -23   45.10    8.00
 -15 -23  21   54.49   11.10
 -17  23   1    4.00    6.80
   1 -17  23    9.30    5.70
  -1 -17  23    5.00    5.30
 -17  23  -1    8.70    5.00
   3 -17  23   -0.80    5.50
  -3 -17  23    7.20    5.80
 -17  23  -3    4.20    7.90
  -5  17  23    8.30    5.40
   5 -17  23   10.20    6.30
 -17  23   5    4.90    5.60
 -23  -5  17    7.20    5.20
  -5 -17  23   11.20    5.60
  -7  17  23   10.50    5.60
 -23   7  17    3.70    5.80
   7 -17  23    6.70    5.90
  -7  17  23    2.80    6.90
 -17  23   7   -3.10    4.80
  -7 -17  23    1.00    5.70
 -23   7 -17    1.80    5.10
 -17  23  -7    0.70    5.00
 -23  -7  17   11.20    6.10
  -9  17  23   10.20    7.30
 -17  23   9    7.70    5.20
 -23   9  17    2.30    5.90
   9 -17  23    7.50    6.70
  -9  17  23   12.30    5.60
  -9  17 -23    8.30    6.70
 -23   9 -17   -4.50    5.10
 -17  23  -9    9.00    5.20
 -23  -9  17    6.00    5.80
  -9 -17  23    5.00    6.00
 -11  17  23  210.88   20.00
 -17  23  11  222.08   17.40
 -11  17  23  225.88   17.90
 -23  11  17  220.88   20.30
  11 -17  23  261.47   19.70
 -17 -23  11  212.48   21.60
 -23  11 -17  248.28   17.70
 -17  23 -11  225.08   17.40
 -23 -11  17  261.27   19.30
 -11 -17  23  257.97   19.10
 -11  17 -23  229.08   18.40
 -13  17  23    0.50    6.10
 -23  13  17   -0.60    5.80
  13 -17  23   -2.30    7.20
 -13  17  23  -12.60    7.20
 -17  23  13    3.00    5.40
 -23 -13  17    0.40    6.70
 -13  17 -23   -2.00    6.20
 -13 -17  23    6.70    7.00
 -17  23 -13    0.70    5.50
 -23  13 -17    1.50    5.30
 -17 -23  13    3.00    7.30
 -15  17  23   68.39   11.20
  15 -17  23   73.39   10.10
 -17  23  15   73.59   10.50
 -23  15  17   72.69   10.80
 -15  17  23   41.30    9.40
 -23 -15  17   61.19    9.10
 -15 -17  23   53.39    8.90
 -17  23 -15   60.99   10.40
 -15  17 -23   70.79   11.20
 -23  15 -17   72.79   10.30
 -17 -23  15   65.79    9.60
  17 -17  23   -1.50    8.10
 -23  17  17   -3.30    5.80
 -17  17  23   -2.20    6.30
 -17  17  23    1.30    8.00
 -17  23  17   -0.90    6.00
  17 -23  17    9.60    8.00
 -23 -17  17    4.10    7.80
 -17 -23  17    4.40    8.40
 -23  17 -17    3.40    5.70
 -17  17 -23    7.00    6.30
 -17 -17  23    1.80    7.20
 -17  23 -17   -0.10    5.80
 -19  17  23   18.30    7.00
  17 -23  19   24.40    9.20
  19 -17  23   10.40    9.60
 -17  23  19   20.30    6.80
 -19  17  23   28.80    9.60
 -23  19  17   -3.20    6.10
 -17 -23  19   25.00   10.10
 -17  23 -19    6.90    6.90
 -19 -17  23   25.50   11.20
 -23  19 -17    9.30    6.10
 -23 -19  17   13.50    9.70
 -19  17 -23    9.60    6.70
 -21  17  23   -1.90    7.50
 -23  21  17   -0.80    6.70
 -17  23  21   -1.20    6.10
 -17  23 -21    4.80    7.20
 -21  17 -23    0.00    6.60
 -23  21 -17    1.40    6.40
 -19  23   1   66.09    9.30
   1 -19  23   48.60    7.80
 -23  -1  19   54.49    7.80
 -19  23  -1   64.39    9.10
  -1 -19  23   54.99    8.10
   3 -19  23   10.40    6.50
 -19  23   3    5.40    5.10
  -3 -19  23   20.80    6.30
 -23  -3  19    9.40    5.70
 -19  23  -3   11.90    5.30
   5 -19  23   28.90    7.10
  -5  19  23   20.20    6.50
 -19  23   5   25.50    5.90
 -23  -5  19   18.80    6.50
 -19  23  -5   26.20    5.90
  -5 -19  23   24.60    6.50
  -7  19  23   25.90    6.70
   7 -19  23   35.10    7.50
 -19  23   7   24.30    6.20
 -23  -7  19   17.80    6.80
  -7 -19  23   24.50    6.70
 -19  23  -7   30.20    6.00
 -23   7 -19   26.50    6.20
 -19  23   9   11.90    5.70
   9 -19  23    7.40    7.00
  -9 -19  23    5.60    6.30
 -19  23  -9    8.00    5.60
 -23   9 -19   15.40    6.00
  -9  19 -23   24.60    8.70
 -23  -9  19   11.70    6.60
 -19  23  11   16.50    5.90
 -11  19  23   18.30    6.40
  11 -19  23   21.30    7.50
 -23  11  19   26.20    7.40
 -23 -11  19   24.00    7.30
 -23  11 -19   22.10    6.30
 -11 -19  23   26.20    7.30
 -19  23 -11   22.70    6.30
 -11  19 -23   27.40    7.90
 -19  23  13   22.00    6.20
 -13  19  23   22.80    9.40
  13 -19  23   20.40    8.10
 -13  19  23   28.50    6.70
 -23  13  19   31.40    8.70
 -23 -13  19    9.80    7.20
 -13  19 -23   21.20    7.40
 -19  23 -13    8.70    5.90
 -23  13 -19   15.70    5.90
 -13 -19  23   10.10    7.50
 -23  15  19    2.70    6.80
 -15  19  23   10.10    9.60
 -19  23  15    5.60    5.90
  15 -19  23    2.10    9.30
 -15  19  23    8.20    6.20
 -15  19 -23    2.80    6.80
 -19  23 -15   -3.90    5.60
 -23 -15  19    3.00    7.70
 -15 -19  23    6.10    7.70
 -23  15 -19    1.00    5.70
 -19 -23  15    4.10    9.40
 -17  19  23    2.60    6.50
 -23  17  19    2.20    7.10
 -19  23  17    3.50    6.60
 -17  19  23    3.60   10.10
  17 -19  23   20.40    9.60
 -19 -23  17   11.20    9.90
 -23  17 -19   11.10    6.40
 -23 -17  19  -12.70    9.70
 -17  19 -23   -5.00    6.60
 -19  23 -17   14.50    6.20
  19 -19  23   10.20    9.70
 -19  19  23   19.40   11.00
 -19  23  19    8.60    7.10
 -19  19  23   10.00    6.90
 -23  19  19    3.00    7.10
 -19 -23  19   -7.10   11.40
 -19  19 -23   -0.40    6.80
 -23  19 -19    4.80    6.50
 -19  23 -19   10.50    7.10
 -23 -19  19  -16.90   10.10
 -19 -19  23    8.10    9.30
 -23   1  21    9.50    6.50
 -21  23   1    8.50    5.50
   1 -21  23   15.50    6.90
  -1 -21  23    3.50    6.20
 -21  23  -1    8.20    5.40
 -23  -1  21   14.40    6.70
 -21  23   3   27.70    6.30
   3 -21  23   27.60    7.50
 -23   3  21   29.00    7.00
 -23  -3  21   36.70    8.00
 -21  23  -3   26.90    6.00
  -3 -21  23   30.70    7.60
 -21  23   5   69.19   10.30
   5 -21  23   96.49   13.70
 -23   5  21  125.29   13.40
  -5  21  23   66.29   11.10
  -5 -21  23   99.59   12.90
 -21  23  -5   90.39   10.50
 -23  -5  21   95.99   13.80
  -7  21  23    7.70    6.00
   7 -21  23    2.10    7.10
 -21  23   7    0.10    5.40
 -23  -7  21   -1.70    6.60
 -23   7 -21    3.60    5.50
 -21  23  -7   10.10    5.30
  -7 -21  23    2.70    7.00
  -9  21  23    1.10    5.60
 -21  23   9   -1.70    5.40
   9 -21  23   -5.80    7.40
 -23   9 -21   -1.70    5.40
  -9 -21  23    7.20    6.90
 -23  -9  21    8.10    7.40
 -21  23  -9    6.30    5.40
 -21  23  11    3.00    5.60
 -11  21  23    6.10    5.90
  11 -21  23    4.80    7.70
 -21  23 -11    0.10    5.50
 -11 -21  23    6.20    7.80
 -23  11 -21    9.40    5.80
 -23 -11  21   -1.10    7.20
 -11  21 -23    7.00    9.10
 -21  23  13   31.00    6.70
 -23  13  21   18.20    8.90
  13 -21  23   -2.90   15.90
 -13  21  23   25.80    7.00
 -13  21 -23   23.40    8.20
 -13 -21  23   30.20    9.10
 -21  23 -13   24.60    6.50
 -23 -13  21   27.10    9.20
 -23  13 -21   24.00    6.70
 -15  21  23    7.90    6.40
 -23  15  21   -7.90    7.60
  15 -21  23   -4.20    8.90
 -21  23  15    5.40    6.20
 -15 -21  23    2.50   16.30
 -15  21 -23    3.00    7.40
 -21  23 -15    4.90    6.20
 -23  15 -21    6.90    6.20
 -23 -15  21  -15.40    8.50
 -17  21  23   10.60    7.10
 -21  23  17    5.40    7.00
 -23  17  21   28.10    8.20
 -21  23 -17   15.00    6.60
 -23  17 -21   11.40    6.70
 -17  21 -23   11.90    7.50
 -23  23   1   59.59    9.70
 -23   1  23   55.19    9.10
   1 -23  23   64.69    9.50
 -23  -1  23   70.29    9.70
  -1 -23  23   54.19    9.40
 -23  23  -1   60.89    9.90
 -23  23   3   -4.80    5.30
 -23   3  23    9.60    7.20
   3 -23  23   -1.00    7.30
 -23  -3  23   13.80    8.00
  -3 -23  23    1.80    7.60
 -23  23  -3    7.00    5.50
   5 -23  23   18.10    8.10
 -23   5  23   12.30    7.80
  -5  23  23    8.50    6.20
 -23  23   5    3.40    5.30
  -5 -23  23    6.20    8.00
 -23  23  -5   12.70    5.60
 -23  -5  23   -1.90    7.20
  -7  23  23    5.20    6.40
   7 -23  23    0.70    7.60
 -23   7  23    8.30    7.60
 -23  23   7   11.20    5.80
 -23  23  -7   -4.10    5.20
  -7 -23  23   -6.80    7.30
 -23  -7  23   -8.50    7.60
 -23   7 -23    1.30    5.90
   9 -23  23   75.49   17.00
 -23   9  23   72.89   15.70
  -9  23  23   94.29   11.80
 -23  23   9   91.49   11.30
  -9 -23  23   88.39   15.10
 -23  23  -9   82.49   10.90
 -23   9 -23   90.69   11.70
 -11  23  23   25.50    6.80
  11 -23  23   22.90    9.30
 -23  11  23   22.50    8.50
 -23  23  11   20.80    6.70
 -23  23 -11   27.50    6.70
 -11 -23  23   25.30   11.90
 -23 -11  23   19.10    9.00
 -23  11 -23   27.10    7.10
  13 -23  23   -6.70    9.80
 -13  23  23   -0.10    6.40
 -23  13  23   -3.80    8.70
 -23  23  13   10.70    6.70
 -23  23 -13    0.20    5.80
 -13 -23  23   -2.30    9.20
 -13  23 -23   14.20    9.20
 -23  13 -23   -4.00    6.30
 -23 -13  23  -12.80    8.70
 -24   0   0 1390.96   83.39
   0   0  24 1485.15   84.19
   0  24   0 1342.87   83.79
 -24   2   0   68.99    7.30
  -2   0  24   48.70    6.80
   0  24  -2   58.69    7.80
   0  24   2   58.79    7.90
   2   0  24   67.39    9.10
   4   0  24  125.59   11.20
   0  24  -4  106.99   10.00
   0  24   4  111.29   10.30
  -4   0  24  112.29   11.10
   0 -24   4  110.99    9.70
 -24   4   0  113.49    9.60
   0  24   6  196.28   14.40
   0 -24   6  183.38   13.40
   0  24  -6  190.58   14.00
 -24   6   0  190.48   13.60
  -6   0  24  192.58   15.10
   6   0  24  192.38   15.00
 -24   8   0  125.89   10.50
  -8   0  24  117.09   11.90
   0 -24   8  112.59   10.50
   0  24  -8  152.88   11.00
   8   0  24  113.79   12.20
   0  24  10  511.95   31.40
  10   0  24  473.55   31.60
 -10   0  24  489.05   31.50
   0 -24  10  479.45   30.70
   0  24 -10  505.75   30.80
 -24  10   0  481.25   30.60
   0  24 -12  640.34   39.80
   0 -24  12  648.54   39.80
  12   0  24  639.64   40.70
 -24  12   0  625.84   39.70
 -12   0  24  618.64   40.40
   0  24  12  694.83   40.60
   0  24  14 1669.73   97.29
   0 -24  14 1571.24   96.59
 -14   0  24 1574.64   97.19
 -24  14   0 1636.44   96.59
  14   0  24 1659.93   97.29
  16   0  24  232.88   18.40
   0 -24  16  228.58   17.30
 -16   0  24  206.38   17.40
   0 -24  18   10.70    5.90
 -18   0  24    7.20    6.10
 -24  18   0   14.50    5.30
   0  24  18   29.20    6.70
  18   0  24    3.80    7.20
 -24  20   0   33.50    6.40
  20   0  24   47.10    9.30
 -20   0  24   35.90    7.80
   0 -24  20   25.00    7.70
   0 -24  22   -0.50    7.20
 -24  22   0    1.00    5.30
 -22   0  24    9.20    7.80
   2  24   0    3.50    4.10
   0  -2  24    6.00    4.50
 -24   0   2    6.90    3.40
  -2  24   0    7.10    4.00
   0   2  24    6.60    4.80
   2  24  -2   79.49    8.10
  -2  24   2   75.59    7.90
 -24   2   2   53.99    6.80
   2  -2  24   52.89    8.60
  -2   2  24   54.59    7.30
 -24  -2   2   58.49    7.00
 -24   2  -2   67.19    7.30
  -2  24  -2   61.29    7.80
  -2  -2  24   43.50    6.60
   2   2  24   49.50    6.80
   2 -24   4   29.90    4.30
 -24   4   2   23.00    4.30
  -2  24   4   18.80    4.80
   4  -2  24   24.00    5.40
   2  24  -4   18.90    4.80
  -4   2  24   29.10    5.80
 -24   4  -2   25.80    4.50
  -2 -24   4   25.90    4.50
   4   2  24   29.80    5.70
  -2  24  -4   22.80    4.80
   2  24   4   13.60    4.90
  -4  -2  24   27.20    5.30
 -24   6   2  179.08   12.60
  -6   2  24  151.18   14.20
   2  24  -6  181.08   13.20
   2 -24   6  179.58   12.70
   6  -2  24  160.28   14.00
  -2  24   6  181.58   13.50
 -24   6  -2  167.18   12.70
   2  24   6  190.98   13.80
   6   2  24  177.98   14.20
  -2 -24   6  154.08   12.50
  -6  -2  24  168.48   14.20
  -2  24  -6  184.68   13.20
   2 -24   8   14.90    4.50
   8  -2  24   14.90    5.40
 -24   8   2   14.60    4.20
   2  24  -8   19.30    5.00
  -8   2  24   21.20    5.60
  -2  24   8   18.20    5.10
 -24   8  -2   16.30    4.40
  -2 -24   8   15.20    4.50
   8   2  24   14.90    5.50
   2  24   8   24.40    5.20
  -8  -2  24   14.10    5.20
  -2  24  -8   19.40    4.90
   2 -24  10   15.70    4.60
   2  24 -10   27.40    5.50
 -24  10   2   14.10    4.50
  10  -2  24   12.80    5.40
 -10   2  24    9.80    5.20
  -2  24  10   15.60    5.40
   2  24  10   21.40    5.50
  10   2  24   14.20    5.60
  -2 -24  10   16.90    4.90
  -2  24 -10   26.90    5.40
 -10  -2  24    9.20    5.10
 -24  10  -2   12.80    4.50
 -24  12   2  406.66   25.40
   2  24 -12  374.76   25.70
  -2  24  12  448.36   26.30
  12  -2  24  405.46   26.70
   2 -24  12  389.96   25.60
 -12   2  24  355.46   26.20
  -2 -24  12  375.76   25.70
  12   2  24  386.56   26.70
 -12  -2  24  374.16   26.30
   2  24  12  427.76   26.40
  -2  24 -12  400.96   25.80
 -24  12  -2  393.96   25.60
  14  -2  24  166.28   15.90
  -2  24  14  183.48   15.40
 -14   2  24  148.19   14.90
   2 -24  14  152.98   14.50
 -24  14   2  185.18   13.60
  -2 -24  14  173.78   14.50
 -24  14  -2  167.18   13.90
 -14  -2  24  151.88   14.80
   2  24  14  214.38   15.00
  14   2  24  173.48   15.80
  -2  24 -14  204.58   14.80
 -16   2  24   25.10    6.30
   2 -24  16   13.70    5.70
 -24  16   2   10.60    6.00
  16  -2  24   15.00    6.80
 -24 -16   2   16.30    6.20
  -2 -24  16   17.30    6.20
 -24  16  -2   15.90    7.20
 -16  -2  24   21.80    6.20
  16   2  24   16.80    6.50
   2 -24  18   96.59   12.10
 -18   2  24   67.59    9.50
  18  -2  24  103.99   14.00
 -24  18   2   81.99    9.90
  -2  24  18   88.89   11.00
 -18  -2  24   88.09   12.30
 -24  18  -2   87.79   10.20
  -2 -24  18   92.19   12.20
  18   2  24   95.09   14.20
 -20   2  24    3.30    6.90
 -24  20   2    6.00    5.00
  20  -2  24   -0.70    7.70
   2 -24  20   -2.50    6.40
  -2  24  20   11.40    6.30
 -20  -2  24    8.20    6.70
  20   2  24    8.40    8.20
 -24  20  -2   13.20    5.30
  -2 -24  20    2.30    6.80
   2 -24  22    8.00    7.50
 -24  22   2   18.90    5.80
 -22   2  24   22.10    7.70
  -2 -24  22   21.40    7.80
 -22  -2  24   25.20    8.10
 -24  22  -2   22.20    6.00
 -24   0   4   80.69    8.20
   0  -4  24   92.79    9.90
   0   4  24  105.09   10.20
   4  24   0   73.29    8.90
  -4  24   0   93.49    9.00
   4  24  -2   24.30    4.90
 -24   2   4   30.10    4.50
  -2   4  24   31.70    5.70
   2  -4  24   24.20    5.40
  -4  24   2   21.20    4.70
  -2  -4  24   27.00    5.20
   4  24   2   22.50    4.80
  -4  24  -2   25.20    5.00
   2   4  24   38.50    5.70
 -24  -2   4   27.60    4.50
 -24   4   4  108.79    8.90
   4  -4  24   82.59   10.60
  -4   4  24  103.59   10.80
  -4  24   4  101.89    9.70
   4  24  -4   91.29    9.60
 -24   4  -4  103.99    9.20
  -4  -4  24   98.89   10.60
  -4  24  -4   94.59    9.50
 -24  -4   4   99.29    8.90
   4   4  24  122.09   10.80
   4  24   4  100.69    9.90
  -4 -24   4  102.19    9.10
   4  24  -6   44.40    5.90
   4 -24   6   42.90    6.10
  -6   4  24   61.29    9.20
   6  -4  24   43.00    6.60
 -24   6   4   41.60    6.80
  -4  24   6   35.60    5.80
   6   4  24   56.89    9.10
 -24  -6   4   39.90    5.30
 -24   6  -4   46.60    7.10
   4  24   6   38.40    6.20
  -4  24  -6   49.00    7.60
  -4 -24   6   46.60    7.50
  -6  -4  24   53.29    8.70
 -24   8   4    0.60    3.70
  -4  24   8   -1.20    4.20
   4 -24   8    0.60    3.80
   4  24  -8   -4.40    4.50
   8  -4  24   -1.30    4.80
  -8   4  24    1.00    4.70
   4  24   8    3.80    4.50
  -8  -4  24    2.70    4.80
  -4  24  -8   -2.00    4.00
   8   4  24   -1.30    5.00
  -4 -24   8    0.50    4.30
 -24   8  -4   -0.10    3.80
  -4  24  10   57.09    8.50
   4  24 -10   56.89    6.60
  10  -4  24   38.90    6.70
 -24  10   4   46.60    7.10
   4 -24  10   43.80    5.90
 -10   4  24   41.10    7.00
 -24  10  -4   47.20    7.70
 -10  -4  24   39.30    6.60
  -4 -24  10   41.20    6.20
  10   4  24   46.90    7.00
  -4  24 -10   41.20    6.10
   4  24  10   67.29    8.70
  12  -4  24  147.69   13.70
 -24  12   4  143.79   11.70
  -4  24  12  131.49   12.70
 -12   4  24  139.79   13.10
   4 -24  12  152.08   12.30
  -4 -24  12  137.39   12.70
   4  24  12  152.38   13.10
  12   4  24  143.89   14.10
 -12  -4  24  139.09   13.00
 -24  12  -4  129.39   11.90
  -4  24 -12  143.99   12.30
   4 -24  14    4.60    5.00
 -14   4  24    1.50    5.50
 -24  14   4   -1.90    4.50
  14  -4  24   -7.90    5.50
  -4  24  14    7.80    5.20
  -4 -24  14   -1.30    5.10
  14   4  24   -2.20    5.80
   4  24  14   -1.90    5.10
 -24 -14   4    2.30    4.90
  -4  24 -14    8.20    5.50
 -14  -4  24   -3.30    5.00
 -24  14  -4    0.40    4.40
  16  -4  24  401.96   27.90
  -4  24  16  478.05   28.80
 -16   4  24  344.97   27.20
 -24  16   4  412.46   27.70
   4 -24  16  411.86   27.10
 -24  16  -4  431.66   26.60
  -4  24 -16  435.86   26.90
 -16  -4  24  381.76   27.30
  -4 -24  16  377.86   26.80
 -24 -16   4  371.86   26.70
  16   4  24  397.36   27.80
 -24  18   4    1.70    4.70
  18  -4  24    6.70    6.90
  -4  24  18    5.10    5.60
   4 -24  18    3.00    6.20
 -18   4  24   -3.10    5.80
 -18  -4  24   -3.50    5.80
  18   4  24   19.40    7.60
  -4 -24  18   -0.80    6.20
 -24  18  -4    1.60    4.90
 -24  20   4   56.69    8.90
   4 -24  20   46.90    8.20
  20  -4  24   48.70    9.30
 -20   4  24   39.10    8.10
  -4  24  20   74.59   10.40
  -4 -24  20   44.40    8.10
 -20  -4  24   29.40    7.80
 -24  20  -4   43.80    6.80
  -4  24  22  163.68   14.00
  22  -4  24  169.78   18.80
 -22   4  24  118.39   15.90
 -24  22   4  122.49   12.50
   4 -24  22  131.89   16.70
 -24  22  -4  117.19   12.90
  -4 -24  22  122.19   15.70
 -22  -4  24  135.29   16.20
   6  24   0  331.77   20.40
 -24   0   6  299.37   19.60
   0  -6  24  276.97   20.80
   0   6  24  287.97   20.80
  -6  24   0  330.27   20.50
 -24   2   6   19.50    4.30
   6  24  -2   32.90    5.20
  -6  24   2   22.30    4.90
  -2   6  24   17.50    5.50
   2  -6  24   15.50    5.10
   2   6  24   13.30    5.10
 -24  -2   6   23.50    4.50
  -2  -6  24    5.10    4.70
   6  24   2   30.80    5.10
  -6  24  -2   29.50    4.80
 -24   4   6  171.58   12.30
   4  -6  24  149.99   13.80
  -6  24   4  186.08   13.20
   6  24  -4  180.18   13.00
  -4   6  24  150.48   13.90
 -24  -4   6  167.98   12.50
   6  24   4  187.68   13.30
  -6  24  -4  176.68   12.90
  -4  -6  24  147.09   13.90
   4   6  24  171.08   14.20
 -24   4  -6  167.88   12.70
  -6  24   6  256.87   17.20
 -24   6   6  247.38   16.40
  -6   6  24  217.78   18.10
   6  24  -6  270.47   17.00
   6 -24   6  245.98   16.80
   6  -6  24  234.48   18.00
  -6  -6  24  210.08   17.60
  -6 -24   6  252.47   17.00
 -24  -6   6  245.58   16.70
 -24   6  -6  251.67   17.00
   6  24   6  273.37   17.50
  -6  24  -6  241.68   17.00
   6   6  24  227.88   17.90
 -24   8   6    8.90    3.90
   6 -24   8    8.30    4.30
  -6  24   8    2.60    4.30
  -8   6  24    3.60    5.00
   6  24  -8    0.20    4.40
   8  -6  24    7.00    5.00
 -24   8  -6    1.30    4.00
   8   6  24   11.40    5.20
  -6  24  -8    7.00    4.30
  -8  -6  24    5.70    4.80
  -6 -24   8   11.10    4.90
 -24  -8   6   -1.50    4.70
   6  24   8    8.00    4.90
  -6  24  10   18.20    5.20
   6 -24  10   16.70    4.90
 -10   6  24   17.70    5.70
  10  -6  24   18.80    5.90
 -24  10   6   17.40    4.60
 -10  -6  24   12.20    5.30
 -24  10  -6   14.00    4.80
   6  24  10   19.80    5.60
  10   6  24   20.00    6.00
  -6 -24  10   19.80    6.10
  -6  24 -10   20.90    5.10
 -24 -10   6   13.40    5.60
 -24  12   6   15.60    4.70
  12  -6  24    6.50    5.60
   6 -24  12    1.70    4.60
 -12   6  24    6.30    5.40
  -6  24  12   11.60    5.10
  12   6  24   -0.80    5.80
  -6 -24  12    8.10    5.30
 -24  12  -6    7.30    4.50
 -12  -6  24   10.40    5.40
  -6  24 -12   11.50    4.90
  14  -6  24   66.69   11.30
  -6  24  14   53.39    7.60
 -24  14   6   65.29    8.60
 -14   6  24   49.20    7.60
   6 -24  14   47.70    7.00
  -6  24 -14   63.19    9.30
 -14  -6  24   67.49   10.30
 -24 -14   6   63.29    9.60
 -24  14  -6   57.39    8.90
  -6 -24  14   60.39   10.10
  14   6  24   49.80    8.10
   6 -24  16  218.68   17.50
 -16   6  24  199.28   17.90
  -6  24  16  250.47   17.50
  16  -6  24  225.08   18.70
  -6  24 -16  241.28   17.20
 -24 -16   6  235.48   17.70
  16   6  24  213.98   18.90
 -24  16  -6  232.98   16.90
 -16  -6  24  204.98   17.90
  -6 -24  16  217.48   17.50
   6 -24  18    1.90    6.10
  -6  24  18    5.70    5.80
 -18   6  24    6.60    6.30
 -24  18   6   -3.80    4.80
  18  -6  24    4.40    7.20
 -18  -6  24    1.80    6.20
  18   6  24    9.40    7.70
  -6 -24  18    4.40    6.20
 -24 -18   6    4.00    8.10
  -6  24 -18    6.60    6.60
 -24  18  -6    2.50    5.00
  -6  24  20   26.10    6.60
   6 -24  20   17.40    7.20
 -24  20   6   22.30    5.90
 -20   6  24    4.40    6.70
  20  -6  24   25.50    8.90
 -20  -6  24   19.40    7.20
  -6 -24  20   13.10    6.90
 -24  20  -6   21.80    6.00
  22  -6  24   36.60   10.40
   6 -24  22   17.00    8.40
  -6  24  22   21.80    7.00
 -24  22   6   16.20    5.80
 -22   6  24   10.30    7.60
  -6 -24  22   21.90    8.20
 -22  -6  24   19.00    7.90
 -24  22  -6   26.70    6.20
   0  -8  24  959.00   56.49
 -24   0   8  926.71   55.39
  -8  24   0  908.71   55.99
   8  24   0  895.61   55.89
   0   8  24  940.81   56.29
 -24   2   8  276.97   17.70
  -2   8  24  232.48   18.90
  -8  24   2  288.27   18.50
   8  24  -2  323.67   18.60
   2  -8  24  271.07   19.20
  -8  24  -2  266.97   18.30
  -2  -8  24  246.38   18.90
   2   8  24  262.07   19.00
 -24  -2   8  243.38   17.60
   4  -8  24   53.69    9.10
 -24   4   8   43.60    6.70
  -8  24   4   37.90    5.90
   8  24  -4   32.40    5.70
  -4   8  24   61.19    9.60
  -4  -8  24   53.99    8.80
  -4   8 -24   55.49    8.50
  -8  24  -4   43.20    7.30
 -24  -4   8   45.90    5.80
   8  24   4   29.90    5.70
  -8  24   6    6.30    4.40
   6  -8  24   -3.20    4.90
   8  24  -6   11.30    4.60
 -24   6   8   10.70    4.00
  -6   8  24    1.70    5.20
  -8 -24   6   -0.10    4.50
   6   8  24    5.10    5.30
  -6  -8  24    5.90    4.90
 -24  -6   8   11.80    4.90
 -24   6  -8    7.20    4.10
   8  24   6   10.10    4.80
  -8  24  -6    7.10    4.20
  -8   8  24  393.46   28.90
 -24   8   8  479.45   27.80
  -8  24   8  465.65   28.40
   8  -8  24  451.15   29.10
   8 -24   8  458.85   28.10
  -8  24  -8  432.06   28.00
   8   8  24  429.06   28.80
  -8  -8  24  407.06   28.60
  -8 -24   8  440.36   28.10
 -24   8  -8  452.65   28.10
  -8  24  10   26.30    5.50
  10  -8  24    9.20    5.80
 -10   8  24   12.40    5.70
   8 -24  10   12.70    5.00
 -24  10   8   14.20    4.50
  10   8  24   13.20    6.40
 -10  -8  24   11.00    5.30
 -24  10  -8   22.00    5.00
  -8 -24  10   11.80    6.20
  -8  24 -10   21.40    5.30
   8 -24  12    9.60    4.90
 -24  12   8   12.30    4.60
 -12   8  24    6.50    5.90
  12  -8  24   11.90    6.00
  -8  24  12   12.90    5.10
 -24 -12   8   21.00    5.20
  -8 -24  12    4.10    5.50
 -12  -8  24   16.10    5.90
  12   8  24    6.60    6.50
  -8  24 -12    8.90    5.10
 -24  12  -8   13.10    4.90
   8 -24  14   -0.40    5.00
  14  -8  24    4.70    5.80
 -24  14   8    6.90    4.80
 -14   8  24    5.30    6.10
  -8  24 -14   12.70    5.60
 -24 -14   8   10.00    5.50
 -24  14  -8   -0.60    5.30
 -14  -8  24    2.80    5.60
  14   8  24    7.20    6.90
  -8 -24  14    7.30    5.80
   8 -24  16    7.40    5.90
  -8  24  16    1.10    5.40
  16  -8  24   -7.60    5.90
 -24  16   8    9.90    5.30
 -16   8  24   -2.40    6.10
 -16  -8  24    4.10    5.70
  -8 -24  16    5.90    5.90
 -24 -16   8   -1.00    6.00
 -24  16  -8   -0.90    5.00
  16   8  24    8.30    9.30
  -8  24 -16    9.60    6.10
 -18   8  24  107.19   14.30
  -8  24  18  145.39   13.00
   8 -24  18  131.39   14.50
  18  -8  24  114.39   16.20
 -24  18   8  141.49   12.40
  -8  24 -18  159.98   14.50
  -8 -24  18  126.29   14.10
 -24  18  -8  134.49   12.50
 -24 -18   8  101.29   15.00
 -18  -8  24  115.39   14.30
 -18   8 -24  128.99   12.50
  20  -8  24   -1.50    7.70
   8 -24  20    7.20    7.40
 -20   8  24   -1.00    6.60
  -8  24  20   -9.50    5.50
 -24  20   8   -0.40    5.10
 -24  20  -8   -2.50    5.30
  -8 -24  20    6.50    7.00
 -20   8 -24   -3.60    5.50
 -20  -8  24   -2.10    6.80
  22  -8  24   28.20   10.00
   8 -24  22   27.60    8.50
 -22   8  24   25.90    8.40
  -8  24  22   28.70    6.90
 -24  22   8   19.10    6.40
 -22  -8  24   37.30   14.20
  -8 -24  22   29.50    9.60
 -24  22  -8   22.80    6.30
 -22   8 -24   21.60    6.70
   0  10  24  408.96   28.60
   0 -10  24  396.06   28.50
 -24   0  10  473.45   27.60
 -10  24   0  480.25   28.20
  -2  10  24  168.48   14.80
   2 -10  24  187.28   15.10
 -10  24   2  215.08   14.30
 -24   2  10  193.08   13.50
 -10  24  -2  202.18   14.00
 -24  -2  10  189.28   13.70
   2  10  24  148.39   16.20
  -2 -10  24  161.48   14.60
 -24   4  10  265.67   17.60
 -10  24   4  271.17   18.30
   4 -10  24  266.07   19.10
  -4  10  24  257.27   19.10
  -4 -10  24  249.38   18.80
 -10  24  -4  272.97   18.20
   4  10  24  251.87   20.10
 -10  24   6    0.50    4.40
 -24   6  10    3.60    4.10
   6 -10  24   -0.60    5.00
  -6  10  24   -8.20    5.10
 -24   6 -10    2.80    4.30
  -6  10 -24    4.30    5.20
 -10  24  -6   -2.50    4.20
  -6 -10  24   -0.40    5.00
   6  10  24    3.50    5.80
  10 -24   8  219.48   15.70
  -8  10  24  182.28   16.80
 -10  24   8  212.88   15.80
   8 -10  24  214.38   16.90
 -24   8  10  212.28   15.00
   8  10  24  200.78   17.10
 -24   8 -10  214.88   15.60
  -8 -10  24  219.28   16.60
 -10  24  -8  210.28   15.60
  -8  10 -24  210.38   15.70
 -10 -24   8  225.48   16.10
 -10  24  10  100.69   10.10
  10 -24  10   84.59   10.30
 -24  10  10   86.79    9.20
  10 -10  24   93.49   11.60
 -10  10  24   88.49   11.60
  10  10  24   69.79    9.30
 -24  10 -10   88.29    9.80
 -10  10 -24   87.19   10.00
 -10 -10  24   75.79   10.90
 -10  24 -10   91.69   10.10
 -10 -24  10   85.79   11.20
 -12  10  24    6.20    5.50
 -12  10  24   17.40    5.90
  10 -24  12    1.70    5.10
  12 -10  24    7.70    6.20
 -10  24  12   12.60    5.70
 -24  12  10    8.40    4.50
 -10 -24  12    4.40    5.30
 -10  24 -12    6.40    5.00
 -12  10 -24    6.60    5.20
 -24 -12  10    4.60    5.20
 -24  12 -10   18.50    6.10
 -12 -10  24    0.30    5.80
 -14  10  24    4.50    6.00
  10 -24  14    4.50    5.40
 -14  10  24   17.50    6.70
 -10  24  14    2.90    5.10
 -24  14  10    0.00    4.90
  14 -10  24    0.40    6.20
 -24  14 -10    5.20    4.90
 -14  10 -24   -0.30    5.20
 -24 -14  10    6.90    5.90
 -14 -10  24    5.50    5.80
 -10  24 -14   17.40    5.80
 -10 -24  14   14.40    6.00
 -16  10  24   83.39   13.30
  10 -24  16  112.89   13.30
 -24  16  10  119.09   11.40
 -10  24  16  124.69   11.90
  16 -10  24  112.59   14.20
 -10 -24  16   95.29   12.80
 -10  24 -16  130.89   12.70
 -24 -16  10  100.79   13.30
 -16 -10  24   78.69   10.50
 -24  16 -10  113.89   11.40
 -24  18  10   83.79   10.60
 -10  24  18   83.89   10.80
  18 -10  24   98.29   14.70
  10 -24  18   80.99   13.60
 -18  10  24   67.19    9.70
 -10 -24  18  113.09   13.30
 -24  18 -10   77.99   10.80
 -18  10 -24   79.19   10.70
 -10  24 -18  109.39   13.00
 -18 -10  24   87.69   13.40
 -24 -18  10   78.09   10.10
  20 -10  24   -8.40    8.10
 -24  20  10    9.60    5.70
 -20  10  24    8.30    7.70
 -10  24  20    3.60    6.00
  10 -24  20   -4.40    7.10
 -20  10 -24   -6.10    5.20
 -10  24 -20    4.70    8.90
 -24  20 -10    1.90    5.40
 -10 -24  20   -1.70    7.00
 -20 -10  24   -4.30    7.10
  10 -24  22   -5.10   10.60
 -10  24  22    7.70    6.20
 -24  22  10    1.80    6.00
  22 -10  24   14.70   10.40
 -22 -10  24   12.30    8.70
 -10 -24  22   -2.30    8.20
 -24  22 -10    7.90    5.90
 -22  10 -24    0.90    6.10
 -24   0  12   68.49    9.10
 -12  24   0   43.40    6.30
   0 -12  24   41.70    6.80
   0  12  24   53.69    8.40
   2 -12  24   25.00    5.90
  -2  12  24   16.70    6.10
 -12  24   2   24.30    5.40
 -24   2  12   29.10    5.50
   2  12  24   33.90    6.60
 -12  24  -2   25.00    5.50
  -2 -12  24   27.50    5.60
   4 -12  24   84.49   11.40
 -12  24   4  111.49   10.20
 -24   4  12  101.89   10.00
   4  12  24   67.49   12.10
  -4 -12  24   71.69   10.60
 -12  24  -4  106.79   10.10
 -24   6  12  377.76   23.50
   6 -12  24  385.26   25.10
 -12  24   6  384.26   24.20
  -6  12  24  333.37   24.80
 -12  24  -6  372.66   24.00
   6  12  24  307.97   26.20
 -24   6 -12  383.96   24.20
  -6 -12  24  362.36   24.80
  -6  12 -24  371.36   24.30
  -8  12  24   37.10    7.20
   8 -12  24   24.50    6.70
 -12  24   8   29.60    6.00
 -24   8  12   35.50    5.60
 -24   8 -12   35.60    6.20
  -8 -12  24   30.20    6.60
  -8  12 -24   41.60    6.80
 -12  24  -8   30.70    5.80
  12 -24  10  809.52   49.90
 -24  10  12  861.31   49.40
  10 -12  24  832.32   50.59
 -12  24  10  918.51   50.59
 -10  12  24  738.43   50.29
 -12  24 -10  864.31   49.90
 -24  10 -12  805.82   51.99
 -10  12 -24  801.72   49.70
 -24 -10  12  785.22   49.90
 -12 -24  10  755.62   49.60
 -10 -12  24  773.52   50.29
  12 -24  12   14.90    5.80
 -12  12  24   11.70    6.50
 -12  12  24   24.60    6.00
 -24  12  12   18.70    5.10
 -12  24  12    9.20    5.50
  12 -12  24   13.90    6.60
 -24  12 -12   17.20    5.50
 -12  12 -24   16.60    5.80
 -24 -12  12   20.70    6.00
 -12 -24  12   21.30    6.50
 -12  24 -12   17.30    5.60
 -12 -12  24   13.40    6.30
  14 -12  24   54.09    9.10
 -12  24  14   63.09    9.90
 -24  14  12   54.99    9.50
  12 -24  14   56.69    7.80
 -14  12  24   41.70    8.10
 -14  12  24   66.59   10.60
 -24  14 -12   65.69    9.40
 -14 -12  24   45.30    7.80
 -12  24 -14   61.59   10.50
 -14  12 -24   56.29    7.50
 -12 -24  14   50.29    7.90
 -24 -14  12   66.59    8.30
  16 -12  24   29.70    8.00
 -12  24  16   25.70    6.30
 -24  16  12   42.20    6.60
  12 -24  16   33.80    7.60
 -16  12  24   34.30    7.80
 -16  12  24   32.90    7.40
 -24 -16  12   37.60    7.50
 -24  16 -12   31.30    6.40
 -16 -12  24   32.10    7.60
 -12  24 -16   36.90   11.70
 -16  12 -24   34.20    6.80
 -12 -24  16   28.60    7.50
  12 -24  18   13.00    7.60
 -12  24  18   16.20    6.50
 -24  18  12   16.70    5.80
 -18  12  24    2.70    7.00
  18 -12  24   25.00    8.20
 -18  12 -24   14.00    6.10
 -12  24 -18   19.20    7.10
 -24  18 -12   18.90    6.20
 -12 -24  18    6.80    7.40
 -24 -18  12   19.90    8.10
 -18 -12  24    5.00    7.20
 -24  20  12   87.49   12.20
 -20  12  24  106.39   15.40
 -12  24  20   99.29   12.10
  20 -12  24  111.29   18.70
  12 -24  20  126.79   16.40
 -24  20 -12   98.29   11.70
 -20  12 -24  102.29   12.20
 -12  24 -20  108.19   14.70
 -20 -12  24  111.59   16.00
 -12 -24  20   99.69   15.80
  12 -24  22   -0.30    8.80
 -24  22  12    6.90    6.50
  22 -12  24    8.10   10.20
 -12  24  22    5.30    6.50
 -22  12  24    3.60    8.50
 -12  24 -22    7.60    9.20
 -24  22 -12    5.20    6.00
 -22  12 -24    3.00    6.30
 -22 -12  24    1.90    8.50
   0 -14  24  294.07   21.60
 -14  24   0  349.37   21.00
   0  14  24  268.27   21.80
 -14  24   2   30.50    5.70
   2 -14  24   42.40    6.90
  -2  14  24   48.00    7.30
 -14  24  -2   26.90    5.80
  -2 -14  24   37.10    6.80
 -24   4  14  143.59   12.40
   4 -14  24  135.59   13.50
 -14  24   4  151.38   12.20
  -4  14  24  119.69   13.60
 -14  24  -4  124.89   12.00
  -4 -14  24  143.79   13.00
  -6  14  24   73.29   11.90
 -14  24   6   85.59    9.90
 -24   6  14   84.09   10.30
   6 -14  24   75.49   11.70
 -14  24  -6   73.99    9.90
  -6 -14  24   90.39   11.10
 -24   8  14  810.12   46.00
  -8  14  24  666.43   47.00
   8 -14  24  764.32   47.30
 -14  24  -8  832.42   46.60
 -24  -8  14  737.63   46.70
 -24   8 -14  674.43   48.20
  -8  14 -24  755.12   46.50
  -8 -14  24  787.42   47.10
 -14  24  10    7.80    5.20
 -10  14  24    0.00    6.50
 -24  10  14    7.00    5.00
 -10  14  24    3.90    5.40
  10 -14  24    6.70    6.20
 -10  14 -24    6.20    6.10
 -14  24 -10    4.20    5.20
 -24  10 -14   11.30    5.40
 -24 -10  14   12.80    6.10
 -10 -14  24    0.70    5.80
 -24  12  14    6.20    5.10
  14 -24  12    8.10    5.80
 -14  24  12   -0.70    5.10
 -12  14  24   -6.90    6.70
 -12  14  24   13.00    5.70
  12 -14  24    1.60    6.40
 -12 -14  24   -3.90    5.90
 -24 -12  14    3.10    6.00
 -12  14 -24    1.70    5.80
 -14  24 -12   10.00    7.30
 -24  12 -14    6.60    5.20
 -14 -24  12    8.90    6.80
  14 -24  14    4.50    6.30
 -14  14  24    4.80    7.10
 -14  24  14   -1.00    5.20
 -24  14  14   -5.90    8.20
 -14  14  24   -2.70    5.70
  14 -14  24   10.40    7.30
 -14 -24  14    8.70    7.10
 -24  14 -14   10.80    5.50
 -14  24 -14   11.40    5.80
 -24 -14  14   -2.70    6.50
 -14  14 -24    3.70    6.00
 -14 -14  24    8.60    6.90
 -24  16  14    3.10    5.50
  16 -14  24    2.90    7.30
 -16  14  24    5.80    7.20
 -16  14  24   -2.20    7.20
 -14  24  16   -3.90    5.20
  14 -24  16    0.40    6.80
 -16 -14  24  -10.90    6.80
 -24 -16  14  -13.40    6.80
 -16  14 -24   -5.90    5.50
 -14 -24  16    6.70    7.50
 -14  24 -16    3.00    5.90
 -24  16 -14    3.50    5.50
 -14  24  18   24.00    6.70
 -24  18  14   31.30    6.70
 -18  14  24   28.00    8.40
  18 -14  24   35.90    9.60
  14 -24  18   17.30    8.20
 -18  14  24   14.80    8.10
 -18  14 -24   25.20    6.70
 -24 -18  14   29.40    8.90
 -24  18 -14   27.30    6.50
 -14  24 -18   43.60    7.60
 -18 -14  24   16.00    8.30
 -14 -24  18   34.00    8.70
  20 -14  24  117.29   19.10
 -24  20  14  122.59   12.90
 -14  24  20  122.79   12.60
 -20  14  24   77.29   14.20
  14 -24  20  137.09   17.80
 -20 -14  24  111.49   17.20
 -14  24 -20  139.19   14.20
 -24  20 -14   99.19   12.20
 -14 -24  20  101.29   17.60
 -20  14 -24  113.79   13.00
 -24 -20  14   95.09   13.40
  22 -14  24   63.99   12.00
 -14  24  22   45.50    8.20
  14 -24  22   54.79   11.50
 -24  22  14   50.99    8.60
 -22  14 -24   56.59    8.50
 -14  24 -22   61.49   10.50
 -24  22 -14   69.89   10.90
   0 -16  24  161.88   14.40
 -16  24   2   83.89   13.90
   2 -16  24   95.19   12.10
  -2 -16  24  100.39   11.90
 -16  24   4  123.39   11.40
   4 -16  24  112.39   12.90
  -4 -16  24  118.79   12.70
 -16  24  -4   99.59   13.30
  -6  16  24   11.90    7.20
 -16  24   6   25.70    5.80
 -24   6  16   16.00    6.30
   6 -16  24   12.40    6.40
 -16  24  -6   12.70    5.40
 -24  -6  16   14.10    5.90
  -6 -16  24   11.30    5.80
   8 -16  24   75.89   12.50
 -16  24   8   67.89   10.00
  -8  16  24   96.19   13.90
 -24   8  16   87.99   11.00
  -8  16  24   79.99   10.60
 -24   8 -16   94.69   10.50
 -24  -8  16  101.29   12.10
 -16  24  -8   77.19   10.00
  -8 -16  24   76.69   11.70
 -16  24  10   31.50    6.20
 -10  16  24   31.40    6.80
 -24  10  16   31.50    6.90
  10 -16  24   29.00    7.90
 -10  16  24   35.90    8.30
 -10  16 -24   33.80    7.40
 -10 -16  24   41.00    7.20
 -24 -10  16   32.10    7.20
 -16  24 -10   29.80    6.50
 -24  10 -16   39.40    6.80
  12 -16  24  466.25   32.20
 -24  12  16  510.25   30.60
 -12  16  24  528.35   32.10
 -16  24  12  510.45   30.90
 -12 -16  24  451.95   31.80
 -24 -12  16  432.06   31.40
 -16  24 -12  472.65   30.70
 -12  16 -24  451.35   30.90
 -24  12 -16  430.36   30.60
 -16  24  14  247.38   17.60
  14 -16  24  251.87   20.20
 -14  16  24  189.18   20.20
 -14  16  24  239.58   17.80
 -24  14  16  233.08   17.60
 -14 -16  24  215.98   19.20
 -14  16 -24  219.28   17.90
 -24 -14  16  238.28   19.40
 -16  24 -14  219.98   17.40
 -16 -24  14  193.38   19.80
 -24  14 -16  246.68   17.60
  16 -16  24    9.10    7.90
 -24  16  16    2.00    6.00
 -16  16  24    0.00    6.50
 -16  24  16    6.30    6.00
  16 -24  16   10.50    7.30
 -16  16  24   13.80    8.60
 -24  16 -16   11.20    6.10
 -16 -16  24   -3.80    7.10
 -24 -16  16    7.20    7.80
 -16  24 -16    3.90    6.00
 -16  16 -24    7.50    6.50
 -16 -24  16  -10.30    8.20
 -24  18  16   89.09   11.90
  18 -16  24   55.89   11.00
 -18  16  24   84.09   12.70
 -18  16  24   43.60   10.30
 -16  24  18   93.19   11.50
  16 -24  18   70.39   14.20
 -16 -24  18   64.29   11.30
 -16  24 -18   72.09    9.10
 -24  18 -16   77.79   10.90
 -24 -18  16   55.69   10.90
 -18  16 -24   51.49    8.60
 -20  16  24  110.69   18.50
  20 -16  24  143.49   20.00
 -20  16  24  119.49   14.90
  16 -24  20  104.19   18.00
 -24  20  16  120.09   13.60
 -16  24  20  105.89   12.80
 -24 -20  16  115.69   17.90
 -16  24 -20  120.59   14.50
 -24  20 -16  108.19   12.70
 -20 -16  24  120.39   18.20
 -20  16 -24  111.69   13.70
   0 -18  24  231.88   19.00
 -18  24   0  242.08   17.40
 -18  24   2   -2.50    4.90
   2 -18  24    7.00    6.50
  -2 -18  24    8.10    5.80
 -18  24  -2   -1.10    4.20
 -24  -2  18    1.40    5.50
   4 -18  24   93.69   13.10
 -18  24   4   93.49   10.70
 -18  24  -4  109.39   10.80
  -4 -18  24  104.09   12.70
 -24  -4  18   88.19   12.50
 -18  24   6  107.49   11.40
  -6  18  24  115.79   12.30
   6 -18  24   97.69   13.80
 -18  24  -6  114.19   11.20
 -24  -6  18   89.39   13.30
  -6 -18  24   93.99   13.00
 -18  24   8  245.08   17.80
   8 -18  24  221.18   19.50
  -8 -18  24  223.38   19.00
 -18  24  -8  238.98   17.70
 -24  -8  18  229.38   19.10
 -24   8 -18  240.38   17.90
 -24  10  18   66.79   11.30
 -18  24  10   44.30    7.30
  10 -18  24   56.69    9.00
 -10  18  24   47.30    7.60
 -24  10 -18   56.79    9.60
 -10 -18  24   54.89    8.60
 -10  18 -24   67.09    9.60
 -24 -10  18   54.59    8.70
 -18  24 -10   49.10    7.40
 -12  18  24   46.20    7.30
 -18  24  12   40.80    7.10
  12 -18  24   34.40    8.40
 -12  18  24   47.10    9.80
 -24  12  18   37.20    9.60
 -12  18 -24   45.50   12.80
 -12 -18  24   42.60    8.50
 -24  12 -18   46.30    7.20
 -18  24 -12   30.50    7.00
 -24 -12  18   49.60    8.50
  14 -18  24  141.19   17.10
 -24  14  18  134.79   13.40
 -18  24  14  127.39   12.70
 -14  18  24  130.09   18.50
 -14  18  24  146.89   13.40
 -18  24 -14  101.29   12.80
 -24  14 -18  122.39   12.80
 -14 -18  24  126.19   15.90
 -24 -14  18  122.39   16.00
 -14  18 -24  101.19   13.70
 -24  16  18   22.20    7.20
 -16  18  24   20.60    7.30
  16 -18  24   28.70    9.40
 -18  24  16   21.00    7.10
 -16  18  24   35.10   10.40
 -16 -18  24   33.30   12.20
 -18  24 -16   22.20    6.90
 -16  18 -24   26.30    7.40
 -24 -16  18   28.30    9.10
 -24  16 -18   35.00    7.20
 -24  18  18   47.10    8.40
  18 -18  24   53.89   11.30
 -18  24  18   46.30    8.10
 -18  18  24   49.00    8.60
 -18 -18  24   43.50   10.10
 -18  18 -24   51.49    8.30
 -24 -18  18   43.00   11.40
 -18 -24  18   66.29   12.50
 -24  18 -18   38.40    7.90
 -18  24 -18   32.00    7.80
   0 -20  24  167.08   16.20
 -24   0  20  188.08   16.00
 -20  24   0  156.98   14.00
 -20  24   2   22.80    5.90
 -24   2  20   22.30    7.10
   2 -20  24   19.90    7.40
 -24  -2  20   16.40    7.10
  -2 -20  24   21.20    7.50
 -20  24  -2   27.30    5.90
   4 -20  24   88.89   13.60
 -20  24   4   86.29   10.80
  -4 -20  24  104.09   13.20
 -20  24  -4   92.29   10.70
 -24  -4  20  109.69   13.90
  -6  20  24   30.30    6.80
 -20  24   6   27.40    6.40
   6 -20  24   31.80    8.00
 -24  -6  20   20.50    7.30
  -6 -20  24   32.60    7.90
 -20  24  -6   20.50    6.00
 -20  24   8   -1.80    5.50
  -8  20  24   -0.80    5.80
   8 -20  24    2.50    7.40
  -8 -20  24   -3.70    6.90
 -24  -8  20    5.40    7.20
 -24   8 -20    1.70    5.50
 -20  24  -8    2.60    5.20
 -20  24  10   28.70    6.40
  10 -20  24   16.70    7.90
 -10 -20  24   17.60    7.60
 -20  24 -10   21.10    6.20
 -24 -10  20    8.90    7.70
 -24  10 -20   17.00    6.40
 -20  24  12   18.00    6.30
 -24  12  20    4.10   11.60
 -12  20  24   15.00    6.30
  12 -20  24   13.50    9.20
 -12  20 -24   18.20    8.20
 -24 -12  20    0.70    7.60
 -12 -20  24   19.20    8.60
 -24  12 -20   10.00    6.20
 -20  24 -12   12.50    5.90
 -14  20  24   -2.60    6.40
  14 -20  24    3.40    8.50
 -20  24  14    4.80    6.10
 -24  14  20   -4.20    7.70
 -24  14 -20    4.70    6.00
 -14  20 -24   11.70    7.80
 -20  24 -14   -2.10    5.90
 -20  24  16   38.20    8.00
 -16  20  24   46.00    8.00
 -24  16  20   52.29    9.20
  16 -20  24   39.50   11.60
 -20  24 -16   33.00    7.50
 -24 -16  20   33.90   10.90
 -16 -20  24   29.00    9.80
 -16  20 -24   59.89    9.30
 -24  16 -20   34.90    7.80
 -22  24   0  101.59   11.00
 -24   0  22   99.79   14.40
   0 -22  24   73.19   10.80
 -22  24   2    8.10    5.80
 -24   2  22   13.90    7.90
   2 -22  24   16.60    7.90
  -2 -22  24   10.10    7.70
 -22  24  -2    7.70    5.50
 -24  -2  22    6.30    7.60
 -22  24   4    4.30    5.30
 -24   4  22    4.40    6.90
   4 -22  24    2.00    7.40
  -4 -22  24    0.90    7.30
 -24  -4  22   -3.80    7.40
 -22  24  -4    8.30    5.60
   6 -22  24   56.09    9.70
 -24   6  22   43.90    8.70
 -22  24   6   62.69    9.80
  -6  22  24   79.29   11.30
 -22  24  -6   72.59   10.00
 -24  -6  22   43.90    9.40
  -6 -22  24   38.10    8.80
 -24   8  22   19.60    8.20
  -8  22  24   11.30    6.60
   8 -22  24    5.40    9.00
 -22  24   8    4.70    5.80
  -8 -22  24   12.00    7.90
 -22  24  -8    6.00    5.60
 -24  -8  22   10.20    9.70
 -24   8 -22   13.70    6.30
  10 -22  24   21.90    8.90
 -10  22  24   39.50    7.60
 -24  10  22   35.70    9.30
 -22  24  10   32.40    7.00
 -10 -22  24   23.20    8.90
 -22  24 -10   26.50    6.70
 -24 -10  22   21.10    8.90
 -24  10 -22   33.30    7.10
 -24  12  22    5.30    8.90
 -22  24  12   16.20    6.50
  12 -22  24    9.50    9.40
 -12  22  24   14.20    6.60
 -12 -22  24   15.80    9.10
 -22  24 -12   12.40    6.20
 -24 -12  22   13.20    9.00
 -24  12 -22   15.00    6.60
 -14  22  24   35.00    7.40
  14 -22  24   36.10   11.00
 -22  24  14   30.90    7.60
 -22  24 -14   32.40    7.30
 -14  22 -24   44.90   10.10
 -24  14 -22   30.80    7.60
 -24   0  24    4.00    8.70
 -24  24   0   18.30    6.30
   0 -24  24    8.90    9.30
 -24  24   2   10.10    6.00
 -24   2  24   16.10    8.60
   2 -24  24  -10.70   15.60
 -24  -2  24   12.50    8.80
  -2 -24  24    7.00    8.40
 -24  24  -2    6.60    5.60
 -24  24   4    0.20    5.70
 -24   4  24   -5.60    8.00
   4 -24  24   12.40   12.50
 -24  -4  24   -3.60    8.00
  -4 -24  24   -4.60   13.10
 -24  24  -4   -1.30    5.60
[truncated: 343,709 more chars]
