# Supplementary material for: Self‐Assembly Engineering of Fullerene‐Like Polyhedra: V60, V66, V72 From {MV5} Pentagonal Second Building Block
Source: Adv Sci (Weinh). 2025 Mar 24;12(19):2408863. doi: 10.1002/advs.202408863 (PMC12097101; doi:10.1002/advs.202408863)
Supplement: Supplementary file 2 — Supporting cif [file ADVS-12-2408863-s002.zip › V60Mo12.cif]

data_V60Mo12
_audit_creation_date               2024-12-20
_audit_creation_method
;
Olex2 1.2
(compiled 2018.05.29 svn.r3508 for OlexSys, GUI svn.r5506)
;
_shelx_SHELXL_version_number       '2016/4'
_audit_contact_author_address      ?
_audit_contact_author_email        ?
_audit_contact_author_name         ''
_audit_contact_author_phone        ?
_publ_contact_author_id_orcid      ?
_publ_section_references
;
Bourhis, L.J., Dolomanov, O.V., Gildea, R.J., Howard, J.A.K., Puschmann, H.
 (2015). Acta Cryst. A71, 59-75.

Dolomanov, O.V., Bourhis, L.J., Gildea, R.J, Howard, J.A.K. & Puschmann, H.
 (2009), J. Appl. Cryst. 42, 339-341.

Sheldrick, G.M. (2015). Acta Cryst. C71, 3-8.
;
_chemical_name_common              ?
_chemical_name_systematic          ?
_chemical_formula_moiety           'C180 H60 Mo12 O252 V60'
_chemical_formula_sum              'C180 H60 Mo12 O252 V60'
_chemical_formula_weight           10461.96
_chemical_melting_point            ?
loop_
  _atom_type_symbol
  _atom_type_description
  _atom_type_scat_dispersion_real
  _atom_type_scat_dispersion_imag
  _atom_type_scat_source
 'C' 'C' 0.0181 0.0091 'International Tables Vol C Tables 4.2.6.8 and 6.1.1.4'
 'H' 'H' 0.0000 0.0000 'International Tables Vol C Tables 4.2.6.8 and 6.1.1.4'
 'Mo' 'Mo' -0.0483 2.7339
 'International Tables Vol C Tables 4.2.6.8 and 6.1.1.4'
 'O' 'O' 0.0492 0.0322 'International Tables Vol C Tables 4.2.6.8 and 6.1.1.4'
 'V' 'V' 0.0687 2.1097 'International Tables Vol C Tables 4.2.6.8 and 6.1.1.4'

_shelx_space_group_comment
;
The symmetry employed for this shelxl refinement is uniquely defined
by the following loop, which should always be used as a source of
symmetry information in preference to the above space-group names.
They are only intended as comments.
;
_space_group_crystal_system        'monoclinic'
_space_group_IT_number             12
_space_group_name_H-M_alt          'I 1 2/m 1'
_space_group_name_Hall             '-I 2y'
loop_
  _space_group_symop_operation_xyz
 'x, y, z'
 '-x, y, -z'
 'x+1/2, y+1/2, z+1/2'
 '-x+1/2, y+1/2, -z+1/2'
 '-x, -y, -z'
 'x, -y, z'
 '-x+1/2, -y+1/2, -z+1/2'
 'x+1/2, -y+1/2, z+1/2'

_cell_length_a                     30.067(8)
_cell_length_b                     29.792(8)
_cell_length_c                     48.123(13)
_cell_angle_alpha                  90
_cell_angle_beta                   100.685(15)
_cell_angle_gamma                  90
_cell_volume                       42359(20)
_cell_formula_units_Z              2
_cell_measurement_reflns_used      8463
_cell_measurement_temperature      173(2)
_cell_measurement_theta_max        31.120
_cell_measurement_theta_min        2.622
_shelx_estimated_absorpt_T_max     ?
_shelx_estimated_absorpt_T_min     ?
_exptl_absorpt_coefficient_mu      7.073
_exptl_absorpt_correction_T_max    ?
_exptl_absorpt_correction_T_min    ?
_exptl_absorpt_correction_type     ?
_exptl_absorpt_process_details     ?
_exptl_absorpt_special_details     ?
_exptl_crystal_colour              ?
_exptl_crystal_density_diffrn      0.820
_exptl_crystal_density_meas        ?
_exptl_crystal_density_method      ?
_exptl_crystal_description         block
_exptl_crystal_F_000               10080
_exptl_crystal_size_max            ?
_exptl_crystal_size_mid            ?
_exptl_crystal_size_min            ?
_exptl_transmission_factor_max     ?
_exptl_transmission_factor_min     ?
_diffrn_reflns_av_R_equivalents    0.1453
_diffrn_reflns_av_unetI/netI       0.1201
_diffrn_reflns_Laue_measured_fraction_full  0.970
_diffrn_reflns_Laue_measured_fraction_max  0.970
_diffrn_reflns_limit_h_max         18
_diffrn_reflns_limit_h_min         -20
_diffrn_reflns_limit_k_max         19
_diffrn_reflns_limit_k_min         -19
_diffrn_reflns_limit_l_max         32
_diffrn_reflns_limit_l_min         -29
_diffrn_reflns_number              22496
_diffrn_reflns_point_group_measured_fraction_full  0.970
_diffrn_reflns_point_group_measured_fraction_max  0.970
_diffrn_reflns_theta_full          31.410
_diffrn_reflns_theta_max           31.410
_diffrn_reflns_theta_min           2.106
_diffrn_ambient_temperature        173.15
_diffrn_detector_area_resol_mean   ?
_diffrn_measured_fraction_theta_full  0.970
_diffrn_measured_fraction_theta_max  0.970
_diffrn_measurement_device_type    'CCD area detector'
_diffrn_measurement_method         ?
_diffrn_radiation_type             CuK\a
_diffrn_radiation_wavelength       1.54178
_diffrn_source                     ?
_reflns_Friedel_coverage           0.000
_reflns_Friedel_fraction_full      .
_reflns_Friedel_fraction_max       .
_reflns_number_gt                  4950
_reflns_number_total               6902
_reflns_special_details
;
 Reflections were merged by SHELXL according to the crystal
 class for the calculation of statistics and refinement.
 
 Structure factors included contributions from the .fab file.
 
 _reflns_Friedel_fraction is defined as the number of unique
 Friedel pairs measured divided by the number that would be
 possible theoretically, ignoring centric projections and
 systematic absences.
;
_reflns_threshold_expression       'I > 2\s(I)'
_computing_cell_refinement         ?
_computing_data_collection         ?
_computing_data_reduction          ?
_computing_molecular_graphics      'Olex2 (Dolomanov et al., 2009)'
_computing_publication_material    'Olex2 (Dolomanov et al., 2009)'
_computing_structure_refinement    'ShelXL (Sheldrick, 2015)'
_computing_structure_solution      'olex2.solve (Bourhis et al., 2015)'
_refine_diff_density_max           0.918
_refine_diff_density_min           -0.750
_refine_diff_density_rms           0.107
_refine_ls_extinction_coef         .
_refine_ls_extinction_method       none
_refine_ls_goodness_of_fit_ref     1.053
_refine_ls_hydrogen_treatment      constr
_refine_ls_matrix_type             full
_refine_ls_number_parameters       1111
_refine_ls_number_reflns           6902
_refine_ls_number_restraints       2547
_refine_ls_R_factor_all            0.1407
_refine_ls_R_factor_gt             0.1127
_refine_ls_restrained_S_all        0.855
_refine_ls_shift/su_max            0.000
_refine_ls_shift/su_mean           0.000
_refine_ls_structure_factor_coef   Fsqd
_refine_ls_weighting_details      
 'w=1/[\s^2^(Fo^2^)+(0.3500P)^2^] where P=(Fo^2^+2Fc^2^)/3'
_refine_ls_weighting_scheme        calc
_refine_ls_wR_factor_gt            0.3203
_refine_ls_wR_factor_ref           0.3627
_refine_special_details            ?
_olex2_refinement_description
;
1. Fixed Uiso
 At 1.2 times of:
  All C(H) groups
2. Restrained distances
 C36-C35 = C35-C34
 1.4 with sigma of 0.02
 C35-C34 = C34-C33
 1.4 with sigma of 0.02
 C48-C33
 1.42 with sigma of 0.02
 C29-C30 = C30-C31
 1.38 with sigma of 0.02
 C30-C31 = C31-C32
 1.38 with sigma of 0.02
 C19-C3
 1.45 with sigma of 0.02
 C44-C22
 1.45 with sigma of 0.02
 C45-C29
 1.45 with sigma of 0.02
 C36-C34
 2.425 with sigma of 0.04
 C35-C33
 2.425 with sigma of 0.04
 C29-C31
 2.39 with sigma of 0.04
 C30-C32
 2.39 with sigma of 0.04
 C29-C30 \\sim C31-C30 \\sim C31-C32
 with sigma of 0.02
 C35-C36 \\sim C35-C34 \\sim C33-C34
 with sigma of 0.02
 O35-C44 \\sim O42-C44
 with sigma of 0.02
 O53-C43 \\sim O64-C43
 with sigma of 0.02
 O46-C46 \\sim O11-C46
 with sigma of 0.02
3. Restrained planarity
 C33, C34, C35, C36, C48
 with sigma of 0.1
4. Uiso/Uaniso restraints and constraints
O1 \\sim O2 \\sim O3 \\sim O4 \\sim O5 \\sim O6 \\sim O7 \\sim O8 \\sim O9
\\sim O10 \\sim O11 \\sim O12 \\sim O13 \\sim O14 \\sim O15 \\sim O16 \\sim O17
\\sim O18 \\sim O19 \\sim O20 \\sim O21 \\sim O22 \\sim O23 \\sim O24 \\sim O25
\\sim O26 \\sim O27 \\sim O28 \\sim O29 \\sim O30 \\sim O31 \\sim O32 \\sim O33
\\sim O34 \\sim O35 \\sim O36 \\sim O37 \\sim O38 \\sim O39 \\sim O40 \\sim O41
\\sim O42 \\sim O43 \\sim O44 \\sim O45 \\sim O46 \\sim O47 \\sim O48 \\sim O49
\\sim O50 \\sim O51 \\sim O52 \\sim O53 \\sim O54 \\sim O55 \\sim O56 \\sim O57
\\sim O58 \\sim O59 \\sim O60 \\sim O61 \\sim O62 \\sim O63 \\sim O64 \\sim O65
\\sim O66 \\sim C1 \\sim C2 \\sim C3 \\sim C4 \\sim C5 \\sim C6 \\sim C7 \\sim
C8 \\sim C9 \\sim C10 \\sim C11 \\sim C12 \\sim C13 \\sim C14 \\sim C15 \\sim
C16 \\sim C17 \\sim C18 \\sim C19 \\sim C20 \\sim C21 \\sim C22 \\sim C23 \\sim
C24 \\sim C25 \\sim C26 \\sim C27 \\sim C28 \\sim C29 \\sim C30 \\sim C31 \\sim
C32 \\sim C33 \\sim C34 \\sim C35 \\sim C36 \\sim C37 \\sim C38 \\sim C39 \\sim
C40 \\sim C41 \\sim C42 \\sim C43 \\sim C44 \\sim C45 \\sim C46 \\sim C47 \\sim
C48: within 3.8A with sigma of 0.01 and sigma for terminal atoms of 0.03
5.a Aromatic/amide H refined with riding coordinates:
 C2(H2), C4(H4), C6(H6), C8(H8), C10(H10), C12(H12), C23(H23), C25(H25),
 C27(H27), C30(H30), C32(H32), C34(H34), C36(H36), C37(H37), C39(H39), C41(H41)
5.b Fitted hexagon refined as free rotating group:
 C2(C3,C4,C5,C6,C7), C8(C9,C10,C11,C12,C13), C22(C23,C24,C25,C26,C27), C37(C38,
 C39,C40,C41,C42)
;
_atom_sites_solution_hydrogens     geom
_atom_sites_solution_primary       iterative
_atom_sites_solution_secondary     ?
loop_
  _atom_site_label
  _atom_site_type_symbol
  _atom_site_fract_x
  _atom_site_fract_y
  _atom_site_fract_z
  _atom_site_U_iso_or_equiv
  _atom_site_adp_type
  _atom_site_occupancy
  _atom_site_site_symmetry_order
  _atom_site_calc_flag
  _atom_site_refinement_flags_posn
  _atom_site_refinement_flags_adp
  _atom_site_refinement_flags_occupancy
  _atom_site_disorder_assembly
  _atom_site_disorder_group
 Mo1 Mo -1.1385(2) 0.500000 -0.26211(14) 0.120(3) Uani 1 2 d S T P . .
 Mo2 Mo -1.36020(14) 0.72664(15) -0.49030(10) 0.118(2) Uani 1 1 d . . . . .
 Mo3 Mo -0.69273(18) 0.500000 -0.27427(11) 0.097(2) Uani 1 2 d S T P . .
 Mo4 Mo -0.94797(13) 0.86607(15) -0.35689(9) 0.0997(18) Uani 1 1 d . . . . .
 V1 V -0.9709(2) 0.8926(3) -0.42128(16) 0.082(3) Uani 1 1 d . . . . .
 V2 V -0.6539(3) 0.5593(3) -0.31816(17) 0.098(3) Uani 1 1 d . . . . .
 V3 V -0.8629(2) 0.8582(3) -0.38602(17) 0.086(3) Uani 1 1 d . . . . .
 V4 V -0.7855(4) 0.500000 -0.2524(2) 0.083(4) Uani 1 2 d S T P . .
 V5 V -1.0325(4) 0.500000 -0.2460(3) 0.089(4) Uani 1 2 d S T P . .
 V6 V -1.3869(2) 0.6248(3) -0.48955(16) 0.088(3) Uani 1 1 d . . . . .
 V7 V -0.8781(3) 0.7982(3) -0.32535(19) 0.099(3) Uani 1 1 d . . . . .
 V8 V -1.3309(3) 0.6856(3) -0.4304(2) 0.102(3) Uani 1 1 d . . . . .
 V9 V -1.2805(2) 0.7807(3) -0.45387(15) 0.075(3) Uani 1 1 d . . . . .
 V10 V -1.3091(2) 0.7819(3) -0.53007(16) 0.090(3) Uani 1 1 d . . . . .
 V11 V -0.7370(3) 0.5954(3) -0.27906(17) 0.096(3) Uani 1 1 d . . . . .
 V12 V -1.0529(3) 0.8588(3) -0.38066(16) 0.085(3) Uani 1 1 d . . . . .
 V13 V -0.9937(2) 0.7988(3) -0.3201(2) 0.103(3) Uani 1 1 d . . . . .
 V14 V -1.3764(3) 0.6847(3) -0.55127(18) 0.095(3) Uani 1 1 d . . . . .
 V15 V -1.2085(3) 0.5589(3) -0.30253(18) 0.109(3) Uani 1 1 d . . . . .
 V16 V -1.0985(2) 0.5969(3) -0.26826(17) 0.094(3) Uani 1 1 d . . . . .
 O1 O -1.0044(8) 0.8151(9) -0.2902(6) 0.092(7) Uani 1 1 d . U . . .
 O2 O -0.6875(8) 0.5623(9) -0.2863(6) 0.097(4) Uani 1 1 d . U . . .
 O3 O -1.0426(12) 0.6015(9) -0.2739(5) 0.105(3) Uani 1 1 d . U . . .
 O4 O -0.9992(9) 0.8868(8) -0.3904(6) 0.095(4) Uani 1 1 d . U . . .
 O5 O -0.7830(11) 0.500000 -0.2205(9) 0.082(10) Uani 1 2 d S TU P . .
 O6 O -1.0640(10) 0.8664(9) -0.5494(5) 0.097(4) Uani 1 1 d . U . . .
 O7 O -0.8460(9) 0.8135(9) -0.2977(6) 0.107(7) Uani 1 1 d . U . . .
 O8 O -0.9186(9) 0.8833(8) -0.3904(5) 0.096(4) Uani 1 1 d . U . . .
 O9 O -1.0742(8) 0.8485(9) -0.4193(6) 0.097(3) Uani 1 1 d . U . . .
 O10 O -1.3654(9) 0.6928(9) -0.4090(6) 0.100(7) Uani 1 1 d . U . . .
 O11 O -1.3487(8) 0.5836(9) -0.4598(6) 0.096(4) Uani 1 1 d D U . . .
 O12 O -1.0078(8) 0.8491(9) -0.3468(6) 0.099(3) Uani 1 1 d . U . . .
 O13 O -1.3923(8) 0.6720(9) -0.5140(6) 0.095(4) Uani 1 1 d . U . . .
 O14 O -0.9380(8) 0.9153(9) -0.3398(6) 0.098(7) Uani 1 1 d . U . . .
 O15 O -1.3686(8) 0.6745(9) -0.4652(6) 0.097(4) Uani 1 1 d . U . . .
 O16 O -0.9742(8) 0.9417(11) -0.4286(6) 0.099(8) Uani 1 1 d . U . . .
 O17 O -0.7213(8) 0.6290(10) -0.2551(7) 0.109(7) Uani 1 1 d . U . . .
 O18 O -1.3145(8) 0.7786(8) -0.4918(6) 0.095(4) Uani 1 1 d . U . . .
 O19 O -0.8215(8) 0.8071(10) -0.3810(6) 0.095(4) Uani 1 1 d . U . . .
 O20 O -1.0063(12) 0.500000 -0.2118(9) 0.103(10) Uani 1 2 d S TU P . .
 O21 O -0.8246(10) 0.8984(10) -0.3778(5) 0.111(8) Uani 1 1 d . U . . .
 O22 O -1.2934(9) 0.8286(11) -0.4410(6) 0.115(7) Uani 1 1 d . U . . .
 O23 O -1.3580(8) 0.7387(9) -0.5311(5) 0.091(4) Uani 1 1 d . U . . .
 O24 O -1.3705(9) 0.6205(10) -0.5573(6) 0.094(4) Uani 1 1 d . U . . .
 O25 O -0.6044(9) 0.5852(8) -0.3081(5) 0.095(8) Uani 1 1 d . U . . .
 O26 O -1.1322(9) 0.8506(9) -0.5734(7) 0.097(4) Uani 1 1 d . U . . .
 O27 O -1.4251(10) 0.6982(9) -0.5721(6) 0.112(8) Uani 1 1 d . U . . .
 O28 O -1.4404(9) 0.6088(9) -0.4883(5) 0.098(7) Uani 1 1 d . U . . .
 O29 O -1.2401(9) 0.7950(9) -0.5165(6) 0.097(4) Uani 1 1 d . U . . .
 O30 O -0.8384(8) 0.5422(10) -0.2640(6) 0.101(4) Uani 1 1 d . U . . .
 O31 O -1.0860(8) 0.8995(10) -0.3714(5) 0.096(7) Uani 1 1 d . U . . .
 O32 O -1.3265(8) 0.7380(10) -0.4487(6) 0.104(4) Uani 1 1 d . U . . .
 O33 O -1.0257(9) 0.8680(9) -0.4484(5) 0.097(4) Uani 1 1 d . U . . .
 O34 O -1.3334(9) 0.8308(10) -0.5429(5) 0.101(8) Uani 1 1 d . U . . .
 O35 O -1.1174(9) 0.6317(9) -0.3041(6) 0.104(3) Uani 1 1 d D U . . .
 O36 O -0.6697(9) 0.6921(9) -0.4241(5) 0.094(4) Uani 1 1 d . U . . .
 O37 O -1.2620(9) 0.6915(10) -0.4070(5) 0.103(4) Uani 1 1 d . U . . .
 O38 O -1.1596(12) 0.500000 -0.2337(9) 0.106(10) Uani 1 2 d S TU P . .
 O39 O -0.9965(8) 0.5454(11) -0.2645(6) 0.108(4) Uani 1 1 d . U . . .
 O40 O -0.9337(9) 0.8196(8) -0.3259(5) 0.097(3) Uani 1 1 d . U . . .
 O41 O -1.3713(8) 0.5818(8) -0.5210(6) 0.097(4) Uani 1 1 d . U . . .
 O42 O -1.1849(9) 0.6142(9) -0.3271(5) 0.102(4) Uani 1 1 d D U . . .
 O43 O -0.8806(8) 0.8462(9) -0.3526(6) 0.095(4) Uani 1 1 d . U . . .
 O44 O -1.0812(9) 0.5364(10) -0.2527(6) 0.105(4) Uani 1 1 d . U . . .
 O45 O -1.2369(8) 0.7523(10) -0.4239(6) 0.104(3) Uani 1 1 d . U . . .
 O46 O -1.3167(8) 0.6142(10) -0.4257(6) 0.098(4) Uani 1 1 d D U . . .
 O47 O -0.9698(10) 0.7356(9) -0.3119(5) 0.102(3) Uani 1 1 d . U . . .
 O48 O -0.7110(8) 0.7513(10) -0.4358(6) 0.096(4) Uani 1 1 d . U . . .
 O49 O -0.8312(8) 0.7679(9) -0.3437(6) 0.095(3) Uani 1 1 d . U . . .
 O50 O -1.0512(9) 0.7662(9) -0.3382(6) 0.100(3) Uani 1 1 d . U . . .
 O51 O -1.2416(8) 0.5389(9) -0.3436(6) 0.097(4) Uani 1 1 d . U . . .
 O52 O -1.2489(10) 0.5824(9) -0.2910(6) 0.114(8) Uani 1 1 d . U . . .
 O53 O -0.6900(9) 0.6094(9) -0.3372(5) 0.097(4) Uani 1 1 d D U . . .
 O54 O -1.0976(9) 0.6306(10) -0.2415(7) 0.122(8) Uani 1 1 d . U . . .
 O55 O -1.1540(9) 0.5658(9) -0.2730(5) 0.103(4) Uani 1 1 d . U . . .
 O56 O -1.4091(9) 0.7552(9) -0.4891(6) 0.104(7) Uani 1 1 d . U . . .
 O57 O -1.2257(8) 0.7988(9) -0.4685(6) 0.098(4) Uani 1 1 d . U . . .
 O58 O -1.3493(8) 0.5372(9) -0.6407(6) 0.098(5) Uani 1 1 d . U . . .
 O59 O -1.0904(9) 0.8055(10) -0.3738(6) 0.100(3) Uani 1 1 d . U . . .
 O60 O -0.8011(10) 0.6081(9) -0.2834(6) 0.100(3) Uani 1 1 d . U . . .
 O61 O -0.6494(11) 0.500000 -0.3021(8) 0.092(5) Uani 1 2 d S TU P . .
 O62 O -0.8969(9) 0.7343(9) -0.3163(6) 0.101(4) Uani 1 1 d . U . . .
 O63 O -1.1985(11) 0.500000 -0.2897(8) 0.096(5) Uani 1 2 d S TU P . .
 O64 O -0.7385(8) 0.6334(9) -0.3152(6) 0.096(4) Uani 1 1 d D U . . .
 O65 O -0.6473(12) 0.500000 -0.2484(8) 0.096(9) Uani 1 2 d S TU P . .
 O66 O -0.7418(9) 0.5321(9) -0.2612(6) 0.105(4) Uani 1 1 d . U . . .
 C1 C -1.3638(14) 0.5854(17) -0.5483(11) 0.094(4) Uani 1 1 d . U . . .
 C2 C -1.1385(11) 0.8304(9) -0.4698(5) 0.096(3) Uani 1 1 d . U . . .
 H2 H -1.147227 0.824815 -0.452143 0.115 Uiso 1 1 calc R . . . .
 C3 C -1.0946(10) 0.8445(9) -0.4706(5) 0.095(4) Uani 1 1 d DG U . . .
 C4 C -1.0818(7) 0.8528(8) -0.4964(8) 0.097(3) Uani 1 1 d G U . . .
 H4 H -1.051874 0.862405 -0.496994 0.116 Uiso 1 1 calc R . . . .
 C5 C -1.1128(11) 0.8469(9) -0.5215(5) 0.097(4) Uani 1 1 d G U . . .
 C6 C -1.1566(10) 0.8328(9) -0.5207(5) 0.097(4) Uani 1 1 d G U . . .
 H6 H -1.177764 0.828751 -0.537753 0.116 Uiso 1 1 calc R . . . .
 C7 C -1.1694(7) 0.8245(8) -0.4948(8) 0.096(4) Uani 1 1 d G U . . .
 C8 C -0.7095(8) 0.6809(9) -0.3776(7) 0.096(4) Uani 1 1 d . U . . .
 H8 H -0.686512 0.660184 -0.380049 0.115 Uiso 1 1 calc R . . . .
 C9 C -0.7183(9) 0.7180(11) -0.3952(5) 0.095(4) Uani 1 1 d G U . . .
 C10 C -0.7519(10) 0.7483(8) -0.3916(6) 0.096(3) Uani 1 1 d G U . . .
 H10 H -0.757886 0.773673 -0.403703 0.115 Uiso 1 1 calc R . . . .
 C11 C -0.7767(8) 0.7415(9) -0.3703(7) 0.095(4) Uani 1 1 d G U . . .
 C12 C -0.7679(9) 0.7044(11) -0.3527(5) 0.095(3) Uani 1 1 d G U . . .
 H12 H -0.784888 0.699744 -0.338102 0.114 Uiso 1 1 calc R . . . .
 C13 C -0.7343(10) 0.6741(8) -0.3563(6) 0.094(4) Uani 1 1 d G U . . .
 C14 C -0.8165(14) 0.7674(16) -0.3688(11) 0.095(4) Uani 1 1 d . U . . .
 C15 C -0.7009(16) 0.7175(18) -0.4230(10) 0.094(4) Uani 1 1 d . U . . .
 C16 C -1.1047(18) 0.8524(14) -0.5498(11) 0.097(4) Uani 1 1 d . U . . .
 C17 C -1.0004(18) 0.5878(18) -0.2701(9) 0.105(4) Uani 1 1 d . U . . .
 C18 C -1.2167(15) 0.8054(14) -0.4935(12) 0.097(4) Uani 1 1 d . U . . .
 C19 C -1.0660(15) 0.8516(15) -0.4422(7) 0.097(4) Uani 1 1 d D U . . .
 C20 C -0.9292(18) 0.7174(16) -0.3082(9) 0.103(4) Uani 1 1 d . U . . .
 C21 C -0.8346(16) 0.5872(17) -0.2779(9) 0.103(4) Uani 1 1 d . U . . .
 C22 C -1.1581(12) 0.6744(8) -0.3425(6) 0.102(3) Uani 1 1 d D U . . .
 C23 C -1.1215(8) 0.7034(11) -0.3404(5) 0.102(3) Uani 1 1 d G U . . .
 H23 H -1.095873 0.699521 -0.325733 0.122 Uiso 1 1 calc R . . . .
 C24 C -1.1223(9) 0.7382(9) -0.3597(7) 0.101(3) Uani 1 1 d G U . . .
 C25 C -1.1597(12) 0.7439(8) -0.3812(6) 0.102(3) Uani 1 1 d G U . . .
 H25 H -1.160297 0.767702 -0.394410 0.122 Uiso 1 1 calc R . . . .
 C26 C -1.1964(8) 0.7149(11) -0.3833(5) 0.102(3) Uani 1 1 d G U . . .
 C27 C -1.1956(9) 0.6801(9) -0.3639(7) 0.102(3) Uani 1 1 d G U . . .
 H27 H -1.220665 0.660305 -0.365363 0.122 Uiso 1 1 calc R . . . .
 C28 C -1.2336(15) 0.7255(17) -0.4026(10) 0.102(4) Uani 1 1 d . U . . .
 C29 C -1.2739(18) 0.500000 -0.3811(10) 0.097(4) Uani 1 2 d DS TU P . .
 C30 C -1.2918(11) 0.5375(11) -0.3957(7) 0.096(4) Uani 1 1 d D U . . .
 H30 H -1.285236 0.565587 -0.386515 0.115 Uiso 1 1 calc R . . . .
 C31 C -1.3184(13) 0.5383(11) -0.4223(7) 0.097(4) Uani 1 1 d D U . . .
 C32 C -1.3330(17) 0.500000 -0.4372(10) 0.096(4) Uani 1 2 d DS TU P . .
 H32 H -1.351117 0.499999 -0.455606 0.115 Uiso 1 2 calc RS T P . .
 C33 C -1.3581(14) 0.500000 -0.6012(10) 0.095(5) Uani 1 2 d DS TU P . .
 C34 C -1.3604(9) 0.5398(10) -0.5867(7) 0.095(4) Uani 1 1 d D U . . .
 H34 H -1.357720 0.567310 -0.596297 0.114 Uiso 1 1 calc R . . . .
 C35 C -1.3663(10) 0.5414(10) -0.5589(7) 0.094(5) Uani 1 1 d D U . . .
 C36 C -1.3699(16) 0.500000 -0.5458(10) 0.096(5) Uani 1 2 d DS TU P . .
 H36 H -1.375054 0.500001 -0.526948 0.115 Uiso 1 2 calc RS T P . .
 C37 C -0.9168(12) 0.5879(8) -0.2743(6) 0.104(3) Uani 1 1 d . U . . .
 H37 H -0.912407 0.558840 -0.266098 0.125 Uiso 1 1 calc R . . . .
 C38 C -0.8804(8) 0.6111(11) -0.2815(6) 0.103(4) Uani 1 1 d G U . . .
 C39 C -0.8869(10) 0.6536(11) -0.2934(6) 0.103(3) Uani 1 1 d G U . . .
 H39 H -0.862047 0.669445 -0.298325 0.124 Uiso 1 1 calc R . . . .
 C40 C -0.9297(12) 0.6729(8) -0.2982(6) 0.102(4) Uani 1 1 d G U . . .
 C41 C -0.9661(8) 0.6497(11) -0.2911(6) 0.104(3) Uani 1 1 d G U . . .
 H41 H -0.995361 0.662927 -0.294338 0.125 Uiso 1 1 calc R . . . .
 C42 C -0.9596(9) 0.6072(11) -0.2791(6) 0.105(3) Uani 1 1 d G U . . .
 C43 C -0.7210(13) 0.6369(15) -0.3363(9) 0.096(4) Uani 1 1 d D U . . .
 C44 C -1.1525(11) 0.6388(12) -0.3205(7) 0.103(3) Uani 1 1 d D U . . .
 C45 C -1.2500(19) 0.500000 -0.3515(11) 0.096(5) Uani 1 2 d DS TU P . .
 C46 C -1.3309(14) 0.5779(16) -0.4351(8) 0.097(4) Uani 1 1 d D U . . .
 C47 C -1.0859(15) 0.7696(16) -0.3634(10) 0.101(3) Uani 1 1 d . U . . .
 C48 C -1.3492(16) 0.500000 -0.6289(11) 0.095(5) Uani 1 2 d DS TU P . .

loop_
  _atom_site_aniso_label
  _atom_site_aniso_U_11
  _atom_site_aniso_U_22
  _atom_site_aniso_U_33
  _atom_site_aniso_U_23
  _atom_site_aniso_U_13
  _atom_site_aniso_U_12
 Mo1 0.131(6) 0.148(7) 0.081(6) 0.000 0.020(4) 0.000
 Mo2 0.102(4) 0.096(4) 0.148(5) 0.004(3) 0.005(3) 0.007(3)
 Mo3 0.103(5) 0.090(6) 0.072(5) 0.000 -0.048(4) 0.000
 Mo4 0.108(4) 0.075(4) 0.105(4) -0.010(3) -0.009(3) 0.002(3)
 V1 0.089(6) 0.060(8) 0.095(8) 0.009(6) 0.007(6) 0.001(5)
 V2 0.111(7) 0.075(7) 0.096(8) 0.010(6) -0.014(6) 0.016(6)
 V3 0.070(6) 0.061(7) 0.114(9) -0.003(6) -0.018(5) 0.008(6)
 V4 0.093(10) 0.089(10) 0.054(10) 0.000 -0.021(7) 0.000
 V5 0.113(10) 0.041(9) 0.110(12) 0.000 0.015(9) 0.000
 V6 0.061(6) 0.091(8) 0.104(8) 0.007(7) -0.004(5) 0.014(5)
 V7 0.104(7) 0.073(8) 0.107(8) -0.027(6) -0.016(6) -0.011(6)
 V8 0.084(6) 0.071(8) 0.140(9) 0.003(7) -0.005(6) -0.001(5)
 V9 0.063(6) 0.074(7) 0.080(7) 0.000(6) -0.011(5) 0.005(5)
 V10 0.102(7) 0.088(8) 0.078(7) 0.003(6) 0.011(5) 0.003(6)
 V11 0.112(7) 0.088(8) 0.072(7) -0.013(7) -0.021(5) 0.013(6)
 V12 0.097(6) 0.061(7) 0.081(7) -0.023(5) -0.024(5) -0.010(6)
 V13 0.090(7) 0.079(8) 0.123(9) -0.003(7) -0.023(6) 0.011(6)
 V14 0.098(7) 0.077(8) 0.106(8) 0.003(6) 0.010(6) -0.003(6)
 V15 0.103(7) 0.104(8) 0.124(8) -0.015(7) 0.036(6) 0.004(6)
 V16 0.075(7) 0.105(8) 0.088(7) -0.014(7) -0.021(5) 0.012(6)
 O1 0.101(14) 0.092(15) 0.082(15) -0.016(14) 0.015(13) 0.012(13)
 O2 0.097(7) 0.078(7) 0.105(7) 0.000(6) -0.010(6) 0.006(6)
 O3 0.109(6) 0.094(6) 0.102(6) 0.004(6) -0.009(6) 0.004(6)
 O4 0.103(7) 0.082(7) 0.088(7) -0.008(6) -0.010(6) -0.001(6)
 O5 0.12(2) 0.07(2) 0.06(2) 0.000 0.015(19) 0.000
 O6 0.105(8) 0.088(8) 0.088(8) -0.009(7) -0.009(8) 0.001(7)
 O7 0.112(14) 0.089(14) 0.108(14) 0.000(13) -0.009(14) 0.004(13)
 O8 0.105(7) 0.080(7) 0.094(7) -0.010(7) -0.006(7) 0.001(7)
 O9 0.104(6) 0.085(6) 0.089(6) -0.003(6) -0.012(6) -0.002(5)
 O10 0.102(14) 0.093(15) 0.100(15) -0.012(14) 0.010(14) -0.002(14)
 O11 0.106(6) 0.080(7) 0.092(7) -0.003(5) -0.013(6) 0.003(5)
 O12 0.106(6) 0.086(6) 0.093(6) -0.002(6) -0.011(6) 0.001(6)
 O13 0.103(7) 0.077(7) 0.094(7) -0.002(6) -0.008(6) -0.004(6)
 O14 0.114(13) 0.065(14) 0.102(14) -0.022(13) -0.013(12) 0.018(13)
 O15 0.105(6) 0.080(7) 0.094(7) -0.004(6) -0.011(6) 0.001(6)
 O16 0.100(15) 0.090(17) 0.103(17) -0.020(16) 0.005(14) 0.002(15)
 O17 0.095(14) 0.097(15) 0.121(15) -0.004(14) -0.015(13) 0.016(13)
 O18 0.100(6) 0.084(6) 0.089(7) -0.006(6) -0.009(6) -0.001(6)
 O19 0.100(6) 0.078(7) 0.099(7) 0.001(6) -0.001(6) 0.008(6)
 O20 0.12(2) 0.10(2) 0.09(2) 0.000 -0.01(2) 0.000
 O21 0.140(17) 0.079(16) 0.093(16) 0.007(15) -0.037(15) -0.007(16)
 O22 0.120(14) 0.102(15) 0.104(14) -0.008(14) -0.027(13) 0.001(14)
 O23 0.104(7) 0.075(8) 0.085(8) -0.004(7) -0.002(7) -0.005(7)
 O24 0.105(7) 0.074(8) 0.093(8) -0.001(5) -0.009(7) -0.001(5)
 O25 0.085(15) 0.059(15) 0.119(17) 0.000(14) -0.040(14) -0.008(14)
 O26 0.105(8) 0.088(8) 0.089(8) -0.007(7) -0.008(7) -0.001(7)
 O27 0.125(16) 0.090(17) 0.100(16) -0.011(15) -0.033(16) -0.036(15)
 O28 0.101(15) 0.089(15) 0.093(15) -0.005(13) -0.014(13) -0.006(14)
 O29 0.104(7) 0.088(7) 0.089(7) -0.006(7) -0.007(7) 0.002(6)
 O30 0.101(7) 0.089(7) 0.104(7) 0.007(6) -0.007(6) 0.008(7)
 O31 0.103(14) 0.091(15) 0.078(14) 0.013(14) -0.027(13) 0.024(14)
 O32 0.109(7) 0.090(7) 0.099(7) -0.005(6) -0.017(6) 0.002(6)
 O33 0.103(7) 0.086(7) 0.091(7) -0.007(6) -0.010(7) -0.002(6)
 O34 0.127(16) 0.088(17) 0.081(16) -0.002(15) 0.003(14) 0.007(15)
 O35 0.111(6) 0.090(6) 0.097(6) 0.004(5) -0.014(6) -0.001(6)
 O36 0.103(8) 0.075(8) 0.098(8) 0.003(7) 0.005(7) 0.009(7)
 O37 0.111(6) 0.089(6) 0.097(6) -0.001(6) -0.016(6) -0.002(6)
 O38 0.133(18) 0.097(19) 0.080(19) 0.000 -0.002(18) 0.000
 O39 0.110(7) 0.097(7) 0.106(7) 0.002(6) -0.007(6) 0.004(6)
 O40 0.102(6) 0.081(6) 0.097(6) -0.002(6) -0.007(6) 0.004(6)
 O41 0.107(7) 0.076(8) 0.098(8) -0.003(5) -0.009(7) 0.001(5)
 O42 0.109(6) 0.088(6) 0.097(6) 0.004(6) -0.011(6) -0.003(6)
 O43 0.101(7) 0.077(7) 0.097(7) -0.006(7) -0.005(6) 0.007(7)
 O44 0.111(7) 0.094(7) 0.100(7) 0.004(6) -0.010(6) 0.002(7)
 O45 0.109(6) 0.089(6) 0.100(6) -0.001(6) -0.016(6) -0.001(6)
 O46 0.107(7) 0.081(7) 0.093(7) -0.006(5) -0.015(6) 0.002(5)
 O47 0.107(6) 0.086(7) 0.103(6) 0.003(6) -0.007(6) 0.004(6)
 O48 0.101(8) 0.079(8) 0.103(8) 0.003(7) 0.004(7) 0.013(7)
 O49 0.099(6) 0.080(6) 0.098(6) 0.000(6) -0.002(6) 0.009(6)
 O50 0.107(6) 0.089(6) 0.093(6) 0.003(6) -0.013(6) -0.001(6)
 O51 0.105(7) 0.084(8) 0.090(8) 0.000(5) -0.014(7) -0.001(6)
 O52 0.121(15) 0.098(15) 0.118(15) -0.001(14) 0.005(14) 0.021(14)
 O53 0.098(7) 0.077(7) 0.105(7) 0.001(6) -0.008(6) 0.011(6)
 O54 0.118(14) 0.109(15) 0.122(15) 0.010(14) -0.020(13) 0.005(13)
 O55 0.111(7) 0.089(7) 0.098(7) 0.001(6) -0.012(6) 0.002(6)
 O56 0.104(13) 0.073(14) 0.122(14) -0.012(13) -0.018(13) 0.029(13)
 O57 0.104(7) 0.088(6) 0.092(7) -0.005(6) -0.009(6) 0.001(6)
 O58 0.104(9) 0.079(11) 0.100(10) 0.002(7) -0.013(9) -0.001(7)
 O59 0.108(6) 0.089(6) 0.092(6) 0.000(6) -0.013(6) -0.001(6)
 O60 0.101(6) 0.085(7) 0.103(6) 0.004(6) -0.007(6) 0.006(6)
 O61 0.091(10) 0.072(10) 0.103(10) 0.000 -0.007(9) 0.000
 O62 0.104(6) 0.086(7) 0.104(6) 0.002(6) -0.002(6) 0.004(6)
 O63 0.106(9) 0.080(9) 0.089(9) 0.000 -0.016(8) 0.000
 O64 0.099(7) 0.079(7) 0.102(7) 0.005(6) -0.007(6) 0.009(6)
 O65 0.096(18) 0.065(18) 0.104(19) 0.000 -0.037(18) 0.000
 O66 0.104(8) 0.090(8) 0.107(8) 0.005(7) -0.011(7) 0.007(7)
 C1 0.104(7) 0.074(9) 0.094(8) 0.000(5) -0.008(7) -0.001(5)
 C2 0.103(6) 0.086(6) 0.089(7) -0.006(6) -0.009(6) 0.001(6)
 C3 0.103(7) 0.085(6) 0.088(7) -0.006(6) -0.010(6) 0.000(6)
 C4 0.103(6) 0.087(6) 0.089(7) -0.007(6) -0.010(6) 0.001(6)
 C5 0.104(7) 0.087(7) 0.089(7) -0.007(7) -0.009(7) 0.001(6)
 C6 0.104(6) 0.087(6) 0.089(7) -0.006(6) -0.009(6) 0.002(6)
 C7 0.102(6) 0.087(6) 0.088(7) -0.007(6) -0.007(6) 0.001(6)
 C8 0.100(6) 0.078(7) 0.102(7) 0.003(6) -0.001(6) 0.011(6)
 C9 0.100(7) 0.077(7) 0.100(7) 0.002(6) 0.000(6) 0.012(6)
 C10 0.101(6) 0.078(7) 0.100(7) 0.004(6) 0.000(6) 0.010(6)
 C11 0.099(6) 0.078(7) 0.100(7) 0.002(6) 0.000(6) 0.011(6)
 C12 0.100(6) 0.078(7) 0.100(7) 0.002(6) -0.002(6) 0.009(6)
 C13 0.098(7) 0.076(7) 0.099(7) 0.003(6) -0.001(6) 0.011(6)
 C14 0.099(7) 0.078(7) 0.100(7) 0.001(6) -0.002(6) 0.009(6)
 C15 0.099(7) 0.077(8) 0.100(7) 0.006(7) 0.002(7) 0.011(7)
 C16 0.104(7) 0.087(7) 0.088(8) -0.006(7) -0.009(7) 0.001(7)
 C17 0.108(7) 0.092(7) 0.105(7) 0.006(6) -0.006(6) 0.004(6)
 C18 0.103(7) 0.087(7) 0.090(7) -0.007(7) -0.011(7) 0.000(7)
 C19 0.104(6) 0.085(6) 0.091(7) -0.007(6) -0.010(6) 0.000(6)
 C20 0.104(6) 0.088(7) 0.105(6) 0.004(6) -0.006(6) 0.004(6)
 C21 0.103(7) 0.089(7) 0.106(7) 0.005(6) -0.008(6) 0.008(6)
 C22 0.110(6) 0.089(6) 0.095(6) 0.003(6) -0.013(6) -0.002(6)
 C23 0.109(6) 0.089(6) 0.095(6) 0.003(5) -0.013(5) -0.001(5)
 C24 0.109(6) 0.089(6) 0.095(6) 0.002(5) -0.012(5) -0.002(5)
 C25 0.109(6) 0.089(6) 0.095(6) 0.002(5) -0.013(5) -0.002(5)
 C26 0.108(6) 0.089(6) 0.095(6) 0.001(6) -0.014(6) -0.001(6)
 C27 0.109(6) 0.088(6) 0.096(6) 0.001(5) -0.013(5) -0.002(5)
 C28 0.109(6) 0.089(6) 0.095(6) 0.000(6) -0.012(6) -0.002(6)
 C29 0.105(8) 0.081(8) 0.091(8) 0.000 -0.015(7) 0.000
 C30 0.105(7) 0.080(7) 0.090(7) -0.002(5) -0.014(7) 0.000(5)
 C31 0.106(7) 0.081(8) 0.092(8) -0.001(6) -0.014(7) 0.002(5)
 C32 0.105(7) 0.080(8) 0.091(8) 0.000 -0.013(7) 0.000
 C33 0.103(8) 0.074(10) 0.097(9) 0.000 -0.010(8) 0.000
 C34 0.102(7) 0.074(9) 0.097(9) 0.000(5) -0.008(8) -0.001(5)
 C35 0.103(7) 0.074(9) 0.096(9) 0.001(5) -0.010(8) -0.001(5)
 C36 0.105(8) 0.075(9) 0.097(9) 0.000 -0.009(8) 0.000
 C37 0.106(6) 0.090(6) 0.106(6) 0.004(6) -0.007(6) 0.007(6)
 C38 0.103(6) 0.088(7) 0.106(6) 0.006(6) -0.006(6) 0.005(6)
 C39 0.105(6) 0.088(6) 0.107(6) 0.004(5) -0.007(6) 0.006(6)
 C40 0.105(6) 0.088(7) 0.105(6) 0.004(6) -0.006(6) 0.006(6)
 C41 0.107(6) 0.090(6) 0.106(6) 0.005(5) -0.007(6) 0.005(6)
 C42 0.106(6) 0.091(6) 0.107(6) 0.005(6) -0.008(6) 0.006(6)
 C43 0.099(7) 0.079(7) 0.102(7) 0.001(6) -0.002(6) 0.011(6)
 C44 0.110(6) 0.089(6) 0.098(6) 0.003(6) -0.013(6) -0.001(6)
 C45 0.106(8) 0.081(9) 0.089(9) 0.000 -0.015(8) 0.000
 C46 0.106(7) 0.080(8) 0.093(8) -0.002(5) -0.014(7) 0.001(5)
 C47 0.107(6) 0.088(6) 0.094(6) 0.001(6) -0.014(6) -0.002(6)
 C48 0.102(9) 0.074(11) 0.098(10) 0.000 -0.010(9) 0.000

_geom_special_details
;
 All esds (except the esd in the dihedral angle between two l.s. planes)
 are estimated using the full covariance matrix.  The cell esds are taken
 into account individually in the estimation of esds in distances, angles
 and torsion angles; correlations between esds in cell parameters are only
 used when they are defined by crystal symmetry.  An approximate (isotropic)
 treatment of cell esds is used for estimating esds involving l.s. planes.
;
loop_
  _geom_bond_atom_site_label_1
  _geom_bond_atom_site_label_2
  _geom_bond_distance
  _geom_bond_site_symmetry_2
  _geom_bond_publ_flag
 Mo1 V5 3.136(12) . ?
 Mo1 V15 3.128(10) 6_565 ?
 Mo1 V15 3.128(10) . ?
 Mo1 V16 3.161(9) . ?
 Mo1 V16 3.161(9) 6_565 ?
 Mo1 O38 1.61(4) . ?
 Mo1 O44 2.02(3) . ?
 Mo1 O44 2.02(3) 6_565 ?
 Mo1 O55 2.06(3) 6_565 ?
 Mo1 O55 2.06(3) . ?
 Mo1 O63 2.03(3) . ?
 Mo2 V6 3.141(9) . ?
 Mo2 V8 3.104(10) . ?
 Mo2 V9 3.140(8) . ?
 Mo2 V10 3.133(9) . ?
 Mo2 V14 3.143(9) . ?
 Mo2 O13 2.12(3) . ?
 Mo2 O15 2.01(3) . ?
 Mo2 O18 2.08(3) . ?
 Mo2 O23 2.01(3) . ?
 Mo2 O32 2.10(3) . ?
 Mo2 O56 1.71(3) . ?
 Mo3 V2 3.140(10) 6_565 ?
 Mo3 V2 3.140(10) . ?
 Mo3 V4 3.158(13) . ?
 Mo3 V11 3.127(9) . ?
 Mo3 V11 3.127(9) 6_565 ?
 Mo3 O2 1.96(3) 6_565 ?
 Mo3 O2 1.96(3) . ?
 Mo3 O61 2.03(4) . ?
 Mo3 O65 1.67(4) . ?
 Mo3 O66 1.96(3) 6_565 ?
 Mo3 O66 1.96(3) . ?
 Mo4 V1 3.148(9) . ?
 Mo4 V3 3.145(9) . ?
 Mo4 V7 3.101(9) . ?
 Mo4 V12 3.158(8) . ?
 Mo4 V13 3.151(10) . ?
 Mo4 O4 2.11(2) . ?
 Mo4 O8 2.04(3) . ?
 Mo4 O12 2.01(3) . ?
 Mo4 O14 1.68(3) . ?
 Mo4 O40 2.02(3) . ?
 Mo4 O43 2.08(2) . ?
 V1 O4 1.85(3) . ?
 V1 O6 2.06(3) 2_354 ?
 V1 O8 1.97(3) . ?
 V1 O16 1.50(3) . ?
 V1 O33 2.04(3) . ?
 V2 O2 1.99(3) . ?
 V2 O25 1.67(2) . ?
 V2 O53 1.97(3) . ?
 V2 O58 2.11(3) 2_354 ?
 V2 O61 1.923(16) . ?
 V3 O8 1.81(3) . ?
 V3 O19 1.95(3) . ?
 V3 O21 1.66(3) . ?
 V3 O26 1.94(3) 2_354 ?
 V3 O43 1.82(3) . ?
 V4 O5 1.53(4) . ?
 V4 O30 2.02(3) . ?
 V4 O30 2.02(3) 6_565 ?
 V4 O66 1.74(3) . ?
 V4 O66 1.74(3) 6_565 ?
 V5 O20 1.69(4) . ?
 V5 O39 2.04(3) 6_565 ?
 V5 O39 2.04(3) . ?
 V5 O44 1.80(3) 6_565 ?
 V5 O44 1.80(3) . ?
 V6 O11 2.06(3) . ?
 V6 O13 1.82(3) . ?
 V6 O15 1.90(3) . ?
 V6 O28 1.69(3) . ?
 V6 O41 2.10(3) . ?
 V7 O7 1.56(3) . ?
 V7 O40 1.79(3) . ?
 V7 O43 1.93(3) . ?
 V7 O49 2.01(3) . ?
 V7 O62 2.06(3) . ?
 V8 O10 1.61(3) . ?
 V8 O15 1.87(3) . ?
 V8 O32 1.81(3) . ?
 V8 O37 2.17(3) . ?
 V8 O46 2.17(3) . ?
 V9 O18 1.92(3) . ?
 V9 O22 1.63(3) . ?
 V9 O32 1.93(3) . ?
 V9 O45 1.95(3) . ?
 V9 O57 1.98(3) . ?
 V10 O18 1.88(3) . ?
 V10 O23 1.95(3) . ?
 V10 O29 2.09(3) . ?
 V10 O34 1.69(3) . ?
 V10 O48 2.07(3) 2_354 ?
 V11 O2 1.87(3) . ?
 V11 O17 1.53(3) . ?
 V11 O60 1.94(3) . ?
 V11 O64 2.07(3) . ?
 V11 O66 2.09(3) . ?
 V12 O4 1.95(3) . ?
 V12 O9 1.88(3) . ?
 V12 O12 1.94(3) . ?
 V12 O31 1.68(3) . ?
 V12 O59 2.01(3) . ?
 V13 O1 1.61(3) . ?
 V13 O12 1.97(3) . ?
 V13 O40 1.97(3) . ?
 V13 O47 2.03(3) . ?
 V13 O50 2.03(3) . ?
 V14 O13 1.97(3) . ?
 V14 O23 1.91(3) . ?
 V14 O24 1.95(3) . ?
 V14 O27 1.66(3) . ?
 V14 O36 2.00(3) 2_354 ?
 V15 O42 2.22(3) . ?
 V15 O51 2.13(3) . ?
 V15 O52 1.59(3) . ?
 V15 O55 1.97(3) . ?
 V15 O63 1.868(14) . ?
 V16 O3 1.76(3) . ?
 V16 O35 2.00(3) . ?
 V16 O44 1.98(3) . ?
 V16 O54 1.63(3) . ?
 V16 O55 1.88(3) . ?
 O3 C17 1.31(4) . ?
 O6 V1 2.06(3) 2_354 ?
 O6 C16 1.29(4) . ?
 O9 C19 1.18(4) . ?
 O11 C46 1.22(3) . ?
 O19 C14 1.32(4) . ?
 O24 C1 1.14(4) . ?
 O26 V3 1.94(3) 2_354 ?
 O26 C16 1.28(4) . ?
 O29 C18 1.24(4) . ?
 O30 C21 1.51(5) . ?
 O33 C19 1.39(4) . ?
 O35 C44 1.21(2) . ?
 O36 V14 2.00(3) 2_354 ?
 O36 C15 1.21(4) . ?
 O37 C28 1.32(4) . ?
 O39 C17 1.29(4) . ?
 O41 C1 1.38(4) . ?
 O42 C44 1.21(2) . ?
 O45 C28 1.29(4) . ?
 O46 C46 1.22(3) . ?
 O47 C20 1.32(4) . ?
 O48 V10 2.07(3) 2_354 ?
 O48 C15 1.19(4) . ?
 O49 C14 1.36(4) . ?
 O50 C47 1.45(4) . ?
 O51 C45 1.23(3) . ?
 O53 C43 1.25(3) . ?
 O57 C18 1.30(5) . ?
 O58 V2 2.11(3) 2_354 ?
 O58 C48 1.24(3) . ?
 O59 C47 1.18(4) . ?
 O60 C21 1.25(4) . ?
 O61 V2 1.923(16) 6_565 ?
 O62 C20 1.22(4) . ?
 O63 V15 1.868(14) 6_565 ?
 O64 C43 1.23(3) . ?
 C1 C35 1.41(5) . ?
 C2 C3 1.3900 . ?
 C2 C7 1.3900 . ?
 C3 C4 1.3900 . ?
 C3 C19 1.49(2) . ?
 C4 C5 1.3900 . ?
 C5 C6 1.3900 . ?
 C5 C16 1.44(5) . ?
 C6 C7 1.3900 . ?
 C7 C18 1.54(5) . ?
 C8 C9 1.3900 . ?
 C8 C13 1.3900 . ?
 C9 C10 1.3900 . ?
 C9 C15 1.52(5) . ?
 C10 C11 1.3900 . ?
 C11 C12 1.3900 . ?
 C11 C14 1.44(4) . ?
 C12 C13 1.3900 . ?
 C13 C43 1.47(5) . ?
 C17 C42 1.49(5) . ?
 C20 C40 1.41(5) . ?
 C21 C38 1.53(4) . ?
 C22 C23 1.3900 . ?
 C22 C27 1.3900 . ?
 C22 C44 1.49(2) . ?
 C23 C24 1.3900 . ?
 C24 C25 1.3900 . ?
 C24 C47 1.48(5) . ?
 C25 C26 1.3900 . ?
 C26 C27 1.3900 . ?
 C26 C28 1.35(5) . ?
 C29 C30 1.374(15) . ?
 C29 C30 1.375(15) 6_565 ?
 C29 C45 1.47(2) . ?
 C30 C31 1.379(13) . ?
 C31 C32 1.375(15) . ?
 C31 C46 1.35(5) . ?
 C32 C31 1.375(16) 6_565 ?
 C33 C34 1.385(15) . ?
 C33 C34 1.385(15) 6_565 ?
 C33 C48 1.41(2) . ?
 C34 C35 1.382(13) . ?
 C35 C36 1.398(16) . ?
 C36 C35 1.398(16) 6_565 ?
 C37 C38 1.3900 . ?
 C37 C42 1.3900 . ?
 C38 C39 1.3900 . ?
 C39 C40 1.3900 . ?
 C40 C41 1.3900 . ?
 C41 C42 1.3900 . ?
 C45 O51 1.23(3) 6_565 ?
 C48 O58 1.24(3) 6_565 ?

loop_
  _geom_angle_atom_site_label_1
  _geom_angle_atom_site_label_2
  _geom_angle_atom_site_label_3
  _geom_angle
  _geom_angle_site_symmetry_1
  _geom_angle_site_symmetry_3
  _geom_angle_publ_flag
 V5 Mo1 V16 68.70(17) . 6_565 ?
 V5 Mo1 V16 68.70(17) . . ?
 V15 Mo1 V5 133.6(3) . . ?
 V15 Mo1 V5 133.6(3) 6_565 . ?
 V15 Mo1 V15 68.3(3) 6_565 . ?
 V15 Mo1 V16 132.7(3) 6_565 . ?
 V15 Mo1 V16 69.7(2) . . ?
 V15 Mo1 V16 69.7(2) 6_565 6_565 ?
 V15 Mo1 V16 132.7(3) . 6_565 ?
 V16 Mo1 V16 131.8(3) 6_565 . ?
 O38 Mo1 V5 109.5(13) . . ?
 O38 Mo1 V15 101.6(11) . 6_565 ?
 O38 Mo1 V15 101.6(11) . . ?
 O38 Mo1 V16 107.2(4) . . ?
 O38 Mo1 V16 107.2(4) . 6_565 ?
 O38 Mo1 O44 105.4(13) . 6_565 ?
 O38 Mo1 O44 105.4(13) . . ?
 O38 Mo1 O55 96.3(8) . . ?
 O38 Mo1 O55 96.3(8) . 6_565 ?
 O38 Mo1 O63 96.3(16) . . ?
 O44 Mo1 V5 32.6(9) 6_565 . ?
 O44 Mo1 V5 32.6(9) . . ?
 O44 Mo1 V15 153.0(8) . 6_565 ?
 O44 Mo1 V15 106.6(9) . . ?
 O44 Mo1 V15 153.0(8) 6_565 . ?
 O44 Mo1 V15 106.6(9) 6_565 6_565 ?
 O44 Mo1 V16 100.9(9) 6_565 . ?
 O44 Mo1 V16 100.9(9) . 6_565 ?
 O44 Mo1 V16 37.4(9) . . ?
 O44 Mo1 V16 37.4(9) 6_565 6_565 ?
 O44 Mo1 O44 65.2(17) 6_565 . ?
 O44 Mo1 O55 71.8(11) 6_565 6_565 ?
 O44 Mo1 O55 135.5(11) . 6_565 ?
 O44 Mo1 O55 135.5(11) 6_565 . ?
 O44 Mo1 O55 71.8(12) . . ?
 O44 Mo1 O63 140.0(10) . . ?
 O44 Mo1 O63 140.0(10) 6_565 . ?
 O55 Mo1 V5 103.6(8) . . ?
 O55 Mo1 V5 103.6(8) 6_565 . ?
 O55 Mo1 V15 38.1(8) . . ?
 O55 Mo1 V15 106.4(8) . 6_565 ?
 O55 Mo1 V15 38.1(8) 6_565 6_565 ?
 O55 Mo1 V15 106.4(8) 6_565 . ?
 O55 Mo1 V16 156.5(8) . 6_565 ?
 O55 Mo1 V16 34.9(8) . . ?
 O55 Mo1 V16 34.9(8) 6_565 6_565 ?
 O55 Mo1 V16 156.5(8) 6_565 . ?
 O55 Mo1 O55 144.2(15) . 6_565 ?
 O63 Mo1 V5 154.2(11) . . ?
 O63 Mo1 V15 34.9(3) . 6_565 ?
 O63 Mo1 V15 34.9(3) . . ?
 O63 Mo1 V16 104.2(4) . 6_565 ?
 O63 Mo1 V16 104.2(4) . . ?
 O63 Mo1 O55 72.7(8) . . ?
 O63 Mo1 O55 72.7(8) . 6_565 ?
 V6 Mo2 V14 68.3(2) . . ?
 V8 Mo2 V6 68.8(2) . . ?
 V8 Mo2 V9 68.1(2) . . ?
 V8 Mo2 V10 133.4(2) . . ?
 V8 Mo2 V14 132.7(3) . . ?
 V9 Mo2 V6 131.3(2) . . ?
 V9 Mo2 V14 134.1(2) . . ?
 V10 Mo2 V6 132.0(3) . . ?
 V10 Mo2 V9 70.2(2) . . ?
 V10 Mo2 V14 69.3(2) . . ?
 O13 Mo2 V6 34.0(8) . . ?
 O13 Mo2 V8 102.8(8) . . ?
 O13 Mo2 V9 157.1(7) . . ?
 O13 Mo2 V10 107.5(8) . . ?
 O13 Mo2 V14 38.2(8) . . ?
 O15 Mo2 V6 35.5(8) . . ?
 O15 Mo2 V8 35.4(8) . . ?
 O15 Mo2 V9 103.2(8) . . ?
 O15 Mo2 V10 154.4(7) . . ?
 O15 Mo2 V14 103.8(8) . . ?
 O15 Mo2 O13 68.5(11) . . ?
 O15 Mo2 O18 138.9(11) . . ?
 O15 Mo2 O32 69.2(12) . . ?
 O18 Mo2 V6 153.0(7) . . ?
 O18 Mo2 V8 104.5(8) . . ?
 O18 Mo2 V9 36.6(8) . . ?
 O18 Mo2 V10 35.5(8) . . ?
 O18 Mo2 V14 104.6(8) . . ?
 O18 Mo2 O13 142.3(11) . . ?
 O18 Mo2 O32 73.0(12) . . ?
 O23 Mo2 V6 103.8(8) . . ?
 O23 Mo2 V8 157.3(7) . . ?
 O23 Mo2 V9 107.1(8) . . ?
 O23 Mo2 V10 36.9(8) . . ?
 O23 Mo2 V14 35.6(8) . . ?
 O23 Mo2 O13 72.8(11) . . ?
 O23 Mo2 O15 139.0(11) . . ?
 O23 Mo2 O18 71.9(11) . . ?
 O23 Mo2 O32 143.7(11) . . ?
 O32 Mo2 V6 103.0(9) . . ?
 O32 Mo2 V8 34.3(8) . . ?
 O32 Mo2 V9 36.9(8) . . ?
 O32 Mo2 V10 107.1(9) . . ?
 O32 Mo2 V14 156.9(7) . . ?
 O32 Mo2 O13 137.0(12) . . ?
 O56 Mo2 V6 104.9(9) . . ?
 O56 Mo2 V8 105.3(9) . . ?
 O56 Mo2 V9 107.4(9) . . ?
 O56 Mo2 V10 106.3(9) . . ?
 O56 Mo2 V14 104.1(9) . . ?
 O56 Mo2 O13 95.2(11) . . ?
 O56 Mo2 O15 99.3(12) . . ?
 O56 Mo2 O18 102.0(11) . . ?
 O56 Mo2 O23 97.3(12) . . ?
 O56 Mo2 O32 98.9(11) . . ?
 V2 Mo3 V2 68.4(3) . 6_565 ?
 V2 Mo3 V4 133.3(2) 6_565 . ?
 V2 Mo3 V4 133.3(2) . . ?
 V11 Mo3 V2 131.9(3) . 6_565 ?
 V11 Mo3 V2 131.9(3) 6_565 . ?
 V11 Mo3 V2 69.2(2) . . ?
 V11 Mo3 V2 69.2(2) 6_565 6_565 ?
 V11 Mo3 V4 68.58(18) . . ?
 V11 Mo3 V4 68.58(18) 6_565 . ?
 V11 Mo3 V11 130.6(3) 6_565 . ?
 O2 Mo3 V2 105.9(9) . 6_565 ?
 O2 Mo3 V2 37.6(8) 6_565 6_565 ?
 O2 Mo3 V2 105.9(9) 6_565 . ?
 O2 Mo3 V2 37.6(8) . . ?
 O2 Mo3 V4 102.9(8) . . ?
 O2 Mo3 V4 102.9(8) 6_565 . ?
 O2 Mo3 V11 153.5(7) . 6_565 ?
 O2 Mo3 V11 153.6(7) 6_565 . ?
 O2 Mo3 V11 34.3(8) 6_565 6_565 ?
 O2 Mo3 V11 34.3(8) . . ?
 O2 Mo3 O2 142.6(17) . 6_565 ?
 O2 Mo3 O61 73.1(8) 6_565 . ?
 O2 Mo3 O61 73.1(8) . . ?
 O61 Mo3 V2 36.3(3) . 6_565 ?
 O61 Mo3 V2 36.3(3) . . ?
 O61 Mo3 V4 158.8(10) . . ?
 O61 Mo3 V11 105.5(4) . 6_565 ?
 O61 Mo3 V11 105.5(4) . . ?
 O65 Mo3 V2 98.4(11) . 6_565 ?
 O65 Mo3 V2 98.4(11) . . ?
 O65 Mo3 V4 113.8(13) . . ?
 O65 Mo3 V11 109.5(4) . . ?
 O65 Mo3 V11 109.5(4) . 6_565 ?
 O65 Mo3 O2 96.9(8) . 6_565 ?
 O65 Mo3 O2 96.9(8) . . ?
 O65 Mo3 O61 87.4(16) . . ?
 O65 Mo3 O66 108.9(14) . . ?
 O65 Mo3 O66 108.9(14) . 6_565 ?
 O66 Mo3 V2 109.7(9) . . ?
 O66 Mo3 V2 152.5(8) . 6_565 ?
 O66 Mo3 V2 152.5(8) 6_565 . ?
 O66 Mo3 V2 109.7(9) 6_565 6_565 ?
 O66 Mo3 V4 29.3(9) 6_565 . ?
 O66 Mo3 V4 29.3(9) . . ?
 O66 Mo3 V11 40.9(9) 6_565 6_565 ?
 O66 Mo3 V11 40.9(9) . . ?
 O66 Mo3 V11 97.5(9) . 6_565 ?
 O66 Mo3 V11 97.6(9) 6_565 . ?
 O66 Mo3 O2 131.6(11) 6_565 . ?
 O66 Mo3 O2 131.6(11) . 6_565 ?
 O66 Mo3 O2 74.9(12) . . ?
 O66 Mo3 O2 74.9(12) 6_565 6_565 ?
 O66 Mo3 O61 145.5(10) . . ?
 O66 Mo3 O61 145.5(10) 6_565 . ?
 O66 Mo3 O66 58.4(17) 6_565 . ?
 V1 Mo4 V12 68.8(2) . . ?
 V1 Mo4 V13 132.3(2) . . ?
 V3 Mo4 V1 68.2(2) . . ?
 V3 Mo4 V12 132.4(2) . . ?
 V3 Mo4 V13 132.7(2) . . ?
 V7 Mo4 V1 130.6(3) . . ?
 V7 Mo4 V3 68.7(2) . . ?
 V7 Mo4 V12 132.3(2) . . ?
 V7 Mo4 V13 68.7(2) . . ?
 V13 Mo4 V12 69.5(2) . . ?
 O4 Mo4 V1 34.6(8) . . ?
 O4 Mo4 V3 102.7(8) . . ?
 O4 Mo4 V7 154.0(7) . . ?
 O4 Mo4 V12 37.2(8) . . ?
 O4 Mo4 V13 106.5(8) . . ?
 O8 Mo4 V1 37.6(8) . . ?
 O8 Mo4 V3 32.9(8) . . ?
 O8 Mo4 V7 101.4(8) . . ?
 O8 Mo4 V12 106.3(8) . . ?
 O8 Mo4 V13 154.2(7) . . ?
 O8 Mo4 O4 71.5(11) . . ?
 O8 Mo4 O43 66.1(12) . . ?
 O12 Mo4 V1 105.0(8) . . ?
 O12 Mo4 V3 157.8(8) . . ?
 O12 Mo4 V7 105.8(8) . . ?
 O12 Mo4 V12 36.2(8) . . ?
 O12 Mo4 V13 37.1(8) . . ?
 O12 Mo4 O4 72.5(11) . . ?
 O12 Mo4 O8 142.2(11) . . ?
 O12 Mo4 O40 74.1(11) . . ?
 O12 Mo4 O43 143.2(12) . . ?
 O14 Mo4 V1 104.4(9) . . ?
 O14 Mo4 V3 101.4(9) . . ?
 O14 Mo4 V7 106.6(8) . . ?
 O14 Mo4 V12 108.2(8) . . ?
 O14 Mo4 V13 109.7(9) . . ?
 O14 Mo4 O4 99.0(11) . . ?
 O14 Mo4 O8 95.9(12) . . ?
 O14 Mo4 O12 100.8(11) . . ?
 O14 Mo4 O40 104.0(11) . . ?
 O14 Mo4 O43 96.8(11) . . ?
 O40 Mo4 V1 151.2(7) . . ?
 O40 Mo4 V3 101.5(8) . . ?
 O40 Mo4 V7 33.0(8) . . ?
 O40 Mo4 V12 106.3(8) . . ?
 O40 Mo4 V13 37.4(8) . . ?
 O40 Mo4 O4 142.3(11) . . ?
 O40 Mo4 O8 133.8(11) . . ?
 O40 Mo4 O43 70.4(12) . . ?
 O43 Mo4 V1 101.6(9) . . ?
 O43 Mo4 V3 33.6(9) . . ?
 O43 Mo4 V7 37.7(9) . . ?
 O43 Mo4 V12 154.7(7) . . ?
 O43 Mo4 V13 106.3(9) . . ?
 O43 Mo4 O4 135.9(12) . . ?
 O4 V1 Mo4 40.2(8) . . ?
 O4 V1 O6 151.8(12) . 2_354 ?
 O4 V1 O8 78.6(11) . . ?
 O4 V1 O33 92.5(11) . . ?
 O6 V1 Mo4 122.2(8) 2_354 . ?
 O8 V1 Mo4 39.1(8) . . ?
 O8 V1 O6 91.6(11) . 2_354 ?
 O8 V1 O33 150.3(11) . . ?
 O16 V1 Mo4 117.9(11) . . ?
 O16 V1 O4 105.0(14) . . ?
 O16 V1 O6 103.1(13) . 2_354 ?
 O16 V1 O8 108.7(13) . . ?
 O16 V1 O33 101.0(12) . . ?
 O33 V1 Mo4 122.9(8) . . ?
 O33 V1 O6 83.0(11) . 2_354 ?
 O2 V2 Mo3 36.9(8) . . ?
 O2 V2 O58 149.0(11) . 2_354 ?
 O25 V2 Mo3 119.3(9) . . ?
 O25 V2 O2 108.0(12) . . ?
 O25 V2 O53 99.7(11) . . ?
 O25 V2 O58 103.0(12) . 2_354 ?
 O25 V2 O61 108.5(13) . . ?
 O53 V2 Mo3 119.8(8) . . ?
 O53 V2 O2 90.5(11) . . ?
 O53 V2 O58 85.3(11) . 2_354 ?
 O58 V2 Mo3 123.0(8) 2_354 . ?
 O61 V2 Mo3 38.7(11) . . ?
 O61 V2 O2 74.8(14) . . ?
 O61 V2 O53 151.0(13) . . ?
 O61 V2 O58 94.5(13) . 2_354 ?
 O8 V3 Mo4 37.8(9) . . ?
 O8 V3 O19 153.1(12) . . ?
 O8 V3 O26 92.1(12) . 2_354 ?
 O8 V3 O43 76.6(12) . . ?
 O19 V3 Mo4 123.8(9) . . ?
 O21 V3 Mo4 115.1(10) . . ?
 O21 V3 O8 108.4(13) . . ?
 O21 V3 O19 97.7(12) . . ?
 O21 V3 O26 104.2(12) . 2_354 ?
 O21 V3 O43 103.5(13) . . ?
 O26 V3 Mo4 122.7(8) 2_354 . ?
 O26 V3 O19 87.7(11) 2_354 . ?
 O43 V3 Mo4 39.3(8) . . ?
 O43 V3 O19 91.3(12) . . ?
 O43 V3 O26 152.2(12) . 2_354 ?
 O5 V4 Mo3 117.1(13) . . ?
 O5 V4 O30 99.6(13) . 6_565 ?
 O5 V4 O30 99.6(13) . . ?
 O5 V4 O66 110.4(14) . . ?
 O5 V4 O66 110.4(14) . 6_565 ?
 O30 V4 Mo3 127.3(9) 6_565 . ?
 O30 V4 Mo3 127.3(9) . . ?
 O30 V4 O30 76.8(16) . 6_565 ?
 O66 V4 Mo3 33.4(9) . . ?
 O66 V4 Mo3 33.4(9) 6_565 . ?
 O66 V4 O30 149.8(13) 6_565 . ?
 O66 V4 O30 100.5(12) . . ?
 O66 V4 O30 149.8(13) . 6_565 ?
 O66 V4 O30 100.5(12) 6_565 6_565 ?
 O66 V4 O66 66.6(18) . 6_565 ?
 O20 V5 Mo1 120.7(13) . . ?
 O20 V5 O39 103.7(12) . . ?
 O20 V5 O39 103.7(12) . 6_565 ?
 O20 V5 O44 113.1(13) . . ?
 O20 V5 O44 113.1(14) . 6_565 ?
 O39 V5 Mo1 119.3(8) 6_565 . ?
 O39 V5 Mo1 119.3(8) . . ?
 O39 V5 O39 83.1(17) 6_565 . ?
 O44 V5 Mo1 37.0(9) . . ?
 O44 V5 Mo1 37.0(9) 6_565 . ?
 O44 V5 O39 90.1(12) 6_565 6_565 ?
 O44 V5 O39 90.1(12) . . ?
 O44 V5 O39 143.2(13) . 6_565 ?
 O44 V5 O39 143.2(13) 6_565 . ?
 O44 V5 O44 74.1(17) 6_565 . ?
 O11 V6 Mo2 118.2(8) . . ?
 O11 V6 O41 88.1(11) . . ?
 O13 V6 Mo2 40.5(8) . . ?
 O13 V6 O11 151.5(11) . . ?
 O13 V6 O15 77.2(12) . . ?
 O13 V6 O41 90.6(12) . . ?
 O15 V6 Mo2 37.9(8) . . ?
 O15 V6 O11 88.7(11) . . ?
 O15 V6 O41 147.1(11) . . ?
 O28 V6 Mo2 121.3(9) . . ?
 O28 V6 O11 102.6(11) . . ?
 O28 V6 O13 105.6(12) . . ?
 O28 V6 O15 111.4(12) . . ?
 O28 V6 O41 101.3(11) . . ?
 O41 V6 Mo2 119.3(8) . . ?
 O7 V7 Mo4 119.0(10) . . ?
 O7 V7 O40 109.9(13) . . ?
 O7 V7 O43 107.7(13) . . ?
 O7 V7 O49 97.5(13) . . ?
 O7 V7 O62 103.9(13) . . ?
 O40 V7 Mo4 38.1(9) . . ?
 O40 V7 O43 78.9(12) . . ?
 O40 V7 O49 152.3(12) . . ?
 O40 V7 O62 92.3(11) . . ?
 O43 V7 Mo4 41.3(8) . . ?
 O43 V7 O49 88.6(12) . . ?
 O43 V7 O62 148.3(11) . . ?
 O49 V7 Mo4 123.0(9) . . ?
 O49 V7 O62 85.3(11) . . ?
 O62 V7 Mo4 121.3(8) . . ?
 O10 V8 Mo2 115.8(10) . . ?
 O10 V8 O15 103.9(12) . . ?
 O10 V8 O32 108.1(14) . . ?
 O10 V8 O37 109.0(12) . . ?
 O10 V8 O46 101.5(13) . . ?
 O15 V8 Mo2 38.5(9) . . ?
 O15 V8 O37 147.1(12) . . ?
 O15 V8 O46 89.7(11) . . ?
 O32 V8 Mo2 40.7(8) . . ?
 O32 V8 O15 78.7(12) . . ?
 O32 V8 O37 92.0(11) . . ?
 O32 V8 O46 150.0(12) . . ?
 O37 V8 Mo2 121.9(8) . . ?
 O46 V8 Mo2 120.0(8) . . ?
 O46 V8 O37 82.8(10) . . ?
 O18 V9 Mo2 40.2(8) . . ?
 O18 V9 O32 80.4(11) . . ?
 O18 V9 O45 148.6(12) . . ?
 O18 V9 O57 90.1(11) . . ?
 O22 V9 Mo2 116.8(9) . . ?
 O22 V9 O18 105.6(12) . . ?
 O22 V9 O32 107.4(13) . . ?
 O22 V9 O45 105.8(12) . . ?
 O22 V9 O57 99.8(13) . . ?
 O32 V9 Mo2 40.7(8) . . ?
 O32 V9 O45 91.0(12) . . ?
 O32 V9 O57 152.7(12) . . ?
 O45 V9 Mo2 121.8(8) . . ?
 O45 V9 O57 83.9(12) . . ?
 O57 V9 Mo2 122.6(8) . . ?
 O18 V10 Mo2 40.0(8) . . ?
 O18 V10 O23 77.8(11) . . ?
 O18 V10 O29 88.0(11) . . ?
 O18 V10 O48 147.9(12) . 2_354 ?
 O23 V10 Mo2 38.3(8) . . ?
 O23 V10 O29 146.2(11) . . ?
 O23 V10 O48 91.1(11) . 2_354 ?
 O29 V10 Mo2 118.5(8) . . ?
 O34 V10 Mo2 116.6(9) . . ?
 O34 V10 O18 106.9(12) . . ?
 O34 V10 O23 106.7(12) . . ?
 O34 V10 O29 106.7(12) . . ?
 O34 V10 O48 105.1(12) . 2_354 ?
 O48 V10 Mo2 120.2(8) 2_354 . ?
 O48 V10 O29 84.8(10) 2_354 . ?
 O2 V11 Mo3 36.2(9) . . ?
 O2 V11 O60 153.2(12) . . ?
 O2 V11 O64 91.5(12) . . ?
 O2 V11 O66 73.7(12) . . ?
 O17 V11 Mo3 118.1(10) . . ?
 O17 V11 O2 109.8(13) . . ?
 O17 V11 O60 96.6(13) . . ?
 O17 V11 O64 103.3(13) . . ?
 O17 V11 O66 108.5(14) . . ?
 O60 V11 Mo3 125.9(9) . . ?
 O60 V11 O64 86.4(11) . . ?
 O60 V11 O66 94.4(12) . . ?
 O64 V11 Mo3 120.1(8) . . ?
 O64 V11 O66 147.9(11) . . ?
 O66 V11 Mo3 37.8(8) . . ?
 O4 V12 Mo4 40.7(7) . . ?
 O4 V12 O59 153.2(11) . . ?
 O9 V12 Mo4 120.3(8) . . ?
 O9 V12 O4 88.7(11) . . ?
 O9 V12 O12 150.0(12) . . ?
 O9 V12 O59 86.3(11) . . ?
 O12 V12 Mo4 37.8(8) . . ?
 O12 V12 O4 77.6(11) . . ?
 O12 V12 O59 94.1(11) . . ?
 O31 V12 Mo4 117.1(9) . . ?
 O31 V12 O4 108.2(12) . . ?
 O31 V12 O9 105.7(12) . . ?
 O31 V12 O12 103.9(11) . . ?
 O31 V12 O59 98.5(12) . . ?
 O59 V12 Mo4 123.3(8) . . ?
 O1 V13 Mo4 119.4(10) . . ?
 O1 V13 O12 107.4(13) . . ?
 O1 V13 O40 111.7(12) . . ?
 O1 V13 O47 103.1(12) . . ?
 O1 V13 O50 103.4(12) . . ?
 O12 V13 Mo4 38.2(8) . . ?
 O12 V13 O40 76.3(11) . . ?
 O12 V13 O47 149.5(12) . . ?
 O12 V13 O50 91.3(11) . . ?
 O40 V13 Mo4 38.5(8) . . ?
 O40 V13 O47 91.2(11) . . ?
 O40 V13 O50 144.8(12) . . ?
 O47 V13 Mo4 121.7(8) . . ?
 O47 V13 O50 83.2(11) . . ?
 O50 V13 Mo4 119.3(8) . . ?
 O13 V14 Mo2 41.5(7) . . ?
 O13 V14 O36 150.6(11) . 2_354 ?
 O23 V14 Mo2 37.8(8) . . ?
 O23 V14 O13 78.3(11) . . ?
 O23 V14 O24 151.4(12) . . ?
 O23 V14 O36 92.3(12) . 2_354 ?
 O24 V14 Mo2 121.8(9) . . ?
 O24 V14 O13 89.6(12) . . ?
 O24 V14 O36 85.8(12) . 2_354 ?
 O27 V14 Mo2 115.8(10) . . ?
 O27 V14 O13 105.0(12) . . ?
 O27 V14 O23 104.1(12) . . ?
 O27 V14 O24 103.9(12) . . ?
 O27 V14 O36 104.2(13) . 2_354 ?
 O36 V14 Mo2 120.4(8) 2_354 . ?
 O42 V15 Mo1 120.1(7) . . ?
 O51 V15 Mo1 124.4(8) . . ?
 O51 V15 O42 81.6(10) . . ?
 O52 V15 Mo1 120.1(11) . . ?
 O52 V15 O42 101.5(13) . . ?
 O52 V15 O51 101.1(13) . . ?
 O52 V15 O55 106.9(13) . . ?
 O52 V15 O63 112.7(16) . . ?
 O55 V15 Mo1 40.2(8) . . ?
 O55 V15 O42 90.0(11) . . ?
 O55 V15 O51 151.9(11) . . ?
 O63 V15 Mo1 38.5(10) . . ?
 O63 V15 O42 145.7(14) . . ?
 O63 V15 O51 93.6(13) . . ?
 O63 V15 O55 78.3(13) . . ?
 O3 V16 Mo1 118.5(10) . . ?
 O3 V16 O35 87.3(12) . . ?
 O3 V16 O44 86.4(12) . . ?
 O3 V16 O55 150.5(13) . . ?
 O35 V16 Mo1 120.1(8) . . ?
 O44 V16 Mo1 38.1(8) . . ?
 O44 V16 O35 143.9(12) . . ?
 O54 V16 Mo1 116.0(11) . . ?
 O54 V16 O3 101.5(13) . . ?
 O54 V16 O35 108.9(13) . . ?
 O54 V16 O44 107.2(13) . . ?
 O54 V16 O55 106.4(13) . . ?
 O55 V16 Mo1 38.7(8) . . ?
 O55 V16 O35 92.7(11) . . ?
 O55 V16 O44 76.4(12) . . ?
 Mo3 O2 V2 105.4(13) . . ?
 V11 O2 Mo3 109.5(14) . . ?
 V11 O2 V2 134.6(15) . . ?
 C17 O3 V16 152(3) . . ?
 V1 O4 Mo4 105.3(12) . . ?
 V1 O4 V12 139.1(14) . . ?
 V12 O4 Mo4 102.1(12) . . ?
 C16 O6 V1 135(3) . 2_354 ?
 V1 O8 Mo4 103.3(12) . . ?
 V3 O8 Mo4 109.3(13) . . ?
 V3 O8 V1 137.3(15) . . ?
 C19 O9 V12 145(3) . . ?
 C46 O11 V6 147(3) . . ?
 V12 O12 Mo4 106.0(13) . . ?
 V12 O12 V13 134.0(14) . . ?
 V13 O12 Mo4 104.7(12) . . ?
 V6 O13 Mo2 105.5(13) . . ?
 V6 O13 V14 136.6(15) . . ?
 V14 O13 Mo2 100.3(12) . . ?
 V6 O15 Mo2 106.6(13) . . ?
 V8 O15 Mo2 106.1(13) . . ?
 V8 O15 V6 138.3(15) . . ?
 V9 O18 Mo2 103.2(13) . . ?
 V10 O18 Mo2 104.5(12) . . ?
 V10 O18 V9 143.3(14) . . ?
 C14 O19 V3 140(3) . . ?
 V10 O23 Mo2 104.8(12) . . ?
 V14 O23 Mo2 106.7(13) . . ?
 V14 O23 V10 135.8(14) . . ?
 C1 O24 V14 149(4) . . ?
 C16 O26 V3 144(3) . 2_354 ?
 C18 O29 V10 134(3) . . ?
 C21 O30 V4 124(2) . . ?
 V8 O32 Mo2 105.0(14) . . ?
 V8 O32 V9 138.6(14) . . ?
 V9 O32 Mo2 102.4(14) . . ?
 C19 O33 V1 128(2) . . ?
 C44 O35 V16 136(3) . . ?
 C15 O36 V14 136(3) . 2_354 ?
 C28 O37 V8 132(3) . . ?
 C17 O39 V5 135(3) . . ?
 V7 O40 Mo4 108.9(14) . . ?
 V7 O40 V13 139.8(15) . . ?
 V13 O40 Mo4 104.2(13) . . ?
 C1 O41 V6 137(3) . . ?
 C44 O42 V15 129(2) . . ?
 V3 O43 Mo4 107.1(13) . . ?
 V3 O43 V7 139.9(15) . . ?
 V7 O43 Mo4 101.1(13) . . ?
 V5 O44 Mo1 110.3(15) . . ?
 V5 O44 V16 139.6(15) . . ?
 V16 O44 Mo1 104.5(13) . . ?
 C28 O45 V9 143(3) . . ?
 C46 O46 V8 141(3) . . ?
 C20 O47 V13 134(3) . . ?
 C15 O48 V10 135(3) . 2_354 ?
 C14 O49 V7 140(3) . . ?
 C47 O50 V13 138(3) . . ?
 C45 O51 V15 126(3) . . ?
 C43 O53 V2 146(3) . . ?
 V15 O55 Mo1 101.7(13) . . ?
 V16 O55 Mo1 106.4(13) . . ?
 V16 O55 V15 137.5(15) . . ?
 C18 O57 V9 135(3) . . ?
 C48 O58 V2 135(3) . 2_354 ?
 C47 O59 V12 140(3) . . ?
 C21 O60 V11 135(3) . . ?
 V2 O61 Mo3 105.0(11) 6_565 . ?
 V2 O61 Mo3 105.0(11) . . ?
 V2 O61 V2 133(2) . 6_565 ?
 C20 O62 V7 136(3) . . ?
 V15 O63 Mo1 106.6(11) 6_565 . ?
 V15 O63 Mo1 106.6(11) . . ?
 V15 O63 V15 140(2) 6_565 . ?
 C43 O64 V11 143(3) . . ?
 Mo3 O66 V11 101.2(14) . . ?
 V4 O66 Mo3 117.3(15) . . ?
 V4 O66 V11 135.2(15) . . ?
 O24 C1 O41 113(5) . . ?
 O24 C1 C35 137(5) . . ?
 O41 C1 C35 105(4) . . ?
 C3 C2 C7 120.0 . . ?
 C2 C3 C19 114(4) . . ?
 C4 C3 C2 120.0 . . ?
 C4 C3 C19 126(4) . . ?
 C3 C4 C5 120.0 . . ?
 C4 C5 C6 120.0 . . ?
 C4 C5 C16 127(4) . . ?
 C6 C5 C16 113(4) . . ?
 C5 C6 C7 120.0 . . ?
 C2 C7 C18 119(3) . . ?
 C6 C7 C2 120.0 . . ?
 C6 C7 C18 121(3) . . ?
 C9 C8 C13 120.0 . . ?
 C8 C9 C15 118(4) . . ?
 C10 C9 C8 120.0 . . ?
 C10 C9 C15 119(4) . . ?
 C9 C10 C11 120.0 . . ?
 C10 C11 C14 122(4) . . ?
 C12 C11 C10 120.0 . . ?
 C12 C11 C14 118(4) . . ?
 C11 C12 C13 120.0 . . ?
 C8 C13 C43 118(3) . . ?
 C12 C13 C8 120.0 . . ?
 C12 C13 C43 121(3) . . ?
 O19 C14 O49 111(4) . . ?
 O19 C14 C11 119(4) . . ?
 O49 C14 C11 117(4) . . ?
 O36 C15 C9 116(5) . . ?
 O48 C15 O36 129(5) . . ?
 O48 C15 C9 111(5) . . ?
 O6 C16 C5 110(4) . . ?
 O26 C16 O6 119(5) . . ?
 O26 C16 C5 130(5) . . ?
 O3 C17 C42 132(5) . . ?
 O39 C17 O3 112(4) . . ?
 O39 C17 C42 113(5) . . ?
 O29 C18 O57 128(4) . . ?
 O29 C18 C7 116(5) . . ?
 O57 C18 C7 117(4) . . ?
 O9 C19 O33 125(3) . . ?
 O9 C19 C3 131(5) . . ?
 O33 C19 C3 103(4) . . ?
 O47 C20 C40 111(5) . . ?
 O62 C20 O47 124(5) . . ?
 O62 C20 C40 124(5) . . ?
 O30 C21 C38 109(4) . . ?
 O60 C21 O30 131(4) . . ?
 O60 C21 C38 119(5) . . ?
 C23 C22 C27 120.0 . . ?
 C23 C22 C44 114(3) . . ?
 C27 C22 C44 126(3) . . ?
 C22 C23 C24 120.0 . . ?
 C23 C24 C47 129(3) . . ?
 C25 C24 C23 120.0 . . ?
 C25 C24 C47 110(3) . . ?
 C26 C25 C24 120.0 . . ?
 C25 C26 C27 120.0 . . ?
 C28 C26 C25 117(4) . . ?
 C28 C26 C27 123(4) . . ?
 C26 C27 C22 120.0 . . ?
 O37 C28 C26 111(5) . . ?
 O45 C28 O37 113(4) . . ?
 O45 C28 C26 129(5) . . ?
 C30 C29 C30 109(4) . 6_565 ?
 C30 C29 C45 125(2) 6_565 . ?
 C30 C29 C45 125(2) . . ?
 C29 C30 C31 126(3) . . ?
 C32 C31 C30 123(3) . . ?
 C46 C31 C30 120(3) . . ?
 C46 C31 C32 117(3) . . ?
 C31 C32 C31 112(4) 6_565 . ?
 C34 C33 C34 118(4) 6_565 . ?
 C34 C33 C48 121(2) 6_565 . ?
 C34 C33 C48 121(2) . . ?
 C35 C34 C33 123(3) . . ?
 C34 C35 C1 112(3) . . ?
 C34 C35 C36 116(3) . . ?
 C36 C35 C1 132(3) . . ?
 C35 C36 C35 124(4) 6_565 . ?
 C38 C37 C42 120.0 . . ?
 C37 C38 C21 118(4) . . ?
 C37 C38 C39 120.0 . . ?
 C39 C38 C21 122(4) . . ?
 C40 C39 C38 120.0 . . ?
 C39 C40 C20 112(4) . . ?
 C39 C40 C41 120.0 . . ?
 C41 C40 C20 128(4) . . ?
 C42 C41 C40 120.0 . . ?
 C37 C42 C17 125(4) . . ?
 C41 C42 C17 114(4) . . ?
 C41 C42 C37 120.0 . . ?
 O53 C43 C13 126(4) . . ?
 O64 C43 O53 114(5) . . ?
 O64 C43 C13 120(4) . . ?
 O35 C44 C22 124(3) . . ?
 O42 C44 O35 128(3) . . ?
 O42 C44 C22 105(3) . . ?
 O51 C45 O51 140(5) 6_565 . ?
 O51 C45 C29 110(3) 6_565 . ?
 O51 C45 C29 110(3) . . ?
 O11 C46 C31 127(4) . . ?
 O46 C46 O11 108(5) . . ?
 O46 C46 C31 124(4) . . ?
 O50 C47 C24 107(4) . . ?
 O59 C47 O50 115(4) . . ?
 O59 C47 C24 127(5) . . ?
 O58 C48 O58 126(6) 6_565 . ?
 O58 C48 C33 116(3) . . ?
 O58 C48 C33 116(3) 6_565 . ?

loop_
  _geom_torsion_atom_site_label_1
  _geom_torsion_atom_site_label_2
  _geom_torsion_atom_site_label_3
  _geom_torsion_atom_site_label_4
  _geom_torsion
  _geom_torsion_site_symmetry_1
  _geom_torsion_site_symmetry_2
  _geom_torsion_site_symmetry_3
  _geom_torsion_site_symmetry_4
  _geom_torsion_publ_flag
 Mo1 V5 O44 V16 -148(3) . . . . ?
 Mo1 V15 O63 V15 -145(4) . . . 6_565 ?
 Mo1 V16 O3 C17 -34(6) . . . . ?
 Mo1 V16 O55 V15 -129(3) . . . . ?
 Mo2 V6 O13 V14 124(2) . . . . ?
 Mo2 V8 O15 V6 140(3) . . . . ?
 Mo2 V8 O32 V9 -130(3) . . . . ?
 Mo2 V10 O18 V9 138(3) . . . . ?
 Mo3 V4 O66 V11 146(3) . . . . ?
 Mo3 V11 O2 V2 138(3) . . . . ?
 Mo4 V1 O4 V12 -130(3) . . . . ?
 Mo4 V3 O8 V1 -138(3) . . . . ?
 Mo4 V3 O43 V7 133(3) . . . . ?
 Mo4 V7 O40 V13 144(3) . . . . ?
 Mo4 V12 O9 C19 -23(6) . . . . ?
 V1 O6 C16 O26 5(6) 2_354 . . . ?
 V1 O6 C16 C5 -167(2) 2_354 . . . ?
 V1 O33 C19 O9 -2(6) . . . . ?
 V1 O33 C19 C3 172.6(19) . . . . ?
 V2 O53 C43 O64 0(8) . . . . ?
 V2 O53 C43 C13 173(3) . . . . ?
 V2 O58 C48 O58 -4(9) 2_354 . . 6_565 ?
 V2 O58 C48 C33 -172(2) 2_354 . . . ?
 V3 O19 C14 O49 -36(6) . . . . ?
 V3 O19 C14 C11 -177(2) . . . . ?
 V3 O26 C16 O6 6(7) 2_354 . . . ?
 V3 O26 C16 C5 176(3) 2_354 . . . ?
 V4 O30 C21 O60 -4(6) . . . . ?
 V4 O30 C21 C38 -176(2) . . . . ?
 V5 O39 C17 O3 -28(6) . . . . ?
 V5 O39 C17 C42 169(2) . . . . ?
 V6 O11 C46 O46 -37(7) . . . . ?
 V6 O11 C46 C31 159(4) . . . . ?
 V6 O41 C1 O24 -7(6) . . . . ?
 V6 O41 C1 C35 -166(2) . . . . ?
 V7 O49 C14 O19 32(6) . . . . ?
 V7 O49 C14 C11 174(2) . . . . ?
 V7 O62 C20 O47 25(7) . . . . ?
 V7 O62 C20 C40 -167(3) . . . . ?
 V8 O37 C28 O45 -35(6) . . . . ?
 V8 O37 C28 C26 171(2) . . . . ?
 V8 O46 C46 O11 30(7) . . . . ?
 V8 O46 C46 C31 -165(3) . . . . ?
 V9 O45 C28 O37 39(7) . . . . ?
 V9 O45 C28 C26 -173(3) . . . . ?
 V9 O57 C18 O29 -12(7) . . . . ?
 V9 O57 C18 C7 174(2) . . . . ?
 V10 O29 C18 O57 22(7) . . . . ?
 V10 O29 C18 C7 -164(2) . . . . ?
 V10 O48 C15 O36 11(8) 2_354 . . . ?
 V10 O48 C15 C9 166(2) 2_354 . . . ?
 V11 O60 C21 O30 2(7) . . . . ?
 V11 O60 C21 C38 173(2) . . . . ?
 V11 O64 C43 O53 -3(7) . . . . ?
 V11 O64 C43 C13 -177(2) . . . . ?
 V12 O9 C19 O33 2(9) . . . . ?
 V12 O9 C19 C3 -171(3) . . . . ?
 V12 O59 C47 O50 36(7) . . . . ?
 V12 O59 C47 C24 175(2) . . . . ?
 V13 O47 C20 O62 -20(7) . . . . ?
 V13 O47 C20 C40 170(2) . . . . ?
 V13 O50 C47 O59 -24(6) . . . . ?
 V13 O50 C47 C24 -170(2) . . . . ?
 V14 O24 C1 O41 22(9) . . . . ?
 V14 O24 C1 C35 171(3) . . . . ?
 V14 O36 C15 O48 -10(8) 2_354 . . . ?
 V14 O36 C15 C9 -163(2) 2_354 . . . ?
 V15 O42 C44 O35 27(7) . . . . ?
 V15 O42 C44 C22 -170(2) . . . . ?
 V15 O51 C45 O51 -10(12) . . . 6_565 ?
 V15 O51 C45 C29 179(3) . . . . ?
 V16 O3 C17 O39 26(8) . . . . ?
 V16 O3 C17 C42 -175(3) . . . . ?
 V16 O35 C44 O42 -33(8) . . . . ?
 V16 O35 C44 C22 166(2) . . . . ?
 O3 V16 O55 Mo1 49(3) . . . . ?
 O3 V16 O55 V15 -81(3) . . . . ?
 O3 C17 C42 C37 -178(4) . . . . ?
 O3 C17 C42 C41 8(6) . . . . ?
 O4 V12 O9 C19 4(6) . . . . ?
 O5 V4 O66 Mo3 108.5(15) . . . . ?
 O5 V4 O66 V11 -105(2) . . . . ?
 O6 V1 O4 Mo4 62(3) 2_354 . . . ?
 O6 V1 O4 V12 -68(3) 2_354 . . . ?
 O7 V7 O40 Mo4 112.0(15) . . . . ?
 O7 V7 O40 V13 -104(2) . . . . ?
 O8 V1 O4 Mo4 -9.1(11) . . . . ?
 O8 V1 O4 V12 -140(2) . . . . ?
 O8 V3 O43 Mo4 7.4(12) . . . . ?
 O8 V3 O43 V7 140(2) . . . . ?
 O10 V8 O15 Mo2 114.2(14) . . . . ?
 O10 V8 O15 V6 -105(2) . . . . ?
 O10 V8 O32 Mo2 -108.9(14) . . . . ?
 O10 V8 O32 V9 121(2) . . . . ?
 O11 V6 O13 Mo2 -51(3) . . . . ?
 O11 V6 O13 V14 74(3) . . . . ?
 O12 V12 O9 C19 -58(7) . . . . ?
 O15 V6 O13 Mo2 11.3(11) . . . . ?
 O15 V6 O13 V14 136(2) . . . . ?
 O15 V8 O32 Mo2 -7.8(12) . . . . ?
 O15 V8 O32 V9 -138(2) . . . . ?
 O16 V1 O4 Mo4 -115.7(13) . . . . ?
 O16 V1 O4 V12 114(2) . . . . ?
 O17 V11 O2 Mo3 110.7(16) . . . . ?
 O17 V11 O2 V2 -111(2) . . . . ?
 O19 V3 O8 Mo4 58(3) . . . . ?
 O19 V3 O8 V1 -80(4) . . . . ?
 O19 V3 O43 Mo4 -148.4(12) . . . . ?
 O19 V3 O43 V7 -16(2) . . . . ?
 O20 V5 O44 Mo1 -111.0(14) . . . . ?
 O20 V5 O44 V16 101(2) . . . . ?
 O21 V3 O8 Mo4 -107.6(14) . . . . ?
 O21 V3 O8 V1 115(2) . . . . ?
 O21 V3 O43 Mo4 113.4(13) . . . . ?
 O21 V3 O43 V7 -114(2) . . . . ?
 O23 V10 O18 Mo2 7.4(11) . . . . ?
 O23 V10 O18 V9 145(3) . . . . ?
 O24 C1 C35 C34 27(7) . . . . ?
 O24 C1 C35 C36 -159(6) . . . . ?
 O26 V3 O8 Mo4 146.7(13) 2_354 . . . ?
 O26 V3 O8 V1 9(2) 2_354 . . . ?
 O26 V3 O43 Mo4 -61(3) 2_354 . . . ?
 O26 V3 O43 V7 72(3) 2_354 . . . ?
 O28 V6 O13 Mo2 120.2(12) . . . . ?
 O28 V6 O13 V14 -115.5(19) . . . . ?
 O29 V10 O18 Mo2 -141.7(12) . . . . ?
 O29 V10 O18 V9 -4(2) . . . . ?
 O30 V4 O66 Mo3 -65(3) 6_565 . . . ?
 O30 V4 O66 Mo3 -147.0(14) . . . . ?
 O30 V4 O66 V11 -1(2) . . . . ?
 O30 V4 O66 V11 81(3) 6_565 . . . ?
 O30 C21 C38 C37 -5(4) . . . . ?
 O30 C21 C38 C39 179(2) . . . . ?
 O31 V12 O9 C19 112(6) . . . . ?
 O32 V8 O15 Mo2 8.2(12) . . . . ?
 O32 V8 O15 V6 149(2) . . . . ?
 O33 V1 O4 Mo4 142.2(12) . . . . ?
 O33 V1 O4 V12 12(2) . . . . ?
 O34 V10 O18 Mo2 111.4(13) . . . . ?
 O34 V10 O18 V9 -111(2) . . . . ?
 O35 V16 O3 C17 -157(6) . . . . ?
 O35 V16 O55 Mo1 138.1(13) . . . . ?
 O35 V16 O55 V15 9(2) . . . . ?
 O37 V8 O15 Mo2 -68(2) . . . . ?
 O37 V8 O15 V6 73(3) . . . . ?
 O37 V8 O32 Mo2 140.4(12) . . . . ?
 O37 V8 O32 V9 11(2) . . . . ?
 O39 V5 O44 Mo1 65(2) 6_565 . . . ?
 O39 V5 O44 Mo1 144.1(14) . . . . ?
 O39 V5 O44 V16 -83(3) 6_565 . . . ?
 O39 V5 O44 V16 -4(2) . . . . ?
 O39 C17 C42 C37 -19(5) . . . . ?
 O39 C17 C42 C41 167(3) . . . . ?
 O41 V6 O13 Mo2 -137.9(11) . . . . ?
 O41 V6 O13 V14 -14(2) . . . . ?
 O41 C1 C35 C34 179(2) . . . . ?
 O41 C1 C35 C36 -8(6) . . . . ?
 O42 V15 O63 Mo1 66(3) . . . . ?
 O42 V15 O63 V15 -80(4) . . . 6_565 ?
 O43 V3 O8 Mo4 -7.6(12) . . . . ?
 O43 V3 O8 V1 -145(2) . . . . ?
 O43 V7 O40 Mo4 7.0(12) . . . . ?
 O43 V7 O40 V13 151(2) . . . . ?
 O44 V5 O44 Mo1 -2.2(18) 6_565 . . . ?
 O44 V5 O44 V16 -150.4(17) 6_565 . . . ?
 O44 V16 O3 C17 -13(6) . . . . ?
 O44 V16 O55 Mo1 -7.2(12) . . . . ?
 O44 V16 O55 V15 -137(2) . . . . ?
 O46 V8 O15 Mo2 -144.0(12) . . . . ?
 O46 V8 O15 V6 -3(2) . . . . ?
 O46 V8 O32 Mo2 61(3) . . . . ?
 O46 V8 O32 V9 -68(3) . . . . ?
 O47 C20 C40 C39 -178(3) . . . . ?
 O47 C20 C40 C41 -4(5) . . . . ?
 O48 V10 O18 Mo2 -65(2) 2_354 . . . ?
 O48 V10 O18 V9 73(3) 2_354 . . . ?
 O49 V7 O40 Mo4 -58(3) . . . . ?
 O49 V7 O40 V13 86(3) . . . . ?
 O51 V15 O63 Mo1 146.1(15) . . . . ?
 O51 V15 O63 V15 1(3) . . . 6_565 ?
 O52 V15 O63 Mo1 -110.3(17) . . . . ?
 O52 V15 O63 V15 104(3) . . . 6_565 ?
 O54 V16 O3 C17 94(6) . . . . ?
 O54 V16 O55 Mo1 -111.4(14) . . . . ?
 O54 V16 O55 V15 119(2) . . . . ?
 O55 V15 O63 Mo1 -6.7(15) . . . . ?
 O55 V15 O63 V15 -152(3) . . . 6_565 ?
 O55 V16 O3 C17 -67(7) . . . . ?
 O59 V12 O9 C19 -150(6) . . . . ?
 O60 V11 O2 Mo3 -60(3) . . . . ?
 O60 V11 O2 V2 79(4) . . . . ?
 O60 C21 C38 C37 -178(3) . . . . ?
 O60 C21 C38 C39 7(5) . . . . ?
 O62 V7 O40 Mo4 -142.3(12) . . . . ?
 O62 V7 O40 V13 1(2) . . . . ?
 O62 C20 C40 C39 12(5) . . . . ?
 O62 C20 C40 C41 -174(3) . . . . ?
 O64 V11 O2 Mo3 -144.6(13) . . . . ?
 O64 V11 O2 V2 -6(2) . . . . ?
 O66 V4 O66 Mo3 4.3(19) 6_565 . . . ?
 O66 V4 O66 V11 150.7(15) 6_565 . . . ?
 O66 V11 O2 Mo3 6.5(12) . . . . ?
 O66 V11 O2 V2 145(2) . . . . ?
 C1 C35 C36 C35 -172(3) . . . 6_565 ?
 C2 C3 C4 C5 0.0 . . . . ?
 C2 C3 C19 O9 -2(6) . . . . ?
 C2 C3 C19 O33 -176(2) . . . . ?
 C2 C7 C18 O29 -170(3) . . . . ?
 C2 C7 C18 O57 5(5) . . . . ?
 C3 C2 C7 C6 0.0 . . . . ?
 C3 C2 C7 C18 175(3) . . . . ?
 C3 C4 C5 C6 0.0 . . . . ?
 C3 C4 C5 C16 -178(3) . . . . ?
 C4 C3 C19 O9 175(4) . . . . ?
 C4 C3 C19 O33 0(4) . . . . ?
 C4 C5 C6 C7 0.0 . . . . ?
 C4 C5 C16 O6 -4(5) . . . . ?
 C4 C5 C16 O26 -174(3) . . . . ?
 C5 C6 C7 C2 0.0 . . . . ?
 C5 C6 C7 C18 -175(3) . . . . ?
 C6 C5 C16 O6 179(3) . . . . ?
 C6 C5 C16 O26 8(6) . . . . ?
 C6 C7 C18 O29 5(5) . . . . ?
 C6 C7 C18 O57 -180(3) . . . . ?
 C7 C2 C3 C4 0.0 . . . . ?
 C7 C2 C3 C19 177(3) . . . . ?
 C8 C9 C10 C11 0.0 . . . . ?
 C8 C9 C15 O36 -22(5) . . . . ?
 C8 C9 C15 O48 180(3) . . . . ?
 C8 C13 C43 O53 -3(5) . . . . ?
 C8 C13 C43 O64 171(3) . . . . ?
 C9 C8 C13 C12 0.0 . . . . ?
 C9 C8 C13 C43 -174(3) . . . . ?
 C9 C10 C11 C12 0.0 . . . . ?
 C9 C10 C11 C14 -169(3) . . . . ?
 C10 C9 C15 O36 176(3) . . . . ?
 C10 C9 C15 O48 17(4) . . . . ?
 C10 C11 C12 C13 0.0 . . . . ?
 C10 C11 C14 O19 -23(5) . . . . ?
 C10 C11 C14 O49 -162(3) . . . . ?
 C11 C12 C13 C8 0.0 . . . . ?
 C11 C12 C13 C43 174(3) . . . . ?
 C12 C11 C14 O19 167(3) . . . . ?
 C12 C11 C14 O49 29(4) . . . . ?
 C12 C13 C43 O53 -177(3) . . . . ?
 C12 C13 C43 O64 -3(5) . . . . ?
 C13 C8 C9 C10 0.0 . . . . ?
 C13 C8 C9 C15 -162(3) . . . . ?
 C14 C11 C12 C13 170(3) . . . . ?
 C15 C9 C10 C11 162(3) . . . . ?
 C16 C5 C6 C7 178(3) . . . . ?
 C19 C3 C4 C5 -177(3) . . . . ?
 C20 C40 C41 C42 -174(3) . . . . ?
 C21 C38 C39 C40 175(3) . . . . ?
 C22 C23 C24 C25 0.0 . . . . ?
 C22 C23 C24 C47 -173(3) . . . . ?
 C23 C22 C27 C26 0.0 . . . . ?
 C23 C22 C44 O35 -9(5) . . . . ?
 C23 C22 C44 O42 -173(3) . . . . ?
 C23 C24 C25 C26 0.0 . . . . ?
 C23 C24 C47 O50 -15(4) . . . . ?
 C23 C24 C47 O59 -156(4) . . . . ?
 C24 C25 C26 C27 0.0 . . . . ?
 C24 C25 C26 C28 173(3) . . . . ?
 C25 C24 C47 O50 172(2) . . . . ?
 C25 C24 C47 O59 30(6) . . . . ?
 C25 C26 C27 C22 0.0 . . . . ?
 C25 C26 C28 O37 166(3) . . . . ?
 C25 C26 C28 O45 18(6) . . . . ?
 C27 C22 C23 C24 0.0 . . . . ?
 C27 C22 C44 O35 171(3) . . . . ?
 C27 C22 C44 O42 7(5) . . . . ?
 C27 C26 C28 O37 -21(5) . . . . ?
 C27 C26 C28 O45 -169(4) . . . . ?
 C28 C26 C27 C22 -172(3) . . . . ?
 C29 C30 C31 C32 4(8) . . . . ?
 C29 C30 C31 C46 -175(5) . . . . ?
 C30 C29 C30 C31 -8(8) 6_565 . . . ?
 C30 C29 C45 O51 12(9) 6_565 . . 6_565 ?
 C30 C29 C45 O51 174(5) . . . 6_565 ?
 C30 C29 C45 O51 -12(9) . . . . ?
 C30 C29 C45 O51 -174(5) 6_565 . . . ?
 C30 C31 C32 C31 1(8) . . . 6_565 ?
 C30 C31 C46 O11 169(4) . . . . ?
 C30 C31 C46 O46 7(8) . . . . ?
 C32 C31 C46 O11 -10(8) . . . . ?
 C32 C31 C46 O46 -172(4) . . . . ?
 C33 C34 C35 C1 175(4) . . . . ?
 C33 C34 C35 C36 0(3) . . . . ?
 C34 C33 C34 C35 -2(5) 6_565 . . . ?
 C34 C33 C48 O58 -178(4) . . . 6_565 ?
 C34 C33 C48 O58 9(6) 6_565 . . 6_565 ?
 C34 C33 C48 O58 -9(6) . . . . ?
 C34 C33 C48 O58 178(4) 6_565 . . . ?
 C34 C35 C36 C35 2(5) . . . 6_565 ?
 C37 C38 C39 C40 0.0 . . . . ?
 C38 C37 C42 C17 -174(3) . . . . ?
 C38 C37 C42 C41 0.0 . . . . ?
 C38 C39 C40 C20 175(3) . . . . ?
 C38 C39 C40 C41 0.0 . . . . ?
 C39 C40 C41 C42 0.0 . . . . ?
 C40 C41 C42 C17 175(3) . . . . ?
 C40 C41 C42 C37 0.0 . . . . ?
 C42 C37 C38 C21 -176(3) . . . . ?
 C42 C37 C38 C39 0.0 . . . . ?
 C44 C22 C23 C24 180(3) . . . . ?
 C44 C22 C27 C26 -180(3) . . . . ?
 C45 C29 C30 C31 -173(5) . . . . ?
 C46 C31 C32 C31 180(3) . . . 6_565 ?
 C47 C24 C25 C26 174(3) . . . . ?
 C48 C33 C34 C35 -176(3) . . . . ?

_shelx_res_file
;
TITL 1 P -1 R = 0.26 New: I2/m
 1_sq.res created by SHELXL-2016/4 at 19:04:54 on 20-Dec-2024
CELL 1.54178 30.067 29.792 48.123 90 100.685 90
ZERR 2 0.008 0.008 0.013 0 0.015 0
LATT 2
SYMM -X,+Y,-Z
SFAC C H Mo O V
UNIT 360 120 24 504 120
DFIX 1.4 C36 C35 C35 C34
DFIX 1.4 C35 C34 C34 C33
DFIX 1.42 C48 C33
DFIX 1.38 C29 C30 C30 C31
DFIX 1.38 C30 C31 C31 C32
DFIX 1.45 C19 C3
DFIX 1.45 C44 C22
DFIX 1.45 C45 C29
SADI C29 C30 C31 C30 C31 C32
SADI C35 C36 C35 C34 C33 C34
SADI O35 C44 O42 C44
SADI O53 C43 O64 C43
SADI O46 C46 O11 C46
DANG 2.425 C36 C34
DANG 2.425 C35 C33
DANG 2.39 C29 C31
DANG 2.39 C30 C32
FLAT C33 C34 C35 C36 C48
SIMU 0.01 0.03 3.8 O1 > C48

L.S. 20 0 1319
PLAN  300
TEMP -100
FREE C39 C20
CONF
ABIN
fmap 2
acta
REM <olex2.extras>
REM <HklSrc "%.\\1_sq.hkl">
REM </olex2.extras>

WGHT    0.350000
FVAR       0.05039
MO1   3   -1.138453    0.500000   -0.262110    10.50000    0.13141    0.14755 =
         0.08082    0.00000    0.02038    0.00000
MO2   3   -1.360197    0.726642   -0.490301    11.00000    0.10222    0.09616 =
         0.14794    0.00410    0.00483    0.00690
MO3   3   -0.692727    0.500000   -0.274266    10.50000    0.10346    0.09017 =
         0.07227    0.00000   -0.04780    0.00000
MO4   3   -0.947970    0.866065   -0.356890    11.00000    0.10831    0.07458 =
         0.10522   -0.00979   -0.00858    0.00178
V1    5   -0.970923    0.892612   -0.421283    11.00000    0.08869    0.05955 =
         0.09532    0.00925    0.00726    0.00077
V2    5   -0.653875    0.559280   -0.318165    11.00000    0.11126    0.07532 =
         0.09633    0.01014   -0.01351    0.01585
V3    5   -0.862912    0.858188   -0.386023    11.00000    0.07019    0.06085 =
         0.11400   -0.00259   -0.01786    0.00832
V4    5   -0.785485    0.500000   -0.252407    10.50000    0.09268    0.08940 =
         0.05442    0.00000   -0.02080    0.00000
V5    5   -1.032487    0.500000   -0.245986    10.50000    0.11278    0.04113 =
         0.11035    0.00000    0.01491    0.00000
V6    5   -1.386860    0.624785   -0.489550    11.00000    0.06110    0.09065 =
         0.10401    0.00657   -0.00448    0.01419
V7    5   -0.878114    0.798246   -0.325346    11.00000    0.10370    0.07265 =
         0.10656   -0.02653   -0.01614   -0.01144
V8    5   -1.330862    0.685615   -0.430425    11.00000    0.08397    0.07077 =
         0.13999    0.00335   -0.00516   -0.00082
V9    5   -1.280476    0.780730   -0.453874    11.00000    0.06251    0.07377 =
         0.07994   -0.00043   -0.01117    0.00461
V10   5   -1.309128    0.781861   -0.530067    11.00000    0.10200    0.08826 =
         0.07750    0.00283    0.01057    0.00320
V11   5   -0.736954    0.595365   -0.279061    11.00000    0.11173    0.08795 =
         0.07209   -0.01319   -0.02135    0.01277
V12   5   -1.052897    0.858775   -0.380661    11.00000    0.09677    0.06109 =
         0.08074   -0.02273   -0.02401   -0.01002
V13   5   -0.993669    0.798827   -0.320147    11.00000    0.08983    0.07937 =
         0.12336   -0.00253   -0.02306    0.01105
V14   5   -1.376437    0.684720   -0.551273    11.00000    0.09832    0.07674 =
         0.10573    0.00320    0.01028   -0.00332
V15   5   -1.208517    0.558936   -0.302533    11.00000    0.10337    0.10375 =
         0.12433   -0.01534    0.03631    0.00386
V16   5   -1.098472    0.596877   -0.268262    11.00000    0.07537    0.10533 =
         0.08814   -0.01440   -0.02104    0.01222
O1    4   -1.004351    0.815100   -0.290234    11.00000    0.10081    0.09154 =
         0.08249   -0.01617    0.01507    0.01166
O2    4   -0.687453    0.562257   -0.286297    11.00000    0.09656    0.07833 =
         0.10459   -0.00016   -0.00963    0.00582
O3    4   -1.042588    0.601472   -0.273933    11.00000    0.10922    0.09408 =
         0.10160    0.00408   -0.00909    0.00397
O4    4   -0.999172    0.886819   -0.390415    11.00000    0.10313    0.08240 =
         0.08847   -0.00769   -0.01039   -0.00117
O5    4   -0.783041    0.500000   -0.220467    10.50000    0.11989    0.06620 =
         0.05926    0.00000    0.01517    0.00000
O6    4   -1.064003    0.866404   -0.549357    11.00000    0.10477    0.08786 =
         0.08792   -0.00908   -0.00945    0.00088
O7    4   -0.845951    0.813461   -0.297733    11.00000    0.11159    0.08869 =
         0.10830   -0.00003   -0.00897    0.00403
O8    4   -0.918608    0.883334   -0.390363    11.00000    0.10488    0.07961 =
         0.09418   -0.00993   -0.00639    0.00096
O9    4   -1.074176    0.848471   -0.419328    11.00000    0.10440    0.08510 =
         0.08903   -0.00310   -0.01184   -0.00209
O10   4   -1.365439    0.692782   -0.409042    11.00000    0.10200    0.09335 =
         0.10023   -0.01220    0.00970   -0.00228
O11   4   -1.348716    0.583562   -0.459842    11.00000    0.10577    0.07957 =
         0.09202   -0.00262   -0.01269    0.00273
O12   4   -1.007842    0.849134   -0.346770    11.00000    0.10632    0.08581 =
         0.09293   -0.00245   -0.01115    0.00146
O13   4   -1.392333    0.672010   -0.514037    11.00000    0.10303    0.07690 =
         0.09448   -0.00224   -0.00767   -0.00406
O14   4   -0.938009    0.915297   -0.339812    11.00000    0.11371    0.06455 =
         0.10177   -0.02248   -0.01270    0.01827
O15   4   -1.368569    0.674458   -0.465221    11.00000    0.10473    0.08012 =
         0.09431   -0.00430   -0.01124    0.00078
O16   4   -0.974181    0.941692   -0.428616    11.00000    0.09952    0.08998 =
         0.10270   -0.02002    0.00496    0.00187
O17   4   -0.721260    0.628993   -0.255127    11.00000    0.09505    0.09695 =
         0.12094   -0.00407   -0.01473    0.01603
O18   4   -1.314518    0.778624   -0.491844    11.00000    0.10031    0.08390 =
         0.08930   -0.00587   -0.00893   -0.00076
O19   4   -0.821450    0.807147   -0.381039    11.00000    0.10034    0.07751 =
         0.09859    0.00126   -0.00106    0.00751
O20   4   -1.006276    0.500000   -0.211823    10.50000    0.11628    0.09523 =
         0.08822    0.00000   -0.00838    0.00000
O21   4   -0.824634    0.898378   -0.377753    11.00000    0.13980    0.07891 =
         0.09306    0.00740   -0.03691   -0.00741
O22   4   -1.293391    0.828571   -0.440972    11.00000    0.11984    0.10212 =
         0.10431   -0.00842   -0.02669    0.00101
O23   4   -1.357971    0.738729   -0.531107    11.00000    0.10368    0.07511 =
         0.08540   -0.00377   -0.00196   -0.00487
O24   4   -1.370495    0.620535   -0.557349    11.00000    0.10515    0.07401 =
         0.09322   -0.00120   -0.00909   -0.00124
O25   4   -0.604418    0.585237   -0.308120    11.00000    0.08486    0.05896 =
         0.11907   -0.00007   -0.03974   -0.00767
O26   4   -1.132203    0.850606   -0.573405    11.00000    0.10482    0.08773 =
         0.08897   -0.00742   -0.00837   -0.00110
O27   4   -1.425108    0.698158   -0.572109    11.00000    0.12488    0.09040 =
         0.09987   -0.01093   -0.03282   -0.03632
O28   4   -1.440435    0.608815   -0.488255    11.00000    0.10089    0.08890 =
         0.09252   -0.00543   -0.01440   -0.00582
O29   4   -1.240114    0.794969   -0.516510    11.00000    0.10407    0.08786 =
         0.08901   -0.00611   -0.00745    0.00156
O30   4   -0.838371    0.542155   -0.264036    11.00000    0.10128    0.08864 =
         0.10389    0.00669   -0.00750    0.00753
O31   4   -1.086039    0.899534   -0.371401    11.00000    0.10272    0.09116 =
         0.07836    0.01308   -0.02740    0.02390
O32   4   -1.326533    0.738046   -0.448706    11.00000    0.10867    0.08963 =
         0.09874   -0.00547   -0.01689    0.00160
O33   4   -1.025664    0.867969   -0.448411    11.00000    0.10261    0.08589 =
         0.09111   -0.00744   -0.00965   -0.00172
O34   4   -1.333403    0.830794   -0.542882    11.00000    0.12727    0.08848 =
         0.08054   -0.00193    0.00293    0.00689
O35   4   -1.117380    0.631661   -0.304136    11.00000    0.11098    0.09010 =
         0.09706    0.00413   -0.01370   -0.00110
O36   4   -0.669691    0.692128   -0.424080    11.00000    0.10251    0.07529 =
         0.09806    0.00345    0.00490    0.00896
O37   4   -1.261952    0.691512   -0.407004    11.00000    0.11060    0.08879 =
         0.09657   -0.00124   -0.01577   -0.00180
O38   4   -1.159629    0.500000   -0.233710    10.50000    0.13269    0.09748 =
         0.08011    0.00000   -0.00170    0.00000
O39   4   -0.996527    0.545376   -0.264548    11.00000    0.11041    0.09688 =
         0.10629    0.00168   -0.00708    0.00421
O40   4   -0.933748    0.819640   -0.325872    11.00000    0.10154    0.08141 =
         0.09736   -0.00157   -0.00704    0.00414
O41   4   -1.371345    0.581785   -0.521007    11.00000    0.10660    0.07622 =
         0.09761   -0.00320   -0.00883    0.00116
O42   4   -1.184876    0.614180   -0.327070    11.00000    0.10892    0.08774 =
         0.09666    0.00393   -0.01076   -0.00253
O43   4   -0.880609    0.846174   -0.352611    11.00000    0.10068    0.07690 =
         0.09706   -0.00633   -0.00545    0.00652
O44   4   -1.081170    0.536442   -0.252686    11.00000    0.11054    0.09383 =
         0.09962    0.00363   -0.00965    0.00182
O45   4   -1.236901    0.752277   -0.423919    11.00000    0.10934    0.08914 =
         0.10024   -0.00148   -0.01571   -0.00098
O46   4   -1.316685    0.614228   -0.425651    11.00000    0.10746    0.08085 =
         0.09289   -0.00568   -0.01529    0.00221
O47   4   -0.969820    0.735601   -0.311895    11.00000    0.10676    0.08649 =
         0.10268    0.00336   -0.00714    0.00383
O48   4   -0.711017    0.751281   -0.435788    11.00000    0.10065    0.07902 =
         0.10324    0.00350    0.00390    0.01282
O49   4   -0.831237    0.767926   -0.343687    11.00000    0.09899    0.07972 =
         0.09833   -0.00011   -0.00230    0.00866
O50   4   -1.051209    0.766182   -0.338184    11.00000    0.10711    0.08862 =
         0.09338    0.00253   -0.01264   -0.00134
O51   4   -1.241579    0.538920   -0.343584    11.00000    0.10483    0.08388 =
         0.08960    0.00013   -0.01370   -0.00128
O52   4   -1.248891    0.582434   -0.291017    11.00000    0.12113    0.09772 =
         0.11797   -0.00070    0.00494    0.02098
O53   4   -0.690033    0.609448   -0.337192    11.00000    0.09842    0.07729 =
         0.10476    0.00139   -0.00783    0.01058
O54   4   -1.097573    0.630571   -0.241464    11.00000    0.11777    0.10930 =
         0.12248    0.00964   -0.02042    0.00468
O55   4   -1.153967    0.565839   -0.272992    11.00000    0.11104    0.08930 =
         0.09798    0.00138   -0.01230    0.00158
O56   4   -1.409068    0.755182   -0.489132    11.00000    0.10373    0.07270 =
         0.12182   -0.01167   -0.01844    0.02942
O57   4   -1.225710    0.798843   -0.468539    11.00000    0.10372    0.08836 =
         0.09211   -0.00499   -0.00908    0.00086
O58   4   -1.349320    0.537153   -0.640670    11.00000    0.10409    0.07860 =
         0.10006    0.00190   -0.01280   -0.00143
O59   4   -1.090430    0.805482   -0.373794    11.00000    0.10775    0.08860 =
         0.09209   -0.00032   -0.01302   -0.00125
O60   4   -0.801121    0.608096   -0.283389    11.00000    0.10110    0.08527 =
         0.10324    0.00360   -0.00691    0.00641
O61   4   -0.649383    0.500000   -0.302094    10.50000    0.09090    0.07231 =
         0.10261    0.00000   -0.00738    0.00000
O62   4   -0.896880    0.734326   -0.316313    11.00000    0.10422    0.08639 =
         0.10443    0.00192   -0.00215    0.00441
O63   4   -1.198478    0.500000   -0.289653    10.50000    0.10603    0.08030 =
         0.08941    0.00000   -0.01570    0.00000
O64   4   -0.738458    0.633409   -0.315212    11.00000    0.09863    0.07918 =
         0.10159    0.00485   -0.00666    0.00925
O65   4   -0.647284    0.500000   -0.248446    10.50000    0.09603    0.06519 =
         0.10438    0.00000   -0.03651    0.00000
O66   4   -0.741814    0.532050   -0.261246    11.00000    0.10433    0.09049 =
         0.10731    0.00504   -0.01102    0.00665
C1    1   -1.363769    0.585448   -0.548317    11.00000    0.10448    0.07435 =
         0.09446   -0.00037   -0.00796   -0.00103
AFIX  66
C2    1   -1.138455    0.830434   -0.469798    11.00000    0.10278    0.08613 =
         0.08930   -0.00619   -0.00928    0.00122
AFIX  43
H2    2   -1.147227    0.824815   -0.452143    11.00000   -1.20000
AFIX  65
C3    1   -1.094648    0.844541   -0.470608    11.00000    0.10259    0.08527 =
         0.08798   -0.00573   -0.00972    0.00026
C4    1   -1.081814    0.852763   -0.496440    11.00000    0.10335    0.08654 =
         0.08925   -0.00749   -0.00962    0.00119
AFIX  43
H4    2   -1.051874    0.862405   -0.496994    11.00000   -1.20000
AFIX  65
C5    1   -1.112788    0.846879   -0.521462    11.00000    0.10409    0.08697 =
         0.08893   -0.00744   -0.00877    0.00122
C6    1   -1.156595    0.832772   -0.520652    11.00000    0.10369    0.08689 =
         0.08908   -0.00610   -0.00916    0.00194
AFIX  43
H6    2   -1.177764    0.828751   -0.537753    11.00000   -1.20000
AFIX  65
C7    1   -1.169430    0.824550   -0.494820    11.00000    0.10230    0.08660 =
         0.08819   -0.00677   -0.00732    0.00087
AFIX  66
C8    1   -0.709484    0.680896   -0.377574    11.00000    0.09982    0.07778 =
         0.10155    0.00253   -0.00140    0.01091
AFIX  43
H8    2   -0.686512    0.660184   -0.380049    11.00000   -1.20000
AFIX  65
C9    1   -0.718270    0.718006   -0.395247    11.00000    0.09958    0.07721 =
         0.10001    0.00208    0.00006    0.01170
C10   1   -0.751881    0.748310   -0.391624    11.00000    0.10130    0.07827 =
         0.10035    0.00366   -0.00029    0.01014
AFIX  43
H10   2   -0.757886    0.773673   -0.403703    11.00000   -1.20000
AFIX  65
C11   1   -0.776707    0.741505   -0.370329    11.00000    0.09929    0.07775 =
         0.09986    0.00158    0.00019    0.01101
C12   1   -0.767921    0.704395   -0.352656    11.00000    0.09961    0.07812 =
         0.10014    0.00186   -0.00221    0.00900
AFIX  43
H12   2   -0.784888    0.699744   -0.338102    11.00000   -1.20000
AFIX  65
C13   1   -0.734310    0.674090   -0.356278    11.00000    0.09778    0.07636 =
         0.09925    0.00327   -0.00089    0.01131
AFIX   0
C14   1   -0.816541    0.767443   -0.368823    11.00000    0.09908    0.07811 =
         0.09987    0.00107   -0.00241    0.00901
C15   1   -0.700944    0.717497   -0.422983    11.00000    0.09922    0.07685 =
         0.10033    0.00597    0.00201    0.01084
C16   1   -1.104716    0.852390   -0.549818    11.00000    0.10371    0.08732 =
         0.08843   -0.00579   -0.00888    0.00072
C17   1   -1.000413    0.587814   -0.270127    11.00000    0.10779    0.09156 =
         0.10453    0.00573   -0.00584    0.00446
C18   1   -1.216666    0.805421   -0.493531    11.00000    0.10338    0.08707 =
         0.08975   -0.00677   -0.01101    0.00038
C19   1   -1.065970    0.851596   -0.442207    11.00000    0.10359    0.08538 =
         0.09072   -0.00700   -0.01040   -0.00043
C20   1   -0.929209    0.717380   -0.308161    11.00000    0.10444    0.08827 =
         0.10523    0.00362   -0.00629    0.00442
C21   1   -0.834626    0.587229   -0.277861    11.00000    0.10333    0.08868 =
         0.10595    0.00451   -0.00826    0.00753
AFIX  66
C22   1   -1.158142    0.674410   -0.342485    11.00000    0.10977    0.08883 =
         0.09543    0.00283   -0.01271   -0.00247
C23   1   -1.121479    0.703441   -0.340390    11.00000    0.10904    0.08899 =
         0.09531    0.00268   -0.01265   -0.00140
AFIX  43
H23   2   -1.095873    0.699521   -0.325733    11.00000   -1.20000
AFIX  65
C24   1   -1.122283    0.738206   -0.359740    11.00000    0.10885    0.08875 =
         0.09497    0.00236   -0.01213   -0.00196
C25   1   -1.159748    0.743941   -0.381185    11.00000    0.10882    0.08899 =
         0.09524    0.00197   -0.01265   -0.00183
AFIX  43
H25   2   -1.160297    0.767702   -0.394410    11.00000   -1.20000
AFIX  65
C26   1   -1.196411    0.714911   -0.383280    11.00000    0.10827    0.08856 =
         0.09531    0.00067   -0.01381   -0.00147
C27   1   -1.195608    0.680146   -0.363931    11.00000    0.10888    0.08836 =
         0.09644    0.00114   -0.01279   -0.00239
AFIX  43
H27   2   -1.220665    0.660305   -0.365363    11.00000   -1.20000
AFIX   0
C28   1   -1.233642    0.725536   -0.402622    11.00000    0.10937    0.08921 =
         0.09519    0.00004   -0.01234   -0.00155
C29   1   -1.273892    0.500000   -0.381102    10.50000    0.10539    0.08111 =
         0.09129    0.00000   -0.01490    0.00000
C30   1   -1.291808    0.537479   -0.395681    11.00000    0.10494    0.07965 =
         0.08984   -0.00212   -0.01446   -0.00010
AFIX  43
H30   2   -1.285236    0.565587   -0.386515    11.00000   -1.20000
AFIX   0
C31   1   -1.318385    0.538283   -0.422307    11.00000    0.10596    0.08095 =
         0.09161   -0.00136   -0.01401    0.00197
C32   1   -1.333018    0.500000   -0.437193    10.50000    0.10459    0.07970 =
         0.09086    0.00000   -0.01306    0.00000
AFIX  43
H32   2   -1.351117    0.499999   -0.455606    10.50000   -1.20000
AFIX   0
C33   1   -1.358141    0.500000   -0.601227    10.50000    0.10297    0.07399 =
         0.09670    0.00000   -0.01043    0.00000
C34   1   -1.360390    0.539832   -0.586725    11.00000    0.10249    0.07431 =
         0.09670    0.00008   -0.00845   -0.00063
AFIX  43
H34   2   -1.357720    0.567310   -0.596297    11.00000   -1.20000
AFIX   0
C35   1   -1.366345    0.541395   -0.558942    11.00000    0.10303    0.07381 =
         0.09556    0.00136   -0.01017   -0.00092
C36   1   -1.369911    0.500000   -0.545839    10.50000    0.10522    0.07455 =
         0.09687    0.00000   -0.00895    0.00000
AFIX  43
H36   2   -1.375054    0.500001   -0.526948    10.50000   -1.20000
AFIX  66
C37   1   -0.916818    0.587894   -0.274281    11.00000    0.10590    0.09001 =
         0.10643    0.00430   -0.00715    0.00660
AFIX  43
H37   2   -0.912407    0.558840   -0.266098    11.00000   -1.20000
AFIX  65
C38   1   -0.880450    0.611085   -0.281451    11.00000    0.10331    0.08838 =
         0.10597    0.00594   -0.00643    0.00479
C39   1   -0.886903    0.653595   -0.293424    11.00000    0.10457    0.08841 =
         0.10651    0.00445   -0.00736    0.00593
AFIX  43
H39   2   -0.862047    0.669445   -0.298325    11.00000   -1.20000
AFIX  65
C40   1   -0.929725    0.672914   -0.298226    11.00000    0.10466    0.08773 =
         0.10514    0.00438   -0.00577    0.00550
C41   1   -0.966094    0.649723   -0.291056    11.00000    0.10703    0.09007 =
         0.10618    0.00520   -0.00664    0.00478
AFIX  43
H41   2   -0.995361    0.662927   -0.294338    11.00000   -1.20000
AFIX  65
C42   1   -0.959641    0.607213   -0.279083    11.00000    0.10644    0.09104 =
         0.10721    0.00454   -0.00783    0.00585
AFIX   0
C43   1   -0.721040    0.636946   -0.336305    11.00000    0.09863    0.07879 =
         0.10231    0.00116   -0.00245    0.01121
C44   1   -1.152521    0.638810   -0.320509    11.00000    0.11004    0.08947 =
         0.09786    0.00310   -0.01254   -0.00108
C45   1   -1.250048    0.500000   -0.351549    10.50000    0.10603    0.08051 =
         0.08908    0.00000   -0.01469    0.00000
C46   1   -1.330877    0.577936   -0.435073    11.00000    0.10579    0.08048 =
         0.09290   -0.00202   -0.01429    0.00055
C47   1   -1.085860    0.769620   -0.363421    11.00000    0.10742    0.08788 =
         0.09429    0.00055   -0.01361   -0.00168
C48   1   -1.349161    0.500000   -0.628926    10.50000    0.10238    0.07368 =
         0.09765    0.00000   -0.01003    0.00000
HKLF 4 1 0 0 -1 1 0 0 1 -2 1


REM  1 P -1 R = 0.26 New: I2/m
REM R1 =  0.1127 for    4950 Fo > 4sig(Fo)  and  0.1407 for all    6902 data
REM   1111 parameters refined using   2547 restraints

END

WGHT      0.2000      0.0000

REM Highest difference peak  0.918,  deepest hole -0.750,  1-sigma level  0.107
Q1    1  -1.1123  0.5000 -0.3018  10.50000  0.05    0.92
Q2    1  -0.9911  0.5000 -0.2631  10.50000  0.05    0.87
Q3    1  -0.7435  0.5000 -0.3056  10.50000  0.05    0.83
Q4    1  -1.0398  0.5000 -0.2814  10.50000  0.05    0.82
Q5    1  -0.7115  0.5000 -0.2431  10.50000  0.05    0.77
Q6    1  -1.3001  0.6982 -0.4927  11.00000  0.05    0.72
Q7    1  -0.6318  0.6909 -0.4175  11.00000  0.05    0.68
Q8    1  -0.8200  0.5000 -0.2251  10.50000  0.05    0.66
Q9    1  -1.3216  0.6746 -0.5306  11.00000  0.05    0.65
Q10   1  -1.3892  0.7242 -0.4561  11.00000  0.05    0.62
Q11   1  -1.1849  0.5000 -0.2933  10.50000  0.05    0.58
Q12   1  -1.2437  0.7387 -0.4530  11.00000  0.05    0.57
Q13   1  -0.9738  0.8668 -0.3325  11.00000  0.05    0.56
Q14   1  -0.9592  0.8027 -0.3770  11.00000  0.05    0.56
Q15   1  -0.8993  0.8103 -0.3970  11.00000  0.05    0.55
Q16   1  -1.0934  0.5000 -0.2291  10.50000  0.05    0.55
Q17   1  -0.8755  0.5000 -0.2790  10.50000  0.05    0.51
Q18   1  -1.2877  0.6869 -0.4496  11.00000  0.05    0.50
Q19   1  -0.8476  0.5000 -0.2679  10.50000  0.05    0.46
Q20   1  -1.3782  0.7484 -0.5318  11.00000  0.05    0.45
Q21   1  -1.0338  0.8879 -0.4736  11.00000  0.05    0.45
Q22   1  -0.6592  0.5000 -0.3072  10.50000  0.05    0.45
Q23   1  -0.7894  0.5970 -0.2794  11.00000  0.05    0.45
Q24   1  -1.0379  0.5649 -0.2716  11.00000  0.05    0.44
Q25   1  -1.0802  0.5825 -0.2980  11.00000  0.05    0.44
Q26   1  -0.9915  0.8757 -0.3881  11.00000  0.05    0.44
Q27   1  -1.2205  0.5000 -0.3415  10.50000  0.05    0.43
Q28   1  -0.7037  0.5444 -0.3322  11.00000  0.05    0.43
Q29   1  -1.0995  0.8409 -0.4797  11.00000  0.05    0.42
Q30   1  -1.2621  0.7926 -0.4829  11.00000  0.05    0.41
Q31   1  -1.2784  0.5000 -0.3299  10.50000  0.05    0.40
Q32   1  -1.0326  0.6339 -0.2698  11.00000  0.05    0.40
Q33   1  -1.3339  0.6904 -0.3904  11.00000  0.05    0.39
Q34   1  -0.9379  0.8130 -0.3218  11.00000  0.05    0.38
Q35   1  -1.1879  0.8205 -0.5002  11.00000  0.05    0.38
Q36   1  -1.1012  0.8580 -0.3617  11.00000  0.05    0.38
Q37   1  -1.0574  0.6551 -0.3091  11.00000  0.05    0.38
Q38   1  -1.2608  0.5000 -0.3094  10.50000  0.05    0.38
Q39   1  -1.0660  0.8629 -0.3493  11.00000  0.05    0.37
Q40   1  -1.3986  0.5000 -0.6121  10.50000  0.05    0.37
Q41   1  -0.9174  0.7475 -0.3413  11.00000  0.05    0.37
Q42   1  -0.6038  0.5711 -0.3376  11.00000  0.05    0.36
Q43   1  -0.9875  0.8684 -0.4594  11.00000  0.05    0.36
Q44   1  -1.3210  0.5856 -0.5292  11.00000  0.05    0.36
Q45   1  -1.1373  0.8512 -0.5245  11.00000  0.05    0.36
Q46   1  -1.3613  0.5266 -0.5713  11.00000  0.05    0.36
Q47   1  -1.1277  0.5717 -0.2366  11.00000  0.05    0.36
Q48   1  -1.0916  0.8544 -0.4159  11.00000  0.05    0.36
Q49   1  -1.0575  0.8904 -0.5512  11.00000  0.05    0.35
Q50   1  -0.8616  0.5659 -0.2496  11.00000  0.05    0.35
Q51   1  -1.3926  0.6150 -0.4542  11.00000  0.05    0.35
Q52   1  -1.3559  0.6022 -0.4224  11.00000  0.05    0.34
Q53   1  -0.7418  0.7234 -0.4410  11.00000  0.05    0.34
Q54   1  -1.3932  0.5702 -0.5484  11.00000  0.05    0.34
Q55   1  -0.7011  0.5830 -0.3050  11.00000  0.05    0.33
Q56   1  -1.1715  0.8063 -0.5808  11.00000  0.05    0.33
Q57   1  -0.8399  0.7959 -0.4104  11.00000  0.05    0.33
Q58   1  -1.2406  0.5604 -0.3384  11.00000  0.05    0.33
Q59   1  -0.7296  0.7396 -0.4661  11.00000  0.05    0.33
Q60   1  -1.4022  0.6217 -0.5291  11.00000  0.05    0.33
Q61   1  -1.2754  0.7778 -0.4127  11.00000  0.05    0.33
Q62   1  -1.3590  0.8072 -0.5498  11.00000  0.05    0.32
Q63   1  -0.8806  0.6362 -0.3197  11.00000  0.05    0.32
Q64   1  -0.9941  0.6242 -0.3084  11.00000  0.05    0.32
Q65   1  -1.1421  0.6215 -0.3464  11.00000  0.05    0.32
Q66   1  -0.6988  0.7519 -0.4081  11.00000  0.05    0.32
Q67   1  -0.8372  0.7357 -0.3369  11.00000  0.05    0.31
Q68   1  -1.0929  0.8113 -0.4303  11.00000  0.05    0.30
Q69   1  -0.7049  0.6738 -0.4321  11.00000  0.05    0.30
Q70   1  -1.3020  0.5000 -0.6326  10.50000  0.05    0.30
Q71   1  -1.1740  0.8184 -0.5292  11.00000  0.05    0.29
Q72   1  -0.7342  0.7772 -0.4451  11.00000  0.05    0.29
Q73   1  -1.1687  0.8525 -0.5867  11.00000  0.05    0.29
Q74   1  -0.6575  0.6291 -0.3531  11.00000  0.05    0.29
Q75   1  -1.1368  0.6562 -0.2894  11.00000  0.05    0.28
Q76   1  -1.1671  0.8753 -0.4954  11.00000  0.05    0.27
Q77   1  -1.3320  0.7949 -0.4441  11.00000  0.05    0.27
Q78   1  -0.9428  0.5613 -0.2928  11.00000  0.05    0.27
Q79   1  -0.9637  0.5971 -0.2501  11.00000  0.05    0.27
Q80   1  -1.3258  0.6140 -0.4537  11.00000  0.05    0.27
Q81   1  -1.2669  0.5529 -0.3136  11.00000  0.05    0.27
Q82   1  -0.5986  0.5898 -0.2796  11.00000  0.05    0.26
Q83   1  -0.7681  0.5426 -0.2360  11.00000  0.05    0.26
Q84   1  -1.1536  0.6192 -0.2558  11.00000  0.05    0.26
Q85   1  -1.1476  0.7590 -0.3678  11.00000  0.05    0.26
Q86   1  -0.7656  0.6333 -0.3520  11.00000  0.05    0.26
Q87   1  -0.7670  0.5658 -0.3038  11.00000  0.05    0.26
Q88   1  -1.2204  0.8238 -0.4476  11.00000  0.05    0.26
Q89   1  -1.2479  0.5000 -0.3970  10.50000  0.05    0.25
Q90   1  -0.7998  0.7479 -0.3979  11.00000  0.05    0.25
Q91   1  -1.1466  0.5603 -0.3101  11.00000  0.05    0.25
Q92   1  -1.1612  0.7182 -0.4043  11.00000  0.05    0.25
Q93   1  -1.0403  0.8188 -0.3146  11.00000  0.05    0.25
Q94   1  -1.0185  0.7139 -0.3138  11.00000  0.05    0.25
Q95   1  -0.9178  0.5807 -0.2435  11.00000  0.05    0.24
Q96   1  -1.0169  0.8087 -0.3951  11.00000  0.05    0.24
Q97   1  -0.7231  0.6682 -0.3089  11.00000  0.05    0.24
Q98   1  -1.4558  0.6517 -0.4894  11.00000  0.05    0.24
Q99   1  -1.1042  1.0000 -0.3305  10.50000  0.05    0.23
Q100  1  -1.3315  0.5000 -0.6158  10.50000  0.05    0.23
Q101  1  -1.1043  0.8141 -0.5696  11.00000  0.05    0.23
Q102  1  -1.3988  0.7034 -0.4234  11.00000  0.05    0.23
Q103  1  -0.9557  0.9484 -0.3903  11.00000  0.05    0.23
Q104  1  -1.1734  0.8697 -0.5521  11.00000  0.05    0.23
Q105  1  -0.6867  0.7804 -0.4296  11.00000  0.05    0.23
Q106  1  -0.7889  0.6926 -0.3343  11.00000  0.05    0.23
Q107  1  -0.6198  0.5000 -0.2713  10.50000  0.05    0.22
Q108  1  -1.0930  0.7606 -0.3437  11.00000  0.05    0.22
Q109  1  -0.9714  0.5111 -0.2113  11.00000  0.05    0.22
Q110  1  -0.8521  0.9280 -0.3692  11.00000  0.05    0.22
Q111  1  -1.0366  0.7347 -0.3397  11.00000  0.05    0.22
Q112  1  -1.3669  0.5758 -0.4884  11.00000  0.05    0.21
Q113  1  -1.3606  0.5506 -0.4155  11.00000  0.05    0.21
Q114  1  -0.7359  0.6062 -0.2421  11.00000  0.05    0.21
Q115  1  -1.4418  0.6926 -0.5505  11.00000  0.05    0.20
Q116  1  -1.0682  0.5000 -0.1412  10.50000  0.05    0.20
Q117  1  -1.0333  0.5000 -0.4329  10.50000  0.05    0.20
Q118  1  -0.8229  0.7870 -0.3406  11.00000  0.05    0.20
Q119  1  -1.0662  0.5000 -0.4765  10.50000  0.05    0.20
Q120  1  -0.9806  0.8285 -0.4298  11.00000  0.05    0.19
Q121  1  -1.2059  0.6000 -0.2671  11.00000  0.05    0.19
Q122  1  -0.9997  0.5624 -0.3069  11.00000  0.05    0.19
Q123  1  -0.5982  0.5087 -0.2518  11.00000  0.05    0.19
Q124  1  -0.7405  0.6516 -0.2804  11.00000  0.05    0.19
Q125  1  -1.4183  0.7044 -0.5182  11.00000  0.05    0.19
Q126  1  -0.7962  0.7376 -0.3717  11.00000  0.05    0.19
Q127  1  -0.6957  0.6302 -0.2694  11.00000  0.05    0.18
Q128  1  -1.4177  1.0000 -0.5882  10.50000  0.05    0.18
Q129  1  -0.8846  0.8566 -0.3201  11.00000  0.05    0.18
Q130  1  -1.2960  0.8375 -0.5250  11.00000  0.05    0.18
Q131  1  -1.0783  0.5000 -0.3328  10.50000  0.05    0.18
Q132  1  -1.3935  0.5000 -0.6610  10.50000  0.05    0.18
Q133  1  -0.7846  0.6487 -0.3077  11.00000  0.05    0.18
Q134  1  -1.0372  0.8281 -0.2696  11.00000  0.05    0.18
Q135  1  -0.8799  0.6532 -0.2567  11.00000  0.05    0.18
Q136  1  -1.3737  0.6245 -0.5864  11.00000  0.05    0.18
Q137  1  -1.1704  0.5000 -0.2007  10.50000  0.05    0.18
Q138  1  -0.5763  0.5000 -0.2872  10.50000  0.05    0.18
Q139  1  -0.8669  0.9745 -0.4215  11.00000  0.05    0.17
Q140  1  -1.2578  0.6991 -0.3710  11.00000  0.05    0.17
Q141  1  -0.9047  0.6850 -0.3328  11.00000  0.05    0.17
Q142  1  -1.0994  0.7531 -0.4981  11.00000  0.05    0.17
Q143  1  -1.0000  0.8264 -0.5000  10.50000  0.05    0.17
Q144  1  -1.3519  0.5000 -0.5299  10.50000  0.05    0.17
Q145  1  -1.3535  0.5000 -0.4704  10.50000  0.05    0.17
Q146  1  -1.2378  0.5937 -0.2280  11.00000  0.05    0.17
Q147  1  -1.1016  0.7601 -0.3930  11.00000  0.05    0.17
Q148  1  -1.1983  0.7044 -0.3915  11.00000  0.05    0.17
Q149  1  -1.2353  0.5853 -0.3769  11.00000  0.05    0.17
Q150  1  -1.4437  1.0000 -0.4393  10.50000  0.05    0.16
Q151  1  -0.8845  0.5000 -0.2082  10.50000  0.05    0.16
Q152  1  -1.0160  0.5749 -0.4387  11.00000  0.05    0.16
Q153  1  -1.2813  0.5329 -0.3913  11.00000  0.05    0.16
Q154  1  -1.4086  1.0000 -0.4995  10.50000  0.05    0.16
Q155  1  -1.3160  0.8931 -0.4409  11.00000  0.05    0.16
Q156  1  -1.2827  0.6637 -0.3281  11.00000  0.05    0.16
Q157  1  -0.7263  0.5000 -0.1532  10.50000  0.05    0.16
Q158  1  -1.2076  0.7832 -0.3997  11.00000  0.05    0.15
Q159  1  -0.8180  0.5892 -0.3381  11.00000  0.05    0.15
Q160  1  -1.3597  0.9543 -0.4602  11.00000  0.05    0.15
Q161  1  -1.3804  0.5000 -0.4889  10.50000  0.05    0.15
Q162  1  -1.1912  0.7627 -0.5016  11.00000  0.05    0.15
Q163  1  -1.3182  0.5000 -0.4301  10.50000  0.05    0.15
Q164  1  -1.2322  0.5000 -0.5531  10.50000  0.05    0.15
Q165  1  -1.2410  0.5606 -0.5599  11.00000  0.05    0.15
Q166  1  -0.8861  1.0000 -0.3880  10.50000  0.05    0.15
Q167  1  -1.1862  0.5410 -0.2359  11.00000  0.05    0.15
Q168  1  -1.1565  0.5730 -0.5005  11.00000  0.05    0.15
Q169  1  -1.3465  0.5000 -0.3520  10.50000  0.05    0.15
Q170  1  -0.8232  0.6220 -0.3112  11.00000  0.05    0.15
Q171  1  -0.7618  1.0000 -0.3965  10.50000  0.05    0.15
Q172  1  -0.6359  0.6587 -0.2771  11.00000  0.05    0.15
Q173  1  -1.4939  0.6148 -0.4838  11.00000  0.05    0.15
Q174  1  -1.3564  0.5000 -0.2902  10.50000  0.05    0.15
Q175  1  -0.8650  0.8686 -0.3095  11.00000  0.05    0.15
Q176  1  -1.3810  0.5599 -0.4696  11.00000  0.05    0.15
Q177  1  -1.4230  0.5000 -0.2877  10.50000  0.05    0.15
Q178  1  -0.9093  0.6893 -0.3885  11.00000  0.05    0.15
Q179  1  -1.1867  0.7568 -0.4953  11.00000  0.05    0.14
Q180  1  -1.0982  1.0000 -0.2684  10.50000  0.05    0.14
Q181  1  -1.0269  0.6598 -0.3713  11.00000  0.05    0.14
Q182  1  -1.0000  0.5000 -0.5000  10.25000  0.05    0.14
Q183  1  -0.5098  0.5000 -0.2689  10.50000  0.05    0.14
Q184  1  -1.2596  0.5000 -0.4305  10.50000  0.05    0.14
Q185  1  -1.5023  0.6310 -0.6091  11.00000  0.05    0.14
Q186  1  -0.7832  0.6241 -0.4429  11.00000  0.05    0.14
Q187  1  -1.0430  0.9660 -0.3123  11.00000  0.05    0.14
Q188  1  -1.4544  0.9613 -0.4895  11.00000  0.05    0.14
Q189  1  -1.1829  0.9090 -0.4172  11.00000  0.05    0.14
Q190  1  -1.0972  0.5562 -0.1709  11.00000  0.05    0.14
Q191  1  -0.9807  0.8468 -0.2835  11.00000  0.05    0.14
Q192  1  -1.1843  1.0000 -0.4698  10.50000  0.05    0.14
Q193  1  -1.0189  0.5000 -0.3387  10.50000  0.05    0.14
Q194  1  -0.6778  0.9416 -0.3603  11.00000  0.05    0.14
Q195  1  -0.7641  0.8965 -0.3304  11.00000  0.05    0.14
Q196  1  -1.0313  0.9264 -0.4013  11.00000  0.05    0.14
Q197  1  -1.1391  0.6871 -0.4394  11.00000  0.05    0.14
Q198  1  -0.9373  1.0000 -0.3750  10.50000  0.05    0.14
Q199  1  -0.6517  0.7740 -0.3580  11.00000  0.05    0.14
Q200  1  -0.9652  0.5777 -0.3976  11.00000  0.05    0.14
Q201  1  -1.5230  0.6959 -0.5593  11.00000  0.05    0.14
Q202  1  -1.1844  0.5000 -0.3712  10.50000  0.05    0.13
Q203  1  -0.9272  0.7484 -0.4078  11.00000  0.05    0.13
Q204  1  -0.8829  0.5000 -0.1703  10.50000  0.05    0.13
Q205  1  -0.9247  0.5140 -0.4392  11.00000  0.05    0.13
Q206  1  -1.2805  1.0000 -0.4469  10.50000  0.05    0.13
Q207  1  -1.0359  0.6933 -0.5416  11.00000  0.05    0.13
Q208  1  -0.5971  0.6374 -0.3707  11.00000  0.05    0.13
Q209  1  -0.9237  0.6911 -0.4397  11.00000  0.05    0.13
Q210  1  -1.4038  0.5000 -0.3852  10.50000  0.05    0.13
Q211  1  -1.4819  0.5000 -0.6215  10.50000  0.05    0.13
Q212  1  -1.3816  0.8314 -0.3899  11.00000  0.05    0.13
Q213  1  -1.1179  0.7384 -0.5510  11.00000  0.05    0.13
Q214  1  -0.8765  1.0000 -0.3242  10.50000  0.05    0.13
Q215  1  -1.3412  0.6209 -0.3477  11.00000  0.05    0.13
Q216  1  -0.5395  0.5000 -0.3197  10.50000  0.05    0.13
Q217  1  -1.0049  1.0000 -0.4817  10.50000  0.05    0.13
Q218  1  -1.2720  0.7473 -0.2608  11.00000  0.05    0.13
Q219  1  -0.8423  0.9191 -0.3083  11.00000  0.05    0.13
Q220  1  -1.0454  0.6826 -0.4867  11.00000  0.05    0.13
Q221  1  -1.0206  0.7157 -0.5390  11.00000  0.05    0.13
Q222  1  -1.3253  1.0000 -0.3879  10.50000  0.05    0.13
Q223  1  -1.3662  0.5979 -0.3006  11.00000  0.05    0.13
Q224  1  -1.2006  0.5000 -0.1695  10.50000  0.05    0.13
Q225  1  -0.6566  0.6352 -0.3870  11.00000  0.05    0.13
Q226  1  -1.5000  0.8521 -0.5000  10.50000  0.05    0.13
Q227  1  -1.3035  0.7969 -0.3265  11.00000  0.05    0.13
Q228  1  -1.3152  0.7918 -0.3873  11.00000  0.05    0.13
Q229  1  -1.1316  0.9584 -0.3113  11.00000  0.05    0.13
Q230  1  -1.0671  0.6149 -0.3692  11.00000  0.05    0.13
Q231  1  -1.0638  0.7241 -0.3719  11.00000  0.05    0.13
Q232  1  -1.1393  0.9142 -0.3415  11.00000  0.05    0.12
Q233  1  -1.2620  0.9552 -0.3819  11.00000  0.05    0.12
Q234  1  -1.0994  0.7649 -0.2993  11.00000  0.05    0.12
Q235  1  -1.0218  0.7837 -0.5405  11.00000  0.05    0.12
Q236  1  -1.0588  0.6310 -0.2085  11.00000  0.05    0.12
Q237  1  -1.2000  0.5880 -0.1975  11.00000  0.05    0.12
Q238  1  -1.1632  0.5000 -0.4577  10.50000  0.05    0.12
Q239  1  -1.4574  0.7324 -0.5858  11.00000  0.05    0.12
Q240  1  -1.3231  0.5754 -0.2539  11.00000  0.05    0.12
Q241  1  -1.2770  0.5486 -0.5860  11.00000  0.05    0.12
Q242  1  -1.3675  0.8347 -0.6096  11.00000  0.05    0.12
Q243  1  -1.5247  0.7502 -0.6078  11.00000  0.05    0.12
Q244  1  -1.1608  0.8346 -0.3300  11.00000  0.05    0.12
Q245  1  -0.7355  0.6723 -0.4813  11.00000  0.05    0.12
Q246  1  -0.5943  0.6478 -0.3114  11.00000  0.05    0.12
Q247  1  -1.1105  1.0000 -0.4372  10.50000  0.05    0.12
Q248  1  -1.2201  0.5999 -0.5060  11.00000  0.05    0.12
Q249  1  -1.0957  0.8718 -0.3110  11.00000  0.05    0.12
Q250  1  -1.0395  0.9129 -0.2799  11.00000  0.05    0.12
Q251  1  -0.8182  0.7624 -0.2995  11.00000  0.05    0.12
Q252  1  -0.7609  0.7352 -0.2865  11.00000  0.05    0.12
Q253  1  -1.1228  0.9439 -0.4413  11.00000  0.05    0.12
Q254  1  -0.7419  0.5974 -0.4184  11.00000  0.05    0.12
Q255  1  -0.8571  0.6968 -0.4307  11.00000  0.05    0.12
Q256  1  -1.4420  0.8357 -0.5509  11.00000  0.05    0.12
Q257  1  -1.1400  0.6028 -0.4229  11.00000  0.05    0.12
Q258  1  -1.3506  0.7710 -0.3316  11.00000  0.05    0.12
Q259  1  -0.9558  0.9083 -0.2632  11.00000  0.05    0.12
Q260  1  -1.0820  0.7435 -0.2487  11.00000  0.05    0.12
Q261  1  -0.6867  0.7257 -0.2685  11.00000  0.05    0.12
Q262  1  -1.3958  0.7939 -0.3652  11.00000  0.05    0.12
Q263  1  -1.1245  0.5337 -0.3978  11.00000  0.05    0.12
Q264  1  -1.0988  1.0000 -0.5044  10.50000  0.05    0.12
Q265  1  -1.2011  0.6832 -0.3310  11.00000  0.05    0.12
Q266  1  -1.3149  0.9544 -0.4251  11.00000  0.05    0.12
Q267  1  -0.8799  0.9128 -0.3501  11.00000  0.05    0.12
Q268  1  -1.2386  0.8110 -0.3417  11.00000  0.05    0.12
Q269  1  -0.9467  0.5899 -0.4133  11.00000  0.05    0.12
Q270  1  -0.6804  0.5570 -0.2065  11.00000  0.05    0.12
Q271  1  -0.6752  0.8247 -0.3880  11.00000  0.05    0.12
Q272  1  -1.5080  0.8568 -0.5789  11.00000  0.05    0.12
Q273  1  -1.2201  0.9518 -0.4635  11.00000  0.05    0.12
Q274  1  -1.0780  0.9710 -0.4028  11.00000  0.05    0.12
Q275  1  -1.2332  0.6564 -0.4028  11.00000  0.05    0.12
Q276  1  -0.8661  0.8027 -0.2702  11.00000  0.05    0.12
Q277  1  -0.7730  0.6087 -0.2094  11.00000  0.05    0.12
Q278  1  -0.7743  0.7801 -0.2583  11.00000  0.05    0.12
Q279  1  -1.3328  0.6890 -0.2521  11.00000  0.05    0.12
Q280  1  -1.0429  0.7602 -0.2404  11.00000  0.05    0.12
Q281  1  -1.0873  0.9363 -0.3614  11.00000  0.05    0.12
Q282  1  -1.2245  0.8538 -0.3617  11.00000  0.05    0.12
Q283  1  -1.1595  0.5487 -0.5475  11.00000  0.05    0.12
Q284  1  -1.1270  0.9153 -0.5789  11.00000  0.05    0.11
Q285  1  -1.1643  0.9418 -0.5536  11.00000  0.05    0.11
Q286  1  -1.3537  1.0000 -0.5555  10.50000  0.05    0.11
Q287  1  -0.7692  0.8603 -0.3991  11.00000  0.05    0.11
Q288  1  -1.3134  0.7367 -0.3294  11.00000  0.05    0.11
Q289  1  -1.4154  0.9120 -0.5772  11.00000  0.05    0.11
Q290  1  -1.2339  0.8767 -0.4544  11.00000  0.05    0.11
Q291  1  -0.8942  0.9737 -0.3479  11.00000  0.05    0.11
Q292  1  -1.1635  0.6995 -0.5276  11.00000  0.05    0.11
Q293  1  -1.1995  0.7808 -0.2676  11.00000  0.05    0.11
Q294  1  -1.4836  0.7915 -0.6491  11.00000  0.05    0.11
Q295  1  -0.9996  0.5000 -0.1141  10.50000  0.05    0.11
Q296  1  -0.9646  0.6484 -0.3438  11.00000  0.05    0.11
Q297  1  -1.1837  0.5000 -0.6314  10.50000  0.05    0.11
Q298  1  -1.2609  0.8969 -0.4168  11.00000  0.05    0.11
Q299  1  -1.4621  0.5754 -0.5238  11.00000  0.05    0.11
Q300  1  -0.7791  0.5283 -0.3516  11.00000  0.05    0.11
;
_shelx_res_checksum                37927
_shelx_hkl_file
;
   2   0   0 9555.74  654.93
   2   0   0 9321.87  655.33
  -2   0   0 9054.89  654.83
  -2   0   0 8883.41  655.43
   3   0   0 5128.99  349.47
  -3   0   0 4932.11  349.07
  -3   0   0 4622.04  348.37
  -4   0   0 1854.21  133.79
  -5   0   0 3332.17  239.28
  -6   0   0    6.30   14.50
  -7   0   0  176.98   25.70
  -8   0   0 4815.62  345.57
   9   0   0  593.64   45.50
  -9   0   0  540.15   49.00
  10   0   0  103.29   18.50
 -10   0   0   81.29   20.60
  11   0   0 4131.09  287.87
 -11   0   0 3873.81  294.17
  12   0   0  293.07   36.00
 -12   0   0  293.07   39.00
  13   0   0  437.36   46.40
 -13   0   0  514.55   48.60
  14   0   0  594.94   56.39
 -14   0   0  581.34   55.49
  15   0   0   56.19   32.60
 -15   0   0   -5.20   23.40
  16   0   0  752.12   72.09
 -16   0   0  710.53   67.29
 -17  -1   0   30.60   27.80
  17   1   0  117.99   38.00
 -16  -1   0   26.70   25.80
  16   1   0   67.79   32.30
 -15  -1   0    3.80   23.30
  15   1   0   30.30   26.80
 -14  -1   0  102.49   24.80
  14   1   0  103.29   25.90
 -13  -1   0  220.38   37.60
  13   1   0  209.88   31.40
 -12  -1   0  102.09   23.80
  12   1   0  113.59   22.00
 -11  -1   0   38.90   20.10
  11   1   0   19.60   16.80
 -10  -1   0   21.40   17.70
  -9  -1   0   23.10   16.90
  -8  -1   0  252.87   30.50
  -7  -1   0  790.12   58.99
  -7  -1   0  822.52   63.29
  -6  -1   0  384.36   35.90
  -5  -1   0  147.79   21.50
  -5  -1   0  173.48   14.80
  -4  -1   0  104.79   14.50
  -4  -1   0   99.59    9.60
  -3  -1   0  737.33   49.40
  -3  -1   0  660.63   50.19
   3   1   0  712.33   49.50
   3   1   0  630.94   50.19
  -2  -1   0 2050.89  139.89
  -2  -1   0 1924.91  139.69
   2   1   0 1963.70  139.89
   2   1   0 1899.11  139.69
   1  -1   0   53.79    7.40
   1  -1   0   51.89    6.20
   1  -1   0   48.70    5.70
  -1   1   0   51.59    5.70
  -1   1   0   59.39    6.10
  -1   1   0   39.90    6.50
   2  -1   0  428.56   28.20
   2  -1   0  363.66   29.90
   2  -1   0  346.67   28.00
  -2   1   0  372.76   29.00
   3  -1   0   -6.90    6.80
  -3   1   0   18.30    8.10
  -4   1   0   16.40   11.70
  -5   1   0   23.40   13.30
   6  -1   0  172.38   21.90
  -6   1   0  218.68   25.40
   7  -1   0  619.64   47.50
  -7   1   0  576.84   49.50
   8  -1   0  373.86   33.60
  -8   1   0  335.67   35.70
   9  -1   0   25.10   18.10
  -9   1   0   10.70   16.00
  10  -1   0   75.69   22.90
 -10   1   0  110.19   20.50
 -11   1   0  123.29   22.80
  12  -1   0  174.28   37.10
 -12   1   0  191.88   33.70
  13  -1   0    7.00   29.60
 -13   1   0    6.90   20.90
  14  -1   0   51.59   36.00
 -14   1   0   43.30   23.40
  15  -1   0   12.40   40.00
 -15   1   0   76.39   25.50
  16  -1   0   17.60   42.60
 -16   1   0   38.50   26.30
 -17  -2   0   85.59   29.70
 -16  -2   0   33.50   26.10
  16   2   0   81.39   27.50
 -15  -2   0  197.58   38.60
  15   2   0  150.38   31.20
 -14  -2   0   29.50   23.00
  14   2   0   34.40   20.50
 -13  -2   0  601.64   57.19
 -11  -2   0  204.18   34.40
 -10  -2   0  817.62   63.89
 -10  -2   0  745.03   57.89
  -9  -2   0 1199.98   88.69
  -9  -2   0 1239.38   92.59
  -8  -2   0  -26.40   15.70
  -7  -2   0   13.00    6.40
  -7  -2   0   -5.00   15.90
  -6  -2   0   92.69   17.10
  -6  -2   0  122.19   13.40
  -5  -2   0  229.28   18.20
  -5  -2   0  207.18   23.50
  -4  -2   0    4.40    7.50
  -4  -2   0    8.40    3.30
   4   2   0    4.00    6.40
  -3  -2   0  780.72   52.89
  -3  -2   0  672.33   53.39
   3   2   0  750.32   52.99
  -2  -2   0 8699.13  675.63
  -2  -2   0 9999.00  675.53
   2   2   0 9406.76  675.53
   2   2   0 9867.91  675.53
  -1  -2   0   69.49    6.20
  -1  -2   0   69.49    5.90
   1   2   0   61.79    6.00
   0  -2   0  837.22   55.69
   0  -2   0  704.53   55.49
   0   2   0  808.72   55.59
   0   2   0  742.33   55.59
   1  -2   0 4294.17  302.07
   1  -2   0 4062.29  301.67
   1  -2   0 4857.61  302.07
  -1   2   0 4169.88  301.67
  -1   2   0 3786.52  301.87
   2  -2   0 2639.14  196.38
  -2   2   0 3044.40  196.18
  -2   2   0 2551.44  196.38
  -3   2   0   58.59   11.80
  -4   2   0   73.69   14.30
   5  -2   0  -14.40   15.50
  -5   2   0   37.90   13.10
   6  -2   0 1190.68   86.69
  -6   2   0 1138.69   87.19
   7  -2   0  705.03   51.39
  -7   2   0  536.15   51.09
   8  -2   0   36.00   20.20
  -8   2   0   53.59   15.80
   9  -2   0 1035.50   80.09
  -9   2   0 1004.00   79.49
  10  -2   0  -14.90   32.60
 -10   2   0   33.70   18.60
  11  -2   0   93.29   32.80
 -11   2   0   77.79   20.70
  12  -2   0  194.88   38.40
 -12   2   0  158.58   26.00
  13  -2   0   58.19   38.40
 -13   2   0   74.29   23.00
  14  -2   0  -26.30   41.30
 -14   2   0   24.20   22.40
  15  -2   0  -55.89   44.00
 -15   2   0   35.30   25.70
 -18  -3   0   72.19   32.00
  18   3   0   96.49   30.80
 -17  -3   0   89.29   31.60
  17   3   0  120.19   28.10
 -16  -3   0   -9.00   25.50
  16   3   0   30.90   22.60
 -15  -3   0  182.08   41.40
  15   3   0  225.98   29.90
 -14  -3   0  219.08   41.10
 -13  -3   0  125.59   26.90
 -12  -3   0  398.66   45.20
 -12  -3   0  386.16   33.60
 -11  -3   0  301.67   38.50
 -11  -3   0  312.77   28.00
 -10  -3   0  896.51   70.49
 -10  -3   0  858.51   65.19
  -9  -3   0  670.23   51.79
  -9  -3   0  710.23   57.29
  -8  -3   0  912.81   72.99
  -8  -3   0  950.50   68.49
  -7  -3   0 1528.85  113.29
  -7  -3   0 1616.84  115.99
  -6  -3   0  368.76   28.90
  -6  -3   0  369.76   35.20
  -5  -3   0  212.98   24.00
  -5  -3   0  235.68   18.80
  -4  -3   0   79.09   12.60
   4   3   0   85.59    8.70
   4   3   0   64.39   10.20
  -3  -3   0 5588.44  358.16
  -3  -3   0 5045.70  358.06
   3   3   0 4979.40  358.06
   3   3   0 4498.15  358.16
  -2  -3   0  464.85   32.50
   2   3   0  420.36   32.10
  -1  -3   0 3024.50  197.98
   1   3   0 2428.66  198.08
   1   3   0 2875.91  197.98
   0  -3   0  163.38   14.60
   0  -3   0  119.99   13.60
   0   3   0  170.28   13.30
   0   3   0  141.79   12.80
   1  -3   0 3136.39  224.78
   1  -3   0 3017.30  225.08
  -1   3   0 3326.97  224.18
  -1   3   0 3076.59  224.28
  -2   3   0   18.90    9.90
  -2   3   0   24.70    7.40
   4  -3   0   30.90   21.80
  -4   3   0  106.49   19.60
   5  -3   0   12.80   20.80
  -5   3   0   94.69   20.10
   6  -3   0   -2.90   21.70
  -6   3   0   37.90   13.70
   7  -3   0  123.19   26.00
  -7   3   0  151.98   24.30
   8  -3   0  157.38   35.00
  -8   3   0  198.28   27.90
   9  -3   0  -21.80   31.40
  -9   3   0    3.40   19.60
  10  -3   0  224.08   45.30
 -10   3   0  280.67   33.90
 -11   3   0   17.60   18.70
 -12   3   0  -12.50   19.60
  13  -3   0   59.19   44.90
 -13   3   0  115.49   24.50
  14  -3   0    9.10   46.40
 -14   3   0   84.39   25.70
 -18  -4   0   50.99   32.90
  18   4   0   47.60   27.00
  17   4   0   30.00   22.50
 -16  -4   0  115.79   31.20
  16   4   0  193.08   28.70
 -15  -4   0  370.76   49.30
 -14  -4   0  298.27   46.80
 -14  -4   0  355.16   32.40
 -13  -4   0  803.72   61.99
 -12  -4   0 1133.29   81.79
 -12  -4   0 1062.69   88.19
 -11  -4   0    0.20    8.60
 -11  -4   0  -12.00   19.60
 -10  -4   0  584.04   46.30
 -10  -4   0  615.44   53.49
  -9  -4   0  129.49   28.20
  -9  -4   0   94.49   15.90
  -8  -4   0 2087.49  159.08
  -8  -4   0 2350.06  161.78
  -7  -4   0 1746.63  120.99
  -7  -4   0 1537.75  118.09
  -6  -4   0  125.89   13.80
  -6  -4   0   78.39   17.50
  -5  -4   0  123.69   19.00
   5   4   0   93.49   13.10
  -4  -4   0 1845.72  133.99
  -4  -4   0 1897.61  133.89
  -3  -4   0   16.80    3.90
  -3  -4   0   25.90    4.80
   3   4   0   14.70    5.10
  -2  -4   0 2367.56  162.78
  -2  -4   0 2409.66  162.68
   2   4   0 2052.89  162.28
  -1  -4   0 2721.33  192.18
   1   4   0 2643.54  191.28
   0  -4   0  228.78   24.70
   0   4   0  257.07   22.20
   0   4   0  309.27   21.70
  -1   4   0  279.27   24.70
  -1   4   0  305.37   25.70
  -2   4   0   20.00   10.50
  -2   4   0   23.60    8.60
   3  -4   0  222.78   36.20
  -3   4   0  295.17   26.50
   4  -4   0  891.11   71.09
  -4   4   0  863.11   66.49
   5  -4   0  232.58   36.70
  -5   4   0  283.27   28.30
   6  -4   0   32.60   27.80
  -6   4   0   48.10   14.60
   7  -4   0  322.87   44.00
  -7   4   0  334.37   33.40
   8  -4   0   38.90   35.80
  -8   4   0   63.49   17.70
   9  -4   0  225.18   47.60
  -9   4   0  191.68   31.20
  10  -4   0  407.86   57.69
 -10   4   0  382.46   41.30
  11  -4   0   45.40   44.10
 -11   4   0   43.20   19.90
  12  -4   0  -53.49   45.60
 -12   4   0    2.20   21.00
 -13   4   0    1.20   23.10
 -14   4   0    8.90   25.00
 -19  -5   0  220.48   42.80
 -18  -5   0   14.70   32.80
 -17  -5   0   90.59   33.10
 -16  -5   0    1.80   29.00
 -15  -5   0  -17.50   12.40
 -15  -5   0    1.70   27.60
 -14  -5   0   24.80   12.60
 -14  -5   0   30.70   27.60
 -13  -5   0  130.89   23.30
 -13  -5   0  157.18   29.90
 -12  -5   0  789.12   59.79
 -12  -5   0  763.12   67.99
 -11  -5   0  896.01   71.59
 -11  -5   0  846.42   65.19
 -10  -5   0 3169.58  233.08
 -10  -5   0 3337.57  235.78
  -9  -5   0  109.19   15.80
  -9  -5   0  112.19   20.90
  -8  -5   0  938.91   69.59
  -8  -5   0  838.92   65.29
  -7  -5   0    6.40    6.90
  -7  -5   0  -14.60   17.00
  -6  -5   0  445.26   33.00
  -6  -5   0  399.96   38.00
  -5  -5   0 3696.63  257.77
  -5  -5   0 3527.05  257.87
  -4  -5   0   18.70    5.40
  -4  -5   0   20.00    6.60
  -3  -5   0   67.79   11.40
  -3  -5   0   64.69   11.30
  -2  -5   0   87.79   15.80
   2   5   0   54.69    9.10
  -1  -5   0  494.45   43.20
  -1  -5   0  511.65   39.70
   0  -5   0  283.47   30.00
  -1   5   0  357.96   29.10
  -1   5   0  312.07   28.40
  -2   5   0  237.98   24.50
  -2   5   0  265.27   24.40
   3  -5   0 1043.50   83.69
  -3   5   0 1078.69   78.79
   4  -5   0  955.30   79.59
  -4   5   0 1020.20   74.39
   5  -5   0  580.04   55.19
  -5   5   0  559.64   46.50
   6  -5   0  181.78   37.20
  -6   5   0  167.58   25.60
   7  -5   0   19.70   37.70
  -7   5   0   38.20   16.00
   8  -5   0   44.20   41.40
  -8   5   0   26.40   22.40
   9  -5   0   74.39   45.30
  -9   5   0   52.39   19.50
  10  -5   0  543.25   73.99
 -10   5   0  747.93   58.49
  11  -5   0   31.30   47.70
 -11   5   0   -1.70   21.10
  12  -5   0  -29.10   56.09
 -12   5   0  -24.70   22.30
 -13   5   0   66.39   25.40
 -19  -6   0   14.40   37.70
  19   6   0   41.40   26.10
 -18  -6   0   49.00   35.60
 -17  -6   0  264.37   33.10
 -17  -6   0  258.87   41.30
 -16  -6   0   -5.90   29.90
 -16  -6   0   19.40   13.80
 -15  -6   0  219.28   28.60
 -14  -6   0  346.87   34.00
 -13  -6   0  163.68   23.80
 -13  -6   0  184.88   31.10
 -12  -6   0   11.00   23.70
 -12  -6   0    7.50    9.80
 -11  -6   0  927.81   71.59
 -11  -6   0  821.62   65.19
 -10  -6   0  634.04   48.80
 -10  -6   0  642.14   55.49
  -9  -6   0  824.22   64.79
  -9  -6   0  778.82   59.59
  -8  -6   0   12.50    7.10
  -8  -6   0    5.10   16.00
  -7  -6   0  826.12   59.19
  -7  -6   0  771.32   62.69
  -6  -6   0    7.60    6.40
  -5  -6   0   21.40    7.80
  -5  -6   0   15.10    6.60
  -4  -6   0   63.49   13.70
  -4  -6   0   88.19   13.40
  -3  -6   0  136.89   18.10
  -3  -6   0  107.69   17.10
   3   6   0  137.09   12.70
  -2  -6   0  110.49   17.60
   2   6   0   78.49   11.80
  -1  -6   0  561.74   44.90
  -1  -6   0  575.14   49.70
   0  -6   0  320.97   35.80
   0  -6   0  454.95   41.80
   1  -6   0 1717.13  121.79
   1  -6   0 1867.61  119.09
  -1   6   0 1428.86  117.19
  -1   6   0 1494.35  117.39
   2  -6   0   30.90   16.00
  -2   6   0   27.80   10.80
  -2   6   0   17.10    9.50
   3  -6   0  397.06   49.00
  -3   6   0  517.05   39.10
   4  -6   0    1.90   33.10
  -4   6   0   -0.70   12.20
   5  -6   0   27.80   37.20
  -5   6   0   21.20   13.80
   6  -6   0   37.10   45.50
  -6   6   0   46.80   16.20
   7  -6   0   70.49   48.40
  -7   6   0   88.19   19.30
   8  -6   0   60.29   50.69
  -8   6   0   96.39   20.80
   9  -6   0   36.30   52.09
   9  -6   0   18.20   27.30
  -9   6   0  -16.40   18.70
  10  -6   0   87.99   31.40
  10  -6   0   40.80   57.69
  11  -6   0  -54.89   31.80
  11  -6   0  -86.39   57.49
 -11   6   0    6.30   22.00
 -12   6   0   -2.30   23.20
 -19  -7   0    5.00   38.50
 -18  -7   0 1158.48   87.99
 -18  -7   0 1092.09  100.09
 -17  -7   0   77.39   17.30
 -17  -7   0   95.69   34.30
 -16  -7   0  286.47   32.70
 -16  -7   0  235.88   51.09
 -15  -7   0  262.97   30.60
 -15  -7   0  259.07   39.50
 -14  -7   0 1185.58   94.29
 -14  -7   0 1092.99   85.19
 -13  -7   0  154.08   31.50
 -13  -7   0  186.18   23.70
 -12  -7   0  743.63   59.49
 -12  -7   0  826.82   67.49
 -11  -7   0   12.10    8.50
 -11  -7   0   -2.80   20.50
 -10  -7   0  867.21   68.79
 -10  -7   0  997.50   73.89
  -9  -7   0 1160.48   88.99
  -9  -7   0 1279.37   92.49
  -8  -7   0  244.38   21.50
  -8  -7   0  161.98   28.80
  -7  -7   0  201.08   20.20
  -6  -7   0  210.58   19.70
  -6  -7   0  208.98   20.60
  -5  -7   0   29.60    9.10
  -5  -7   0   23.20    8.10
  -4  -7   0  119.09   17.90
  -4  -7   0   94.79   17.70
   4   7   0  149.49   12.70
  -3  -7   0  328.97   29.80
  -3  -7   0  292.87   27.80
   3   7   0  274.57   23.60
  -2  -7   0  273.37   33.10
  -2  -7   0  254.77   27.60
   2   7   0  277.87   22.40
  -1  -7   0 1637.34  117.59
  -1  -7   0 1692.73  114.59
  -1  -7   0 1603.84  115.39
   1   7   0 1369.16  113.29
   0  -7   0  320.77   30.90
   0  -7   0  325.57   37.80
   0   7   0  236.28   24.60
   1  -7   0  342.67   39.60
   1  -7   0  331.17   33.80
  -1   7   0  263.67   26.90
   2  -7   0   10.70   30.90
   2  -7   0   33.10   18.40
  -2   7   0   46.20   11.90
   3  -7   0  211.08   40.60
   3  -7   0  220.88   31.90
  -3   7   0  201.08   24.60
   4  -7   0   89.09   23.00
   4  -7   0   93.79   38.50
   5  -7   0   81.49   64.09
   5  -7   0   -0.10   23.00
  -5   7   0    2.90   14.90
   6  -7   0   91.69   27.30
   6  -7   0   55.89   50.29
   7  -7   0   31.90   53.39
   7  -7   0   88.89   28.40
  -7   7   0   57.69   19.50
   8  -7   0  -28.10   55.39
   8  -7   0   41.50   29.40
  -8   7   0    1.40   18.50
   9  -7   0  -18.40   58.19
   9  -7   0   32.80   30.80
  -9   7   0   11.40   20.40
  10  -7   0  -57.79   32.60
 -10   7   0   22.40   21.90
  11  -7   0  -56.59   35.00
 -11   7   0   34.70   24.10
 -19  -8   0  716.33   83.29
 -19  -8   0  855.01   67.99
 -18  -8   0  -36.50   36.00
 -17  -8   0 1032.70   96.79
 -17  -8   0 1158.58   85.69
 -16  -8   0 1017.00   77.99
 -16  -8   0  999.70   88.89
 -15  -8   0  219.38   46.00
 -15  -8   0  197.38   27.80
 -14  -8   0  297.37   47.60
 -14  -8   0  305.37   31.30
 -13  -8   0  161.58   30.70
 -12  -8   0 1117.99   86.59
 -12  -8   0 1233.38   92.49
 -11  -8   0  359.96   39.50
 -11  -8   0  321.67   29.90
 -10  -8   0  695.63   60.39
 -10  -8   0  933.51   65.29
  -9  -8   0   26.40    8.60
  -8  -8   0 4861.81  347.47
  -7  -8   0  523.85   43.00
  -7  -8   0  596.84   43.90
  -6  -8   0 1110.79   81.69
  -6  -8   0 1105.09   81.19
  -5  -8   0   95.69   13.40
  -5  -8   0   57.09   11.00
   5   8   0   76.49   10.60
  -4  -8   0  922.01   69.59
  -4  -8   0 1020.00   70.19
   4   8   0  838.52   66.99
  -3  -8   0 1223.18   84.89
  -3  -8   0 1126.29   83.29
   3   8   0 1015.40   80.89
  -2  -8   0   16.90   11.80
  -2  -8   0   38.50   20.90
   2   8   0   31.00    6.90
  -1  -8   0  369.56   35.10
  -1  -8   0  431.36   37.30
  -1  -8   0  409.66   42.30
   1   8   0  370.66   31.80
   0  -8   0 1015.20   78.99
   0  -8   0 1131.09   83.09
   0   8   0  981.70   76.49
  -1   8   0  120.49   17.30
  -1   8   0   80.69   13.20
   2  -8   0   47.00   31.70
   2  -8   0   42.40   19.00
  -2   8   0   17.20   11.80
   3  -8   0  129.59   25.90
   3  -8   0  187.68   41.70
  -3   8   0  182.58   23.40
   4  -8   0  182.08   55.09
   4  -8   0   52.09   26.20
  -4   8   0  109.39   23.10
   5  -8   0  374.86   60.39
   5  -8   0  269.57   47.10
  -5   8   0  374.26   35.90
   6  -8   0  127.69   32.10
   6  -8   0  170.78   58.19
  -6   8   0  214.38   38.50
   7  -8   0   67.79   31.20
   7  -8   0   53.99   57.59
   8  -8   0   52.79   33.10
   8  -8   0  -21.30   62.39
  -8   8   0   33.60   20.50
   9  -8   0    9.30   34.20
   9  -8   0  -89.39   62.79
  -9   8   0   31.20   21.30
  10  -8   0  -47.10   34.60
 -10   8   0   10.40   22.90
 -19  -9   0  400.36   43.10
 -19  -9   0  312.27   63.89
 -18  -9   0  123.59   20.00
 -18  -9   0  137.29   39.80
 -17  -9   0 1136.39   97.89
 -17  -9   0 1141.89   87.59
 -16  -9   0  304.67   49.30
 -16  -9   0  254.97   31.80
 -15  -9   0   99.99   15.80
 -15  -9   0   74.39   32.70
 -14  -9   0   23.20   11.30
 -14  -9   0  -11.90   27.00
 -13  -9   0  792.82   64.49
 -13  -9   0  911.61   72.59
 -12  -9   0  392.76   36.30
 -12  -9   0  469.55   45.10
 -11  -9   0  192.38   22.90
 -11  -9   0  169.48   32.30
 -10  -9   0    5.30    9.20
  -9  -9   0  486.55   39.70
  -8  -9   0  282.27   27.80
  -8  -9   0  330.07   28.90
  -7  -9   0  427.46   38.10
  -7  -9   0  516.95   39.40
  -6  -9   0    9.10   12.20
  -6  -9   0  -16.50   10.40
  -5  -9   0  248.48   28.70
  -5  -9   0  292.87   29.10
   5   9   0  277.37   22.50
  -4  -9   0 1116.59   78.89
  -4  -9   0  979.40   78.09
   4   9   0 1001.00   74.79
  -3  -9   0  423.26   42.10
  -3  -9   0  493.15   45.70
   3   9   0  521.85   36.90
  -2  -9   0   48.50   23.80
   2   9   0   42.60    8.20
  -1  -9   0  221.98   29.40
  -1  -9   0  229.48   36.80
   0  -9   0  324.97   40.90
   0  -9   0  288.97   30.80
   0   9   0  212.18   25.10
   1  -9   0   73.29   30.70
   1  -9   0   15.80   19.10
  -1   9   0   48.60   13.70
   2  -9   0   19.80   38.60
   2  -9   0    3.60   21.10
  -2   9   0    2.30   13.00
   3  -9   0   29.30   24.40
   3  -9   0   69.79   43.00
  -3   9   0    6.30   14.20
   4  -9   0   38.60   26.20
   4  -9   0   92.89   46.30
  -4   9   0   28.40   16.40
   5  -9   0  469.25   63.79
   5  -9   0  353.16   51.99
  -5   9   0  473.05   43.00
   6  -9   0    0.30   29.00
   6  -9   0   53.79   54.19
  -6   9   0   56.59   19.40
   7  -9   0    7.10   32.10
   7  -9   0  -28.90   59.59
  -7   9   0   16.60   20.20
   8  -9   0  -36.60   62.49
   8  -9   0   -9.10   34.60
  -8   9   0   41.20   22.00
   9  -9   0  -51.79   35.30
  -9   9   0    4.00   23.90
 -19 -10   0  380.36   63.59
 -19 -10   0  346.27   42.20
 -18 -10   0  -41.80   34.70
 -18 -10   0  -14.60   15.50
 -17 -10   0  101.39   33.30
 -17 -10   0   67.39   16.30
 -16 -10   0   15.40   30.50
 -16 -10   0    3.10   13.20
 -14 -10   0  264.57   43.70
 -14 -10   0  321.87   31.10
 -13 -10   0   52.59   11.80
 -13 -10   0   60.59   23.60
 -12 -10   0    2.60   19.40
 -11 -10   0   16.20   11.10
 -10 -10   0   50.29   11.80
  -9 -10   0   -0.40   10.20
  -8 -10   0   21.10   10.90
  -8 -10   0   41.40   12.50
  -7 -10   0  124.49   20.60
  -7 -10   0  112.59   22.40
  -6 -10   0   67.19   15.10
  -6 -10   0   41.50   13.10
  -5 -10   0  583.34   48.80
  -5 -10   0  590.24   49.30
   5  10   0  570.24   43.40
  -4 -10   0   14.40   19.30
  -4 -10   0    0.50   13.40
   4  10   0   11.50    7.10
  -3 -10   0  232.38   30.60
  -3 -10   0  256.37   35.70
   3  10   0  226.08   21.80
  -2 -10   0   44.00   15.10
  -2 -10   0   80.29   25.60
   2  10   0   28.40    8.90
  -1 -10   0  105.09   29.30
  -1 -10   0   67.59   16.90
   1  10   0   48.90   11.00
   0 -10   0  212.08   30.90
   1 -10   0  289.27   36.80
   2 -10   0   97.99   37.80
   2 -10   0   57.99   24.50
   3 -10   0   59.09   43.90
   3 -10   0   23.40   25.70
  -3  10   0   62.49   18.60
   4 -10   0   23.00   27.40
   4 -10   0   33.50   50.39
  -4  10   0   13.90   18.50
   5 -10   0  218.18   57.39
   5 -10   0  164.18   34.50
  -5  10   0  273.17   34.70
   6 -10   0   48.40   32.00
   6 -10   0   71.39   59.89
  -6  10   0   33.90   22.70
   7 -10   0   80.69   36.70
   7 -10   0  120.69   64.99
  -7  10   0  143.29   26.50
   8 -10   0    0.90   36.50
   8 -10   0    0.40   68.59
  -8  10   0   -9.70   25.20
 -19 -11   0  770.92   65.99
 -19 -11   0  808.52   80.39
 -18 -11   0 1145.39   96.59
 -18 -11   0 1095.79   86.89
 -17 -11   0  215.18   31.50
 -17 -11   0  262.47   47.00
 -16 -11   0   19.90   29.10
 -16 -11   0   22.00   13.10
 -15 -11   0  376.26   45.00
 -15 -11   0  311.57   33.90
 -14 -11   0  160.28   28.00
 -14 -11   0  181.08   25.50
 -13 -11   0  535.15   45.50
 -12 -11   0   76.29   14.70
 -10 -11   0   72.89   14.60
  -9 -11   0  983.60   73.49
  -9 -11   0  966.40   75.09
  -8 -11   0  131.79   26.10
  -8 -11   0  129.79   23.70
  -7 -11   0  299.47   34.10
  -7 -11   0  307.97   32.40
  -6 -11   0  139.49   28.40
  -6 -11   0  149.09   28.00
   6  11   0  160.58   16.70
  -5 -11   0   15.70   19.00
  -5 -11   0    7.40   14.60
   5  11   0   20.00    7.60
  -4 -11   0  188.38   34.80
  -4 -11   0  133.79   31.10
   4  11   0  182.08   19.00
  -3 -11   0  222.88   33.50
  -3 -11   0  255.57   39.60
   3  11   0  211.38   22.60
  -2 -11   0   57.19   28.20
  -2 -11   0   49.80   17.00
  -1 -11   0  361.46   68.89
  -1 -11   0  455.55   41.90
   1  11   0  345.07   34.80
   0 -11   0  101.39   22.10
   1 -11   0   50.99   38.60
   1 -11   0   17.10   22.50
   2 -11   0  139.19   26.80
   3 -11   0   73.09   43.40
   3 -11   0    9.80   24.80
   4 -11   0   72.19   29.20
   4 -11   0  116.89   49.10
   5 -11   0   24.50   52.59
   5 -11   0   18.20   31.50
   6 -11   0    9.00   57.29
   6 -11   0   58.59   34.40
   7 -11   0   46.10   64.09
   7 -11   0   35.30   36.40
 -19 -12   0  -24.90   17.00
 -19 -12   0   -7.20   35.70
 -18 -12   0   24.40   15.70
 -18 -12   0  -14.70   31.60
 -17 -12   0   65.69   30.60
 -17 -12   0   36.00   15.90
 -16 -12   0   90.99   16.30
 -16 -12   0   82.59   27.70
 -15 -12   0  121.29   25.40
 -14 -12   0    5.90   12.90
 -13 -12   0  125.39   18.40
 -12 -12   0  229.88   30.50
 -11 -12   0   79.49   16.50
 -10 -12   0   24.60   15.00
  -9 -12   0   -0.30   14.80
  -8 -12   0   13.40   16.10
  -8 -12   0   57.49   18.10
  -7 -12   0   54.39   19.30
  -7 -12   0    0.90   16.80
  -6 -12   0   47.30   18.60
  -6 -12   0   92.79   23.70
   6  12   0   76.39   15.10
  -5 -12   0   -2.10   22.90
  -5 -12   0   11.00   17.60
   5  12   0    9.20    8.80
  -4 -12   0   73.69   19.90
  -4 -12   0  132.69   28.70
   4  12   0   71.89   11.80
  -3 -12   0   49.99   53.89
  -3 -12   0   22.30   19.30
   3  12   0   13.40   10.80
  -2 -12   0   27.30   19.00
  -2 -12   0   68.09   30.10
   2  12   0   -3.50   12.40
  -1 -12   0   25.20   22.50
  -1 -12   0  101.29   32.60
  -1 -12   0   48.20   22.30
   0 -12   0   75.29   37.40
   0 -12   0  143.89   37.60
   0 -12   0   22.20   29.10
   1 -12   0   86.69   25.50
   1 -12   0   98.69   40.50
   2 -12   0   53.69   44.90
   2 -12   0   13.80   25.30
   3 -12   0  125.29   51.89
   3 -12   0   58.19   28.30
   4 -12   0    3.50   52.49
   4 -12   0   28.50   30.70
   5 -12   0  -21.70   55.79
   5 -12   0  -34.00   32.70
   6 -12   0  -14.60   35.70
   6 -12   0  -22.60   61.49
 -19 -13   0   16.50   32.80
 -18 -13   0   45.40   29.60
 -17 -13   0  -22.50   14.80
 -15 -13   0  108.59   18.30
 -14 -13   0   51.39   16.30
 -13 -13   0  453.85   44.40
 -12 -13   0  154.78   30.90
 -11 -13   0   42.40   17.60
 -10 -13   0  237.88   31.90
 -10 -13   0  232.08   35.10
  -9 -13   0  106.19   21.00
  -9 -13   0  131.79   29.70
  -8 -13   0   10.40   20.70
  -8 -13   0   -5.10   18.20
  -7 -13   0   60.29   20.80
  -7 -13   0   92.39   24.90
  -6 -13   0  203.48   42.20
  -6 -13   0  210.98   40.70
   6  13   0  220.38   23.70
  -5 -13   0  438.76   51.89
  -5 -13   0  540.85   58.99
   5  13   0  379.86   36.60
  -4 -13   0   39.90   21.30
  -4 -13   0   82.39   28.30
   4  13   0   41.40   12.10
  -3 -13   0  109.59   32.80
  -3 -13   0   53.49   22.30
  -2 -13   0  231.28   41.10
  -2 -13   0  303.07   47.40
  -1 -13   0  120.69   36.10
   0 -13   0  292.47   44.20
   0 -13   0  382.16   45.70
   1 -13   0   90.39   42.60
   1 -13   0   62.89   28.00
   2 -13   0   55.29   30.10
   2 -13   0  137.49   47.20
   3 -13   0   73.09   32.70
   3 -13   0  107.89   53.39
   4 -13   0  117.69   61.09
   4 -13   0   56.89   35.90
 -19 -14   0  159.78   35.70
 -18 -14   0    4.20   16.90
 -17 -14   0   50.49   17.50
 -16 -14   0  -17.90   16.30
 -14 -14   0  572.74   53.69
 -13 -14   0  -19.60   17.40
 -12 -14   0  112.69   22.10
 -11 -14   0  -16.40   18.60
 -10 -14   0  327.47   42.60
  -9 -14   0    1.10   20.80
  -9 -14   0   43.20   34.90
  -8 -14   0   65.59   23.30
  -7 -14   0   48.30   22.60
  -7 -14   0   85.69   26.70
   7  14   0   74.19   12.80
  -6 -14   0  305.97   45.20
  -6 -14   0  327.77   46.50
   6  14   0  304.07   30.80
  -5 -14   0  638.94   60.99
  -5 -14   0  563.94   59.19
   5  14   0  586.24   49.50
  -4 -14   0   51.39   29.80
  -4 -14   0   31.90   22.70
  -3 -14   0   40.60   23.20
  -2 -14   0   58.29   35.00
  -1 -14   0   32.70   25.50
  -1 -14   0   67.09   26.30
  -1 -14   0   71.99   37.90
   0 -14   0  225.58   46.30
   0 -14   0  363.36   57.29
   1 -14   0  165.28   49.30
   2 -14   0   25.10   50.39
   2 -14   0  -11.70   33.90
   3 -14   0  170.28   41.60
   3 -14   0  299.57   69.69
 -18 -15   0   -2.90   18.60
 -17 -15   0   33.20   19.10
 -16 -15   0  -25.30   17.60
 -14 -15   0    1.50   21.10
 -13 -15   0   23.70   21.70
 -11 -15   0   -8.80   21.90
 -10 -15   0  880.21   70.89
 -10 -15   0  758.72   73.19
  -9 -15   0  -22.90   24.80
  -8 -15   0  -24.10   23.60
  -8 -15   0  -11.50   26.90
   8  15   0   10.40   12.90
  -7 -15   0  176.88   41.90
  -7 -15   0   95.79   27.00
   7  15   0  146.49   18.40
  -6 -15   0   77.19   26.20
  -6 -15   0   95.29   31.80
  -5 -15   0  376.66   51.79
  -5 -15   0  361.26   50.99
  -4 -15   0  209.88   47.50
  -4 -15   0  179.28   43.90
  -3 -15   0   95.79   27.80
  -2 -15   0  245.88   53.29
  -1 -15   0  131.89   43.50
   0 -15   0  407.46   52.89
   1 -15   0  184.68   41.10
 -17 -16   0    4.20   20.40
 -16 -16   0  713.93   66.69
 -15 -16   0   18.60   23.80
 -14 -16   0  -10.10   23.80
 -13 -16   0   82.79   26.30
 -12 -16   0  -26.00   24.30
 -11 -16   0    9.20   26.60
 -10 -16   0  116.79   29.50
  -9 -16   0   21.50   29.40
  -9 -16   0  -23.60   25.60
  -8 -16   0   29.30   27.20
  -8 -16   0   42.00   31.80
  -7 -16   0    0.00   26.90
  -7 -16   0   21.10   30.00
  -6 -16   0  120.59   34.20
  -6 -16   0   85.89   29.20
  -5 -16   0   26.80   33.20
  -5 -16   0   16.20   27.80
  -4 -16   0   45.40   28.50
  -4 -16   0   45.30   33.80
  -3 -16   0  109.19   37.40
  -3 -16   0   53.19   29.30
  -2 -16   0  130.49   43.60
  -1 -16   0  429.66   68.99
 -16 -17   0  -10.70   25.70
 -15 -17   0  -19.40   27.00
 -14 -17   0   26.20   27.80
 -13 -17   0  -22.50   27.70
 -12 -17   0   -4.60   29.30
 -11 -17   0  -34.20   28.60
 -11 -17   0   17.00   30.40
 -10 -17   0   48.70   34.00
 -10 -17   0  -12.50   29.50
  -9 -17   0   -1.10   33.70
  -9 -17   0   -2.00   28.80
  -8 -17   0   33.30   30.80
  -8 -17   0   47.60   35.80
  -7 -17   0  141.89   34.00
  -6 -17   0   97.69   32.40
  -6 -17   0  139.49   37.10
  -5 -17   0   43.20   31.10
  -5 -17   0   56.79   37.50
  -4 -17   0  104.99   34.20
  -4 -17   0  146.29   40.50
  -3 -17   0  339.67   60.49
  -3 -17   0  300.47   61.79
 -14 -18   0   -7.00   31.80
 -13 -18   0  -34.60   32.90
 -11 -18   0   40.50   37.80
 -11 -18   0   16.60   33.30
 -10 -18   0   40.60   38.00
 -10 -18   0  -18.80   32.20
  -9 -18   0  -26.00   36.70
  -9 -18   0  -15.50   33.30
  -8 -18   0   34.90   34.30
  -8 -18   0   35.90   38.30
  -7 -18   0   95.59   36.50
  -7 -18   0  154.28   41.50
  -6 -18   0   13.50   37.90
  -6 -18   0   -4.20   34.30
 -10 -19  -1   12.50   41.40
 -11 -19  -1   43.20   42.30
  -5 -18  -1   59.39   34.00
  -5 -18  -1   68.79   39.90
  -6 -18  -1   34.00   32.00
  -6 -18  -1   28.30   36.40
  -7 -18  -1  143.79   35.10
  -7 -18  -1  153.58   38.00
  -8 -18  -1  198.28   42.10
  -8 -18  -1  269.07   56.99
  -9 -18  -1   -1.00   30.00
  -9 -18  -1   13.20   36.10
 -10 -18  -1  -29.40   30.90
 -10 -18  -1   35.80   36.70
 -11 -18  -1  277.17   53.29
 -11 -18  -1  170.68   38.00
 -12 -18  -1   12.50   31.70
 -13 -18  -1   29.60   31.50
 -14 -18  -1   64.59   32.50
 -15 -18  -1  -23.70   30.30
  -2 -17  -1  157.68   48.50
  -3 -17  -1  338.67   57.09
  -3 -17  -1  287.67   57.69
  -4 -17  -1  245.58   53.09
  -4 -17  -1  242.18   52.59
  -5 -17  -1   70.19   35.50
  -5 -17  -1   63.09   30.00
  -6 -17  -1  317.17   53.39
  -6 -17  -1  306.07   53.79
  -7 -17  -1  328.27   52.69
  -7 -17  -1  318.47   54.09
   8  17   1  182.08   29.10
  -8 -17  -1  133.09   32.70
  -8 -17  -1  226.28   48.20
  -9 -17  -1   16.70   28.10
  -9 -17  -1   -0.80   31.70
 -10 -17  -1  133.79   32.50
 -10 -17  -1  196.68   35.90
 -11 -17  -1  -20.20   29.40
 -12 -17  -1  -29.10   27.90
 -14 -17  -1  -24.40   25.80
 -15 -17  -1   54.19   28.70
 -16 -17  -1  -29.70   25.00
 -17 -17  -1  272.57   47.40
   0 -16  -1 1028.70   97.09
   0 -16  -1  918.41   86.39
  -1 -16  -1  415.36   60.59
  -1 -16  -1  365.76   63.29
  -2 -16  -1  345.87   53.89
  -2 -16  -1  357.56   57.69
  -3 -16  -1  232.78   51.79
  -4 -16  -1   31.10   25.90
  -5 -16  -1  202.18   47.40
   6  16   1  139.29   25.60
  -6 -16  -1  112.09   34.50
   7  16   1  256.87   29.90
  -7 -16  -1  263.77   47.80
  -7 -16  -1  226.48   47.00
  -8 -16  -1   10.00   25.30
  -8 -16  -1   15.90   28.80
   9  16   1   35.00   13.30
  -9 -16  -1   34.80   25.60
  -9 -16  -1   20.50   28.70
 -10 -16  -1  -17.10   26.10
 -11 -16  -1   16.70   25.50
 -11 -16  -1   75.09   25.60
 -13 -16  -1   -7.70   23.30
 -14 -16  -1  -24.30   22.40
 -15 -16  -1  -26.10   22.20
 -16 -16  -1  268.37   43.60
 -17 -16  -1   42.90   21.00
   2 -15  -1   49.40   57.79
   2 -15  -1   41.50   39.80
   1 -15  -1  365.36   68.29
   0 -15  -1  238.58   50.79
   0 -15  -1  317.77   59.09
  -1 -15  -1  104.09   41.10
  -1 -15  -1  100.79   28.00
  -2 -15  -1   78.99   28.20
  -2 -15  -1  142.79   38.30
  -3 -15  -1   98.09   26.80
   4  15   1   28.60   13.80
  -4 -15  -1   91.59   31.60
  -4 -15  -1   43.50   25.00
   5  15   1   80.39   14.30
  -5 -15  -1   89.69   30.60
  -5 -15  -1  103.69   25.00
   6  15   1   51.49   15.60
  -6 -15  -1   67.59   29.40
  -6 -15  -1   37.20   23.70
   7  15   1    5.90   11.30
  -7 -15  -1  -11.10   22.80
  -7 -15  -1  -13.10   26.30
   8  15   1   59.09   12.10
  -8 -15  -1   58.49   23.80
  -8 -15  -1   47.70   27.10
  -9 -15  -1   -2.50   21.90
  -9 -15  -1   -3.10   24.00
 -10 -15  -1  383.46   43.00
 -10 -15  -1  266.07   45.50
 -11 -15  -1   49.00   22.30
 -13 -15  -1   61.79   22.00
 -14 -15  -1  -19.10   18.90
 -16 -15  -1   -3.00   18.40
 -17 -15  -1    0.80   17.80
 -18 -15  -1  -26.20   17.80
   3 -14  -1  119.49   60.29
   3 -14  -1   80.59   36.40
   2 -14  -1  182.38   54.29
   2 -14  -1  175.08   35.50
   1 -14  -1  115.19   46.90
   1 -14  -1   50.59   30.90
   1 -14  -1  130.69   30.50
   0 -14  -1  757.92   77.19
   0 -14  -1  612.54   67.29
   0 -14  -1  869.61   70.29
  -1 -14  -1  171.48   39.80
  -1 -14  -1  110.59   39.30
   3  14   1    8.80   11.90
  -3 -14  -1   40.50   22.00
  -3 -14  -1   84.09   32.80
   4  14   1    7.70   11.10
  -4 -14  -1    5.20   21.60
  -4 -14  -1    9.20   29.20
   5  14   1  591.94   42.90
  -5 -14  -1  485.55   53.99
  -5 -14  -1  480.05   56.19
   6  14   1  176.68   20.70
  -6 -14  -1  128.49   34.30
   7  14   1   45.90   10.40
  -7 -14  -1   27.00   30.40
  -7 -14  -1   25.00   21.20
  -8 -14  -1   42.20   24.80
  -8 -14  -1   21.40   21.10
  -9 -14  -1  274.47   40.40
  -9 -14  -1  233.88   37.60
 -10 -14  -1  350.76   39.00
 -10 -14  -1  327.77   43.30
 -11 -14  -1   81.19   21.40
 -12 -14  -1  -18.70   16.90
 -13 -14  -1   -6.40   17.70
 -14 -14  -1  265.67   37.50
 -15 -14  -1   33.90   17.70
 -16 -14  -1  -10.60   15.70
 -17 -14  -1  -20.60   15.60
 -18 -14  -1  -18.30   16.20
 -19 -14  -1   90.69   21.20
   5 -13  -1  -57.79   62.79
   5 -13  -1  -11.90   37.10
   4 -13  -1   30.90   57.89
   4 -13  -1   71.39   35.40
   3 -13  -1   73.19   32.70
   3 -13  -1  122.39   56.19
   2 -13  -1   54.79   51.09
   2 -13  -1   67.59   29.00
   1 -13  -1  112.69   44.40
   1 -13  -1   85.79   27.30
   1 -13  -1   78.29   27.30
   0 -13  -1  411.96   47.00
   0 -13  -1  350.16   54.39
  -1 -13  -1  401.76   43.40
  -1 -13  -1  317.27   44.10
   2  13   1  711.43   48.80
  -2 -13  -1  566.94   56.49
  -2 -13  -1  523.35   61.99
  -3 -13  -1   53.69   20.20
  -3 -13  -1  103.19   30.70
   4  13   1  229.88   24.10
  -4 -13  -1  234.48   39.80
  -4 -13  -1  272.07   63.09
  -5 -13  -1  678.53   66.19
  -5 -13  -1  633.54   62.09
   6  13   1   93.79   16.10
  -6 -13  -1   53.79   31.30
  -6 -13  -1   71.19   26.20
   7  13   1   79.99   15.50
  -7 -13  -1   58.59   22.40
  -8 -13  -1   33.60   19.80
  -8 -13  -1   10.10   17.70
  -9 -13  -1   -5.90   18.00
  -9 -13  -1  -21.30   16.20
 -10 -13  -1  536.65   44.90
 -10 -13  -1  451.35   47.80
 -11 -13  -1   62.29   17.20
 -12 -13  -1  244.98   33.40
 -13 -13  -1   21.90   15.30
 -14 -13  -1  -17.40   14.30
 -16 -13  -1   -5.30   13.70
 -17 -13  -1  -15.80   14.70
 -17 -13  -1   -6.60   25.00
 -18 -13  -1  195.98   40.80
 -18 -13  -1  229.48   34.40
 -19 -13  -1  -31.30   30.40
   6 -12  -1  -71.59   65.39
   6 -12  -1   52.39   38.30
   5 -12  -1   21.40   58.99
   5 -12  -1   31.50   35.50
   4 -12  -1  292.47   51.39
   4 -12  -1  397.36   66.19
   3 -12  -1   54.69   29.80
   3 -12  -1  126.79   48.40
   2 -12  -1  388.76   59.29
   2 -12  -1  418.26   48.30
   1 -12  -1  241.18   49.30
   1 -12  -1  404.46   55.29
   1 -12  -1  347.37   46.60
   0  12   1   16.90   12.80
   0 -12  -1  103.99   37.70
   0 -12  -1   38.20   27.90
   0 -12  -1   30.20   22.10
   1  12   1   43.40   11.80
  -1 -12  -1   65.49   24.20
   2  12   1   44.90   10.80
  -2 -12  -1   57.49   43.00
  -3 -12  -1   28.00   17.70
  -3 -12  -1   23.90   27.80
   4  12   1   21.40    8.20
  -4 -12  -1   31.50   17.60
  -4 -12  -1   26.10   25.20
   5  12   1  262.37   23.20
  -5 -12  -1  242.48   36.20
  -5 -12  -1  273.17   38.60
   6  12   1   28.60    7.90
  -6 -12  -1    5.00   16.30
  -6 -12  -1   32.40   20.10
  -7 -12  -1   23.90   17.90
  -7 -12  -1   -0.80   15.60
  -8 -12  -1   11.10   16.00
  -8 -12  -1   -1.10   15.40
  -9 -12  -1    3.20   14.40
  -9 -12  -1   20.90   14.30
 -10 -12  -1  -11.90   22.90
 -11 -12  -1    1.50   14.10
 -12 -12  -1  117.49   26.20
 -13 -12  -1  238.28   30.80
 -14 -12  -1   46.70   14.20
 -15 -12  -1   23.20   12.70
 -16 -12  -1  107.59   25.40
 -16 -12  -1   75.19   26.70
 -17 -12  -1    7.10   14.20
 -17 -12  -1   -4.40   27.30
 -18 -12  -1   90.99   31.70
 -18 -12  -1   89.99   18.30
 -19 -12  -1  -11.80   17.80
 -19 -12  -1   64.29   33.50
   8 -11  -1    4.90   41.50
   7 -11  -1  -63.99   37.40
   7 -11  -1   30.90   69.09
  -6  11   1  178.38   36.10
   6 -11  -1  152.88   38.30
   6 -11  -1  152.78   67.69
   5 -11  -1   77.79   34.00
   5 -11  -1   63.29   60.09
  -4  11   1   43.80   20.50
   4 -11  -1   49.70   30.20
   4 -11  -1  104.49   53.79
  -3  11   1    8.40   17.90
   3 -11  -1   -2.80   46.00
   3 -11  -1   16.30   28.30
  -2  11   1  444.36   38.20
   2 -11  -1  341.37   56.99
   2 -11  -1  304.67   57.09
   1 -11  -1   75.49   36.50
   1 -11  -1   60.79   24.20
   0 -11  -1  429.76   43.30
   0 -11  -1  432.06   46.10
   1  11   1  115.59   18.80
  -1 -11  -1  173.98   39.50
   2  11   1   61.59   10.00
  -2 -11  -1   60.29   17.50
   3  11   1  183.98   18.60
  -3 -11  -1  219.88   36.50
  -3 -11  -1  141.89   30.00
   4  11   1   15.60    7.30
  -4 -11  -1   38.30   22.90
  -4 -11  -1   16.10   15.50
  -5 -11  -1   33.50   16.00
  -5 -11  -1   52.29   19.80
  -6 -11  -1   93.09   16.90
  -6 -11  -1  120.59   25.50
  -7 -11  -1  463.05   42.90
  -7 -11  -1  474.85   41.10
  -8 -11  -1   53.49   13.70
  -8 -11  -1   26.60   13.00
  -9 -11  -1  237.88   24.10
  -9 -11  -1  168.68   27.10
 -10 -11  -1  149.49   24.70
 -11 -11  -1  838.52   68.69
 -12 -11  -1   42.10   12.80
 -14 -11  -1  134.09   22.80
 -14 -11  -1   39.50   24.20
 -15 -11  -1   -5.10   24.70
 -15 -11  -1   -0.20   12.10
 -16 -11  -1  -14.50   12.80
 -16 -11  -1  -22.70   29.30
 -17 -11  -1   66.59   30.10
 -17 -11  -1   45.10   15.60
 -18 -11  -1  257.97   34.20
 -18 -11  -1  205.08   40.40
 -19 -11  -1   33.70   38.00
 -19 -11  -1   45.00   18.80
   9 -10  -1 -106.09   71.79
   9 -10  -1   15.10   40.90
   8 -10  -1   21.50   37.80
   8 -10  -1   33.20   67.59
   7 -10  -1  182.98   38.40
   7 -10  -1  151.08   68.79
  -6  10   1   55.89   21.50
   6 -10  -1  129.19   60.99
   6 -10  -1   54.29   33.40
  -5  10   1   65.99   26.10
   5 -10  -1   51.19   56.79
   5 -10  -1   67.59   31.10
   4 -10  -1   24.00   50.19
   4 -10  -1   41.30   28.70
  -3  10   1   39.50   15.70
   3 -10  -1   91.39   43.60
   3 -10  -1   24.10   38.70
  -2  10   1   29.50   14.80
   2 -10  -1  120.09   42.40
   2 -10  -1  -15.40   24.60
  -1  10   1   69.29   12.00
   1 -10  -1   13.90   21.70
   1 -10  -1   97.79   35.20
   0  10   1  206.08   22.20
   0 -10  -1  209.88   32.40
   1  10   1   20.70    8.10
  -1 -10  -1   47.60   28.10
  -1 -10  -1   38.80   16.80
   2  10   1   21.30    7.10
  -2 -10  -1   49.70   24.50
  -2 -10  -1   20.90   15.00
   3  10   1  265.97   22.80
  -3 -10  -1  309.17   36.40
  -3 -10  -1  240.78   31.50
   4  10   1   39.80    7.30
  -4 -10  -1   33.70   19.60
   5  10   1  241.38   18.70
  -5 -10  -1  169.88   27.90
  -5 -10  -1  197.88   28.30
   6  10   1  178.58   16.30
  -6 -10  -1  167.08   23.70
  -6 -10  -1  149.69   25.20
  -7 -10  -1  227.78   24.50
  -8 -10  -1  359.66   34.30
  -8 -10  -1  398.16   32.30
  -9 -10  -1   94.69   19.90
 -10 -10  -1  125.09   21.10
 -11 -10  -1  857.61   65.69
 -12 -10  -1   -0.30   13.10
 -13 -10  -1  191.68   24.30
 -13 -10  -1  163.08   33.20
 -14 -10  -1  103.89   21.70
 -14 -10  -1   55.29   25.70
 -15 -10  -1   58.29   13.80
 -15 -10  -1  105.09   28.20
 -16 -10  -1   20.70   29.50
 -17 -10  -1  168.28   31.10
 -17 -10  -1  248.78   48.50
 -18 -10  -1   52.89   36.40
 -18 -10  -1   64.79   17.60
 -19 -10  -1  117.59   22.70
 -19 -10  -1  197.68   43.80
  10  -9  -1  -44.30   39.90
  -9   9   1   -4.20   22.40
   9  -9  -1  -25.30   37.40
   9  -9  -1 -102.79   69.09
   8  -9  -1   34.60   69.19
   8  -9  -1   54.09   36.20
   7  -9  -1   44.50   62.29
   7  -9  -1   79.59   33.90
  -6   9   1   59.79   19.40
   6  -9  -1   31.20   30.50
   6  -9  -1   16.90   57.99
   5  -9  -1  192.98   57.09
   5  -9  -1  207.68   33.60
  -4   9   1  240.58   29.10
   4  -9  -1  190.58   52.99
   4  -9  -1  162.38   39.10
  -3   9   1    7.20   14.00
   3  -9  -1  -17.30   24.30
  -2   9   1   67.69   13.90
  -2   9   1   54.39   11.90
   2  -9  -1   54.69   22.80
   2  -9  -1   74.29   37.40
  -1   9   1    8.50    8.80
   1  -9  -1   -6.70   18.70
   1  -9  -1   46.80   33.10
   0  -9  -1  375.86   42.00
   0  -9  -1  517.75   47.60
  -2  -9  -1   72.69   16.10
  -2  -9  -1   90.99   23.90
   3   9   1  436.86   29.70
  -3  -9  -1  343.57   39.90
  -3  -9  -1  326.47   36.20
  -4  -9  -1  344.97   33.80
  -4  -9  -1  348.27   34.90
  -5  -9  -1   63.59   12.50
  -5  -9  -1   91.99   19.80
   6   9   1  151.88   14.30
  -6  -9  -1  117.79   21.70
  -6  -9  -1  167.18   19.90
  -7  -9  -1  317.57   30.90
  -7  -9  -1  367.96   29.40
  -8  -9  -1  129.89   19.50
 -10  -9  -1   73.69   17.50
 -11  -9  -1   35.50    9.90
 -11  -9  -1   -2.50   16.80
 -12  -9  -1    8.60   19.30
 -12  -9  -1   17.10    9.80
 -13  -9  -1   33.20   22.70
 -14  -9  -1   48.70   12.60
 -14  -9  -1   65.59   26.80
 -15  -9  -1  274.07   31.40
 -15  -9  -1  285.27   48.20
 -16  -9  -1   42.20   30.00
 -16  -9  -1   18.30   14.10
 -17  -9  -1   29.60   15.90
 -17  -9  -1   46.40   33.80
 -18  -9  -1   85.29   37.70
 -18  -9  -1   35.90   18.10
 -19  -9  -1   25.50   18.90
 -19  -9  -1    4.20   40.70
  11  -8  -1  -29.80   39.60
 -10   8   1   59.09   23.70
  10  -8  -1   -2.50   35.80
  -9   8   1    7.60   21.30
   9  -8  -1   25.70   34.60
   9  -8  -1  -70.59   64.49
  -8   8   1   16.90   20.20
   8  -8  -1   36.20   31.80
   8  -8  -1    1.60   61.39
  -7   8   1    6.00   18.40
   7  -8  -1  -31.60   56.09
   7  -8  -1   43.80   28.20
  -6   8   1   99.69   20.70
   6  -8  -1   40.20   27.30
   6  -8  -1   79.19   53.69
  -5   8   1  721.33   58.99
  -4   8   1   13.00   14.20
   4  -8  -1   41.70   50.09
  -3   8   1  120.29   21.50
  -3   8   1  105.89   19.90
   3  -8  -1   58.59   21.50
   3  -8  -1  103.69   39.20
  -2   8   1    8.10    8.80
  -2   8   1   -3.70   11.30
   2  -8  -1   14.40   34.60
   2  -8  -1   -8.60   18.80
   0   8   1  205.78   19.70
   1   8   1  201.18   18.50
  -1  -8  -1  202.48   33.10
   2   8   1  582.64   43.00
  -2  -8  -1  550.14   47.60
  -2  -8  -1  602.74   50.79
   4   8   1 1374.56   98.99
  -4  -8  -1 1343.77  101.09
  -4  -8  -1 1415.46  101.09
   5   8   1   88.49   11.50
  -5  -8  -1  109.49   18.10
  -6  -8  -1  250.47   23.70
  -6  -8  -1  281.77   25.30
  -7  -8  -1  639.84   48.50
  -7  -8  -1  625.94   47.60
  -8  -8  -1  396.46   32.90
  -9  -8  -1  226.68   22.70
 -10  -8  -1   59.49   17.50
 -10  -8  -1   98.69   16.90
 -11  -8  -1  101.09   17.70
 -11  -8  -1   60.89   20.40
 -12  -8  -1  254.87   37.00
 -12  -8  -1  253.97   25.90
 -13  -8  -1   59.19   24.60
 -13  -8  -1   56.49   11.80
 -14  -8  -1   82.29   14.20
 -15  -8  -1  775.32   76.89
 -15  -8  -1  869.81   65.49
 -16  -8  -1   48.90   31.70
 -16  -8  -1   29.40   14.30
 -17  -8  -1  198.48   31.40
 -17  -8  -1  171.58   38.90
 -18  -8  -1    3.30   17.50
 -18  -8  -1   22.90   36.60
 -19  -8  -1   39.70   40.70
 -19  -8  -1   52.19   19.40
  11  -7  -1   -0.30   34.50
  10  -7  -1    6.60   32.10
  10  -7  -1   36.90   62.49
  -9   7   1   24.90   20.50
   9  -7  -1   46.00   57.49
   8  -7  -1  157.38   55.59
  -7   7   1   47.00   20.20
   7  -7  -1   71.59   52.49
  -6   7   1   59.09   17.70
   6  -7  -1   98.39   49.50
  -5   7   1  227.18   28.40
   4  -7  -1   58.99   37.70
  -3   7   1  211.58   24.70
  -3   7   1  209.28   23.40
   3  -7  -1  241.18   40.40
  -2   7   1  102.39   18.20
  -1   7   1  140.49   19.80
  -1   7   1  185.48   17.80
   1  -7  -1  231.68   36.60
   0   7   1  116.29   14.30
   1   7   1  432.86   33.00
   2   7   1  163.88   15.20
   3   7   1  431.56   34.50
  -3  -7  -1  445.76   38.30
  -3  -7  -1  513.55   39.50
   4   7   1  740.83   57.89
  -4  -7  -1  819.62   59.69
  -4  -7  -1  841.62   60.19
   5   7   1   48.40    8.20
  -5  -7  -1   47.10    9.30
  -6  -7  -1  820.92   62.19
  -6  -7  -1  860.41   61.59
  -7  -7  -1    5.30    6.90
  -8  -7  -1 1710.13  131.59
  -8  -7  -1 1905.31  130.49
  -9  -7  -1  902.61   61.59
  -9  -7  -1  735.83   64.79
 -10  -7  -1  260.77   31.80
 -10  -7  -1  210.68   22.90
 -11  -7  -1  -25.50   18.70
 -11  -7  -1   -7.50    8.50
 -12  -7  -1  114.29   25.50
 -12  -7  -1  132.39   20.40
 -13  -7  -1  356.16   46.50
 -13  -7  -1  372.16   34.10
 -14  -7  -1  382.66   50.99
 -14  -7  -1  383.16   36.10
 -15  -7  -1  123.99   25.00
 -15  -7  -1   87.59   30.50
 -16  -7  -1   -7.60   30.20
 -16  -7  -1   21.40   14.10
 -17  -7  -1  237.98   40.80
 -17  -7  -1  254.77   34.00
 -18  -7  -1   59.89   18.00
 -18  -7  -1   57.09   36.90
 -19  -7  -1  -42.10   38.30
 -12   6   1   35.20   24.70
  12  -6  -1  -44.70   32.50
 -11   6   1   -8.80   21.40
  11  -6  -1  -56.19   52.29
 -10   6   1   -7.90   20.30
  10  -6  -1  -12.00   49.70
   9  -6  -1   69.79   49.20
  -8   6   1   75.09   19.30
   8  -6  -1   48.80   45.30
  -7   6   1   42.60   17.00
   7  -6  -1   54.89   43.00
  -6   6   1    9.10   14.90
   6  -6  -1  -18.60   38.30
  -5   6   1   80.29   15.50
   5  -6  -1   39.60   33.50
  -4   6   1   43.50   13.10
   4  -6  -1   38.30   30.50
  -3   6   1  444.46   38.80
  -3   6   1  485.35   37.40
   3  -6  -1  465.05   48.10
  -2   6   1  574.04   46.90
  -2   6   1  597.64   47.90
   2  -6  -1  701.63   55.89
  -1   6   1  551.24   43.00
   1  -6  -1  601.34   53.69
   0   6   1  587.74   43.80
   1   6   1  397.66   30.40
  -2  -6  -1  425.76   37.80
  -2  -6  -1  484.55   40.00
   3   6   1  236.08   20.20
  -3  -6  -1  281.47   24.20
  -3  -6  -1  260.07   23.70
   4   6   1   63.79    8.50
  -4  -6  -1   82.69   12.30
  -4  -6  -1   77.19   13.70
  -5  -6  -1  196.48   19.30
  -5  -6  -1  252.07   20.50
  -6  -6  -1  116.59   14.70
  -7  -6  -1  529.15   49.50
  -7  -6  -1  691.83   46.50
  -8  -6  -1  468.75   36.50
  -8  -6  -1  461.15   41.50
  -9  -6  -1  313.47   34.30
  -9  -6  -1  298.77   26.50
 -10  -6  -1  834.72   62.79
 -10  -6  -1  688.23   56.69
 -11  -6  -1  216.38   34.30
 -11  -6  -1  219.28   23.20
 -12  -6  -1   52.29   23.40
 -12  -6  -1   21.90   10.70
 -13  -6  -1   24.20   25.30
 -13  -6  -1    0.80   11.20
 -14  -6  -1   34.60   28.40
 -14  -6  -1    7.30   20.00
 -15  -6  -1  338.27   49.20
 -15  -6  -1  344.17   35.00
 -16  -6  -1   -5.60   29.70
 -16  -6  -1  -13.20   14.10
 -17  -6  -1   -7.00   14.80
 -17  -6  -1   -3.60   32.30
  18   6   1  552.04   48.80
 -18  -6  -1  489.35   64.89
 -19  -6  -1   65.99   39.70
 -13   5   1   99.79   26.80
 -12   5   1   -3.90   22.20
  12  -5  -1  -36.50   50.29
 -11   5   1   77.99   22.50
  11  -5  -1  124.79   48.50
 -10   5   1  339.57   39.60
  10  -5  -1  346.07   59.49
  -9   5   1  289.37   35.00
  -8   5   1   11.50   23.10
   8  -5  -1   36.30   38.20
  -7   5   1   36.50   15.80
   7  -5  -1   -6.80   34.10
  -6   5   1  170.78   25.20
   6  -5  -1  135.39   33.60
  -5   5   1  205.28   26.20
   5  -5  -1  234.78   36.80
  -4   5   1  384.26   32.70
  -4   5   1  365.36   34.40
   4  -5  -1  396.76   43.40
  -2   5   1  123.49   16.20
  -2   5   1  182.78   20.20
  -1   5   1  317.77   27.50
  -1   5   1  304.57   25.30
   0   5   1  363.66   28.10
   1   5   1  244.48   19.50
   2   5   1  163.18   14.60
  -2  -5  -1  217.98   20.20
  -2  -5  -1  169.48   18.30
   3   5   1   73.79    8.70
  -3  -5  -1  111.69   11.40
  -3  -5  -1  101.89   12.20
   4   5   1  127.89   13.20
  -5  -5  -1  838.62   61.19
  -6  -5  -1   57.29   15.10
  -6  -5  -1   91.39   12.30
  -7  -5  -1  411.76   31.80
  -7  -5  -1  379.16   37.80
  -8  -5  -1  723.73   56.89
  -8  -5  -1  816.32   61.69
  -9  -5  -1    9.90   17.70
 -10  -5  -1  254.37   35.10
 -10  -5  -1  251.67   24.50
 -11  -5  -1   -0.70    8.70
 -11  -5  -1  -19.50   19.30
 -12  -5  -1   67.29   24.10
 -13  -5  -1   27.80   25.40
 -14  -5  -1  214.38   42.80
 -15  -5  -1    2.90   26.70
 -15  -5  -1   28.30   13.40
  16   5   1  297.57   32.80
 -16  -5  -1  256.07   49.10
  17   5   1   33.30   22.40
 -17  -5  -1   10.90   31.40
  18   5   1   81.39   26.40
 -18  -5  -1   41.60   34.60
  14  -4  -1  -80.09   50.89
 -13   4   1    9.10   22.00
 -12   4   1    7.40   21.00
  12  -4  -1    0.70   44.10
 -11   4   1   76.99   20.90
  11  -4  -1   64.49   41.70
 -10   4   1  442.66   42.20
  10  -4  -1  347.57   55.19
  -9   4   1    6.10   17.40
   9  -4  -1   -7.70   33.00
  -8   4   1   25.80   16.70
   8  -4  -1   25.30   29.50
  -7   4   1  490.05   43.70
   7  -4  -1  508.55   49.50
  -6   4   1  199.98   26.00
   6  -4  -1  180.98   31.90
  -5   4   1  125.39   20.80
   5  -4  -1   84.89   23.40
  -4   4   1 1309.77  102.39
  -4   4   1 1331.37  101.69
   4  -4  -1 1547.85  104.09
  -3   4   1  415.76   32.70
  -3   4   1  381.46   34.60
  -2   4   1  197.88   21.70
  -2   4   1  186.08   18.40
  -1   4   1  189.48   15.90
  -1   4   1  152.68   18.10
   1  -4  -1  166.98   24.30
   1   4   1  637.74   46.80
  -1  -4  -1  662.03   49.20
   3   4   1   65.99    6.80
   3   4   1   72.99    8.20
  -3  -4  -1   86.49    7.60
  -3  -4  -1   98.99    9.00
   4   4   1  536.75   40.60
  -4  -4  -1  594.44   41.40
   5   4   1  202.88   22.80
   5   4   1  261.07   18.50
  -5  -4  -1  222.28   24.60
  -5  -4  -1  276.87   20.10
  -6  -4  -1  236.88   27.60
  -6  -4  -1  221.78   19.90
  -7  -4  -1  603.24   46.90
  -7  -4  -1  655.13   52.29
  -8  -4  -1 1895.61  137.99
  -8  -4  -1 1940.51  140.69
  -9  -4  -1  261.07   25.20
  -9  -4  -1  315.77   33.80
 -10  -4  -1  536.05   42.20
 -10  -4  -1  536.55   49.70
 -11  -4  -1   97.89   18.10
 -11  -4  -1  111.59   23.10
 -12  -4  -1   47.60   11.10
 -12  -4  -1   63.49   23.10
 -13  -4  -1  132.99   29.10
 -13  -4  -1  133.79   22.10
 -14  -4  -1   51.69   25.50
  15   4   1  151.58   26.10
 -15  -4  -1   91.59   29.50
  16   4   1   57.69   21.50
 -16  -4  -1   14.80   27.90
  17   4   1   58.49   24.90
 -17  -4  -1   28.40   31.00
  18   4   1   67.09   29.60
 -18  -4  -1  -19.30   31.30
 -15   3   1    3.90   25.20
 -14   3   1   -1.70   23.20
  14  -3  -1  -45.80   44.30
 -13   3   1   25.00   21.60
  13  -3  -1   27.60   40.20
 -12   3   1    2.80   19.60
  12  -3  -1    3.90   36.60
 -11   3   1  170.78   31.20
  11  -3  -1  121.79   36.20
 -10   3   1  589.04   48.90
  10  -3  -1  455.65   52.79
  -9   3   1   24.80   17.60
   9  -3  -1   44.20   25.60
  -8   3   1   51.89   16.80
   7  -3  -1  276.27   31.60
  -6   3   1  172.68   24.20
   6  -3  -1  178.78   25.50
  -5   3   1   99.59   19.60
   5  -3  -1   28.90   17.40
  -4   3   1  847.22   57.39
  -4   3   1  741.73   58.29
   4  -3  -1  693.83   58.69
  -3   3   1  202.78   22.50
  -3   3   1  202.68   20.00
  -2   3   1  144.79   16.90
  -2   3   1  136.09   14.30
  -1   3   1  771.92   54.89
  -1   3   1  858.51   54.39
   1  -3  -1  646.44   55.69
   1  -3  -1  724.13   55.59
   1   3   1 1215.48   95.79
  -1  -3  -1 1449.65   95.19
   2   3   1 1099.79   80.09
   2   3   1 1114.59   79.79
  -2  -3  -1 1140.99   79.79
   3   3   1  562.04   39.20
   3   3   1  509.95   39.50
  -3  -3  -1  562.64   39.50
   4   3   1 1083.29   77.59
  -4  -3  -1 1121.59   77.59
  -4  -3  -1  993.20   76.49
  -5  -3  -1  228.28   23.50
  -5  -3  -1  195.08   17.40
  -6  -3  -1  320.57   34.10
  -6  -3  -1  352.46   27.00
  -7  -3  -1  520.45   48.40
  -7  -3  -1  569.44   41.60
  -8  -3  -1  212.88   20.70
  -8  -3  -1  235.58   31.10
  -9  -3  -1  244.88   23.60
  -9  -3  -1  280.47   33.00
 -10  -3  -1  120.99   21.40
 -10  -3  -1  105.89   16.90
 -11  -3  -1   57.09   20.90
 -12  -3  -1    7.40    9.10
 -12  -3  -1  -21.80   21.30
  13   3   1  578.34   47.30
 -13  -3  -1  568.14   55.19
  14   3   1  191.18   29.50
 -14  -3  -1  183.38   39.00
  15   3   1   -8.60   22.00
 -15  -3  -1  -23.00   24.50
  16   3   1   69.59   25.00
 -16  -3  -1   25.40   26.70
  17   3   1   27.90   29.30
 -17  -3  -1    0.30   28.60
 -18  -3  -1   44.40   33.00
 -15   2   1  104.99   27.00
  15  -2  -1  122.89   42.90
 -14   2   1   31.90   22.50
  14  -2  -1   24.70   37.30
 -13   2   1  113.69   24.00
  13  -2  -1  109.09   34.50
 -12   2   1   42.00   20.10
  12  -2  -1   -6.00   28.60
 -11   2   1  181.58   30.50
  11  -2  -1  112.09   28.90
 -10   2   1   32.90   30.80
  10  -2  -1  -15.60   23.90
   9  -2  -1  388.66   38.90
  -8   2   1  350.76   36.90
   8  -2  -1  421.06   36.10
  -7   2   1  230.38   31.10
   7  -2  -1  344.47   29.50
  -6   2   1  308.17   31.90
   6  -2  -1  336.07   30.00
  -5   2   1   42.20   12.90
  -4   2   1   89.19   19.10
  -4   2   1   98.89   15.90
  -3   2   1   84.59   12.50
  -3   2   1   74.99   11.70
  -2   2   1   76.39   11.20
   2  -2  -1   68.29   10.20
  -1   2   1 1487.25  100.09
  -1   2   1 1246.88  100.49
   1  -2  -1 1468.45  100.39
   1  -2  -1 1400.16  100.59
   0   2   1 3007.60  217.88
   0   2   1 3114.89  217.88
   0  -2  -1 3072.39  217.88
   0  -2  -1 3043.60  218.08
   1   2   1  678.03   47.90
  -1  -2  -1  665.63   48.00
   2   2   1   93.89    6.80
   2   2   1   78.69    8.50
  -2  -2  -1   86.09    7.90
   3   2   1 7972.60  534.75
   3   2   1 7711.63  534.35
  -3  -2  -1 6835.42  534.25
   4   2   1 1304.37   99.19
  -4  -2  -1 1466.85  100.29
  -5  -2  -1   65.89   13.30
  -5  -2  -1   44.50    9.20
  -6  -2  -1  118.09   25.00
  -6  -2  -1   89.39   12.50
  -7  -2  -1   94.19   13.30
  -8  -2  -1 1602.74  118.09
  -8  -2  -1 1678.83  121.29
  -9  -2  -1   81.69   14.30
  -9  -2  -1   61.99   18.20
 -10  -2  -1   19.40   17.60
  11   2   1 1283.07   92.29
 -11  -2  -1 1212.98   96.69
  12   2   1   15.80   17.50
 -12  -2  -1   38.10   21.60
  13   2   1   37.20   26.50
 -13  -2  -1   40.90   22.00
  14   2   1  124.89   24.40
 -14  -2  -1  103.79   26.60
  15   2   1  114.19   27.60
 -15  -2  -1  124.49   27.80
  16   2   1   66.49   29.80
 -16  -2  -1   92.39   28.60
  17   2   1  140.99   37.50
 -17  -2  -1   85.19   31.10
 -16   1   1   56.09   27.20
  16  -1  -1  103.09   41.40
 -15   1   1   14.60   23.50
  15  -1  -1   39.60   34.60
 -14   1   1   31.70   21.90
  14  -1  -1    2.20   30.20
 -13   1   1   53.29   21.70
  13  -1  -1   17.90   27.20
 -12   1   1  330.47   40.00
  12  -1  -1  305.87   37.90
 -11   1   1   25.70   19.50
 -10   1   1   75.89   20.10
  -9   1   1   81.89   18.20
   9  -1  -1  106.69   21.30
  -8   1   1  143.29   25.20
  -7   1   1  536.85   45.10
  -6   1   1  853.11   65.29
  -5   1   1  202.78   24.90
  -4   1   1  165.18   20.20
  -3   1   1   73.69   11.90
  -3   1   1   82.09   10.10
  -2   1   1 1108.09   81.19
  -2   1   1 1170.38   81.49
   2  -1  -1 1155.98   81.39
   2  -1  -1 1101.79   81.79
  -1   1   1  628.64   47.90
  -1   1   1  673.63   47.70
   1  -1  -1  680.83   48.00
   1  -1  -1  685.33   47.80
   1   1   1 1448.76  103.39
   2   1   1   38.70    7.60
  -2  -1  -1   48.00    6.70
   3   1   1  473.75   40.20
  -3  -1  -1  588.44   39.80
  -6  -1  -1  112.39   24.40
  -7  -1  -1   66.59   16.50
  -8  -1  -1  348.57   35.60
   9   1   1  726.13   54.19
  -9  -1  -1  691.33   58.69
  10   1   1   52.99   15.70
 -10  -1  -1   30.50   17.90
  11   1   1  272.17   29.60
 -11  -1  -1  183.88   33.90
  12   1   1  255.87   33.00
 -12  -1  -1  286.77   37.50
  13   1   1  145.39   27.90
 -13  -1  -1  208.98   36.10
  14   1   1   53.09   28.00
 -14  -1  -1   78.29   24.50
  15   1   1   51.59   30.80
 -15  -1  -1   47.10   24.50
 -16  -1  -1  105.19   28.90
 -17  -1  -1  105.69   31.30
 -16   0   1  393.06   50.29
  16   0  -1  478.25   53.89
 -15   0   1   11.90   22.40
  15   0  -1   40.70   28.70
 -14   0   1  393.66   46.30
  14   0  -1  437.96   44.30
 -13   0   1   68.09   22.50
 -12   0   1  160.58   33.80
  12   0  -1  190.38   28.40
  11   0  -1 1558.74  114.79
 -10   0   1  139.49   28.60
  -8   0   1  453.85   41.10
  -7   0   1   22.30   13.80
  -6   0   1  116.49   22.80
  -5   0   1  518.05   42.60
  -4   0   1  401.66   37.30
  -4   0   1  544.15   35.30
   4   0  -1  486.25   36.00
  -3   0   1  484.25   34.80
   3   0  -1  473.85   35.10
  -2   0   1   49.99    5.70
  -2   0   1   59.99    7.10
   2   0  -1   62.99    5.90
   1   0   1  937.21   66.89
   1   0   1  880.41   67.09
   1   0   1  882.91   66.99
  -1   0  -1  998.10   66.99
  -1   0  -1  980.20   66.99
   2   0   1 1119.49   92.69
   2   0   1 1340.87   92.09
  -2   0  -1 1450.65   92.49
  -2   0  -1 1232.78   91.99
   3   0   1   90.09   10.10
  -4   0  -1  224.08   23.70
   5   0   1  183.98   19.70
   6   0   1  991.90   78.59
  -6   0  -1 1151.88   80.89
   7   0   1 1198.98   86.39
  -7   0  -1 1152.88   88.39
   8   0   1  225.28   25.00
  -8   0  -1  221.58   29.10
   9   0   1  227.38   26.60
  -9   0  -1  234.28   30.50
  10   0   1  650.33   50.89
 -10   0  -1  561.94   53.09
  12   0   1  290.77   38.40
 -12   0  -1  249.38   38.20
  13   0   1   10.50   28.60
 -13   0  -1    2.50   21.10
  14   0   1  114.89   34.30
 -14   0  -1   97.99   25.30
  15   0   1   29.70   37.10
 -15   0  -1   69.39   25.20
  16   0   1   67.09   40.50
 -16   0  -1  137.69   30.00
 -17  -1   1   74.49   28.90
  17   1  -1  120.09   34.70
 -16  -1   1   57.89   25.40
  16   1  -1   75.09   28.70
 -15  -1   1  105.59   26.30
  15   1  -1   96.59   26.50
 -14  -1   1   -2.00   21.10
  14   1  -1   13.80   21.20
 -13  -1   1  333.97   40.70
  13   1  -1  307.67   34.20
 -12  -1   1   65.19   21.90
 -11  -1   1  751.92   63.29
 -10  -1   1  136.59   21.70
  -9  -1   1  196.18   28.60
  -8  -1   1 1723.23  122.89
  -8  -1   1 1692.03  125.59
  -7  -1   1  651.73   44.90
  -7  -1   1  536.25   48.90
  -6  -1   1   25.90   14.50
  -6  -1   1   49.10   11.10
  -5  -1   1  250.87   18.90
  -5  -1   1  195.68   23.30
   5   1  -1  225.88   19.10
  -4  -1   1  900.91   70.79
  -4  -1   1 1070.29   71.69
  -3  -1   1 7813.32  517.15
  -3  -1   1 6895.91  516.95
   3   1  -1 7488.95  517.15
   3   1  -1 6854.41  517.05
  -2  -1   1   39.50    4.40
   2   1  -1   36.10    3.60
   2   1  -1   41.60    4.50
  -1  -1   1 1244.68   80.19
  -1  -1   1 1179.58   80.19
   1   1  -1 1047.10   80.09
   1   1  -1  927.71   80.19
   1   1  -1 1220.68   80.19
   0  -1   1 3427.66  253.37
   0  -1   1 3688.73  253.27
   1  -1   1  359.46   27.10
  -1   1  -1  356.16   28.20
   2  -1   1  157.08   18.90
   2  -1   1  187.88   18.30
  -2   1  -1  198.68   17.10
  -2   1  -1  224.28   17.30
  -3   1  -1   51.59   10.20
   4  -1   1   97.99   16.60
  -5   1  -1   36.10   14.20
  -6   1  -1   39.90   14.30
   7  -1   1  601.34   45.30
  -7   1  -1  479.55   45.90
   8  -1   1  480.25   43.00
  -8   1  -1  502.25   43.00
   9  -1   1  230.08   31.30
  -9   1  -1  240.78   30.70
  10  -1   1    8.10   23.90
 -10   1  -1   26.20   23.30
  11  -1   1  214.18   50.19
 -11   1  -1  249.18   34.70
  12  -1   1   21.40   32.50
 -12   1  -1   51.49   21.20
  13  -1   1   42.90   35.50
 -13   1  -1   76.69   22.50
  14  -1   1    2.60   37.30
 -14   1  -1   49.60   23.50
  15  -1   1  -20.80   40.30
 -15   1  -1   51.89   25.00
  16  -1   1  -29.80   27.50
 -17  -2   1    3.80   26.20
  17   2  -1   37.20   29.00
 -16  -2   1   46.90   26.10
  16   2  -1   66.69   24.90
 -15  -2   1    1.20   23.90
  15   2  -1   13.10   21.50
 -14  -2   1   92.69   25.40
 -13  -2   1   81.39   24.10
 -12  -2   1   -1.40   24.70
 -11  -2   1   23.80   19.60
 -10  -2   1  167.88   28.20
 -10  -2   1  118.49   17.40
  -9  -2   1  846.22   62.19
  -9  -2   1  831.82   66.49
  -8  -2   1  464.85   41.70
  -8  -2   1  454.95   35.90
  -7  -2   1  360.76   28.60
  -7  -2   1  342.77   35.10
  -6  -2   1  214.28   18.10
  -6  -2   1  164.78   24.50
  -5  -2   1  166.78   19.80
  -5  -2   1  187.18   15.80
  -4  -2   1 1432.66   95.19
   4   2  -1 1210.48   94.89
   3   2  -1  504.35   35.70
   3   2  -1  481.65   35.90
   3   2  -1  489.25   35.30
  -2  -2   1 1520.05  100.19
  -2  -2   1 1456.35  100.49
   2   2  -1 1186.98   99.99
   2   2  -1 1430.56   99.99
  -1  -2   1  356.16   27.00
  -1  -2   1  386.36   26.80
   0  -2   1  681.13   56.39
   0  -2   1  828.52   55.89
   0  -2   1  818.92   55.99
   1  -2   1  171.78   19.60
   2  -2   1  157.38   23.20
  -2   2  -1  151.88   17.50
   3  -2   1  266.57   34.80
  -3   2  -1  368.46   29.50
   4  -2   1  729.23   61.59
  -4   2  -1  809.12   59.29
  -5   2  -1  383.16   34.40
   6  -2   1  379.66   39.40
  -6   2  -1  461.15   37.40
   7  -2   1  621.44   58.19
  -7   2  -1  777.42   56.19
   8  -2   1  236.68   35.70
  -8   2  -1  287.17   31.10
   9  -2   1  226.48   38.90
  -9   2  -1  298.47   33.60
 -10   2  -1  194.58   31.10
  11  -2   1  109.29   37.30
 -11   2  -1  174.78   31.40
  12  -2   1   63.19   37.40
 -12   2  -1  103.79   22.70
  13  -2   1  -61.29   38.80
 -13   2  -1   -0.80   21.30
  14  -2   1  -46.10   43.90
  14  -2   1  -39.20   26.20
 -15   2  -1    6.10   24.80
 -18  -3   1   30.70   31.00
  18   3  -1   56.49   28.60
 -17  -3   1  -14.10   27.70
  17   3  -1   77.19   24.80
 -16  -3   1   36.10   26.80
  16   3  -1   34.30   22.10
 -15  -3   1    3.80   24.40
 -14  -3   1  176.28   30.50
 -13  -3   1  204.08   38.40
 -12  -3   1   25.70   21.50
 -12  -3   1   17.40   10.10
 -11  -3   1  120.79   18.60
 -10  -3   1  201.08   21.60
  -9  -3   1  222.58   31.30
  -9  -3   1  256.97   23.10
  -8  -3   1  490.85   44.60
  -7  -3   1  610.04   45.90
  -7  -3   1  607.94   50.59
  -6  -3   1  325.77   25.70
  -6  -3   1  309.17   30.50
  -5  -3   1   15.00    9.70
  -5  -3   1   53.79    9.40
  -4  -3   1   -3.80    3.80
  -4  -3   1    3.00    5.70
   4   3  -1    2.30    4.60
  -3  -3   1  173.48   12.80
  -3  -3   1  146.59   12.80
   3   3  -1  135.59   13.90
  -2  -3   1  238.28   16.60
  -2  -3   1  206.68   16.80
   2   3  -1  202.48   16.50
   0  -3   1   32.70   10.20
   0  -3   1    3.50    6.70
   0  -3   1   19.40    6.20
   1  -3   1  150.08   20.00
   2  -3   1  491.55   42.50
   2  -3   1  435.46   37.00
  -2   3  -1  358.06   34.70
   3  -3   1  522.35   48.70
  -3   3  -1  509.65   41.90
   4  -3   1  909.11   71.99
  -4   3  -1  906.51   68.69
   5  -3   1   98.69   25.90
  -5   3  -1  164.78   22.00
  -6   3  -1  292.57   31.00
   7  -3   1   28.90   27.60
  -7   3  -1  110.89   23.10
   8  -3   1   80.09   32.20
  -8   3  -1  110.19   19.20
   9  -3   1  -20.10   58.79
  -9   3  -1   48.10   20.50
  10  -3   1   18.60   37.40
 -10   3  -1   47.50   18.60
  11  -3   1   37.00   40.60
 -11   3  -1   24.70   19.40
  12  -3   1  -28.90   42.40
 -12   3  -1    2.40   20.70
  13  -3   1  -42.10   26.20
 -13   3  -1    5.30   21.90
  14  -3   1  -45.30   29.00
 -14   3  -1    4.60   23.10
 -18  -4   1    0.70   30.40
  18   4  -1   60.59   25.80
 -17  -4   1   -1.30   28.40
 -16  -4   1   91.69   30.50
 -15  -4   1   17.60   26.50
 -13  -4   1   41.40   32.30
 -13  -4   1   94.49   20.80
 -12  -4   1  236.98   40.00
 -12  -4   1  286.67   27.30
 -11  -4   1   -5.10    8.70
 -11  -4   1   25.80   19.40
 -10  -4   1  767.62   61.29
 -10  -4   1  701.33   55.19
  -9  -4   1   -7.20    6.90
  -9  -4   1  -18.40   16.80
  -8  -4   1 2088.59  145.99
  -8  -4   1 1901.71  143.39
  -7  -4   1  481.35   44.30
  -7  -4   1  520.55   38.70
  -6  -4   1   79.59   14.70
  -6  -4   1   90.29   13.10
  -5  -4   1   -1.40    9.20
   5   4  -1   18.60    6.20
  -4  -4   1  214.88   17.70
  -4  -4   1  209.18   17.80
  -3  -4   1   47.30    8.70
  -3  -4   1   48.20    8.40
  -2  -4   1  144.79   15.50
  -2  -4   1  163.08   14.30
  -2  -4   1  157.18   13.50
   2   4  -1  181.88   14.20
  -1  -4   1   72.59   11.80
   1   4  -1   64.69   11.50
   0  -4   1  459.05   38.60
   0  -4   1  406.16   34.90
   0   4  -1  412.66   33.40
   1  -4   1  234.78   28.30
   2  -4   1  472.35   42.60
  -2   4  -1  492.55   39.40
   3  -4   1  616.94   56.79
   3  -4   1  675.53   52.39
   4  -4   1  160.68   34.80
   5  -4   1  231.88   38.90
  -5   4  -1  249.68   27.10
   6  -4   1   35.10   29.00
  -6   4  -1   24.60   14.20
   7  -4   1   60.09   33.20
  -7   4  -1   70.39   16.80
   8  -4   1   70.59   63.09
  -8   4  -1  139.69   28.10
   9  -4   1  366.56   59.29
  -9   4  -1  524.65   44.80
  10  -4   1    4.20   42.70
 -10   4  -1   31.10   19.60
  11  -4   1  109.59   46.80
  11  -4   1   97.69   27.60
 -12   4  -1  -25.20   21.10
 -13   4  -1   15.30   22.50
  14  -4   1  -37.40   33.40
 -19  -5   1  147.09   39.20
 -18  -5   1  178.88   37.50
 -17  -5   1   35.30   31.00
 -16  -5   1    8.10   13.20
 -16  -5   1  -25.20   28.60
 -15  -5   1   46.00   29.40
 -14  -5   1   51.29   13.20
 -14  -5   1   29.50   28.20
 -13  -5   1   51.09   26.10
 -13  -5   1   53.99   12.30
 -12  -5   1  105.89   26.20
 -12  -5   1  136.09   20.40
 -11  -5   1  209.68   22.20
 -11  -5   1  158.38   34.00
 -10  -5   1  137.39   23.90
  -9  -5   1  282.17   35.00
  -9  -5   1  286.87   25.20
  -8  -5   1  161.28   17.70
  -8  -5   1  126.79   21.10
  -7  -5   1   58.59   15.80
  -6  -5   1  111.39   14.30
  -5  -5   1  336.47   26.40
  -5  -5   1  317.87   26.30
  -4  -5   1  177.38   17.50
  -4  -5   1  199.38   17.60
  -3  -5   1  367.16   31.00
  -3  -5   1  420.56   30.70
  -2  -5   1  370.36   33.40
   2   5  -1  427.46   30.90
  -1  -5   1  245.68   25.20
  -1  -5   1  306.17   30.50
  -1  -5   1  269.87   24.90
   0  -5   1  489.45   39.60
   0   5  -1  457.15   37.50
   1  -5   1  320.77   31.20
  -1   5  -1  265.77   25.80
   2  -5   1  532.95   48.20
   2  -5   1  608.54   53.89
   3  -5   1  273.57   38.80
   3  -5   1  201.78   30.30
  -3   5  -1  236.58   24.80
   4  -5   1   55.69   30.70
  -4   5  -1   82.09   14.50
   5  -5   1   31.20   17.30
   5  -5   1   70.49   32.50
  -5   5  -1   25.10   13.60
   6  -5   1   13.90   37.20
   6  -5   1  -23.50   18.80
  -6   5  -1   17.00   14.60
   7  -5   1    4.20   32.60
  -7   5  -1   22.30   16.80
   8  -5   1  117.49   46.70
  -8   5  -1  147.09   28.00
   9  -5   1   -4.60   26.90
   9  -5   1   39.80   47.60
  -9   5  -1   15.30   18.80
  10  -5   1   17.80   27.80
  10  -5   1  -22.20   51.09
 -10   5  -1   16.40   19.90
  11  -5   1  -43.20   52.49
  11  -5   1  -52.69   29.30
  12  -5   1  -52.69   31.40
 -12   5  -1    3.80   22.50
 -13   5  -1   27.80   24.80
 -19  -6   1  -32.30   35.70
 -18  -6   1  100.59   36.80
 -17  -6   1   36.60   33.70
 -17  -6   1   56.19   16.10
 -16  -6   1   29.20   30.70
 -16  -6   1    8.90   14.10
 -15  -6   1  362.76   34.20
 -15  -6   1  251.17   51.59
 -14  -6   1  105.29   22.90
 -13  -6   1  336.97   48.20
 -13  -6   1  389.76   34.30
 -12  -6   1   40.30   10.50
 -12  -6   1   46.40   24.50
 -11  -6   1   -2.70    8.40
 -11  -6   1  -27.60   20.10
 -10  -6   1  509.65   48.60
 -10  -6   1  501.65   39.90
  -9  -6   1  180.28   31.30
  -8  -6   1 1677.23  110.79
  -8  -6   1 1369.86  112.79
  -7  -6   1   37.80    7.60
  -7  -6   1   22.80   15.00
  -6  -6   1  989.90   72.69
  -6  -6   1  998.50   72.69
  -5  -6   1   35.30    8.70
  -5  -6   1   24.00    6.90
  -4  -6   1  839.32   63.89
  -4  -6   1  894.31   63.89
  -3  -6   1  550.24   42.10
  -3  -6   1  536.95   43.00
   3   6  -1  551.04   40.70
  -2  -6   1  484.15   44.70
  -2  -6   1  503.95   41.70
  -2  -6   1  549.45   42.20
   2   6  -1  604.44   41.00
  -1  -6   1  353.96   29.60
   1   6  -1  287.17   27.00
   0  -6   1  343.47   30.70
   0  -6   1  282.17   36.80
   0   6  -1  321.07   28.30
   1  -6   1  141.19   23.70
  -1   6  -1   83.59   16.50
   2  -6   1   15.20   16.10
   2  -6   1   29.50   27.60
   3  -6   1  126.89   32.70
   3  -6   1  121.69   20.40
   4  -6   1   61.89   20.20
   4  -6   1   31.80   34.70
   5  -6   1  183.68   40.50
   5  -6   1  122.89   23.90
   6  -6   1   14.00   58.39
  -6   6  -1   -2.70   15.40
   7  -6   1    0.70   24.90
   7  -6   1   55.59   46.40
  -7   6  -1   22.00   21.20
   8  -6   1   72.79   51.09
  -8   6  -1   85.79   21.00
   9  -6   1   49.40   29.70
   9  -6   1  -25.80   51.69
  -9   6  -1   25.70   20.10
  10  -6   1    2.40   30.60
  10  -6   1  -79.89   52.99
 -10   6  -1   25.10   21.20
  11  -6   1  -26.00   31.70
 -11   6  -1    1.90   21.70
  12  -6   1  -42.60   33.50
 -19  -7   1   11.90   37.90
 -18  -7   1  252.67   34.40
 -17  -7   1  229.48   32.70
 -17  -7   1  249.48   41.80
 -16  -7   1   33.10   32.80
 -16  -7   1   24.50   14.00
 -15  -7   1  853.81   61.49
 -15  -7   1  646.74   74.19
 -14  -7   1  301.27   51.89
 -14  -7   1  380.36   33.80
 -13  -7   1  -22.90   26.20
 -12  -7   1   31.90   10.00
 -12  -7   1   29.40   24.00
 -11  -7   1   63.49   23.50
 -11  -7   1  107.89   17.50
 -10  -7   1   73.89   22.20
 -10  -7   1   81.99   16.00
  -9  -7   1   22.70    8.10
  -9  -7   1   23.30   18.90
  -8  -7   1  303.27   33.90
  -8  -7   1  329.07   27.60
  -7  -7   1 1076.49   78.89
  -6  -7   1   24.20    9.00
  -5  -7   1  367.46   30.30
  -5  -7   1  355.16   30.10
  -4  -7   1  937.21   70.49
  -4  -7   1  956.70   70.29
  -3  -7   1  780.42   63.29
  -3  -7   1  860.31   62.19
  -2  -7   1  631.84   56.19
  -2  -7   1  657.13   53.19
   2   7  -1  764.22   51.59
  -1  -7   1  157.08   21.70
   1   7  -1  103.59   16.90
   0  -7   1  206.58   34.40
   0  -7   1  143.79   24.50
   1  -7   1  296.37   31.30
   1  -7   1  214.78   38.00
   2  -7   1    6.40   16.60
   2  -7   1   -3.10   29.30
  -2   7  -1   21.20   11.60
   3  -7   1   66.59   20.20
   3  -7   1   95.29   34.00
   4  -7   1   22.80   20.60
   4  -7   1   35.10   38.70
  -4   7  -1   35.70   14.20
   5  -7   1   95.69   45.20
  -5   7  -1   41.10   16.10
   6  -7   1   67.29   48.70
   6  -7   1   10.80   25.70
  -6   7  -1   44.20   17.50
   7  -7   1   66.99   27.60
   7  -7   1   48.80   51.79
   8  -7   1   40.40   53.79
   8  -7   1   90.69   29.80
  -8   7  -1  134.89   22.90
   9  -7   1   13.40   30.40
   9  -7   1  -41.30   58.69
  -9   7  -1   41.20   21.20
  10  -7   1  -26.70   31.70
 -10   7  -1  -10.90   21.70
  11  -7   1  -69.59   34.50
 -11   7  -1   35.80   25.60
 -19  -8   1   32.90   18.30
 -19  -8   1   43.80   39.90
 -18  -8   1   70.09   17.50
 -18  -8   1   -1.90   37.40
 -17  -8   1    5.40   35.20
 -16  -8   1   16.40   13.20
 -16  -8   1  -16.60   32.40
 -15  -8   1   10.40   47.50
 -14  -8   1   40.10   29.90
 -14  -8   1   22.90   11.40
 -13  -8   1   21.80   11.90
 -13  -8   1    6.60   26.90
 -12  -8   1   52.69   25.20
 -12  -8   1   46.10   10.60
 -11  -8   1   19.90    9.10
 -11  -8   1   -7.90   21.80
 -10  -8   1    3.20    8.50
 -10  -8   1  -15.40   20.00
  -9  -8   1  608.04   47.50
  -9  -8   1  616.54   52.69
  -8  -8   1  166.08   20.20
  -7  -8   1  466.55   36.70
  -7  -8   1  432.06   36.10
  -6  -8   1  426.26   35.10
  -6  -8   1  427.16   35.30
  -5  -8   1  104.99   18.60
  -5  -8   1  117.69   18.70
  -4  -8   1   25.10   13.30
  -3  -8   1  240.68   30.40
  -3  -8   1  229.48   26.70
   3   8  -1  245.38   22.00
  -2  -8   1   46.40   12.60
  -2  -8   1   64.09   13.20
  -1  -8   1  454.15   39.30
  -1  -8   1  431.46   45.80
   0  -8   1  168.98   26.20
   0  -8   1  211.88   36.70
   1  -8   1  -10.40   15.50
   1  -8   1  -15.10   26.30
   2  -8   1   28.70   32.20
   2  -8   1   28.50   19.10
   3  -8   1   -1.50   41.60
   3  -8   1   -5.10   21.30
  -3   8  -1   -9.30   14.20
   4  -8   1   72.69   40.70
  -4   8  -1   48.10   16.80
   5  -8   1    3.60   24.90
   5  -8   1   56.09   45.20
  -5   8  -1   29.20   17.00
   6  -8   1  134.79   49.30
   6  -8   1   72.29   27.90
   7  -8   1    5.20   53.49
   7  -8   1   -2.30   28.10
   8  -8   1   63.39   31.10
   8  -8   1   47.00   57.39
   9  -8   1  -37.10   57.19
   9  -8   1  -21.30   32.00
  -9   8  -1   19.70   22.70
  10  -8   1  -48.30   34.10
 -10   8  -1   13.70   25.90
 -19  -9   1  235.08   45.40
 -19  -9   1  178.88   34.70
 -18  -9   1   39.80   38.40
 -18  -9   1   78.89   18.00
 -17  -9   1  173.58   29.10
 -16  -9   1  -27.70   30.60
 -16  -9   1   10.00   12.90
 -15  -9   1  200.78   39.60
 -15  -9   1  260.57   29.20
 -14  -9   1  243.88   27.50
 -14  -9   1  220.98   36.30
 -13  -9   1   67.69   28.00
 -13  -9   1   93.29   20.60
 -12  -9   1    2.70   23.50
 -12  -9   1   -2.60   10.80
 -11  -9   1 1111.49   80.59
 -11  -9   1 1044.60   85.09
 -10  -9   1   23.80    9.80
  -9  -9   1  188.38   22.30
  -8  -9   1  544.75   41.40
  -8  -9   1  491.25   41.90
  -7  -9   1  629.74   48.00
  -7  -9   1  580.54   47.30
  -6  -9   1  301.07   30.00
  -6  -9   1  307.47   29.60
  -5  -9   1  261.67   28.50
  -5  -9   1  255.57   29.00
  -4  -9   1   45.90   18.70
  -3  -9   1  228.78   34.70
  -3  -9   1  254.87   29.70
  -2  -9   1   11.20   22.40
  -2  -9   1   12.40   13.00
   2   9  -1    6.40    9.40
  -1  -9   1    6.10   15.00
  -1  -9   1   -6.40   25.20
   0  -9   1  152.68   27.20
   1  -9   1    9.80   32.70
   1  -9   1   -0.60   17.40
   2  -9   1    0.90   38.80
   3  -9   1   45.70   32.90
   3  -9   1   71.19   39.30
   4  -9   1   19.90   43.50
   4  -9   1    8.40   24.80
  -4   9  -1    1.00   18.60
   5  -9   1   35.60   26.20
   5  -9   1   59.39   48.40
  -5   9  -1  -12.90   22.80
   6  -9   1   38.10   52.39
   6  -9   1   30.90   28.60
  -6   9  -1   70.79   21.70
   7  -9   1   48.70   31.30
   7  -9   1   78.99   59.89
  -7   9  -1   93.39   24.00
   8  -9   1  -26.10   62.49
   8  -9   1   38.40   32.50
  -8   9  -1   26.70   26.00
   9  -9   1  -10.50   35.30
   9  -9   1   33.90   63.99
  -9   9  -1   51.89   28.80
 -19 -10   1   21.20   17.20
 -19 -10   1  -23.90   39.20
 -18 -10   1  -11.80   35.80
 -18 -10   1   14.40   15.90
 -17 -10   1  177.98   28.80
 -17 -10   1  149.79   37.00
 -16 -10   1  -11.90   31.20
 -16 -10   1  -14.60   12.50
 -15 -10   1  -13.00   29.80
 -15 -10   1    7.50   12.20
 -14 -10   1   54.29   12.50
 -14 -10   1   81.59   29.50
 -13 -10   1  470.25   50.49
 -13 -10   1  468.35   40.50
 -12 -10   1   20.70   10.90
 -12 -10   1   40.90   22.20
 -11 -10   1  159.08   23.80
 -10 -10   1  484.55   41.40
  -9 -10   1  173.98   24.10
  -8 -10   1  282.17   27.70
  -8 -10   1  268.57   29.10
  -7 -10   1   58.69   13.10
  -6 -10   1   36.80   12.80
  -5 -10   1    6.40   17.10
  -5 -10   1  -10.10   13.30
  -4 -10   1  128.19   27.10
  -4 -10   1  120.39   23.90
   4  10  -1  162.68   18.10
  -3 -10   1  179.18   29.30
  -3 -10   1  177.18   36.10
   3  10  -1  167.18   21.10
  -2 -10   1   71.69   17.60
  -2 -10   1   98.29   26.90
  -1 -10   1   34.90   28.90
  -1 -10   1   33.70   17.50
   0 -10   1  394.06   74.19
   0 -10   1  341.37   38.80
   1 -10   1  195.38   45.30
   2 -10   1   44.90   24.80
   2 -10   1   84.69   39.50
   3 -10   1   18.10   40.30
   3 -10   1   57.69   23.20
   4 -10   1   34.00   24.70
   4 -10   1   66.79   42.70
   5 -10   1  100.59   28.40
   5 -10   1   85.09   49.40
   6 -10   1   77.29   54.39
   6 -10   1  100.79   30.70
   7 -10   1    6.90   57.59
   7 -10   1   40.40   32.50
   8 -10   1   30.90   34.60
   8 -10   1   24.60   63.39
 -19 -11   1    7.10   38.90
 -19 -11   1   36.90   17.30
 -18 -11   1    0.90   33.60
 -17 -11   1  -12.90   30.00
 -16 -11   1  228.28   29.80
 -16 -11   1  177.78   35.40
 -15 -11   1   31.60   27.70
 -15 -11   1   63.59   14.10
 -14 -11   1  133.99   24.40
 -14 -11   1  134.19   28.90
 -13 -11   1   15.30   12.00
 -12 -11   1  217.28   28.40
 -11 -11   1   39.10   13.10
 -10 -11   1  -12.90   12.70
  -9 -11   1  310.27   30.00
  -9 -11   1  251.67   32.00
  -8 -11   1   99.59   17.80
  -8 -11   1   87.89   16.10
  -7 -11   1   54.49   16.00
  -7 -11   1   83.09   18.70
  -6 -11   1  -22.20   17.20
   6  11  -1    6.30    8.60
  -5 -11   1  329.67   38.40
  -5 -11   1  264.07   40.30
   5  11  -1  392.46   29.80
  -4 -11   1    6.40   16.40
  -4 -11   1    9.90   24.20
   4  11  -1   17.90   10.40
  -3 -11   1   -6.80   26.30
  -3 -11   1    6.50   17.20
  -2 -11   1   50.99   48.70
  -2 -11   1   39.00   18.00
  -2 -11   1   36.10   18.30
  -1 -11   1   87.79   31.00
  -1 -11   1   49.80   21.20
   0 -11   1  108.39   34.50
   0 -11   1   65.39   22.90
   1 -11   1  150.08   26.30
   2 -11   1  432.16   57.59
   2 -11   1  319.77   44.00
   3 -11   1   52.79   24.80
   3 -11   1  113.69   47.20
   4 -11   1  218.78   42.30
   5 -11   1   52.99   29.70
   5 -11   1   98.89   51.89
   6 -11   1   89.99   56.29
   6 -11   1    3.60   32.10
   7 -11   1   -5.80   60.29
   7 -11   1   53.49   35.10
 -19 -12   1  -37.00   35.30
 -19 -12   1  -12.10   16.60
 -18 -12   1  339.47   54.59
 -18 -12   1  422.66   41.70
 -17 -12   1  -40.30   28.50
 -16 -12   1   18.80   25.70
 -16 -12   1  -12.30   13.60
 -15 -12   1  -13.20   23.30
 -14 -12   1   71.49   15.00
 -13 -12   1  120.19   18.30
 -12 -12   1  200.08   30.00
 -11 -12   1  203.88   30.50
 -10 -12   1   87.79   17.40
  -9 -12   1   43.10   18.10
  -9 -12   1   20.60   25.50
  -8 -12   1  175.08   30.40
  -8 -12   1  152.98   24.80
  -7 -12   1  -12.90   17.00
  -7 -12   1   18.50   19.90
  -6 -12   1   -7.00   17.70
  -6 -12   1  -15.50   22.10
   6  12  -1   13.40   10.30
  -5 -12   1   36.50   19.10
  -5 -12   1   24.30   25.40
  -4 -12   1   65.09   20.40
  -4 -12   1  120.89   44.90
  -3 -12   1   53.99   21.10
  -3 -12   1   94.99   30.20
  -2 -12   1  190.48   37.60
  -2 -12   1  222.48   43.60
  -1 -12   1  240.98   39.70
  -1 -12   1  294.67   48.50
   0 -12   1  200.98   47.40
   1 -12   1  116.89   26.80
   2 -12   1  -36.10   26.70
   2 -12   1   62.69   41.90
   3 -12   1   92.69   30.00
   3 -12   1  134.19   49.40
   4 -12   1   -3.20   52.99
   4 -12   1    8.50   30.60
   5 -12   1   15.50   32.80
   5 -12   1   60.39   58.79
 -19 -13   1   86.59   36.20
 -18 -13   1   41.00   30.90
 -18 -13   1   19.20   16.90
 -17 -13   1    6.90   15.70
 -17 -13   1   13.60   28.20
 -16 -13   1  -14.20   14.70
 -15 -13   1   81.89   17.30
 -14 -13   1   31.40   15.90
 -13 -13   1  -20.70   15.20
 -12 -13   1    6.50   16.40
 -11 -13   1  123.09   20.90
 -10 -13   1   31.20   26.40
 -10 -13   1   20.60   18.00
  -9 -13   1  449.56   62.09
  -9 -13   1  479.35   48.10
  -8 -13   1   36.90   20.10
  -7 -13   1  -25.90   19.20
  -6 -13   1   15.80   20.60
  -6 -13   1   55.39   25.60
  -5 -13   1   45.40   27.00
  -5 -13   1   11.10   22.00
  -4 -13   1   26.30   28.40
  -4 -13   1   13.10   21.90
  -3 -13   1   15.60   22.50
  -3 -13   1   43.50   30.50
  -2 -13   1  516.95   58.49
  -1 -13   1  146.99   37.80
   0 -13   1  412.86   56.29
   0 -13   1  309.87   46.10
   1 -13   1   91.39   29.80
   2 -13   1  268.57   61.89
   3 -13   1   99.19   51.69
   3 -13   1   44.30   33.60
   4 -13   1   19.30   55.09
   4 -13   1   96.59   36.80
 -18 -14   1   -8.60   17.00
 -16 -14   1   -0.90   16.20
 -15 -14   1    5.60   17.00
 -14 -14   1   66.69   19.60
 -13 -14   1   30.50   19.00
 -12 -14   1   73.99   21.10
 -11 -14   1  -18.60   19.20
 -10 -14   1    2.20   20.50
 -10 -14   1   28.00   21.20
  -9 -14   1   38.50   22.70
  -9 -14   1   -9.60   20.70
  -8 -14   1   62.89   23.50
  -7 -14   1  -19.20   22.20
  -7 -14   1   -8.50   26.50
  -6 -14   1   71.49   28.80
  -6 -14   1   10.30   23.60
  -5 -14   1   21.40   23.10
  -5 -14   1   33.60   29.20
  -4 -14   1   43.60   24.90
  -4 -14   1  109.19   31.60
  -3 -14   1   92.09   26.00
  -3 -14   1  111.39   34.30
  -2 -14   1   65.99   36.00
  -1 -14   1   24.80   24.70
  -1 -14   1  117.59   39.00
   0 -14   1  143.19   42.70
   0 -14   1  110.29   30.40
   1 -14   1  107.89   46.40
   1 -14   1   44.50   32.70
   2 -14   1   -0.50   36.40
   2 -14   1  158.88   52.69
 -18 -15   1   -6.20   19.40
 -17 -15   1   48.40   20.40
 -16 -15   1   48.70   19.90
 -15 -15   1   25.20   19.90
 -14 -15   1   33.60   21.60
 -13 -15   1  -27.90   21.20
 -11 -15   1  372.06   51.79
 -11 -15   1  484.05   48.80
 -10 -15   1  -31.20   24.10
 -10 -15   1   42.30   26.00
  -9 -15   1   10.90   25.00
  -9 -15   1   79.49   28.20
  -8 -15   1   73.49   27.20
  -7 -15   1   28.10   30.00
  -7 -15   1  -11.40   26.00
  -6 -15   1   69.79   31.30
  -6 -15   1   42.70   27.00
  -5 -15   1   77.19   28.40
  -5 -15   1  140.29   35.10
  -4 -15   1  390.76   55.79
  -4 -15   1  471.65   56.79
  -3 -15   1  210.08   49.80
  -2 -15   1   95.69   23.30
  -1 -15   1   49.99   28.20
  -1 -15   1  136.59   43.40
   0 -15   1  628.94   63.59
   1 -15   1  303.27   67.79
 -17 -16   1   18.30   21.20
 -16 -16   1   86.69   24.20
 -15 -16   1  -28.40   22.90
 -14 -16   1    1.50   24.90
 -13 -16   1  -22.10   24.90
 -12 -16   1  -39.40   25.10
 -11 -16   1   53.39   29.90
 -11 -16   1   22.60   27.50
 -10 -16   1   95.39   32.00
 -10 -16   1   -7.40   27.10
  -9 -16   1   14.50   27.90
  -9 -16   1   72.59   32.30
  -8 -16   1   82.59   30.70
  -8 -16   1  137.79   36.80
  -7 -16   1   88.69   34.20
  -7 -16   1   44.00   29.20
  -6 -16   1   85.29   31.00
  -6 -16   1  137.39   35.00
  -5 -16   1   64.09   30.10
  -5 -16   1   93.19   37.10
  -4 -16   1   79.59   31.50
  -4 -16   1  100.49   36.80
  -3 -16   1  107.49   38.40
  -2 -16   1   81.69   42.60
 -15 -17   1  -41.20   27.50
 -14 -17   1  -19.40   28.40
 -13 -17   1  -31.70   28.50
 -12 -17   1  -17.20   30.70
 -11 -17   1   17.60   33.50
 -11 -17   1  -11.90   30.30
 -10 -17   1  -32.10   30.30
 -10 -17   1   22.60   35.60
  -9 -17   1  -13.60   31.00
  -9 -17   1    8.40   35.90
  -8 -17   1    5.70   31.70
  -8 -17   1   20.30   36.50
  -7 -17   1   34.10   35.70
  -7 -17   1   -5.50   31.20
  -6 -17   1   36.00   33.60
  -6 -17   1   65.19   36.10
  -5 -17   1  -18.60   37.60
  -5 -17   1  -39.50   33.60
  -4 -17   1   55.69   41.40
 -13 -18   1  -19.20   35.10
 -12 -18   1   99.49   38.50
 -11 -18   1  -21.40   39.00
 -11 -18   1    0.00   35.80
 -10 -18   1  -38.90   34.80
 -10 -18   1  -15.90   40.00
  -9 -18   1   26.50   41.30
  -9 -18   1   30.40   35.50
  -8 -18   1   52.09   37.10
  -8 -18   1   65.79   43.10
  -8 -19  -2  279.77   59.29
  -8 -19  -2  172.18   42.90
   9  19   2   -9.70   20.10
  -9 -19  -2   41.70   33.90
  -9 -19  -2   31.20   40.20
  10  19   2   -0.70   19.70
 -10 -19  -2  -37.20   39.70
 -10 -19  -2  -17.80   32.40
 -11 -19  -2   35.30   34.30
 -11 -19  -2   60.59   39.50
 -12 -19  -2  100.19   37.40
 -13 -19  -2  -43.90   33.70
  -4 -18  -2   65.39   33.10
  -4 -18  -2   87.59   40.20
  -5 -18  -2   33.30   36.60
  -5 -18  -2   32.50   31.10
  -6 -18  -2  261.57   55.09
  -6 -18  -2  274.07   55.59
   7  18   2    8.20   16.40
  -7 -18  -2   18.20   33.30
  -7 -18  -2   43.80   29.50
   8  18   2   22.00   15.70
  -8 -18  -2    9.20   34.10
  -8 -18  -2   32.90   29.10
   9  18   2   37.00   15.60
  -9 -18  -2   -0.10   29.70
  -9 -18  -2   19.00   34.60
 -10 -18  -2    3.40   34.10
 -10 -18  -2  -25.30   29.10
 -11 -18  -2  -13.10   30.00
 -11 -18  -2   16.20   32.40
 -12 -18  -2  -40.20   28.70
 -13 -18  -2  -38.40   29.80
 -15 -18  -2  -12.00   29.40
  -1 -17  -2  131.59   51.89
  -2 -17  -2  192.98   49.20
  -2 -17  -2  274.37   56.59
  -3 -17  -2   75.89   40.70
  -3 -17  -2   34.70   29.70
  -4 -17  -2   25.90   28.60
  -4 -17  -2   48.60   35.20
  -5 -17  -2   64.79   27.70
  -5 -17  -2   88.79   34.90
   6  17   2   60.19   15.50
  -6 -17  -2   99.49   34.30
  -6 -17  -2   63.99   27.50
   7  17   2  174.18   25.30
  -7 -17  -2  114.59   34.50
  -7 -17  -2  112.79   29.70
   8  17   2  184.48   26.10
  -8 -17  -2  176.58   35.10
  -8 -17  -2  130.89   31.50
   9  17   2  140.49   24.20
  -9 -17  -2  114.39   30.00
  -9 -17  -2  146.79   35.00
 -10 -17  -2  159.88   34.20
 -11 -17  -2   64.19   28.30
 -13 -17  -2  -34.70   25.60
 -14 -17  -2  -22.40   26.20
 -15 -17  -2  -31.80   25.40
 -16 -17  -2  119.79   29.20
 -17 -17  -2   18.10   24.00
   1 -16  -2  -31.90   40.50
   1 -16  -2  112.79   58.59
   0 -16  -2 1000.60   90.39
   0 -16  -2  980.10   96.69
  -1 -16  -2  131.29   44.90
  -2 -16  -2  208.08   47.20
  -2 -16  -2  112.19   41.60
   3  16   2  147.39   27.70
  -3 -16  -2  233.98   45.80
  -3 -16  -2  169.28   40.70
   4  16   2  476.25   41.30
  -4 -16  -2  471.05   55.29
  -4 -16  -2  450.85   56.99
   5  16   2  222.38   28.50
  -5 -16  -2  322.67   46.00
  -5 -16  -2  235.08   48.40
   6  16   2  272.97   28.80
  -6 -16  -2  304.17   49.20
  -6 -16  -2  262.17   46.70
   7  16   2  154.88   22.50
  -7 -16  -2  130.59   32.20
   8  16   2  298.87   40.40
  -8 -16  -2  268.17   46.30
  -8 -16  -2  269.47   47.60
   9  16   2   69.09   13.00
  -9 -16  -2   82.89   28.70
  -9 -16  -2   43.80   25.90
 -10 -16  -2   18.00   25.60
 -10 -16  -2  -11.70   22.70
 -11 -16  -2  262.87   48.90
 -11 -16  -2  398.16   43.80
 -12 -16  -2  -20.40   23.40
 -14 -16  -2   28.00   23.10
 -15 -16  -2   33.00   23.00
 -16 -16  -2   56.79   22.50
 -17 -16  -2   26.60   21.00
 -18 -16  -2  -31.50   20.00
   2 -15  -2  -55.79   56.99
   2 -15  -2   20.40   37.30
   2 -15  -2   -0.60   38.10
   1 -15  -2  128.29   52.19
   1 -15  -2   53.69   34.30
   0 -15  -2   58.59   29.10
   0 -15  -2  158.98   47.40
  -1 -15  -2   61.29   26.60
  -1 -15  -2   63.09   40.80
  -2 -15  -2   63.59   36.40
  -2 -15  -2   65.59   24.20
   3  15   2   28.20   12.50
  -3 -15  -2   47.10   23.40
  -3 -15  -2   52.49   33.20
   4  15   2   25.70   11.60
  -4 -15  -2   60.69   30.60
  -4 -15  -2   39.50   22.60
   5  15   2   22.70   10.50
  -5 -15  -2   15.80   29.10
  -5 -15  -2   -6.00   22.20
   6  15   2   24.50   12.90
  -6 -15  -2   57.99   28.70
  -6 -15  -2   51.89   22.30
   7  15   2   12.40   10.30
  -7 -15  -2   35.80   22.30
  -7 -15  -2   23.80   27.00
  -8 -15  -2   48.50   23.30
  -8 -15  -2   81.99   54.89
   9  15   2   46.70   11.10
  -9 -15  -2   29.10   22.00
  -9 -15  -2   56.29   25.10
 -10 -15  -2  -10.20   20.70
 -10 -15  -2   52.49   23.20
 -11 -15  -2  -12.90   21.20
 -12 -15  -2   56.99   21.90
 -13 -15  -2   17.80   20.20
 -14 -15  -2   74.99   21.30
 -15 -15  -2   19.80   19.90
 -16 -15  -2  -16.50   17.80
 -18 -15  -2   -7.20   18.20
   4 -14  -2  -93.59   67.19
   4 -14  -2  -21.30   38.90
   3 -14  -2  -31.00   34.40
   3 -14  -2   13.30   60.09
   2 -14  -2   33.60   32.20
   2 -14  -2  104.89   54.39
   1 -14  -2   24.60   28.70
   1 -14  -2   60.29   47.10
   1 -14  -2   46.40   29.50
   0 -14  -2  313.97   46.50
   0 -14  -2  270.17   54.59
  -1 -14  -2  163.68   38.10
  -1 -14  -2  143.49   39.80
   2  14   2  489.25   41.10
  -2 -14  -2  482.55   51.09
  -2 -14  -2  514.25   57.59
  -3 -14  -2   51.89   21.30
  -3 -14  -2   70.29   32.20
   4  14   2   28.60   10.10
  -4 -14  -2   22.00   21.20
  -4 -14  -2   53.79   30.50
  -6 -14  -2   40.00   27.50
  -6 -14  -2   23.40   20.60
   7  14   2   12.70    9.10
   8  14   2  186.98   20.20
  -8 -14  -2  140.69   28.30
   9  14   2  456.25   36.50
  -9 -14  -2  458.75   49.50
  -9 -14  -2  459.55   45.80
 -10 -14  -2   70.19   19.80
 -10 -14  -2   18.70   19.50
 -11 -14  -2  106.99   22.10
 -12 -14  -2  -17.30   17.50
 -13 -14  -2  -23.10   17.10
 -14 -14  -2   79.29   18.80
 -15 -14  -2   54.59   18.10
 -16 -14  -2    8.50   16.30
 -17 -14  -2  -21.10   15.70
 -18 -14  -2  -11.90   16.70
 -19 -14  -2   54.59   20.30
 -19 -14  -2   83.49   32.70
   5 -13  -2  -92.19   65.09
   5 -13  -2  -22.20   39.60
   4 -13  -2   10.10   58.49
   4 -13  -2  -18.70   36.80
   3 -13  -2   91.19   52.99
   3 -13  -2   49.60   34.10
   2 -13  -2  -23.10   28.60
   2 -13  -2   50.09   46.40
   1 -13  -2  109.59   29.00
   1 -13  -2   32.50   26.70
   1 -13  -2   94.09   44.60
   0  13   2  129.19   22.30
   0 -13  -2  107.09   42.10
   0 -13  -2  192.48   39.00
   1  13   2  173.48   23.70
  -1 -13  -2  232.88   37.70
  -1 -13  -2  243.88   45.30
  -2 -13  -2  249.78   37.50
  -2 -13  -2  280.07   46.60
  -3 -13  -2   82.49   41.30
   4  13   2  103.29   15.90
  -4 -13  -2   86.99   29.70
  -4 -13  -2   54.79   22.30
   5  13   2  287.37   24.10
  -5 -13  -2  198.38   40.70
   6  13   2   19.50    8.20
  -6 -13  -2  -11.00   29.00
  -6 -13  -2    1.20   22.70
   7  13   2   26.00    8.10
  -7 -13  -2    6.20   19.70
  -7 -13  -2    6.40   27.00
   8  13   2  263.17   22.00
  -8 -13  -2  226.48   32.70
  -8 -13  -2  181.78   36.10
  -9 -13  -2    6.70   17.10
  -9 -13  -2   16.70   16.60
 -10 -13  -2   32.60   16.50
 -11 -13  -2   79.69   17.60
 -12 -13  -2   77.59   17.60
 -13 -13  -2  175.68   30.40
 -14 -13  -2   77.89   17.40
 -15 -13  -2  -18.40   14.00
 -16 -13  -2  -13.20   14.00
 -17 -13  -2  -12.50   26.90
 -17 -13  -2    1.60   14.70
 -18 -13  -2  136.29   31.00
 -18 -13  -2  117.39   29.30
 -19 -13  -2   43.00   30.70
   7 -12  -2   29.10   42.20
   7 -12  -2   -6.00   75.79
   6 -12  -2   24.90   71.59
   6 -12  -2   49.40   40.20
  -5  12   2   -3.80   22.40
   5 -12  -2   -6.10   36.90
   5 -12  -2  -63.19   64.09
  -4  12   2  267.87   54.49
   4 -12  -2  163.38   39.20
   4 -12  -2  252.57   63.29
  -3  12   2   33.40   19.30
   3 -12  -2   29.10   31.80
   3 -12  -2   49.40   51.29
   2 -12  -2  347.77   56.49
   2 -12  -2  264.87   46.70
   1 -12  -2   60.89   27.80
   1 -12  -2  105.89   41.60
   0 -12  -2  109.79   37.60
   0 -12  -2   80.69   24.30
   1  12   2   26.40   11.40
  -2 -12  -2  100.89   31.40
  -3 -12  -2   51.09   27.70
  -3 -12  -2   37.50   18.00
  -4 -12  -2   63.19   24.50
  -4 -12  -2   40.90   17.20
   5  12   2  501.85   34.40
  -5 -12  -2  402.66   43.90
  -5 -12  -2  370.46   45.10
   6  12   2   -7.50    7.10
  -6 -12  -2  -14.80   18.60
   7  12   2  128.89   15.70
  -7 -12  -2  125.59   20.70
   8  12   2  253.37   21.80
  -8 -12  -2  226.28   28.60
  -9 -12  -2  228.88   26.10
  -9 -12  -2  209.48   31.30
 -11 -12  -2   49.10   14.70
 -12 -12  -2  288.97   32.60
 -13 -12  -2  106.39   25.00
 -14 -12  -2  179.48   28.00
 -15 -12  -2  150.98   25.40
 -15 -12  -2   94.89   23.50
 -16 -12  -2  208.58   37.50
 -16 -12  -2  264.87   31.60
 -17 -12  -2   -8.50   14.30
 -17 -12  -2   -3.40   25.40
 -18 -12  -2  202.78   33.30
 -18 -12  -2  207.08   34.50
 -19 -12  -2   11.00   31.60
  -8  11   2  156.68   29.20
   8 -11  -2   31.00   42.60
   8 -11  -2   90.29   78.19
  -7  11   2   10.20   23.10
   7 -11  -2  -92.39   68.89
   7 -11  -2  -34.40   38.50
  -6  11   2   28.30   21.70
   6 -11  -2  -10.60   65.89
   6 -11  -2   95.99   37.40
   5 -11  -2   88.89   62.99
   5 -11  -2  109.19   36.30
  -4  11   2   21.30   18.70
   4 -11  -2    1.20   54.89
   4 -11  -2   27.80   31.70
  -3  11   2   15.80   16.80
   3 -11  -2   10.10   49.70
   3 -11  -2   11.50   29.90
  -2  11   2   98.79   17.70
   2 -11  -2   67.09   28.30
   1 -11  -2   61.19   25.60
   1 -11  -2   99.59   40.70
   0  11   2  573.84   41.00
   0 -11  -2  401.96   55.19
  -1 -11  -2   62.59   31.30
   2  11   2  117.09   15.90
  -2 -11  -2  152.88   28.80
  -2 -11  -2  101.89   28.40
   3  11   2  183.38   17.30
  -3 -11  -2  174.28   29.10
  -3 -11  -2  130.49   28.40
   4  11   2  159.38   16.30
  -4 -11  -2  138.39   28.30
  -4 -11  -2  134.79   31.90
   5  11   2   20.10    6.60
  -5 -11  -2   10.10   18.10
  -5 -11  -2   -4.90   14.60
  -6 -11  -2   37.90   16.10
  -6 -11  -2   13.20   13.90
  -7 -11  -2   31.10   13.60
   8  11   2  166.58   16.00
  -8 -11  -2  175.38   21.40
  -8 -11  -2  113.39   25.40
  -9 -11  -2  157.58   25.10
 -10 -11  -2  945.71   72.39
 -11 -11  -2  124.19   23.30
 -12 -11  -2   43.50   13.70
 -13 -11  -2  420.66   41.90
 -13 -11  -2  488.95   40.80
 -14 -11  -2  341.47   32.40
 -14 -11  -2  257.77   37.50
 -15 -11  -2   51.79   23.70
 -15 -11  -2   49.20   13.70
 -16 -11  -2    9.60   14.00
 -16 -11  -2    1.40   46.50
 -17 -11  -2   97.39   29.40
 -18 -11  -2  216.88   34.00
 -18 -11  -2  228.18   47.10
 -19 -11  -2   93.59   35.70
 -19 -11  -2   45.30   19.70
  -9  10   2   31.10   24.40
   9 -10  -2    7.10   76.49
   9 -10  -2   -8.80   42.40
  -8  10   2   28.90   22.00
   8 -10  -2  -33.80   38.40
  -7  10   2  120.29   23.90
   7 -10  -2   -8.10   71.69
   7 -10  -2   83.79   37.60
   6 -10  -2   73.09   66.29
   6 -10  -2   89.19   35.20
  -5  10   2  -16.70   21.40
   5 -10  -2  -20.40   57.69
   5 -10  -2   -9.30   31.50
  -4  10   2   35.20   17.70
   4 -10  -2   24.20   30.10
   4 -10  -2   57.89   53.79
  -3  10   2   41.80   16.60
   3 -10  -2  125.69   48.00
   3 -10  -2   57.39   29.30
  -2  10   2   24.90   14.30
  -2  10   2   20.90   10.20
   2 -10  -2  -43.20   24.80
   2 -10  -2   56.19   66.09
  -1  10   2   16.90    8.70
   1 -10  -2   12.50   22.50
   1 -10  -2   -0.80   35.20
   0  10   2  274.87   22.90
   0 -10  -2  193.68   40.40
  -1 -10  -2   22.30   25.50
   2  10   2   65.79   12.00
  -2 -10  -2   52.89   24.90
  -2 -10  -2   45.20   16.20
  -3 -10  -2  265.07   30.90
  -3 -10  -2  233.88   36.00
  -4 -10  -2  189.58   29.70
  -4 -10  -2  157.28   26.40
  -5 -10  -2  125.29   25.40
  -5 -10  -2  127.99   24.60
   6  10   2  442.56   33.20
  -6 -10  -2  450.75   37.50
  -6 -10  -2  411.26   39.50
   7  10   2  443.86   32.80
  -7 -10  -2  439.26   35.90
  -7 -10  -2  415.06   38.30
  -8 -10  -2   61.99   12.00
  -9 -10  -2   25.60   10.30
 -10 -10  -2  254.97   26.80
 -11 -10  -2  500.85   41.80
 -12 -10  -2   73.99   13.30
 -12 -10  -2   87.29   18.10
 -13 -10  -2   45.90   12.40
 -13 -10  -2   62.79   20.60
 -14 -10  -2  652.53   52.49
 -14 -10  -2  651.73   58.99
 -15 -10  -2  133.09   25.60
 -15 -10  -2  208.78   39.30
 -16 -10  -2  172.68   28.60
 -17 -10  -2    0.10   30.50
 -18 -10  -2  242.48   36.50
 -18 -10  -2  297.97   51.79
 -19 -10  -2   34.20   37.60
 -19 -10  -2    7.20   18.80
 -10   9   2  -19.40   24.00
  10  -9  -2  -51.99   39.20
  -9   9   2   14.10   22.40
   9  -9  -2  -41.30   37.40
   8  -9  -2   29.00   33.90
   8  -9  -2  -39.10   64.89
   7  -9  -2  -14.30   63.29
  -6   9   2   30.40   19.40
   6  -9  -2  -15.50   59.59
  -5   9   2   36.80   18.20
   5  -9  -2   32.00   52.59
  -4   9   2   29.90   16.40
   4  -9  -2   79.19   49.90
  -3   9   2    8.40   14.00
   3  -9  -2   -7.90   43.70
  -2   9   2   99.49   15.60
  -2   9   2  103.89   16.90
   2  -9  -2   83.39   40.00
  -1   9   2    4.30    7.10
   1  -9  -2   23.10   33.20
   1  -9  -2   -5.00   19.00
   0  -9  -2  219.88   37.50
   1   9   2  478.35   36.60
  -2  -9  -2   34.80   16.00
  -2  -9  -2   30.40   23.60
   3   9   2  188.18   15.90
  -3  -9  -2  161.38   25.50
  -3  -9  -2  121.89   24.20
  -4  -9  -2   31.90   11.90
  -4  -9  -2   43.10   16.00
   5   9   2  265.47   20.40
  -5  -9  -2  237.48   25.70
  -5  -9  -2  227.28   27.40
   6   9   2  427.16   32.10
  -6  -9  -2  447.96   35.00
  -6  -9  -2  409.06   36.70
   7   9   2 1422.16  104.79
  -7  -9  -2 1503.85  106.99
  -8  -9  -2   33.90    9.60
  -9  -9  -2  405.96   34.30
 -10  -9  -2   26.60    9.50
 -11  -9  -2  151.48   21.00
 -12  -9  -2    9.70   18.20
 -12  -9  -2    5.20   10.00
 -13  -9  -2  182.28   29.20
 -13  -9  -2  203.18   34.40
 -14  -9  -2   10.80   11.60
 -14  -9  -2   28.50   25.20
 -15  -9  -2  453.55   41.90
 -15  -9  -2  490.95   73.49
 -16  -9  -2  -17.00   28.70
 -16  -9  -2   -0.90   13.70
 -17  -9  -2   45.70   16.70
 -17  -9  -2   85.49   33.70
 -18  -9  -2   65.79   37.20
 -18  -9  -2   33.40   18.20
 -19  -9  -2   65.69   40.50
 -19  -9  -2   76.19   20.30
 -11   8   2   45.90   25.70
  11  -8  -2  -32.00   36.10
 -10   8   2   -3.00   22.30
  10  -8  -2  -75.29   66.59
   9  -8  -2   36.40   64.99
  -8   8   2  236.18   35.10
   8  -8  -2  121.69   64.39
  -7   8   2   11.40   18.60
   7  -8  -2   53.29   57.99
  -6   8   2   61.89   18.40
   6  -8  -2   72.49   54.59
  -5   8   2  172.38   26.80
   5  -8  -2  148.79   51.29
  -4   8   2   48.70   11.40
  -4   8   2   47.30   15.00
   4  -8  -2   32.40   42.70
  -3   8   2  152.28   19.20
  -3   8   2  154.88   22.70
   3  -8  -2  137.39   39.10
  -2   8   2   15.90    7.50
  -2   8   2   20.60   11.60
   2  -8  -2   21.70   33.50
  -1   8   2  400.36   36.30
  -1   8   2  475.75   34.20
   0   8   2  277.37   22.00
   0  -8  -2  209.38   37.90
   1   8   2  124.29   13.80
   2   8   2  448.86   31.30
  -2  -8  -2  351.36   40.70
   3   8   2 1000.40   68.09
  -3  -8  -2  874.81   71.09
   4   8   2 1397.66   97.89
  -4  -8  -2 1357.56   99.89
  -4  -8  -2 1335.47   99.99
   5   8   2  322.97   26.50
  -5  -8  -2  359.26   29.30
  -5  -8  -2  373.66   31.00
   6   8   2   76.79    9.70
  -6  -8  -2   91.19   16.70
   7   8   2 1346.47   98.89
  -7  -8  -2 1415.96  100.59
  -8  -8  -2  345.07   29.50
  -9  -8  -2  703.03   49.70
  -9  -8  -2  587.24   50.79
 -10  -8  -2    1.80   14.60
 -10  -8  -2   14.90    8.50
 -11  -8  -2  559.14   48.00
 -11  -8  -2  537.25   43.60
 -12  -8  -2  148.39   23.70
 -12  -8  -2  136.99   20.80
 -13  -8  -2   89.59   13.70
 -13  -8  -2  103.79   24.80
 -14  -8  -2    7.20   26.10
 -14  -8  -2    4.30   12.30
 -15  -8  -2 1320.37   98.99
 -15  -8  -2 1318.47  106.19
 -16  -8  -2   94.59   32.70
 -16  -8  -2   74.19   16.00
 -17  -8  -2    0.20   34.00
 -18  -8  -2  137.59   33.40
 -18  -8  -2  130.29   39.60
  19   8   2  163.98   33.40
 -19  -8  -2  121.59   41.60
 -12   7   2  132.79   29.60
 -11   7   2   -2.80   22.30
  10  -7  -2  -26.30   53.99
  -9   7   2   79.19   21.70
   9  -7  -2   48.00   51.59
  -8   7   2   67.39   19.60
   8  -7  -2   73.19   50.59
   7  -7  -2   57.39   47.70
   6  -7  -2   60.19   45.20
  -5   7   2  422.26   37.80
   5  -7  -2  341.37   54.59
  -4   7   2  179.38   19.70
  -4   7   2  163.48   24.20
   4  -7  -2  113.69   36.30
  -3   7   2  363.26   28.40
  -3   7   2  340.97   31.80
   3  -7  -2  258.97   43.20
  -2   7   2   46.00    8.10
  -2   7   2   49.90   12.40
   2  -7  -2   58.59   31.20
  -1   7   2  114.09   13.80
  -1   7   2   85.59   18.00
   1  -7  -2  175.98   34.10
   0   7   2  144.39   14.50
   0  -7  -2   99.19   29.40
   1   7   2  214.58   18.30
   2   7   2  460.05   34.00
  -2  -7  -2  439.46   42.50
   3   7   2  430.46   32.10
  -3  -7  -2  413.86   37.50
  -3  -7  -2  436.86   36.50
   4   7   2  590.34   46.10
  -4  -7  -2  641.84   47.90
  -4  -7  -2  672.23   48.90
   5   7   2  147.59   14.20
  -5  -7  -2  197.78   19.10
   6   7   2  258.27   21.90
  -6  -7  -2  324.47   25.10
   7   7   2   27.40    4.70
  -7  -7  -2   19.50    7.20
   8   7   2  414.86   31.80
  -8  -7  -2  445.36   34.30
   9   7   2  137.09   13.90
  -9  -7  -2  137.09   23.50
  -9  -7  -2  184.68   18.50
 -10  -7  -2   67.19   10.60
 -10  -7  -2   78.69   17.80
 -11  -7  -2  134.49   19.20
 -11  -7  -2  139.79   29.30
 -12  -7  -2  149.79   21.80
 -12  -7  -2  155.98   25.70
 -13  -7  -2   17.10   11.60
 -13  -7  -2   18.70   23.70
 -14  -7  -2    2.20   33.40
 -15  -7  -2  687.73   66.99
 -15  -7  -2  681.73   56.09
 -16  -7  -2   76.39   16.40
 -16  -7  -2   53.49   30.90
 -17  -7  -2    6.20   33.70
 -17  -7  -2   26.70   16.40
 -18  -7  -2  173.58   31.50
 -18  -7  -2  113.19   39.10
  19   7   2  308.67   40.60
 -13   6   2   35.20   25.20
 -12   6   2   15.70   23.10
  12  -6  -2  -13.80   53.09
 -11   6   2  133.59   25.50
  11  -6  -2  111.59   54.09
 -10   6   2   39.50   20.10
  10  -6  -2   42.50   48.00
  -9   6   2   47.50   19.10
   9  -6  -2   88.99   45.80
  -8   6   2  194.58   29.90
   8  -6  -2  108.09   45.60
  -7   6   2   10.50   16.60
   7  -6  -2   35.70   42.80
  -6   6   2    3.00   15.30
   6  -6  -2  -34.10   34.10
  -5   6   2   -6.20   10.10
  -5   6   2   11.70   13.70
   5  -6  -2    7.90   30.30
  -4   6   2   93.89   16.50
  -4   6   2   99.69   20.20
  -3   6   2  171.68   17.60
  -3   6   2  151.38   21.50
   3  -6  -2  144.69   33.90
  -2   6   2  403.26   39.30
  -2   6   2  566.84   37.30
   2  -6  -2  477.35   48.20
  -1   6   2  252.47   19.30
  -1   6   2  191.98   22.10
   1  -6  -2  193.68   35.20
   0   6   2  248.98   20.50
   3   6   2  153.48   13.20
   4   6   2   62.89    8.10
   5   6   2   70.29    8.60
   6   6   2   19.30    4.30
  -6  -6  -2   26.50    6.60
   7   6   2  260.37   20.60
  -7  -6  -2  249.68   26.20
  -7  -6  -2  280.17   23.00
   8   6   2  135.29   12.90
  -8  -6  -2  159.88   17.20
  -9  -6  -2  179.58   19.00
  -9  -6  -2  121.89   25.60
 -10  -6  -2  192.58   29.10
 -10  -6  -2  175.38   20.50
 -11  -6  -2   -5.60   18.30
 -11  -6  -2    0.80    8.70
 -12  -6  -2   21.00   21.80
 -13  -6  -2   42.70   25.00
 -14  -6  -2  270.87   44.20
 -14  -6  -2  261.67   35.90
 -15  -6  -2   58.29   14.50
 -15  -6  -2   63.69   29.00
  16   6   2   41.90   19.80
 -16  -6  -2   16.10   14.70
 -16  -6  -2   40.30   29.90
  17   6   2  204.58   29.90
 -17  -6  -2  120.39   36.20
  18   6   2   72.09   25.20
 -18  -6  -2   34.10   35.20
 -19  -6  -2   -1.00   38.90
 -13   5   2    3.50   23.50
  13  -5  -2   -3.60   51.19
 -12   5   2    4.20   21.30
  12  -5  -2  -11.30   47.70
 -11   5   2  328.47   39.90
  11  -5  -2  329.27   58.49
 -10   5   2   52.29   20.00
  10  -5  -2   37.10   41.00
  -9   5   2  472.45   45.70
   9  -5  -2  479.05   57.59
  -8   5   2  233.18   31.50
   8  -5  -2  209.18   43.50
  -7   5   2  121.49   24.80
   7  -5  -2   80.89   31.30
  -6   5   2   43.60   15.00
   6  -5  -2   51.39   26.60
  -5   5   2  196.28   24.10
  -5   5   2  164.98   21.30
   5  -5  -2  161.18   31.90
  -4   5   2   34.20   12.30
  -4   5   2   41.90    8.70
   4  -5  -2   24.30   23.10
  -3   5   2 1048.30   77.59
  -3   5   2 1109.99   76.29
   3  -5  -2  976.50   80.59
  -2   5   2  433.16   31.80
  -2   5   2  383.36   34.30
  -1   5   2   78.99   15.70
   0  -5  -2  172.98   28.90
   1   5   2  165.38   14.00
   2   5   2  100.79    9.40
   4   5   2  160.48   14.30
  -4  -5  -2  205.98   16.40
   5   5   2  289.07   21.90
  -5  -5  -2  316.37   23.30
  -5  -5  -2  256.47   24.40
  -6  -5  -2   81.49   17.80
  -7  -5  -2  740.43   53.19
  -7  -5  -2  685.73   55.89
  -8  -5  -2 1266.17   90.09
  -8  -5  -2 1205.88   92.39
  -9  -5  -2  187.28   27.00
  -9  -5  -2  145.89   18.50
 -10  -5  -2   -3.50    8.30
 -10  -5  -2   29.00   17.40
 -11  -5  -2  157.98   30.00
 -11  -5  -2  112.59   19.50
 -12  -5  -2   49.10   11.30
 -12  -5  -2   67.79   22.80
 -13  -5  -2  163.68   36.20
 -13  -5  -2  190.28   25.00
 -14  -5  -2  211.58   26.10
 -14  -5  -2  128.99   30.50
 -15  -5  -2   25.80   27.80
  16   5   2  173.88   29.80
  17   5   2   34.50   24.30
 -17  -5  -2  -25.00   30.90
  18   5   2  119.89   30.90
 -18  -5  -2   52.29   35.40
 -14   4   2   38.70   24.40
  14  -4  -2  -43.60   48.30
 -13   4   2   18.50   21.70
  13  -4  -2  -17.20   44.00
 -12   4   2   20.20   20.50
  12  -4  -2   13.50   39.90
 -11   4   2   35.90   19.60
  11  -4  -2   17.30   35.70
 -10   4   2   88.79   20.50
  10  -4  -2   44.40   32.20
  -9   4   2   37.80   22.10
   9  -4  -2   -8.50   28.50
  -8   4   2  207.18   29.50
   8  -4  -2  222.88   34.80
  -7   4   2   54.19   15.70
  -6   4   2  503.25   43.90
   6  -4  -2  528.75   45.50
  -5   4   2  295.77   27.40
  -5   4   2  237.68   24.70
  -4   4   2 1380.16  108.99
  -4   4   2 1450.85  107.89
   4  -4  -2 1644.14  109.89
  -3   4   2  411.06   30.80
  -3   4   2  369.26   33.70
  -2   4   2   51.79   10.90
  -1   4   2   99.89   13.40
   1  -4  -2   93.99   15.30
   0   4   2  443.36   32.40
   1   4   2   70.29    7.00
   1   4   2   80.99   12.60
   2   4   2  153.18   12.20
  -2  -4  -2  167.68   13.10
   3   4   2 1449.46  104.29
  -3  -4  -2 1447.16  104.39
  -3  -4  -2 1485.75  104.69
   4   4   2    7.90    8.80
  -4  -4  -2    9.60    6.10
  -4  -4  -2    2.60    3.70
  -5  -4  -2  221.68   18.00
  -5  -4  -2  199.98   21.70
  -6  -4  -2  259.97   27.40
  -6  -4  -2  255.57   21.80
  -7  -4  -2  537.05   41.20
  -7  -4  -2  545.15   45.70
  -8  -4  -2 1221.98   91.79
  -9  -4  -2  272.17   24.80
  -9  -4  -2  266.97   32.30
 -10  -4  -2  108.89   20.90
 -10  -4  -2  126.09   17.60
 -11  -4  -2  668.73   58.19
 -12  -4  -2   53.39   22.80
  13   4   2   21.10   16.60
 -13  -4  -2   42.60   11.60
 -13  -4  -2   38.00   24.20
  14   4   2  567.14   48.40
 -14  -4  -2  592.04   58.29
  15   4   2   43.80   21.80
 -15  -4  -2   64.59   27.60
  16   4   2   59.49   24.70
 -16  -4  -2   36.80   29.80
  17   4   2   58.39   28.40
 -17  -4  -2  -13.90   29.90
  18   4   2  231.18   45.80
 -18  -4  -2  167.48   38.40
 -15   3   2    1.60   24.60
  15  -3  -2  -38.30   45.80
 -14   3   2   56.89   23.70
  14  -3  -2   67.39   41.90
 -13   3   2   -0.70   20.90
  13  -3  -2  -28.80   34.30
 -12   3   2  116.09   23.30
  12  -3  -2   62.39   32.10
 -11   3   2  156.18   30.80
  11  -3  -2  110.69   31.30
 -10   3   2  158.38   31.50
  10  -3  -2  231.88   34.60
  -9   3   2  256.17   31.90
   9  -3  -2  222.88   32.90
  -8   3   2  166.58   26.60
   8  -3  -2  162.38   27.40
  -7   3   2  456.75   41.40
   7  -3  -2  499.95   41.40
  -6   3   2  454.45   40.80
   6  -3  -2  500.45   40.20
  -5   3   2  411.76   30.90
  -5   3   2  378.96   33.60
   5  -3  -2  310.77   32.80
  -4   3   2  737.63   51.79
  -4   3   2  645.64   53.79
  -3   3   2  132.29   17.80
   3  -3  -2  106.49   16.10
  -2   3   2   67.69   11.40
   2  -3  -2   60.99   11.30
  -1   3   2   41.80    5.90
   1  -3  -2   29.00    7.60
   0   3   2 2431.26  173.48
   0   3   2 2380.96  173.38
   0  -3  -2 2533.75  173.78
   0  -3  -2 2392.16  173.58
   1   3   2  276.47   19.30
  -1  -3  -2  254.97   19.50
   2   3   2 5419.06  409.86
  -2  -3  -2 6193.78  410.06
  -2  -3  -2 5662.63  409.86
   3   3   2  337.87   23.90
   3   3   2  318.87   25.90
   3   3   2  318.97   24.30
  -3  -3  -2  338.07   26.30
   4   3   2 2914.61  217.88
  -4  -3  -2 3168.08  217.38
  -5  -3  -2   25.00   11.10
  -6  -3  -2   74.69   15.40
  -7  -3  -2  276.87   30.40
  -8  -3  -2   34.90   15.50
  -9  -3  -2   18.50   16.30
 -10  -3  -2   14.30   17.60
  11   3   2  170.78   22.20
 -11  -3  -2  197.78   33.00
  12   3   2  -10.10   15.60
 -12  -3  -2   16.60   35.40
  13   3   2  372.96   36.20
 -13  -3  -2  349.67   44.70
  14   3   2   60.29   26.00
 -14  -3  -2   82.69   26.40
  15   3   2  -21.50   24.00
 -16  -3  -2   71.49   30.00
  17   3   2   76.79   34.20
 -17  -3  -2   46.60   30.50
 -15   2   2   33.70   23.80
  15  -2  -2   76.39   39.10
 -14   2   2   72.19   23.90
  14  -2  -2   19.00   33.50
 -13   2   2   66.19   22.00
  13  -2  -2   48.90   29.80
 -12   2   2   23.80   19.70
  12  -2  -2   -0.30   25.70
 -11   2   2  118.79   22.40
  11  -2  -2  113.79   25.60
 -10   2   2   73.79   32.40
  10  -2  -2   54.99   21.60
  -9   2   2  170.88   28.80
   9  -2  -2  204.98   26.80
  -8   2   2   80.39   17.00
   8  -2  -2  120.39   20.70
  -7   2   2 1434.96  105.99
  -6   2   2   71.39   14.80
  -5   2   2  209.08   24.30
  -5   2   2  218.78   21.60
  -4   2   2   87.79   13.30
  -4   2   2   83.29   13.70
  -3   2   2   -2.00    7.30
  -3   2   2   16.40    5.20
  -2   2   2  149.88   12.20
  -2   2   2  144.19   13.00
   2  -2  -2  152.58   16.80
  -1   2   2  216.08   17.30
  -1   2   2  259.77   16.70
   1  -2  -2  219.48   17.00
   1  -2  -2  203.28   17.40
   1   2   2  230.98   18.80
  -1  -2  -2  276.27   18.60
   2   2   2   55.09    7.30
   3   2   2  225.38   20.70
  -3  -2  -2  252.67   19.30
  -4  -2  -2 1062.09   77.49
  -5  -2  -2  304.17   29.20
  -6  -2  -2  213.58   26.90
  -7  -2  -2  235.48   28.40
   8   2   2   98.49   15.40
  -8  -2  -2  100.39   17.60
   9   2   2 1422.36   98.89
  -9  -2  -2 1285.07  101.89
  10   2   2  205.78   23.30
 -10  -2  -2  225.68   31.70
  11   2   2  163.28   23.90
  12   2   2  210.28   29.70
 -12  -2  -2  233.58   36.10
  13   2   2   29.90   29.80
 -13  -2  -2   52.29   22.60
  14   2   2   61.79   25.70
 -14  -2  -2   44.50   24.60
  15   2   2    0.00   30.50
 -15  -2  -2  -27.80   24.90
  16   2   2   37.70   32.60
 -16  -2  -2   -3.40   27.10
  17   2   2  -17.30   35.90
  17   2   2  -16.80   25.90
 -17  -2  -2   21.30   29.20
 -16   1   2  169.48   31.30
  16  -1  -2  248.28   47.40
 -15   1   2  111.89   26.20
  15  -1  -2   86.19   32.00
 -14   1   2  161.88   34.80
  14  -1  -2  119.69   30.40
 -13   1   2   20.20   20.60
  13  -1  -2   -2.40   24.50
 -12   1   2  177.28   34.10
  12  -1  -2  202.18   30.10
 -11   1   2   96.19   20.80
 -10   1   2  941.11   74.39
  -9   1   2   53.79   16.40
  -8   1   2   48.90   15.50
  -7   1   2 1415.86  104.59
  -6   1   2  198.38   24.00
  -5   1   2   88.39   13.90
  -5   1   2   89.19   14.90
  -4   1   2   94.09   15.70
  -4   1   2  141.29   13.50
  -3   1   2 1198.38   86.69
  -3   1   2 1219.18   86.99
  -2   1   2 4794.02  355.06
   2  -1  -2 4892.81  354.86
   2  -1  -2 5269.27  355.16
  -1   1   2  231.78   15.60
   1  -1  -2  229.68   15.70
   1  -1  -2  183.88   15.70
   0   1   2  355.96   26.40
   0   1   2  392.66   26.40
   0  -1  -2  372.16   26.50
   0  -1  -2  350.66   26.40
  -1  -1  -2 3446.96  245.38
   2   1   2  293.57   23.20
  -2  -1  -2  300.97   22.80
   3   1   2   14.00    5.20
  -3  -1  -2   10.70    6.50
  -4  -1  -2   38.10   10.50
   5   1   2  128.19   14.70
  -5  -1  -2  145.69   23.00
  -6  -1  -2   30.00   14.70
  -7  -1  -2    6.80   13.90
   8   1   2 1203.48   88.29
  -8  -1  -2 1201.58   90.89
   9   1   2  196.38   22.90
  -9  -1  -2  145.29   27.70
  10   1   2  118.69   23.40
 -10  -1  -2  150.88   28.40
  11   1   2  131.69   27.60
 -11  -1  -2   72.69   38.80
  12   1   2   64.19   25.50
 -12  -1  -2   71.59   22.00
  13   1   2    1.80   28.20
 -13  -1  -2  -12.70   21.10
  14   1   2   42.30   30.70
 -14  -1  -2   77.99   25.40
  15   1   2   18.10   32.80
 -15  -1  -2   39.90   25.70
  16   1   2    1.80   25.20
  16   1   2  -10.60   35.70
 -16  -1  -2   11.30   26.70
 -17   0   2   39.70   27.00
 -15   0   2   57.29   24.70
  15   0  -2   73.59   27.40
 -14   0   2  117.89   26.00
  14   0  -2  180.28   30.80
 -13   0   2  235.38   36.50
  13   0  -2  194.98   29.70
 -12   0   2  284.47   36.80
 -11   0   2   28.30   21.20
 -10   0   2  256.97   31.90
  -9   0   2  359.36   36.00
  -8   0   2  260.27   30.30
  -7   0   2   19.40   12.80
  -6   0   2    4.40   12.30
  -5   0   2  189.68   20.90
  -4   0   2    8.60    4.50
  -4   0   2    7.00    3.80
  -4   0   2   -3.80    6.50
   4   0  -2    1.40    5.10
  -3   0   2  325.47   24.10
  -3   0   2  365.66   24.50
   3   0  -2  283.97   24.00
  -2   0   2   53.69    5.60
  -2   0   2   51.89    5.90
   2   0  -2   53.09    6.60
  -1   0   2 4264.67  293.97
   1   0  -2 4089.19  293.97
   1   0  -2 3885.71  293.97
   1   0  -2 4284.17  294.07
   0   0   2   41.30    3.70
   0   0   2   39.00    3.90
   0   0  -2   36.10    4.30
   0   0  -2   29.70    4.10
   1   0   2 1015.00   75.59
  -1   0  -2 1097.29   75.49
   2   0   2  765.82   60.79
  -2   0  -2  866.41   60.89
  -2   0  -2  861.91   60.39
   3   0   2 1699.13  131.79
   3   0   2 1855.61  132.09
  -3   0  -2 1954.70  132.29
   4   0   2   97.59   16.40
   6   0   2  461.65   38.70
  -6   0  -2  461.35   40.30
   7   0   2  428.16   36.00
  -7   0  -2  386.76   37.40
   8   0   2  301.17   32.20
  -8   0  -2  367.26   34.30
   9   0   2  281.47   32.40
  -9   0  -2  284.77   33.30
  10   0   2  950.30   75.49
 -10   0  -2  955.10   75.59
  11   0   2  195.58   38.50
 -11   0  -2  270.47   34.70
  12   0   2  372.86   49.10
 -12   0  -2  499.45   46.80
  13   0   2   -8.10   32.00
 -13   0  -2   37.60   22.80
  14   0   2  -53.69   34.70
 -14   0  -2    4.20   22.80
  15   0   2  -13.00   25.10
  15   0   2    8.30   37.60
  16   0   2  -37.20   26.70
 -16   0  -2  -22.30   25.30
 -17  -1   2   76.29   28.20
  17   1  -2   53.39   31.50
 -16  -1   2   71.99   26.30
  16   1  -2   67.49   26.50
 -15  -1   2   97.09   26.30
  15   1  -2  115.19   25.40
 -14  -1   2  165.18   36.20
 -13  -1   2  127.19   25.00
 -12  -1   2   55.89   21.20
 -11  -1   2  559.44   50.79
 -10  -1   2   31.30   16.30
  -9  -1   2  761.12   60.89
  -8  -1   2  298.17   34.30
  -8  -1   2  401.36   29.10
  -7  -1   2  270.47   22.30
  -7  -1   2  233.08   27.30
  -6  -1   2  -10.20   11.00
  -6  -1   2    4.00    5.60
  -5  -1   2  216.88   19.50
  -5  -1   2  171.18   16.90
  -4  -1   2 3165.68  244.28
  -4  -1   2 3687.03  244.58
  -3  -1   2  223.18   16.20
  -3  -1   2  220.68   17.00
   3   1  -2  192.58   16.80
   3   1  -2  262.87   17.60
   3   1  -2  202.68   16.30
  -2  -1   2  402.56   30.00
  -2  -1   2  440.66   29.50
   2   1  -2  415.16   30.00
   2   1  -2  377.76   29.50
  -1  -1   2 1391.56  104.79
   1   1  -2 1464.35  104.69
   1   1  -2 1538.65  104.49
   0  -1   2  243.58   16.50
   0  -1   2  227.18   16.90
   0   1  -2  193.78   16.60
   1  -1   2   18.60    4.10
   1  -1   2   21.30    5.70
   1  -1   2   19.20    6.80
  -1   1  -2   11.80    4.80
   2  -1   2  512.95   40.40
   2  -1   2  483.75   42.30
  -2   1  -2  610.54   40.60
   3  -1   2  293.27   25.70
   3  -1   2  259.37   29.10
  -3   1  -2  212.78   24.80
   4  -1   2   74.79   21.60
  -4   1  -2  113.39   20.30
   5  -1   2  353.86   38.20
  -5   1  -2  439.56   35.50
  -6   1  -2    5.10   13.00
   7  -1   2 1003.00   74.09
  -7   1  -2  899.61   72.89
   8  -1   2   -2.20   21.80
  -8   1  -2   18.30   14.70
   9  -1   2  -14.40   25.10
  -9   1  -2   23.10   15.80
 -10   1  -2  362.16   38.90
  11  -1   2    2.20   33.60
 -11   1  -2  -19.00   19.20
  12  -1   2  -47.60   34.00
 -12   1  -2   39.00   20.60
  13  -1   2   11.40   36.80
 -13   1  -2   -0.90   21.40
 -14   1  -2   17.70   23.00
  15  -1   2  -32.30   26.50
 -15   1  -2   27.30   25.30
 -18  -2   2   22.40   28.60
 -17  -2   2    8.60   26.70
  17   2  -2   25.50   26.90
 -16  -2   2   66.19   27.10
  16   2  -2   88.59   24.30
 -15  -2   2    2.70   24.30
 -14  -2   2  230.28   37.80
 -13  -2   2  526.05   52.09
 -12  -2   2  100.49   24.00
 -11  -2   2   92.79   20.00
 -10  -2   2    4.70   17.10
 -10  -2   2   34.80    8.40
  -9  -2   2  144.59   17.90
  -8  -2   2  105.89   23.60
  -8  -2   2  157.18   16.80
  -7  -2   2  673.03   51.19
  -7  -2   2  704.33   53.99
  -6  -2   2  225.08   20.40
  -6  -2   2  244.28   24.20
  -5  -2   2   13.10    8.40
  -5  -2   2   24.10    5.30
  -4  -2   2 1053.29   67.79
  -4  -2   2  869.61   67.09
  -4  -2   2  891.21   67.69
  -3  -2   2    0.60    2.30
  -3  -2   2    2.10    3.40
  -3  -2   2    4.60    3.10
   3   2  -2    3.80    5.70
   3   2  -2    6.20    2.70
  -2  -2   2  941.21   69.59
  -2  -2   2 1051.79   69.29
   2   2  -2  955.40   69.59
   2   2  -2  965.70   69.39
   2   2  -2  930.31   69.79
  -1  -2   2   24.90    4.60
   1   2  -2   22.30    4.80
   1   2  -2   14.90    3.10
   0  -2   2  686.33   44.10
   0  -2   2  527.45   44.70
   1  -2   2  181.88   20.90
   1  -2   2  196.48   17.50
   2  -2   2  434.96   32.90
  -2   2  -2  334.47   31.40
   3  -2   2  277.67   32.20
   3  -2   2  389.36   38.80
   5  -2   2   80.09   23.70
  -5   2  -2   69.89   14.40
   6  -2   2  295.87   35.50
  -6   2  -2  261.27   29.30
   7  -2   2   35.30   24.30
  -7   2  -2   22.90   13.80
   8  -2   2   87.89   28.50
  -8   2  -2   96.29   18.20
   9  -2   2  233.18   42.30
  -9   2  -2  217.38   35.40
  10  -2   2  150.08   42.90
 -10   2  -2  215.78   32.10
  11  -2   2  -20.50   36.80
  11  -2   2  -16.20   22.70
 -11   2  -2    3.40   18.90
  12  -2   2  109.89   40.10
  12  -2   2   99.89   26.40
  13  -2   2  -44.00   41.40
 -13   2  -2   -9.90   21.00
  14  -2   2  -39.00   26.90
 -14   2  -2   30.00   23.40
  15  -2   2  -45.20   29.00
 -18  -3   2   50.79   32.00
  18   3  -2  166.28   34.10
 -17  -3   2   19.30   28.80
  17   3  -2   38.50   24.50
 -16  -3   2    3.50   26.30
 -15  -3   2  174.68   39.00
 -14  -3   2  386.36   46.80
 -13  -3   2   45.50   23.70
 -12  -3   2    6.90   20.90
 -12  -3   2   12.70    9.80
 -11  -3   2  558.44   42.80
 -11  -3   2  510.35   49.30
 -10  -3   2   89.29   16.50
 -10  -3   2   86.09   20.00
  -9  -3   2  153.58   17.90
  -9  -3   2  135.19   25.40
  -8  -3   2 1213.18   88.69
  -8  -3   2 1157.38   86.29
  -7  -3   2  480.35   41.60
  -7  -3   2  513.65   38.50
  -6  -3   2   37.30    6.90
  -6  -3   2   36.10   11.20
  -5  -3   2  224.78   21.80
  -5  -3   2  280.37   21.10
  -4  -3   2   34.70    5.30
  -4  -3   2   39.80    5.40
  -4  -3   2   31.60    6.40
  -3  -3   2 2112.69  145.39
  -3  -3   2 2010.10  145.69
  -3  -3   2 1899.61  145.69
   3   3  -2 2130.59  145.69
  -2  -3   2  629.64   42.50
  -2  -3   2  554.84   43.00
   2   3  -2  578.54   42.70
  -1  -3   2  203.58   15.60
  -1  -3   2  165.78   15.70
  -1  -3   2  197.08   17.10
   0  -3   2  523.75   39.70
   0  -3   2  533.45   41.70
   1  -3   2  127.49   18.50
   2  -3   2  190.18   25.30
   3  -3   2  358.96   39.40
   3  -3   2  281.97   33.90
   4  -3   2  837.52   57.39
   4  -3   2  631.34   60.39
  -4   3  -2  682.93   55.49
   5  -3   2   46.80   16.00
   5  -3   2   61.49   27.00
   6  -3   2   42.20   28.20
   6  -3   2   37.90   15.80
  -6   3  -2   14.30   13.60
   7  -3   2  -12.10   28.60
   7  -3   2   31.70   17.40
  -7   3  -2   23.70   15.10
   8  -3   2  289.77   48.10
   8  -3   2  305.47   39.20
  -8   3  -2  368.86   35.90
   9  -3   2   72.49   23.30
   9  -3   2   66.59   44.50
  -9   3  -2   90.49   20.10
  10  -3   2  -24.00   38.30
  10  -3   2   14.00   24.60
 -10   3  -2   -7.00   18.60
  11  -3   2   84.19   26.70
  11  -3   2   63.19   44.80
  12  -3   2   -9.50   26.90
 -12   3  -2   67.89   21.80
 -13   3  -2   -2.80   22.20
  14  -3   2  -30.80   29.20
 -14   3  -2   37.60   24.70
 -18  -4   2  -18.70   30.10
 -17  -4   2   13.50   28.70
 -16  -4   2  228.68   45.40
 -15  -4   2   52.99   27.20
 -14  -4   2  650.13   62.49
 -14  -4   2  677.53   52.99
 -13  -4   2  196.88   34.50
 -12  -4   2  152.18   20.90
 -12  -4   2  117.89   25.50
 -11  -4   2  129.69   19.30
 -11  -4   2  141.09   30.10
 -10  -4   2  205.38   20.60
 -10  -4   2  130.99   30.40
  -9  -4   2  168.18   18.40
  -9  -4   2  132.19   25.80
  -8  -4   2 1356.36   97.89
  -8  -4   2 1339.37   99.89
  -7  -4   2  279.87   22.10
  -7  -4   2  196.38   25.80
  -6  -4   2  158.18   19.80
  -6  -4   2  186.78   17.60
  -5  -4   2  136.39   14.90
  -5  -4   2  124.59   15.40
  -4  -4   2  148.89   15.20
  -4  -4   2  156.88   15.30
  -4  -4   2  163.98   14.20
  -3  -4   2  236.28   18.50
  -3  -4   2  204.08   18.90
  -2  -4   2  346.37   28.50
  -2  -4   2  327.07   27.50
  -2  -4   2  393.46   27.10
  -1  -4   2  113.19   17.90
  -1  -4   2   94.49   14.40
   0  -4   2  892.41   60.49
   0  -4   2  644.34   57.39
   1  -4   2  396.46   37.90
   1  -4   2  303.67   31.80
   2  -4   2  274.27   28.00
  -2   4  -2  198.28   23.50
  -3   4  -2   15.80   10.90
   4  -4   2  197.48   37.60
   4  -4   2  211.28   29.60
   5  -4   2   72.39   18.40
   5  -4   2   80.59   30.80
  -5   4  -2   98.19   20.90
   6  -4   2   20.10   17.90
   6  -4   2   22.40   31.90
  -6   4  -2    5.00   13.80
   7  -4   2   30.40   37.30
   7  -4   2   59.79   20.90
  -7   4  -2   27.90   16.20
   8  -4   2   80.59   23.90
   8  -4   2  110.79   48.90
  -8   4  -2  134.29   29.10
   9  -4   2   90.59   44.30
  10  -4   2  -19.40   45.70
  10  -4   2    1.60   26.60
 -10   4  -2  -16.80   18.60
  11  -4   2  -28.90   47.20
  11  -4   2   79.89   29.00
 -11   4  -2   57.29   21.70
  12  -4   2    4.40   29.70
  13  -4   2  -43.00   29.10
 -13   4  -2   16.70   24.00
 -19  -5   2  104.09   37.70
 -18  -5   2  163.78   38.40
 -17  -5   2   19.10   30.50
 -16  -5   2   17.20   13.60
 -16  -5   2  -20.50   29.50
 -15  -5   2  156.58   25.80
 -14  -5   2   17.10   26.70
 -14  -5   2    9.80   12.00
 -13  -5   2   81.39   26.80
 -12  -5   2  159.48   27.80
 -12  -5   2  183.88   22.60
 -11  -5   2   -3.20    8.70
 -11  -5   2  -23.30   19.80
 -10  -5   2    6.80    8.00
 -10  -5   2  -29.00   17.60
  -9  -5   2  269.37   24.30
  -9  -5   2  241.18   30.80
  -8  -5   2   -5.20    7.00
  -8  -5   2   13.70   14.50
  -7  -5   2  234.98   20.10
  -7  -5   2  168.88   23.80
  -6  -5   2  -12.70   10.40
  -6  -5   2  -10.20    6.90
  -5  -5   2   86.39   13.00
  -5  -5   2   66.59   13.00
  -4  -5   2  139.59   14.50
  -4  -5   2   95.29   14.90
  -3  -5   2  126.49   14.10
  -3  -5   2   94.99   15.30
  -2  -5   2   97.89   13.80
  -2  -5   2  111.09   18.00
  -2  -5   2   83.99   13.70
  -1  -5   2  309.57   31.50
  -1  -5   2  290.37   27.20
   0  -5   2  406.26   34.90
   0  -5   2  401.66   40.50
   1  -5   2  323.97   36.10
   1  -5   2  246.28   29.20
   2  -5   2   12.10   14.70
   2  -5   2    9.80   25.90
  -2   5  -2    3.20   11.50
   3  -5   2   39.60   16.30
   3  -5   2   60.99   28.60
   4  -5   2   18.90   16.80
   4  -5   2   -0.70   30.10
  -4   5  -2   -2.70   11.90
   5  -5   2   14.00   19.00
   5  -5   2    5.90   34.30
  -5   5  -2   42.50   14.10
   6  -5   2   -6.50   21.10
   6  -5   2  -28.30   37.30
  -6   5  -2   -0.90   14.80
   7  -5   2   98.69   26.00
   7  -5   2  130.89   45.50
  -7   5  -2  164.58   30.00
   8  -5   2   98.69   45.10
   8  -5   2  100.09   27.00
   9  -5   2  105.89   28.30
   9  -5   2   89.69   48.90
  10  -5   2  -39.60   48.60
  10  -5   2   29.90   27.90
  11  -5   2  109.09   30.60
  12  -5   2  -55.39   30.60
 -12   5  -2    3.70   23.00
 -19  -6   2   60.69   37.90
 -18  -6   2  167.58   39.00
 -17  -6   2   50.09   34.20
 -17  -6   2   67.39   16.10
 -16  -6   2  246.98   30.80
 -16  -6   2  237.58   38.80
 -15  -6   2  449.86   39.00
 -15  -6   2  349.37   53.39
 -14  -6   2   16.40   11.40
 -13  -6   2  -26.50   25.20
 -12  -6   2   12.10    9.40
 -12  -6   2    2.00   23.40
 -11  -6   2  100.09   24.70
 -11  -6   2  123.49   18.40
 -10  -6   2   95.99   21.30
 -10  -6   2   99.59   16.70
  -9  -6   2   21.30   17.10
  -9  -6   2   13.20    8.00
  -8  -6   2  124.29   16.20
  -8  -6   2   80.59   17.60
  -7  -6   2   19.70   12.20
  -7  -6   2  -10.00    7.10
  -6  -6   2  483.15   36.80
  -6  -6   2  460.25   36.70
  -5  -6   2  461.55   35.10
  -5  -6   2  433.86   35.00
  -4  -6   2   79.29   15.10
  -4  -6   2   77.99   14.50
  -3  -6   2  160.88   19.80
  -3  -6   2  129.79   17.60
  -2  -6   2  241.48   28.00
  -2  -6   2  261.57   23.70
  -1  -6   2  281.47   27.50
  -1  -6   2  269.27   32.80
   0  -6   2  234.48   35.10
   0  -6   2  298.07   28.30
   1  -6   2   96.79   15.80
   1  -6   2   94.49   25.70
   3  -6   2   47.60   17.60
  -3   6  -2   73.29   14.50
   4  -6   2   79.79   34.30
  -4   6  -2  115.39   21.60
   5  -6   2   92.69   39.80
   6  -6   2    7.20   42.10
   6  -6   2    5.50   22.70
  -6   6  -2    6.20   15.90
   7  -6   2  122.39   48.30
   7  -6   2  118.79   27.20
   8  -6   2   92.89   27.40
   8  -6   2  108.29   50.79
   9  -6   2   34.80   52.19
   9  -6   2   42.70   28.30
  -9   6  -2   46.20   21.00
  10  -6   2   19.90   29.30
  10  -6   2   -5.90   53.19
 -10   6  -2   45.30   22.20
  11  -6   2  -13.50   30.60
  11  -6   2  -68.59   55.29
 -11   6  -2   24.50   24.60
  12  -6   2  -25.20   32.70
 -19  -7   2  -56.89   38.30
 -18  -7   2  267.37   33.40
 -18  -7   2  175.68   43.40
 -17  -7   2  -12.40   35.40
 -17  -7   2    2.60   14.50
 -16  -7   2    0.80   13.10
 -16  -7   2  -24.20   32.00
 -15  -7   2 1231.58   87.69
 -15  -7   2 1070.49   97.59
 -14  -7   2    4.00   10.80
 -14  -7   2  -26.90   29.60
 -13  -7   2   24.70   11.30
 -13  -7   2   18.40   27.00
 -12  -7   2   19.70   10.50
 -12  -7   2   32.00   25.10
 -11  -7   2  615.14   50.19
 -11  -7   2  699.63   58.39
 -10  -7   2   51.09   20.20
  -9  -7   2 1316.27   94.99
  -9  -7   2 1203.68   92.09
  -8  -7   2 1128.39   81.29
  -8  -7   2 1029.80   79.29
  -7  -7   2  463.85   35.40
  -7  -7   2  421.76   35.40
  -6  -7   2   11.40    9.20
  -6  -7   2    3.70    7.40
  -5  -7   2   46.60    9.10
  -4  -7   2  655.93   50.09
  -4  -7   2  650.53   50.79
  -3  -7   2    8.20   13.50
  -2  -7   2  216.88   29.50
  -1  -7   2  190.28   25.40
  -1  -7   2  191.08   32.00
   0  -7   2  812.32   72.29
   0  -7   2  958.60   68.09
   1  -7   2   46.80   26.40
   2  -7   2  161.68   37.90
   2  -7   2  168.48   27.60
   3  -7   2  -20.50   18.70
   3  -7   2   13.20   32.70
   4  -7   2  -22.20   65.49
   4  -7   2  -19.60   20.70
  -4   7  -2   -6.40   14.90
   5  -7   2  137.69   41.90
   5  -7   2   83.49   24.90
   6  -7   2   66.09   44.40
   6  -7   2   26.10   24.40
  -6   7  -2  106.39   20.60
   7  -7   2    7.30   25.40
   7  -7   2   14.30   47.00
  -7   7  -2    3.20   18.80
   8  -7   2  232.58   42.80
   8  -7   2  134.69   52.89
  -8   7  -2  134.09   25.20
   9  -7   2   32.50   53.39
   9  -7   2   84.39   31.30
  -9   7  -2  161.28   33.80
  10  -7   2  -54.59   30.40
 -10   7  -2   -7.90   24.90
  11  -7   2   10.00   33.90
 -19  -8   2   80.09   18.90
 -19  -8   2   29.60   41.10
 -18  -8   2  215.48   45.60
 -18  -8   2  310.27   35.50
 -17  -8   2    2.30   36.70
 -16  -8   2   50.69   34.80
 -16  -8   2   70.59   14.50
 -15  -8   2  594.74   48.30
 -15  -8   2  543.25   72.59
 -14  -8   2  246.98   28.20
 -14  -8   2  266.97   48.30
 -13  -8   2  120.59   30.90
 -13  -8   2  149.49   22.00
 -12  -8   2   27.20   10.10
 -12  -8   2   22.80   25.90
 -11  -8   2  157.28   20.80
 -11  -8   2  172.18   27.60
 -10  -8   2  180.18   32.80
 -10  -8   2  181.48   21.30
  -9  -8   2  161.78   20.40
  -9  -8   2  175.28   28.60
  -8  -8   2  304.97   28.00
  -7  -8   2  900.91   70.29
  -7  -8   2  985.80   70.19
  -6  -8   2  260.57   25.20
  -6  -8   2  241.08   25.10
  -5  -8   2   16.70    9.60
  -5  -8   2   21.40   11.80
  -4  -8   2  343.97   35.00
  -4  -8   2  406.36   33.80
  -3  -8   2   85.99   12.80
  -3  -8   2  106.09   19.80
  -2  -8   2  -31.30   20.20
  -1  -8   2   43.00   14.40
  -1  -8   2   31.00   22.70
   0  -8   2  154.38   36.00
   1  -8   2   44.20   29.60
   1  -8   2    6.70   15.90
   2  -8   2   63.89   32.10
   2  -8   2   30.70   17.90
   3  -8   2  -39.50   19.90
   3  -8   2   -7.50   34.60
   4  -8   2   29.00   37.80
   4  -8   2   38.50   21.60
   5  -8   2   49.20   25.30
   5  -8   2   83.69   44.90
   6  -8   2    7.40   48.10
   6  -8   2   44.10   25.50
  -6   8  -2   -1.30   20.40
   7  -8   2   76.09   53.49
   7  -8   2   50.09   28.70
   8  -8   2   85.29   30.70
   8  -8   2   51.09   56.59
  -8   8  -2   49.00   25.20
   9  -8   2   26.40   58.49
   9  -8   2  -25.80   31.20
  -9   8  -2   25.60   26.10
  10  -8   2   30.70   33.50
 -19  -9   2   30.40   17.10
 -19  -9   2  -43.30   40.70
 -18  -9   2    8.10   37.80
 -18  -9   2   36.90   16.30
 -17  -9   2   21.00   14.40
 -17  -9   2  -49.30   35.80
 -16  -9   2   71.49   33.50
 -16  -9   2   50.39   14.00
 -15  -9   2   -5.70   32.30
 -14  -9   2  250.27   46.90
 -14  -9   2  167.88   25.10
 -13  -9   2   14.90   10.70
 -13  -9   2   36.50   28.10
 -12  -9   2   -7.40   25.40
 -11  -9   2  135.09   20.60
 -11  -9   2  103.79   26.10
 -10  -9   2   73.39   22.10
 -10  -9   2  105.29   19.70
  -9  -9   2  303.67   29.20
  -8  -9   2   42.00   11.60
  -8  -9   2    4.70    9.80
  -7  -9   2  -13.90    9.50
  -7  -9   2   -0.20   11.50
  -6  -9   2    2.70   10.00
  -6  -9   2    5.20   12.70
  -5  -9   2  146.09   24.10
  -5  -9   2  117.89   22.80
  -4  -9   2  -10.70   11.80
  -3  -9   2   68.59   15.00
  -3  -9   2   99.59   22.00
  -3  -9   2  112.39   20.90
  -2  -9   2  279.47   31.20
  -2  -9   2  302.47   39.50
  -1  -9   2   41.70   16.70
  -1  -9   2   45.80   26.10
   0  -9   2  532.45   48.60
   0  -9   2  539.85   55.79
   1  -9   2    2.10   19.00
   3  -9   2   70.79   38.80
   3  -9   2   15.80   21.10
   4  -9   2  125.79   40.70
   4  -9   2   67.99   23.30
   5  -9   2  -19.30   24.50
   5  -9   2   69.39   42.80
   6  -9   2  307.87   45.20
   6  -9   2  302.97   59.69
   7  -9   2  122.69   51.79
   7  -9   2  112.99   30.70
   8  -9   2   66.49   54.89
   8  -9   2   63.79   31.50
   9  -9   2   76.89   34.10
 -19 -10   2   10.30   40.40
 -19 -10   2   41.70   17.70
 -18 -10   2   89.69   17.30
 -18 -10   2   76.79   39.30
 -17 -10   2  -25.60   34.50
 -17 -10   2   -3.00   14.00
 -16 -10   2   36.10   33.90
 -15 -10   2   41.00   12.90
 -15 -10   2   41.30   31.30
 -14 -10   2  473.45   53.89
 -14 -10   2  425.76   39.40
 -13 -10   2  317.17   32.80
 -13 -10   2  394.66   46.60
 -12 -10   2  151.08   23.20
 -10 -10   2  833.32   64.59
  -9 -10   2    2.60   11.50
  -8 -10   2   93.49   22.30
  -8 -10   2   99.89   16.40
  -7 -10   2   11.80   14.30
  -7 -10   2   19.50   12.30
  -6 -10   2    4.00   12.20
  -6 -10   2   -9.30   14.90
  -5 -10   2   49.20   18.60
  -5 -10   2   32.70   13.60
  -4 -10   2  122.99   27.20
  -4 -10   2  107.19   23.70
  -3 -10   2   13.50   22.70
  -2 -10   2   42.80   16.00
  -2 -10   2   56.69   27.20
  -1 -10   2   58.99   19.40
  -1 -10   2   56.79   54.69
   0 -10   2  353.96   49.20
   1 -10   2  130.89   36.00
   1 -10   2  103.29   40.00
   2 -10   2  225.68   37.90
   2 -10   2  273.57   49.80
   3 -10   2   82.39   42.10
   3 -10   2   60.69   23.50
   4 -10   2   87.39   45.70
   4 -10   2   58.09   24.80
   5 -10   2   93.79   27.60
   5 -10   2   80.59   48.60
   6 -10   2   97.29   51.29
   6 -10   2   44.20   29.00
   7 -10   2   27.70   30.90
   7 -10   2   14.00   54.29
 -19 -11   2   12.60   38.20
 -19 -11   2   17.50   17.00
 -18 -11   2   83.29   17.40
 -18 -11   2  104.39   37.40
 -17 -11   2   36.30   32.80
 -17 -11   2   67.69   16.30
 -16 -11   2   34.70   35.10
 -16 -11   2   32.40   14.30
 -15 -11   2   33.60   13.50
 -15 -11   2   79.39   30.50
 -14 -11   2   34.30   12.80
 -14 -11   2   46.20   27.00
 -13 -11   2   33.40   12.30
 -12 -11   2   39.10   13.30
 -11 -11   2  215.38   29.00
  -9 -11   2  232.98   30.40
  -9 -11   2  248.88   28.90
  -8 -11   2  356.96   36.90
  -8 -11   2  350.06   36.00
  -7 -11   2   14.30   14.60
  -7 -11   2    7.60   17.50
  -6 -11   2   -2.60   15.60
  -6 -11   2  -20.70   18.10
  -5 -11   2   23.60   16.60
  -5 -11   2   30.10   21.60
  -4 -11   2   -6.00   23.80
  -3 -11   2   53.09   43.20
  -3 -11   2   18.20   16.00
  -2 -11   2  349.77   41.90
  -2 -11   2  459.45   50.89
  -1 -11   2   90.49   22.40
   0 -11   2   80.69   30.20
   0 -11   2  135.99   35.10
   1 -11   2   87.99   24.60
   3 -11   2   36.80   27.00
   3 -11   2   62.69   42.90
   4 -11   2  306.07   60.59
   5 -11   2   30.60   31.00
   5 -11   2   84.39   52.49
   6 -11   2   89.69   60.39
   6 -11   2   90.69   34.20
 -19 -12   2  147.39   38.40
 -19 -12   2  123.09   21.40
 -18 -12   2    6.80   15.90
 -18 -12   2   -1.30   32.40
 -17 -12   2   -4.50   29.40
 -16 -12   2   -7.50   14.00
 -16 -12   2  -26.40   27.60
 -15 -12   2  -19.50   13.00
 -14 -12   2   31.10   13.90
 -12 -12   2  471.45   44.30
 -11 -12   2   10.50   15.00
 -10 -12   2  163.78   30.50
  -9 -12   2   60.39   17.60
  -8 -12   2  175.98   33.30
  -7 -12   2  196.48   35.40
  -7 -12   2  206.48   46.40
  -6 -12   2  -19.00   18.80
  -6 -12   2    3.90   32.80
  -5 -12   2   47.90   25.90
  -5 -12   2   26.60   20.30
  -4 -12   2   44.70   20.90
  -4 -12   2   46.10   26.70
  -3 -12   2   95.09   23.00
  -3 -12   2   75.49   18.90
  -2 -12   2  227.48   46.50
  -2 -12   2  187.88   36.60
  -1 -12   2  108.49   24.30
   1 -12   2   84.69   27.20
   2 -12   2   52.99   28.60
   2 -12   2  101.29   43.10
   3 -12   2   92.29   47.50
   3 -12   2   47.60   31.50
   4 -12   2   43.80   33.40
   4 -12   2  133.59   51.09
   5 -12   2  -15.60   54.89
   5 -12   2  -12.80   35.10
 -19 -13   2    1.00   18.10
 -18 -13   2   59.29   30.70
 -18 -13   2   33.30   17.40
 -17 -13   2  -24.20   15.30
 -16 -13   2   38.10   16.20
 -14 -13   2   10.00   15.10
 -13 -13   2   13.10   16.50
 -12 -13   2   -7.10   17.10
 -10 -13   2   -4.10   19.10
  -9 -13   2   34.00   20.90
  -9 -13   2    3.20   18.90
  -8 -13   2  277.47   38.50
  -8 -13   2  204.78   38.60
  -7 -13   2  324.47   44.50
  -7 -13   2  348.27   44.70
  -6 -13   2   79.09   27.70
  -6 -13   2   57.89   23.30
  -5 -13   2  -10.90   28.30
  -4 -13   2  204.98   43.70
  -4 -13   2  211.68   42.40
  -3 -13   2   21.00   22.20
  -3 -13   2   76.49   31.00
  -2 -13   2  248.68   48.40
   0 -13   2  406.86   56.79
   0 -13   2  302.17   45.70
   1 -13   2  108.99   42.10
   1 -13   2   63.59   29.90
   2 -13   2  135.49   46.70
   2 -13   2   34.00   33.00
   3 -13   2   99.89   37.40
 -18 -14   2   99.09   21.10
 -17 -14   2   10.50   17.40
 -16 -14   2  -10.40   16.70
 -15 -14   2   -4.50   17.10
 -13 -14   2   -9.10   19.00
 -12 -14   2  183.98   37.60
 -11 -14   2  121.69   25.10
 -10 -14   2  -13.50   21.60
  -9 -14   2  326.77   44.10
  -8 -14   2  120.99   26.10
  -7 -14   2   -6.90   27.30
  -7 -14   2  -10.70   23.40
  -6 -14   2   55.39   28.50
  -6 -14   2    0.90   24.10
  -5 -14   2   50.79   32.10
  -5 -14   2   64.39   26.00
  -4 -14   2   58.29   31.60
  -4 -14   2   -0.60   25.60
  -3 -14   2   53.49   33.20
  -2 -14   2  122.99   36.40
  -2 -14   2   49.70   20.90
  -1 -14   2  225.08   53.69
   0 -14   2  325.87   46.00
   1 -14   2  102.89   32.70
   2 -14   2  134.09   37.60
   2 -14   2  127.29   53.99
 -17 -15   2  -19.60   18.50
 -16 -15   2  -23.40   18.70
 -15 -15   2   19.90   19.70
 -11 -15   2   65.49   27.60
 -11 -15   2    3.00   24.20
 -10 -15   2  143.79   29.50
 -10 -15   2  182.48   32.90
  -9 -15   2   45.30   29.30
  -9 -15   2   12.50   25.80
  -8 -15   2   61.09   27.60
  -8 -15   2   86.69   31.80
  -7 -15   2    6.60   30.90
  -7 -15   2  -38.00   26.20
  -6 -15   2  370.06   56.49
  -6 -15   2  444.16   55.59
  -5 -15   2   19.80   28.40
  -5 -15   2   19.10   32.50
  -4 -15   2   81.19   35.60
  -3 -15   2   89.09   35.90
  -3 -15   2   20.80   21.80
  -2 -15   2   86.19   38.50
  -1 -15   2  302.27   59.89
 -15 -16   2   13.20   23.70
 -14 -16   2  -13.40   25.80
 -13 -16   2  -40.20   26.40
 -12 -16   2  200.08   49.00
 -11 -16   2  340.37   50.99
 -11 -16   2  245.88   52.49
 -10 -16   2   14.30   32.20
 -10 -16   2   -4.10   28.70
  -9 -16   2   83.69   31.20
  -9 -16   2  146.49   37.00
  -8 -16   2   83.89   36.00
  -8 -16   2   50.89   31.40
  -7 -16   2   20.30   29.70
  -7 -16   2   46.20   35.20
  -6 -16   2   33.90   30.60
  -6 -16   2   76.89   34.20
  -5 -16   2   63.79   36.00
  -4 -16   2   83.69   38.60
  -3 -16   2  113.19   41.50
  -2 -16   2  255.67   59.79
 -15 -17   2   58.59   29.70
 -14 -17   2  -10.60   30.20
 -13 -17   2  -43.50   31.40
 -11 -17   2   72.09   36.80
 -11 -17   2    8.80   32.70
 -10 -17   2   -5.00   36.90
 -10 -17   2  -15.20   32.20
  -9 -17   2    4.90   32.60
  -9 -17   2   19.60   37.10
  -8 -17   2  155.08   42.90
  -8 -17   2  164.38   37.40
  -7 -17   2    2.60   39.30
  -7 -17   2    2.80   34.80
  -6 -17   2  -27.50   39.00
  -6 -17   2  -29.10   35.10
  -5 -17   2   31.90   39.80
  -7 -19  -3   84.69   33.30
  -7 -19  -3   77.99   38.50
  -8 -19  -3   94.19   38.70
  -8 -19  -3  108.39   33.40
   9  19   3  166.78   32.60
  -9 -19  -3  243.58   56.49
  -9 -19  -3  275.77   57.19
  10  19   3   68.19   17.80
 -10 -19  -3  104.09   40.30
 -10 -19  -3   47.50   32.80
 -11 -19  -3  146.99   39.90
 -11 -19  -3   93.39   34.10
 -12 -19  -3   47.70   33.30
 -13 -19  -3   14.10   33.90
 -14 -19  -3   -3.40   34.90
  -3 -18  -3  316.77   61.09
   4  18   3  -30.40   16.50
  -4 -18  -3   61.39   37.70
  -4 -18  -3    8.40   30.70
   5  18   3   42.50   16.30
  -5 -18  -3   56.39   35.00
  -5 -18  -3   31.30   29.30
   6  18   3  133.29   25.60
  -6 -18  -3   79.19   28.60
  -6 -18  -3   69.09   36.10
   7  18   3   -6.90   14.00
  -7 -18  -3   63.89   32.90
  -7 -18  -3   27.40   28.60
   8  18   3   70.39   15.80
  -8 -18  -3  110.29   30.60
  -8 -18  -3   76.59   33.70
   9  18   3   45.90   14.50
  -9 -18  -3   36.90   28.00
  -9 -18  -3   87.69   35.30
  10  18   3   96.59   15.80
 -10 -18  -3   40.70   31.00
 -10 -18  -3   75.69   34.30
  11  18   3  176.98   27.70
 -11 -18  -3  213.58   37.00
 -12 -18  -3  195.08   36.60
 -13 -18  -3  -36.40   28.50
 -15 -18  -3  -31.20   28.30
 -16 -18  -3  -30.20   28.20
  -1 -17  -3   90.19   33.60
  -1 -17  -3  141.39   50.39
  -2 -17  -3   47.70   30.60
  -2 -17  -3   78.89   43.30
  -3 -17  -3   53.29   40.10
  -3 -17  -3   60.39   29.60
   4  17   3   57.09   14.90
  -4 -17  -3   42.90   35.00
  -4 -17  -3   69.09   27.30
   5  17   3   43.10   13.80
  -5 -17  -3   64.79   32.40
  -5 -17  -3   65.59   26.60
   6  17   3  140.69   24.10
  -6 -17  -3  138.59   35.30
  -7 -17  -3   64.99   26.00
  -7 -17  -3   74.69   31.40
   8  17   3   70.89   13.40
  -8 -17  -3   37.20   25.80
  -8 -17  -3   82.29   30.50
   9  17   3   68.29   14.10
  -9 -17  -3   97.89   31.50
  -9 -17  -3   71.39   28.10
  10  17   3   69.39   15.00
 -10 -17  -3   96.49   30.70
 -11 -17  -3   17.40   26.40
 -11 -17  -3   51.89   27.00
 -12 -17  -3  -23.20   25.50
 -15 -17  -3  -14.30   24.80
 -16 -17  -3  -21.90   23.90
 -17 -17  -3   -7.60   23.40
   1 -16  -3  151.78   57.49
   1 -16  -3   69.19   36.50
   0 -16  -3  437.06   58.69
   0 -16  -3  391.36   66.49
  -1 -16  -3  162.28   46.00
   2  16   3   72.69   15.50
  -2 -16  -3   86.59   26.80
  -2 -16  -3  144.69   40.00
   3  16   3   57.99   14.30
  -3 -16  -3   86.19   25.80
  -3 -16  -3  128.79   36.60
   4  16   3  341.77   32.80
  -4 -16  -3  353.66   52.39
  -4 -16  -3  352.06   49.20
   5  16   3   28.30   11.60
  -5 -16  -3   46.20   30.30
  -5 -16  -3   45.00   23.70
   6  16   3  121.09   19.90
  -6 -16  -3   77.39   24.70
  -6 -16  -3   63.29   31.00
   7  16   3   35.80   11.30
  -7 -16  -3   16.50   23.30
  -7 -16  -3   46.00   28.30
   8  16   3  132.99   20.90
  -8 -16  -3  117.29   29.90
  -8 -16  -3   93.79   27.30
  -9 -16  -3   58.99   24.40
  10  16   3   24.90   11.90
 -10 -16  -3  -13.70   23.10
 -10 -16  -3   26.80   25.30
 -12 -16  -3   33.50   23.50
 -13 -16  -3  -15.80   22.10
 -14 -16  -3    6.10   22.50
 -15 -16  -3  -11.80   21.00
 -16 -16  -3   99.39   24.20
 -17 -16  -3   -4.50   20.30
 -18 -16  -3  -21.70   20.00
   3 -15  -3   90.19   68.89
   3 -15  -3   53.39   41.70
   2 -15  -3  -10.50   57.79
   2 -15  -3  -49.99   35.70
   1 -15  -3  210.18   50.59
   1 -15  -3  146.59   53.89
   0  15   3  479.65   40.00
   0 -15  -3  408.16   55.19
   0 -15  -3  390.46   63.19
   1  15   3   50.69   13.80
  -1 -15  -3  113.09   40.50
  -1 -15  -3   69.39   26.00
   2  15   3   46.10   12.50
  -2 -15  -3   74.29   35.80
  -2 -15  -3   73.69   25.00
  -3 -15  -3  290.07   42.00
  -3 -15  -3  287.97   48.20
  -4 -15  -3  121.59   33.50
  -4 -15  -3  159.88   37.20
   5  15   3   22.80   10.00
  -5 -15  -3   21.00   27.80
  -5 -15  -3   47.00   21.50
   6  15   3  114.29   19.30
   7  15   3  458.25   41.70
  -7 -15  -3  551.34   55.99
  -7 -15  -3  587.64   54.69
   8  15   3  480.65   38.80
  -8 -15  -3  460.05   53.19
  -8 -15  -3  496.45   51.79
   9  15   3  249.58   25.40
  -9 -15  -3  323.57   40.10
  -9 -15  -3  224.88   43.20
  10  15   3   29.50   10.50
 -10 -15  -3  -20.10   20.60
 -10 -15  -3   25.30   21.30
 -11 -15  -3  214.18   40.20
 -12 -15  -3   32.90   20.30
 -13 -15  -3  -22.10   19.40
 -14 -15  -3   -9.50   19.30
 -15 -15  -3   -3.80   18.60
 -16 -15  -3  -21.80   17.70
 -17 -15  -3    5.70   17.50
 -18 -15  -3  257.67   38.60
   4 -14  -3  -19.90   41.30
   3 -14  -3  -35.70   56.39
   2 -14  -3   -4.90   32.80
   2 -14  -3  101.19   52.09
  -1  14   3   53.49   14.30
   1 -14  -3   55.19   47.20
   1 -14  -3   64.79   31.20
   0 -14  -3  335.57   46.30
   0 -14  -3  291.27   54.79
  -1 -14  -3   67.69   24.20
  -1 -14  -3   79.79   37.00
   2  14   3  277.77   29.40
  -2 -14  -3  364.06   49.99
  -2 -14  -3  374.56   42.50
  -3 -14  -3   88.09   31.60
  -3 -14  -3   61.59   21.80
   4  14   3   59.09   10.80
  -4 -14  -3  132.59   61.09
  -4 -14  -3   52.09   19.90
   5  14   3   35.50   10.00
  -5 -14  -3   24.50   20.50
  -5 -14  -3   47.00   26.90
  -6 -14  -3   29.70   26.80
  -6 -14  -3   34.80   20.50
   7  14   3   42.40    9.60
  -7 -14  -3   45.30   24.10
  -8 -14  -3  -17.60   19.10
  -8 -14  -3  -18.30   21.40
  -9 -14  -3   12.20   18.90
  10  14   3  213.28   21.10
 -10 -14  -3  207.88   29.20
 -10 -14  -3  154.38   25.40
 -11 -14  -3   90.59   21.30
 -12 -14  -3  238.68   35.80
 -13 -14  -3  109.99   20.50
 -14 -14  -3  169.78   32.30
 -15 -14  -3  -16.20   16.00
 -16 -14  -3   18.40   16.60
 -17 -14  -3  -12.60   16.30
 -18 -14  -3  -12.70   16.80
 -19 -14  -3  198.38   38.70
   6 -13  -3  -34.90   44.00
   6 -13  -3  -62.79   75.19
  -5  13   3   19.90   24.70
   5 -13  -3  -26.30   40.60
  -4  13   3   53.59   23.60
   4 -13  -3  -33.70   60.09
   4 -13  -3  -37.20   37.80
   3 -13  -3   31.00   56.19
   3 -13  -3    3.90   34.70
  -2  13   3   10.80   13.00
   2 -13  -3  -24.60   31.40
   2 -13  -3    9.90   48.90
  -1  13   3    3.10   10.90
   1 -13  -3  -35.40   30.60
   1 -13  -3  -13.30   42.20
   0  13   3  128.19   20.20
   0 -13  -3  143.69   41.00
   1  13   3  100.29   17.40
  -1 -13  -3  112.49   36.70
   2  13   3  404.36   33.30
  -2 -13  -3  404.76   44.40
  -3 -13  -3  300.47   45.40
  -3 -13  -3  247.78   36.70
  -4 -13  -3  308.97   44.30
  -4 -13  -3  324.47   42.80
   5  13   3  105.79   15.60
  -5 -13  -3   32.20   24.30
   6  13   3  171.88   19.00
  -6 -13  -3  201.78   35.30
   7  13   3   47.50    9.10
  -7 -13  -3   27.60   19.90
   8  13   3  165.08   17.70
  -8 -13  -3  125.89   28.20
   9  13   3  535.35   41.20
  -9 -13  -3  533.45   50.79
 -10 -13  -3   98.79   18.90
 -11 -13  -3  543.15   49.40
 -12 -13  -3  108.59   18.50
 -13 -13  -3  166.38   29.40
 -14 -13  -3   -9.50   14.50
 -15 -13  -3   27.10   15.10
 -16 -13  -3   57.39   16.50
 -17 -13  -3    3.00   15.00
 -18 -13  -3  -33.80   28.30
 -18 -13  -3   -7.70   15.80
 -19 -13  -3   47.60   33.00
  -7  12   3   21.00   25.40
   7 -12  -3  -42.90   77.69
   7 -12  -3   46.10   43.00
  -6  12   3   33.20   23.70
   6 -12  -3   51.59   41.10
   6 -12  -3  -40.40   68.59
  -5  12   3   56.09   22.20
   5 -12  -3  -24.10   66.59
   5 -12  -3   60.19   39.40
  -4  12   3  181.58   34.50
   4 -12  -3  157.78   62.69
   4 -12  -3  115.69   38.60
  -3  12   3  127.99   17.30
  -3  12   3  148.79   30.00
   3 -12  -3   77.59   35.20
   3 -12  -3  138.89   52.49
   2 -12  -3   77.69   34.90
   2 -12  -3  167.28   51.09
  -1  12   3   13.10   10.20
   1 -12  -3   96.49   42.10
   1 -12  -3   33.00   27.30
   0  12   3  112.99   17.10
   0 -12  -3  104.89   26.30
  -1 -12  -3  243.98   44.70
  -2 -12  -3  167.58   32.10
  -2 -12  -3  107.59   31.50
   3  12   3   53.49    9.20
  -3 -12  -3   65.99   27.50
  -3 -12  -3   52.19   17.50
   4  12   3  123.99   15.80
  -4 -12  -3  163.18   34.30
  -4 -12  -3  128.19   30.20
   5  12   3  204.48   18.30
  -5 -12  -3  142.69   32.80
  -5 -12  -3  135.09   31.50
   6  12   3   58.19    8.60
  -6 -12  -3   37.70   19.10
  -6 -12  -3   15.90   16.80
   7  12   3  345.37   29.50
  -7 -12  -3  420.36   36.40
  -7 -12  -3  350.76   39.40
   8  12   3  621.44   45.80
  -8 -12  -3  599.74   53.19
  -9 -12  -3  -19.40   14.30
 -10 -12  -3  -11.50   22.30
 -11 -12  -3  345.57   35.90
 -12 -12  -3   11.60   12.90
 -13 -12  -3   18.80   13.40
 -14 -12  -3  298.17   32.90
 -14 -12  -3  270.57   33.10
 -15 -12  -3  424.16   40.30
 -15 -12  -3  416.36   42.70
 -16 -12  -3   53.69   15.50
 -16 -12  -3   32.60   23.70
 -17 -12  -3  297.07   40.90
 -17 -12  -3  276.27   35.20
 -18 -12  -3    7.60   16.60
 -18 -12  -3   12.30   27.90
 -19 -12  -3  166.58   36.10
   8 -11  -3  -95.19   76.79
   8 -11  -3  -16.90   43.10
  -7  11   3    5.10   22.70
   7 -11  -3    8.00   39.80
   7 -11  -3  -62.49   75.59
   6 -11  -3   15.20   38.30
   6 -11  -3   32.20   71.19
  -5  11   3   21.80   20.90
   5 -11  -3   23.50   34.50
   5 -11  -3    5.90   63.89
   4 -11  -3    1.50   59.39
   4 -11  -3   -1.30   32.90
  -3  11   3   26.70   11.30
   3 -11  -3  -33.10   53.19
   3 -11  -3  -51.39   32.40
   2 -11  -3  275.07   54.49
   2 -11  -3  170.18   33.30
  -1  11   3  130.59   17.50
   1 -11  -3  159.48   61.59
   0  11   3  538.25   38.50
   0 -11  -3  411.76   55.69
   1  11   3  182.58   19.10
  -1 -11  -3  192.98   38.70
   2  11   3  161.38   17.70
  -2 -11  -3  202.28   31.60
  -2 -11  -3  166.28   35.80
  -3 -11  -3  305.47   39.40
  -3 -11  -3  301.97   34.90
   4  11   3  103.19   14.00
  -4 -11  -3   89.69   22.50
   5  11   3  169.48   17.50
  -5 -11  -3  207.88   28.80
  -5 -11  -3  161.38   28.70
   6  11   3  243.98   20.90
  -6 -11  -3  233.08   30.90
   7  11   3   26.70    6.70
  -7 -11  -3   -0.40   12.70
  -8 -11  -3   80.69   14.80
   9  11   3  287.47   23.20
  -9 -11  -3  287.47   31.00
 -10 -11  -3  275.17   30.10
 -11 -11  -3  633.34   51.39
 -13 -11  -3   64.49   13.60
 -13 -11  -3   13.60   17.10
 -14 -11  -3  834.22   61.79
 -14 -11  -3  719.13   63.49
 -15 -11  -3  115.99   24.00
 -15 -11  -3   96.69   15.70
 -16 -11  -3  110.49   26.60
 -16 -11  -3  128.09   29.90
 -17 -11  -3  -14.50   15.20
 -17 -11  -3  -17.00   27.20
 -18 -11  -3  260.57   37.40
 -18 -11  -3  318.17   48.30
 -19 -11  -3  265.47   42.80
 -19 -11  -3  203.18   38.20
   9 -10  -3   -7.40   40.60
   8 -10  -3  -47.60   36.90
  -7  10   3   34.10   21.50
  -6  10   3   64.89   21.50
   6 -10  -3   41.40   62.69
  -5  10   3   -0.20   18.70
   5 -10  -3  -22.40   59.19
  -4  10   3   -9.70   11.50
   4 -10  -3    1.10   54.39
  -3  10   3  124.89   24.60
  -3  10   3   94.69   18.10
   3 -10  -3   59.69   50.99
   2 -10  -3   -2.10   43.30
   0  10   3  203.38   19.50
   1  10   3   61.49    8.80
  -1 -10  -3   44.60   27.70
   2  10   3  324.57   25.90
   3  10   3  189.88   18.80
  -3 -10  -3  241.28   33.00
  -3 -10  -3  209.28   28.90
   4  10   3  476.75   35.90
  -4 -10  -3  472.15   44.00
  -4 -10  -3  474.85   43.00
   5  10   3  982.60   76.59
  -5 -10  -3 1141.99   80.69
   6  10   3  457.15   33.40
  -6 -10  -3  422.36   39.80
   7  10   3  161.68   14.30
  -7 -10  -3  114.49   22.90
  -8 -10  -3   75.29   12.50
   9  10   3   34.00    5.90
  -9 -10  -3    7.60    9.90
 -10 -10  -3  537.65   43.80
 -11 -10  -3  126.39   21.20
 -12 -10  -3   30.70   15.30
 -12 -10  -3   37.60   11.50
 -13 -10  -3  304.77   34.50
 -14 -10  -3   22.30   11.70
 -14 -10  -3   18.50   21.00
 -15 -10  -3   21.30   13.00
 -15 -10  -3   51.59   24.20
 -16 -10  -3   -1.20   13.60
 -16 -10  -3    7.30   25.00
 -17 -10  -3  194.68   33.60
 -17 -10  -3  132.29   30.90
 -18 -10  -3  -18.90   16.90
 -18 -10  -3   31.10   33.10
 -19 -10  -3  276.07   41.50
 -19 -10  -3  346.87   57.09
 -10   9   3   97.59   26.50
  -9   9   3   27.90   22.80
   9  -9  -3  -57.59   66.29
  -8   9   3   34.90   21.60
   8  -9  -3   29.80   67.89
  -7   9   3   31.10   19.60
   7  -9  -3   -9.20   61.29
  -6   9   3  108.29   37.30
   6  -9  -3  161.48   60.89
   5  -9  -3  131.69   55.09
  -4   9   3  173.88   26.90
  -4   9   3  108.89   19.30
   4  -9  -3  169.78   54.39
  -3   9   3   44.30    9.90
  -3   9   3   58.89   15.40
   3  -9  -3   52.29   43.20
  -2   9   3  144.89   22.60
  -2   9   3  127.39   15.90
   2  -9  -3  104.99   39.20
  -1   9   3  106.29   13.90
  -1   9   3   91.49   19.30
   0   9   3  254.37   22.00
   0  -9  -3  265.77   39.20
   1   9   3  498.05   35.50
  -1  -9  -3  413.86   46.20
   2   9   3  195.48   17.80
   3   9   3  157.48   15.90
  -3  -9  -3  169.28   28.90
  -3  -9  -3  189.68   26.40
  -4  -9  -3   14.70   12.20
  -4  -9  -3   26.90   15.20
  -5  -9  -3   -3.20   10.90
   6   9   3  241.28   19.10
  -6  -9  -3  224.98   25.60
   7   9   3  235.48   18.60
  -7  -9  -3  215.18   24.40
   8   9   3  877.91   63.39
  -8  -9  -3  876.01   65.99
   9   9   3  421.76   30.00
  -9  -9  -3  368.56   33.50
  10   9   3   98.49   11.50
 -10  -9  -3   92.19   18.20
 -10  -9  -3   81.49   18.00
 -11  -9  -3  305.37   28.80
 -11  -9  -3  298.77   30.50
  12   9   3   62.69   12.40
 -12  -9  -3   69.49   12.50
 -12  -9  -3  109.59   18.70
  13   9   3   64.39    8.80
 -13  -9  -3   42.10   12.30
 -13  -9  -3   92.39   21.90
  14   9   3   16.10    8.20
 -14  -9  -3   10.60   23.20
 -14  -9  -3    1.10   12.00
  15   9   3   53.79    9.70
 -15  -9  -3   34.80   29.60
 -15  -9  -3   12.40   13.80
  16   9   3   30.50   10.40
 -16  -9  -3   12.30   14.60
 -16  -9  -3    7.80   28.20
 -17  -9  -3  106.69   19.40
 -17  -9  -3  151.68   33.90
  18   9   3  266.27   30.30
 -18  -9  -3  259.87   43.40
  19   9   3  295.57   33.80
 -19  -9  -3  212.78   39.60
 -19  -9  -3  280.87   56.79
  11  -8  -3  -37.20   68.99
  10  -8  -3  -84.09   57.59
  -9   8   3   65.79   22.50
   9  -8  -3   79.39   57.39
  -8   8   3  121.39   23.40
   8  -8  -3  154.78   55.19
  -7   8   3  559.94   49.99
   7  -8  -3  525.45   73.09
  -6   8   3   86.29   20.30
   6  -8  -3   54.99   48.70
  -5   8   3   37.90   17.00
   5  -8  -3  138.89   59.69
  -4   8   3  101.59   17.20
  -4   8   3  121.69   24.10
   4  -8  -3  103.49   40.20
  -3   8   3  163.38   24.00
  -3   8   3  161.58   17.90
   3  -8  -3  204.08   41.30
  -2   8   3  373.16   31.70
  -2   8   3  331.77   28.30
  -1   8   3  534.35   46.20
  -1   8   3  636.74   44.00
   0   8   3 1701.23  122.09
   1   8   3  626.14   46.30
   2   8   3  399.46   31.10
  -2  -8  -3  426.46   40.70
  -3  -8  -3  664.63   52.19
  -3  -8  -3  608.44   51.39
   4   8   3 1612.44  119.99
  -4  -8  -3 1742.43  122.19
   5   8   3  363.46   31.40
  -5  -8  -3  491.05   35.70
   6   8   3  135.09   13.60
  -6  -8  -3  182.88   19.20
   7   8   3  262.07   20.00
  -7  -8  -3  240.28   23.90
   8   8   3 1300.97   97.79
  -8  -8  -3 1426.26   99.29
   9   8   3  180.68   16.00
  -9  -8  -3  139.39   21.50
  -9  -8  -3  209.98   20.40
  10   8   3  282.47   22.40
 -10  -8  -3  290.77   26.20
 -10  -8  -3  260.17   28.80
  11   8   3   88.59   12.20
 -11  -8  -3  103.29   18.20
 -11  -8  -3   98.49   18.40
  12   8   3    4.90    6.10
 -12  -8  -3   -2.70    9.60
 -12  -8  -3   11.40   18.50
 -13  -8  -3    1.50   10.90
 -13  -8  -3    8.50   22.10
 -14  -8  -3  -19.30   24.90
 -15  -8  -3   51.19   15.00
 -15  -8  -3   76.59   28.60
 -16  -8  -3    2.90   14.60
 -16  -8  -3   -2.60   29.90
 -17  -8  -3  -17.80   31.70
 -17  -8  -3  -12.50   15.90
 -18  -8  -3   27.10   36.30
 -18  -8  -3   15.00   17.60
 -19  -8  -3  103.29   42.30
 -12   7   3  104.59   27.90
 -11   7   3  160.08   35.20
  11  -7  -3  130.49   59.19
 -10   7   3   85.09   22.80
  10  -7  -3   51.69   52.79
  -9   7   3  122.99   22.90
   9  -7  -3  107.09   50.59
  -8   7   3  481.35   46.00
  -7   7   3   50.09   20.50
   7  -7  -3   -5.20   44.20
  -6   7   3  203.58   29.60
  -5   7   3  110.29   24.80
  -5   7   3  166.88   20.20
   5  -7  -3  216.08   43.20
  -4   7   3   80.29   15.30
   4  -7  -3   80.49   33.00
  -3   7   3  168.68   23.50
  -3   7   3  193.28   18.20
   3  -7  -3  211.58   37.10
  -2   7   3  184.58   19.10
  -2   7   3  230.88   23.20
   2  -7  -3  244.88   35.60
  -1   7   3  781.12   58.69
   0   7   3   91.99   12.10
   1   7   3  331.67   25.80
   2   7   3  208.18   17.70
   3   7   3  950.60   76.89
  -3  -7  -3 1139.69   79.59
  -3  -7  -3 1124.59   79.89
   4   7   3  578.34   47.50
  -4  -7  -3  736.63   50.49
   5   7   3  444.76   33.20
  -5  -7  -3  453.15   36.00
   6   7   3  360.26   27.50
  -6  -7  -3  372.96   30.00
   7   7   3  389.66   30.00
  -7  -7  -3  415.96   31.90
  -7  -7  -3  398.46   32.20
   8   7   3  104.09   11.70
  -8  -7  -3  113.59   15.70
  -8  -7  -3  106.59   17.20
   9   7   3   54.99    7.00
  -9  -7  -3   75.99   14.40
  -9  -7  -3   64.39    9.70
 -10  -7  -3  735.93   58.39
 -10  -7  -3  733.73   55.79
 -11  -7  -3  197.58   29.80
 -11  -7  -3  209.98   22.80
 -12  -7  -3  734.83   62.69
 -12  -7  -3  732.33   56.89
 -13  -7  -3   -8.30   23.00
 -14  -7  -3    4.20   27.70
 -15  -7  -3   35.00   28.30
 -15  -7  -3   43.20   14.40
  16   7   3  137.49   25.80
 -16  -7  -3  109.79   32.90
 -16  -7  -3  121.69   18.70
  17   7   3  309.77   35.60
 -17  -7  -3  284.87   52.59
 -17  -7  -3  299.17   37.20
  18   7   3   82.29   26.70
 -18  -7  -3  -10.00   33.70
 -19  -7  -3  295.47   59.89
 -13   6   3   48.50   25.70
  13  -6  -3   -8.80   55.39
 -12   6   3  325.87   39.90
  12  -6  -3  233.18   59.09
 -11   6   3   34.90   21.50
  11  -6  -3   52.79   47.90
 -10   6   3   34.60   20.30
  10  -6  -3   43.30   44.30
  -9   6   3  273.37   34.70
   9  -6  -3  205.58   45.00
  -8   6   3   49.30   19.20
   8  -6  -3   22.70   36.80
  -7   6   3   53.29   17.20
   7  -6  -3   24.70   55.29
  -6   6   3   23.20   11.10
   6  -6  -3    9.70   29.70
  -5   6   3  192.48   24.00
  -5   6   3  150.68   19.80
   5  -6  -3  196.98   36.00
  -4   6   3  664.43   49.00
  -4   6   3  619.04   46.40
   4  -6  -3  548.05   54.19
  -3   6   3  168.18   15.60
  -3   6   3  111.89   20.50
   3  -6  -3  126.09   26.20
  -2   6   3  352.06   32.00
  -2   6   3  431.86   29.00
   2  -6  -3  294.67   39.30
  -1   6   3  328.57   27.30
  -1   6   3  328.37   24.60
   1  -6  -3  257.37   36.50
   0   6   3  146.79   15.80
   0  -6  -3  134.19   31.00
   3   6   3  212.28   16.90
   4   6   3  151.18   13.10
   5   6   3  259.87   21.80
  -5  -6  -3  307.67   24.00
   6   6   3 1256.07   87.19
  -6  -6  -3 1249.88   88.09
  -6  -6  -3 1135.59   88.09
   7   6   3  339.07   27.70
  -7  -6  -3  407.56   31.30
  -7  -6  -3  366.56   29.70
  -8  -6  -3 1675.83  118.89
  -8  -6  -3 1586.24  117.69
  -9  -6  -3  571.44   48.50
  -9  -6  -3  601.94   45.50
 -10  -6  -3   60.19   17.20
 -10  -6  -3   45.10    9.50
 -11  -6  -3  168.98   29.00
 -11  -6  -3  104.99   20.00
 -12  -6  -3   -5.30   10.20
 -12  -6  -3    0.70   20.80
 -13  -6  -3   27.10   12.20
 -13  -6  -3   51.49   24.90
  14   6   3   16.90   15.90
 -14  -6  -3   36.90   26.50
 -15  -6  -3   45.70   29.20
  16   6   3   67.89   23.80
 -16  -6  -3   42.80   15.40
 -16  -6  -3   40.60   31.10
  17   6   3   67.99   24.90
 -17  -6  -3    0.90   31.40
  18   6   3  181.28   41.00
 -13   5   3    3.00   22.40
  13  -5  -3   -0.40   46.70
 -12   5   3   38.10   21.90
  12  -5  -3   22.10   43.30
 -11   5   3   13.50   20.90
  11  -5  -3  105.49   40.80
 -10   5   3   37.00   19.70
  10  -5  -3    8.80   33.90
  -9   5   3   43.70   19.70
   9  -5  -3   54.79   30.60
  -8   5   3  144.29   27.90
  -7   5   3  409.56   39.30
   7  -5  -3  447.46   44.60
  -6   5   3  284.17   31.50
   6  -5  -3  350.16   35.90
  -5   5   3 1260.97   98.09
   5  -5  -3 1399.26   99.69
  -4   5   3   18.90   11.40
  -4   5   3   18.30    6.60
   4  -5  -3  -21.80   18.70
  -3   5   3  303.37   24.00
  -3   5   3  273.97   27.50
  -2   5   3  129.59   17.60
  -1   5   3  117.49   14.50
   0   5   3 1944.41  150.08
   0   5   3 1966.20  149.99
   0  -5  -3 2396.96  151.98
   1   5   3  122.39   11.80
  -1  -5  -3  165.58   22.80
   2   5   3    6.50    3.30
   3   5   3  208.78   16.20
   4   5   3  414.16   30.70
   4   5   3  348.87   33.80
  -4  -5  -3  476.35   31.90
   5   5   3  124.59   13.00
  -5  -5  -3  172.68   14.90
  -5  -5  -3  140.09   16.60
  -6  -5  -3  778.72   56.19
  -6  -5  -3  750.72   57.29
  -7  -5  -3   18.90    6.60
  -7  -5  -3   34.50   12.30
  -8  -5  -3 1128.99   84.59
  -9  -5  -3  775.62   62.99
  -9  -5  -3  813.12   59.49
 -10  -5  -3  645.74   54.49
 -11  -5  -3  140.29   23.40
 -12  -5  -3   45.30   22.30
 -12  -5  -3   57.79   11.60
  13   5   3  180.98   24.30
 -13  -5  -3  220.98   41.40
  14   5   3  641.64   52.09
 -14  -5  -3  632.74   62.49
  15   5   3  785.62   63.19
 -15  -5  -3  671.83   68.89
  16   5   3  135.99   32.60
 -16  -5  -3  102.39   32.30
  17   5   3   91.39   29.70
 -17  -5  -3   31.40   31.70
  18   5   3  299.37   47.50
 -18  -5  -3  279.77   53.89
 -14   4   3   31.50   23.80
  14  -4  -3   22.10   43.10
 -13   4   3   14.70   21.40
  13  -4  -3  -20.30   38.60
 -12   4   3  117.49   24.00
  12  -4  -3   92.29   35.40
  11  -4  -3  173.48   34.50
 -10   4   3  257.77   32.40
  10  -4  -3  170.88   37.70
   9  -4  -3  582.54   53.29
  -8   4   3  639.14   52.99
   8  -4  -3  638.24   54.59
  -7   4   3   28.20   13.90
   7  -4  -3    5.10   19.30
  -6   4   3  409.36   34.40
  -6   4   3  424.06   37.00
  -5   4   3   20.60    7.60
  -5   4   3   17.50   12.00
   5  -4  -3   16.10   16.00
  -4   4   3 1673.43  121.99
  -4   4   3 1492.35  120.69
   4  -4  -3 1875.01  122.29
  -3   4   3 1064.99   73.99
  -3   4   3  968.60   72.69
   3  -4  -3  976.30   74.69
  -2   4   3   64.09   12.40
  -1   4   3   74.89    9.80
   1  -4  -3   60.99   12.60
   0   4   3 1216.78   85.79
   0   4   3 1152.68   85.69
   0  -4  -3 1226.28   86.59
   1   4   3    2.60    2.50
   2   4   3 2403.86  171.28
   3   4   3 2516.75  176.88
  -3  -4  -3 2443.86  177.08
   4   4   3  518.55   38.90
   4   4   3  550.34   43.60
  -4  -4  -3  539.15   39.30
  -5  -4  -3  630.64   47.70
  -6  -4  -3   81.29   13.80
  -7  -4  -3   56.69   14.50
  -8  -4  -3 1217.18   90.99
  -9  -4  -3   60.49   17.20
 -10  -4  -3  106.09   20.30
  11   4   3  207.18   22.50
 -11  -4  -3  206.08   33.40
  12   4   3   -5.50   14.90
 -12  -4  -3   -7.00   21.40
  13   4   3   66.49   18.60
 -13  -4  -3   26.10   24.00
  14   4   3  303.77   35.00
 -14  -4  -3  262.17   43.10
  15   4   3  205.08   34.40
 -15  -4  -3  146.69   31.60
  16   4   3   56.39   29.20
 -16  -4  -3    4.10   28.20
  17   4   3   52.99   32.20
 -17  -4  -3   12.30   30.90
 -18  -4  -3   10.20   34.30
 -15   3   3    3.00   24.30
  15  -3  -3   75.59   44.00
 -14   3   3   14.90   22.80
  14  -3  -3   35.50   34.80
 -13   3   3   29.40   21.50
  13  -3  -3   -1.20   31.50
 -12   3   3   91.29   22.40
  12  -3  -3   89.59   30.10
 -11   3   3  240.78   32.50
  11  -3  -3  156.58   34.70
 -10   3   3  236.78   31.70
  10  -3  -3  180.88   31.50
  -9   3   3   33.70   16.70
   9  -3  -3   45.30   20.10
  -8   3   3  105.69   23.80
   8  -3  -3  146.49   23.40
  -7   3   3  113.99   22.40
  -6   3   3  207.68   24.00
  -6   3   3  191.78   21.10
  -5   3   3  299.77   25.40
  -4   3   3  544.25   43.50
  -4   3   3  577.24   42.20
  -3   3   3  226.78   17.30
  -3   3   3  168.48   19.00
  -1   3   3   14.00    3.00
  -1   3   3    7.00    4.20
   0   3   3  375.96   27.20
   1   3   3  650.83   50.29
  -1  -3  -3  753.62   50.79
   2   3   3   45.70    5.70
   3   3   3   31.80    7.60
  -4  -3  -3   12.70    8.20
  -5  -3  -3  592.24   45.90
  -6  -3  -3  614.44   49.40
  -7  -3  -3  521.55   44.10
  -8  -3  -3  116.59   23.70
   9   3   3  248.98   23.00
  -9  -3  -3  223.98   30.50
  10   3   3  115.39   18.30
 -10  -3  -3  108.39   20.80
  11   3   3  136.79   21.40
 -11  -3  -3  101.79   22.90
  12   3   3  140.39   21.70
 -12  -3  -3  106.39   25.40
  13   3   3   67.39   22.80
 -13  -3  -3   42.10   23.70
  14   3   3    2.40   30.00
 -14  -3  -3  -18.00   23.10
  15   3   3  -39.50   21.90
  15   3   3   19.70   28.40
 -15  -3  -3   -8.70   25.80
  16   3   3   -7.50   31.50
 -16  -3  -3   10.30   27.40
  17   3   3  -36.80   25.60
  17   3   3  -14.80   33.40
 -17  -3  -3   20.70   30.20
 -16   2   3    2.90   25.20
 -15   2   3   18.90   23.80
  15  -2  -3   59.09   34.60
 -14   2   3   67.69   23.70
  14  -2  -3   94.49   31.20
 -13   2   3   19.40   21.10
  13  -2  -3  -31.80   25.90
 -12   2   3  368.16   37.60
  12  -2  -3  252.77   36.60
 -11   2   3  626.24   52.29
  11  -2  -3  546.15   49.99
 -10   2   3   77.89   21.30
  10  -2  -3   51.39   21.40
  -9   2   3  322.17   34.00
  -8   2   3  107.59   22.80
  -7   2   3  175.78   23.60
  -6   2   3  205.88   23.60
  -6   2   3  224.08   21.50
  -5   2   3  444.26   36.10
  -5   2   3  491.95   37.80
  -4   2   3  121.99   14.30
  -4   2   3  143.39   16.50
  -3   2   3  196.78   15.40
  -3   2   3  167.88   16.40
  -2   2   3 2252.97  157.68
  -2   2   3 2163.58  157.48
  -1   2   3  597.74   42.50
   1  -2  -3  586.74   42.60
   0   2   3 5742.63  402.06
   0  -2  -3 5492.25  402.06
   0  -2  -3 5713.53  402.16
   1   2   3   59.09    5.90
   4   2   3  462.25   35.00
  -4  -2  -3  461.05   36.20
  -5  -2  -3   71.59   13.70
   6   2   3  575.84   46.70
  -6  -2  -3  660.43   50.19
   7   2   3  320.67   28.50
  -7  -2  -3  351.26   33.40
   8   2   3  527.25   40.20
  -8  -2  -3  472.45   43.80
   9   2   3  251.97   25.70
  -9  -2  -3  224.08   30.70
  10   2   3  258.67   27.40
 -10  -2  -3  191.68   32.20
  11   2   3  313.47   32.60
 -11  -2  -3  237.68   37.80
  12   2   3   29.20   24.10
 -12  -2  -3    7.00   21.20
  13   2   3  200.68   51.29
 -13  -2  -3  152.78   28.00
  14   2   3  287.27   43.60
 -14  -2  -3  294.07   42.80
  15   2   3  -12.70   31.20
 -15  -2  -3   -3.10   25.00
  16   2   3   18.70   25.40
  16   2   3   74.49   36.00
 -16  -2  -3  133.19   30.20
  17   2   3  -35.60   26.40
 -17  -2  -3   38.70   31.10
 -16   1   3    9.40   26.10
  16  -1  -3  105.59   34.20
 -15   1   3   48.50   24.50
  15  -1  -3   36.90   29.20
 -14   1   3   36.20   22.40
  14  -1  -3   71.79   25.70
 -13   1   3  156.18   32.90
  13  -1  -3  123.69   25.00
 -12   1   3  149.59   30.70
 -11   1   3  344.67   38.20
 -10   1   3  346.27   36.70
  -9   1   3   37.40   15.00
  -8   1   3  919.31   70.09
  -7   1   3  146.59   21.60
  -6   1   3  308.97   26.70
  -6   1   3  320.57   28.40
  -5   1   3  235.88   20.70
  -5   1   3  232.28   22.60
  -4   1   3  293.87   24.10
  -4   1   3  320.87   25.20
  -3   1   3 2433.26  159.18
  -3   1   3 2105.39  158.78
   3  -1  -3 2143.79  158.88
  -2   1   3   41.60    5.90
  -2   1   3   41.40    4.60
   2  -1  -3   36.30    5.00
  -1   1   3   40.00    6.00
  -1   1   3   43.60    4.40
   1  -1  -3   50.59    4.90
   1  -1  -3   40.00    5.00
   0   1   3 3701.53  265.17
   0   1   3 3910.61  265.27
   0  -1  -3 3559.94  265.17
   1   1   3   13.00    2.30
  -1  -1  -3    8.30    2.70
  -2  -1  -3   44.40    5.70
   3   1   3 1493.95  109.89
  -3  -1  -3 1576.04  110.69
   4   1   3  382.36   36.10
   4   1   3  487.55   34.30
  -4  -1  -3  396.26   34.80
   5   1   3  534.85   42.40
  -5  -1  -3  500.75   42.80
   6   1   3  218.38   25.60
  -6  -1  -3  225.98   26.10
   7   1   3   -6.00   15.50
  -7  -1  -3   17.40   13.90
   8   1   3  545.75   45.40
   9   1   3   35.80   19.20
  -9  -1  -3   42.00   16.80
 -10  -1  -3   58.49   20.00
  11   1   3  403.36   45.00
 -11  -1  -3  451.25   44.20
  12   1   3   40.00   30.10
 -12  -1  -3   35.70   20.90
  13   1   3   45.50   22.00
  13   1   3   24.80   30.50
 -13  -1  -3   50.39   23.00
  14   1   3  -44.10   31.40
 -14  -1  -3   -7.10   22.90
  15   1   3  -29.10   24.50
  15   1   3  -41.60   35.20
 -15  -1  -3   13.00   24.80
 -16  -1  -3   55.49   28.20
 -17   0   3   15.60   27.90
  17   0  -3   83.09   34.00
 -16   0   3  105.79   29.00
  16   0  -3  164.08   35.30
 -15   0   3   36.50   23.70
  15   0  -3   62.09   25.60
 -14   0   3  220.38   37.20
  14   0  -3  213.38   31.60
 -13   0   3  245.68   35.90
 -12   0   3   16.90   19.00
 -11   0   3  557.24   50.49
 -10   0   3  636.74   53.29
  -9   0   3  378.66   36.40
  -8   0   3 1342.37   99.39
  -7   0   3  387.26   33.50
  -6   0   3 1049.89   78.09
  -6   0   3 1068.19   77.09
  -5   0   3  129.49   13.70
  -5   0   3  117.09   16.10
  -4   0   3  376.76   32.00
  -4   0   3  491.85   32.90
  -3   0   3   23.20    4.00
  -3   0   3   30.00    5.00
  -2   0   3 3631.24  280.27
  -2   0   3 3973.30  280.37
   2   0  -3 4211.78  280.57
   2   0  -3 3929.91  280.47
  -1   0   3   12.70    2.40
  -1   0   3   11.50    2.10
   1   0  -3    7.40    4.20
   1   0  -3   11.20    2.70
   0   0   3 5102.59  348.97
   0   0  -3 4535.95  349.17
   0   0  -3 5070.39  349.07
   1   0   3  313.27   24.40
  -1   0  -3  381.66   24.90
  -1   0  -3  296.37   25.20
   2   0   3 1895.91  129.79
   2   0   3 1735.33  130.19
   3   0   3  205.38   20.40
   4   0   3  311.07   35.40
   4   0   3  334.77   30.60
   5   0   3  298.77   31.60
  -5   0  -3  197.38   26.20
   6   0   3  151.98   25.80
  -6   0  -3  184.18   24.70
   7   0   3   51.19   19.80
   7   0   3   29.70   14.40
  -7   0  -3   29.60   14.50
   8   0   3  161.08   28.80
  -8   0  -3  166.98   26.50
  -9   0  -3  104.99   19.70
  10   0   3   43.90   19.50
  10   0   3   85.59   27.30
  11   0   3  317.07   39.50
  11   0   3  369.36   45.00
 -11   0  -3  259.87   37.30
  12   0   3  131.19   35.10
  12   0   3  125.39   25.50
 -12   0  -3   99.19   23.60
  13   0   3  -24.10   33.90
 -13   0  -3  -12.90   21.40
  14   0   3  -17.20   36.20
  14   0   3  -16.10   25.10
  15   0   3  -51.99   26.10
  15   0   3  -58.09   38.40
 -17  -1   3   36.00   27.30
  17   1  -3   36.50   29.10
 -16  -1   3   11.20   24.80
  16   1  -3   29.10   25.10
 -15  -1   3   23.40   23.90
 -14  -1   3   -2.30   21.30
 -13  -1   3   36.20   21.50
 -12  -1   3  344.57   39.20
 -11  -1   3   37.80   18.90
 -10  -1   3  111.09   19.00
  -9  -1   3  177.98   25.80
  -8  -1   3  102.89   14.60
  -8  -1   3  103.89   20.40
  -7  -1   3  349.87   28.20
  -7  -1   3  349.67   30.80
  -6  -1   3  680.03   52.79
  -6  -1   3  720.33   51.79
  -5  -1   3  589.34   44.20
  -5  -1   3  601.84   44.60
  -4  -1   3    3.80    4.20
  -4  -1   3    9.10    5.90
  -3  -1   3    6.00    2.40
  -3  -1   3    6.50    3.40
  -2  -1   3   74.79    6.80
   2   1  -3   62.59    8.40
  -1  -1   3  427.56   30.20
  -1  -1   3  409.16   30.50
   1   1  -3  408.96   30.80
   0  -1   3  211.78   14.90
   0  -1   3  196.68   15.30
   0   1  -3  163.48   16.50
   1  -1   3    1.60    4.60
   1  -1   3   11.60    7.40
   3  -1   3  415.56   35.50
   4  -1   3  584.84   51.09
   4  -1   3  563.54   47.10
   5  -1   3  673.03   58.39
  -5   1  -3  717.43   54.79
   6  -1   3  174.28   26.30
  -6   1  -3  141.29   23.30
   7  -1   3  146.89   26.70
  -7   1  -3  194.38   25.20
   8  -1   3  135.89   27.60
   8  -1   3   97.49   20.10
  -8   1  -3  155.78   25.90
   9  -1   3    8.30   19.60
   9  -1   3   23.60   28.50
  -9   1  -3   37.80   17.60
  10  -1   3  188.88   36.30
  10  -1   3  204.78   36.20
 -10   1  -3  213.18   32.40
  11  -1   3  154.48   38.30
  11  -1   3  210.88   36.20
 -11   1  -3  161.38   31.60
  12  -1   3   69.19   25.10
  12  -1   3   73.99   37.60
  13  -1   3  -31.60   26.00
  13  -1   3  -61.99   38.80
 -13   1  -3   -3.40   22.20
  14  -1   3  -28.80   26.10
 -14   1  -3   28.80   24.00
  15  -1   3  -35.40   26.70
 -15   1  -3    7.30   26.10
 -18  -2   3   19.30   29.70
 -17  -2   3   36.00   27.40
  17   2  -3   32.50   26.10
 -16  -2   3   26.40   25.80
 -15  -2   3  109.59   26.40
 -14  -2   3  339.07   42.90
 -13  -2   3   86.69   23.30
 -12  -2   3   39.60   20.90
 -11  -2   3  294.27   34.40
 -10  -2   3  283.77   31.10
 -10  -2   3  259.47   24.70
  -9  -2   3   74.69   15.40
  -9  -2   3   53.59    9.20
  -8  -2   3 1509.45  113.29
  -8  -2   3 1630.94  114.69
  -7  -2   3   19.10   10.80
  -7  -2   3   18.00    6.50
  -6  -2   3   82.79   11.80
  -6  -2   3   76.89   13.20
  -5  -2   3  551.74   44.10
  -5  -2   3  631.54   44.10
  -4  -2   3  350.96   29.50
  -4  -2   3  382.26   28.70
  -4  -2   3  442.66   29.80
  -3  -2   3 1359.66   97.19
  -2  -2   3 2033.50  138.09
  -2  -2   3 1835.32  138.29
  -1  -2   3    4.00    3.40
  -1  -2   3   -1.00    4.80
   0  -2   3  994.70   74.69
   0  -2   3 1066.09   74.19
   1  -2   3  153.18   16.90
   2  -2   3  179.98   21.30
   3  -2   3  952.20   62.89
  -3   2  -3  697.83   62.19
   4  -2   3 1413.56  111.19
   4  -2   3 1560.14  109.29
   5  -2   3   16.60   14.70
   5  -2   3   22.10   24.00
  -5   2  -3   -0.20   11.80
   6  -2   3  280.57   31.20
   6  -2   3  188.58   32.90
  -6   2  -3  236.48   27.00
   7  -2   3  -25.40   28.60
   7  -2   3   -6.50   17.20
  -7   2  -3    5.10   13.80
   8  -2   3  349.47   46.10
   8  -2   3  430.76   40.10
  -8   2  -3  319.57   36.10
  -9   2  -3  212.48   30.30
  10  -2   3  150.68   39.70
 -10   2  -3   94.79   20.90
  11  -2   3  123.09   41.90
  11  -2   3  138.99   27.90
 -11   2  -3  122.69   23.50
  12  -2   3   42.30   26.40
  12  -2   3   33.40   41.70
 -13   2  -3    9.30   22.00
  14  -2   3  -31.70   26.90
 -14   2  -3   -3.20   24.60
 -18  -3   3  334.57   51.49
 -17  -3   3   16.40   28.20
 -16  -3   3  144.49   30.20
 -15  -3   3  480.35   51.69
 -14  -3   3  858.31   72.79
 -13  -3   3  276.67   38.90
 -12  -3   3  109.29   19.00
 -12  -3   3   91.29   23.20
 -11  -3   3   84.49   17.70
 -11  -3   3   91.09   20.40
 -10  -3   3  691.63   54.69
 -10  -3   3  761.72   58.79
  -9  -3   3  570.34   47.10
  -9  -3   3  575.24   44.20
  -8  -3   3  973.80   75.99
  -8  -3   3 1060.89   74.79
  -7  -3   3   40.00    7.50
  -6  -3   3  564.74   42.30
  -6  -3   3  554.94   42.80
  -5  -3   3   34.40    6.60
  -5  -3   3   44.00    8.70
  -5  -3   3   52.49    7.00
  -4  -3   3  389.06   32.80
  -4  -3   3  477.15   31.90
  -3  -3   3  110.29   12.30
  -3  -3   3  123.99   10.90
  -3  -3   3  106.79   12.10
  -2  -3   3   23.40    4.60
  -2  -3   3   24.50    6.50
  -1  -3   3  127.79   13.40
  -1  -3   3  141.99   15.50
   0  -3   3 2754.12  204.88
   0  -3   3 2958.20  204.18
   1  -3   3  234.18   26.40
   1  -3   3  335.77   31.70
   2  -3   3  132.79   21.70
   3  -3   3  432.46   38.70
   3  -3   3  443.86   44.00
   4  -3   3   55.19   25.10
   4  -3   3   29.70   14.70
  -4   3  -3   51.69   13.00
   5  -3   3 1287.47  100.49
  -5   3  -3 1411.76   99.89
   6  -3   3  197.78   37.90
   6  -3   3  258.97   31.70
   7  -3   3  443.66   41.10
   7  -3   3  288.07   46.50
   8  -3   3  141.99   40.60
   8  -3   3  282.37   43.80
  -8   3  -3  223.08   39.80
   9  -3   3   31.50   39.40
   9  -3   3   46.80   23.90
  10  -3   3   -3.40   24.20
  10  -3   3  -27.20   40.70
 -10   3  -3   21.10   18.90
  11  -3   3  -20.70   42.40
  11  -3   3  -33.60   24.80
 -11   3  -3   -4.30   20.10
 -12   3  -3   27.30   22.30
 -13   3  -3    7.00   23.50
  14  -3   3   -8.10   28.90
 -18  -4   3   -7.00   30.90
 -17  -4   3   17.80   29.20
 -16  -4   3   46.40   28.00
 -15  -4   3  147.29   30.20
 -14  -4   3    2.30   24.30
 -14  -4   3   40.70   12.00
 -13  -4   3   60.99   12.40
 -13  -4   3   53.29   38.30
 -12  -4   3  -10.00   20.80
 -12  -4   3    3.30    9.70
 -11  -4   3  223.78   30.80
 -11  -4   3  196.28   22.50
 -10  -4   3   41.90    9.40
 -10  -4   3   60.79   17.30
  -9  -4   3  834.62   63.49
  -9  -4   3  800.12   60.99
  -8  -4   3 1173.08   88.39
  -8  -4   3 1253.77   89.59
  -7  -4   3  622.74   44.00
  -7  -4   3  506.15   42.80
  -6  -4   3  509.75   42.90
  -6  -4   3  617.04   42.50
  -6  -4   3  548.85   40.80
  -5  -4   3  535.05   36.80
  -5  -4   3  448.66   37.80
  -5  -4   3  519.05   38.30
  -4  -4   3  172.88   17.50
  -4  -4   3  185.38   17.70
  -4  -4   3  198.18   15.70
  -3  -4   3  274.07   23.90
  -3  -4   3  302.97   22.60
  -2  -4   3   76.29   11.20
  -2  -4   3   55.39   13.40
  -1  -4   3  208.38   20.00
  -1  -4   3  210.78   22.90
   0  -4   3  242.88   26.30
   0  -4   3  316.17   30.80
   1  -4   3  495.55   44.30
   1  -4   3  460.15   39.40
   2  -4   3  384.26   37.40
   2  -4   3  502.65   43.80
   3  -4   3   96.49   26.60
   3  -4   3  103.89   16.50
  -3   4  -3   59.49   15.10
   4  -4   3  505.65   45.00
   4  -4   3  521.95   51.29
   5  -4   3  202.58   30.50
   5  -4   3  177.38   39.40
  -5   4  -3  249.48   26.10
   6  -4   3   -3.40   34.00
   6  -4   3    6.20   19.00
  -6   4  -3   31.10   15.20
   7  -4   3   17.20   27.90
   7  -4   3   14.30   39.10
  -7   4  -3    9.70   16.50
   8  -4   3   13.40   40.60
  -8   4  -3   45.80   17.80
   9  -4   3  127.59   27.00
   9  -4   3   98.89   45.90
  -9   4  -3  159.28   29.60
  10  -4   3  -23.70   25.60
  10  -4   3  -59.99   43.80
  11  -4   3  -16.30   46.70
  11  -4   3   -6.40   26.70
  12  -4   3  101.49   50.99
  12  -4   3  136.69   30.10
 -12   4  -3  114.69   26.90
 -13   4  -3   47.10   28.10
 -19  -5   3  275.07   55.69
 -18  -5   3  -35.70   32.60
 -17  -5   3  255.67   49.10
 -16  -5   3  161.88   33.20
 -16  -5   3  145.79   25.70
 -15  -5   3   38.30   27.10
 -15  -5   3   34.50   13.40
 -14  -5   3    1.60   11.50
 -14  -5   3    8.80   24.80
 -13  -5   3  -13.30   24.10
 -13  -5   3   13.50   11.00
 -12  -5   3  723.83   57.99
 -12  -5   3  796.12   65.29
 -11  -5   3  135.39   19.40
 -11  -5   3  149.79   30.00
 -10  -5   3  641.24   49.30
 -10  -5   3  639.24   53.49
  -9  -5   3   60.89   16.00
  -8  -5   3   98.79   19.40
  -8  -5   3  100.09   15.30
  -7  -5   3  329.17   29.40
  -7  -5   3  365.96   30.20
  -7  -5   3  366.86   26.60
  -6  -5   3  264.27   22.90
  -6  -5   3  231.38   22.80
  -6  -5   3  267.17   19.90
  -5  -5   3  266.67   21.90
  -5  -5   3  259.47   19.60
  -5  -5   3  235.48   21.70
  -5  -5   3  208.38   20.90
  -4  -5   3  528.25   38.70
  -4  -5   3  424.16   38.20
  -4  -5   3  546.85   37.30
  -3  -5   3  934.91   67.19
  -3  -5   3  914.71   68.19
  -2  -5   3   80.69   14.30
  -2  -5   3   81.59   18.20
  -1  -5   3  476.85   41.80
  -1  -5   3  510.95   39.10
   0  -5   3  149.69   22.00
   0  -5   3  149.49   27.70
   1  -5   3  955.00   70.09
   1  -5   3  897.81   73.89
   2  -5   3  254.27   27.50
   2  -5   3  208.08   35.80
   3  -5   3  200.48   27.50
   3  -5   3  182.78   35.80
   4  -5   3   27.60   17.20
   4  -5   3   16.50   31.00
  -4   5  -3   32.00   15.00
   6  -5   3  223.58   34.90
   6  -5   3  158.48   52.39
   7  -5   3   52.69   22.60
   7  -5   3   47.20   41.10
  -7   5  -3   32.50   18.00
   8  -5   3  313.47   54.49
   8  -5   3  276.37   41.00
  -8   5  -3  191.88   33.00
   9  -5   3   54.69   46.00
   9  -5   3   38.90   25.40
  10  -5   3   17.10   27.10
  10  -5   3  -34.30   47.30
 -10   5  -3   52.29   23.30
  11  -5   3   97.39   30.00
 -11   5  -3  146.79   28.20
  12  -5   3  -21.20   30.40
 -12   5  -3   34.40   28.50
 -19  -6   3   30.80   37.20
 -18  -6   3  -26.40   34.60
 -17  -6   3  -36.80   31.90
 -17  -6   3    5.70   13.80
 -16  -6   3  -23.50   29.00
 -16  -6   3    5.10   13.30
 -15  -6   3   23.50   28.90
 -15  -6   3   38.70   13.20
 -14  -6   3    1.90   11.40
 -14  -6   3   -7.70   41.30
 -13  -6   3  -30.70   25.40
 -13  -6   3    2.00   10.50
 -12  -6   3    1.10   22.00
 -12  -6   3  -10.40    9.60
 -11  -6   3  132.39   19.20
 -11  -6   3  138.99   23.80
 -10  -6   3  104.39   17.40
 -10  -6   3  131.49   26.80
  -9  -6   3  328.47   30.40
  -9  -6   3  237.68   24.90
  -8  -6   3  522.15   38.40
  -8  -6   3  449.56   40.60
  -7  -6   3   18.40    7.40
  -7  -6   3   24.90   11.30
  -6  -6   3  222.28   21.70
  -6  -6   3  225.48   21.80
  -5  -6   3  824.72   59.69
  -5  -6   3  781.12   59.69
  -4  -6   3 1410.26  106.19
  -4  -6   3 1513.95  105.19
  -3  -6   3  353.36   28.00
  -3  -6   3  323.07   30.50
  -2  -6   3  284.47   25.30
  -2  -6   3  262.77   29.10
  -1  -6   3 1007.40   79.09
  -1  -6   3 1055.99   76.59
   0  -6   3 1658.83  119.29
   0  -6   3 1532.05  116.59
   1  -6   3  506.35   45.00
   1  -6   3  548.55   50.79
   2  -6   3  339.37   40.80
   2  -6   3  273.67   32.00
   3  -6   3  210.18   37.80
   3  -6   3  156.08   28.10
   4  -6   3  131.49   35.90
   5  -6   3   28.50   24.90
   5  -6   3   37.70   54.99
  -5   6  -3   27.50   17.80
   6  -6   3   96.29   42.30
   6  -6   3   55.19   22.80
   7  -6   3  416.26   48.00
   7  -6   3  422.56   57.79
   8  -6   3  112.69   46.20
   8  -6   3   83.49   26.10
  -8   6  -3   55.89   22.70
   9  -6   3   72.89   48.30
   9  -6   3   60.99   27.70
  -9   6  -3   73.59   25.10
  10  -6   3    2.00   28.80
  10  -6   3  -18.60   48.40
  11  -6   3   82.79   31.80
  11  -6   3   15.00   54.79
 -11   6  -3  114.09   30.40
 -19  -7   3  179.68   44.70
 -18  -7   3  256.47   33.50
 -18  -7   3  235.28   44.90
 -17  -7   3  133.69   37.90
 -17  -7   3  115.39   27.30
 -16  -7   3    6.80   32.40
 -16  -7   3   16.50   13.30
 -15  -7   3   64.39   13.70
 -15  -7   3   57.09   31.90
 -14  -7   3  -23.00   29.40
 -14  -7   3    8.50   11.20
 -13  -7   3   38.90   28.50
 -13  -7   3   20.40   11.30
 -12  -7   3   65.19   24.10
 -12  -7   3   42.30   11.10
 -11  -7   3  198.78   22.60
 -10  -7   3   85.99   16.80
  -9  -7   3  208.58   21.80
  -9  -7   3  218.08   28.40
  -8  -7   3  410.86   34.20
  -7  -7   3   15.90   12.40
  -7  -7   3   30.20    8.50
  -6  -7   3  228.18   21.90
  -6  -7   3  210.68   22.10
  -5  -7   3   -4.10   10.40
  -4  -7   3   73.39   13.30
  -4  -7   3   44.10    9.80
  -4  -7   3   48.70    8.90
  -3  -7   3  129.69   22.70
  -3  -7   3  131.29   18.10
  -2  -7   3  398.46   35.10
  -2  -7   3  421.06   39.90
  -1  -7   3  521.15   48.10
  -1  -7   3  509.05   43.30
   0  -7   3  287.67   31.10
   0  -7   3  254.87   37.70
   1  -7   3   86.29   26.80
   1  -7   3   64.89   16.30
   2  -7   3  148.09   32.50
   2  -7   3  105.09   19.30
   3  -7   3    0.50   31.70
   3  -7   3   15.20   17.50
   4  -7   3  200.48   35.50
   4  -7   3  185.18   38.10
   5  -7   3  -30.20   21.10
   5  -7   3   55.29   38.40
   6  -7   3  194.68   37.00
   6  -7   3  189.88   45.30
   7  -7   3   33.60   24.00
   7  -7   3   25.00   45.40
   8  -7   3   80.39   26.70
   8  -7   3   66.99   47.80
   9  -7   3    3.50   49.99
   9  -7   3   30.70   27.40
  10  -7   3  -10.90   54.49
  10  -7   3   42.50   30.40
 -19  -8   3  108.89   44.80
 -19  -8   3  212.08   32.80
 -18  -8   3   -1.30   15.80
 -18  -8   3  -48.60   37.40
 -17  -8   3   93.79   17.00
 -17  -8   3   99.89   37.50
 -16  -8   3  -30.90   33.00
 -16  -8   3   -2.50   12.60
 -15  -8   3   -2.20   32.60
 -14  -8   3    7.70   31.40
 -14  -8   3   26.40   11.90
 -13  -8   3  159.08   23.00
 -12  -8   3    3.30   24.90
 -11  -8   3   75.99   18.30
 -10  -8   3  213.78   23.10
  -9  -8   3   23.80    9.60
  -8  -8   3  163.58   20.80
  -7  -8   3  166.48   21.90
  -7  -8   3  212.48   21.50
  -6  -8   3  239.68   26.10
  -6  -8   3  284.57   26.20
  -5  -8   3 1552.44  116.49
  -5  -8   3 1632.84  116.09
  -4  -8   3  478.55   41.80
  -4  -8   3  473.85   38.40
  -3  -8   3  154.18   22.20
  -3  -8   3  175.18   28.10
  -2  -8   3  290.27   36.50
  -2  -8   3  284.37   30.40
  -1  -8   3   87.49   24.50
  -1  -8   3   75.89   16.00
   0  -8   3  327.97   43.00
   0  -8   3  291.57   35.30
   1  -8   3  288.57   43.40
   1  -8   3  226.58   34.20
   2  -8   3    9.70   42.30
   2  -8   3    6.30   19.30
   3  -8   3  168.88   34.00
   3  -8   3  233.38   47.10
   4  -8   3   37.50   20.80
   4  -8   3   63.79   38.80
   5  -8   3   13.80   38.60
   5  -8   3    4.50   21.20
   6  -8   3   41.20   23.50
   6  -8   3   79.49   41.60
   7  -8   3   45.30   46.20
   7  -8   3   48.10   25.60
   8  -8   3   43.90   49.50
   8  -8   3   48.50   27.30
   9  -8   3  145.89   33.00
   9  -8   3  208.58   57.19
 -19  -9   3  235.28   34.50
 -19  -9   3  178.98   47.90
 -18  -9   3   90.39   42.40
 -18  -9   3  178.88   29.60
 -17  -9   3   -7.30   35.00
 -17  -9   3  -11.60   13.50
 -16  -9   3  161.08   35.60
 -16  -9   3   79.09   16.00
 -15  -9   3   88.59   44.70
 -15  -9   3   53.59   13.60
 -14  -9   3  584.14   48.20
 -13  -9   3   73.49   31.10
 -12  -9   3  155.28   22.60
 -11  -9   3  256.27   27.00
 -10  -9   3   39.90   11.30
  -9  -9   3  116.89   21.00
  -8  -9   3  117.49   21.80
  -8  -9   3  163.08   21.00
  -7  -9   3   -2.20   10.50
  -7  -9   3  -12.00   12.40
  -6  -9   3  496.15   40.40
  -6  -9   3  450.25   41.00
  -5  -9   3  241.18   28.50
  -5  -9   3  255.97   29.40
  -4  -9   3   19.80   11.10
  -4  -9   3   12.30   17.80
  -3  -9   3  267.77   36.10
  -3  -9   3  263.47   29.20
  -2  -9   3  176.18   27.80
  -2  -9   3  173.38   36.80
  -1  -9   3  263.07   33.70
  -1  -9   3  281.67   42.80
   0  -9   3  616.24   54.79
   1  -9   3  110.49   22.70
   2  -9   3  370.16   44.10
   2  -9   3  428.46   52.79
   3  -9   3   72.39   23.40
   3  -9   3  127.09   38.50
   4  -9   3  212.98   51.29
   5  -9   3   49.70   44.30
   5  -9   3   15.20   24.20
   6  -9   3   75.29   27.60
   6  -9   3  147.99   48.50
   7  -9   3    3.40   27.20
   7  -9   3   53.69   49.50
   8  -9   3  131.59   54.69
   8  -9   3   46.40   31.30
 -19 -10   3  122.69   45.60
 -19 -10   3  189.58   32.40
 -18 -10   3  -45.10   38.90
 -18 -10   3    6.00   15.00
 -17 -10   3  250.17   32.90
 -17 -10   3  266.27   53.99
 -16 -10   3   14.70   14.00
 -16 -10   3   75.49   32.90
 -15 -10   3  613.04   52.69
 -15 -10   3  682.63   67.29
 -14 -10   3  217.18   27.90
 -13 -10   3   23.20   29.70
 -13 -10   3   37.20   11.90
 -12 -10   3   22.90   11.30
 -12 -10   3   -1.50   26.40
 -11 -10   3  377.06   35.50
 -10 -10   3   32.50   12.80
  -9 -10   3   -0.90   12.10
  -8 -10   3  340.27   34.40
  -8 -10   3  352.76   34.00
  -7 -10   3  672.63   55.19
  -7 -10   3  680.93   55.09
  -6 -10   3   16.80   13.90
  -6 -10   3   38.80   17.50
  -5 -10   3   54.79   15.50
  -5 -10   3   87.49   21.30
  -4 -10   3  178.78   34.60
  -3 -10   3   41.60   15.30
  -3 -10   3   54.19   25.20
  -2 -10   3   58.99   17.30
  -2 -10   3   20.30   38.30
  -1 -10   3  115.69   21.40
   0 -10   3  113.79   30.30
   1 -10   3  107.69   34.50
   1 -10   3   46.80   22.90
   2 -10   3  358.46   51.69
   2 -10   3  266.87   41.40
   3 -10   3  210.58   51.29
   3 -10   3  206.78   39.20
   4 -10   3  278.77   45.70
   4 -10   3  384.26   59.29
   5 -10   3   42.40   27.70
   5 -10   3   88.89   47.30
   6 -10   3   53.79   52.09
   6 -10   3    8.50   29.70
   7 -10   3   23.70   32.70
   7 -10   3   73.29   55.09
 -19 -11   3   -9.00   39.00
 -19 -11   3   26.90   16.80
 -18 -11   3   -7.80   15.00
 -17 -11   3  -33.50   33.70
 -17 -11   3  -16.40   14.80
 -16 -11   3   78.29   16.30
 -15 -11   3   84.59   32.90
 -15 -11   3   94.49   16.20
 -14 -11   3  -12.10   12.10
 -14 -11   3  -13.20   28.60
 -13 -11   3   91.19   15.20
 -12 -11   3   17.10   12.10
 -11 -11   3  267.57   31.40
 -10 -11   3  147.09   27.60
  -9 -11   3  285.57   36.10
  -9 -11   3  247.88   31.40
  -8 -11   3  300.27   36.20
  -8 -11   3  338.17   35.60
  -7 -11   3   19.60   18.70
  -7 -11   3   17.00   15.50
  -6 -11   3  328.57   44.20
  -6 -11   3  317.87   38.20
  -5 -11   3    2.90   17.00
  -4 -11   3  327.27   43.90
  -3 -11   3  396.46   46.80
  -3 -11   3  284.07   38.10
  -2 -11   3  430.96   44.60
  -2 -11   3  455.65   52.69
  -1 -11   3   28.50   31.20
   0 -11   3  238.58   39.70
   0 -11   3  333.57   49.80
   1 -11   3   65.99   35.70
   1 -11   3   63.69   24.00
   2 -11   3   90.69   27.60
   2 -11   3  127.09   40.10
   3 -11   3  118.19   29.40
   4 -11   3   62.29   30.20
   4 -11   3  107.09   45.30
   5 -11   3   12.60   49.60
   5 -11   3   -5.80   32.40
   6 -11   3   58.19   35.20
 -19 -12   3  260.07   55.49
 -19 -12   3  218.88   35.60
 -18 -12   3  -19.60   34.20
 -18 -12   3   13.40   16.50
 -17 -12   3   20.60   32.80
 -17 -12   3   -0.20   15.40
 -16 -12   3   15.20   31.00
 -15 -12   3  -11.40   13.80
 -14 -12   3  243.98   31.60
 -13 -12   3   12.30   13.70
 -12 -12   3   65.09   16.50
 -11 -12   3   82.39   18.10
 -10 -12   3   56.49   17.80
  -9 -12   3  -24.00   17.00
  -9 -12   3  -17.50   18.60
  -8 -12   3   27.10   20.00
  -8 -12   3   14.10   18.90
  -7 -12   3   30.50   22.50
  -6 -12   3   35.60   20.20
  -6 -12   3   67.79   24.70
  -5 -12   3   21.20   25.00
  -4 -12   3   52.29   28.10
  -4 -12   3   65.09   18.50
  -3 -12   3   56.99   19.30
  -3 -12   3   26.10   30.30
  -2 -12   3  295.47   47.70
  -2 -12   3  222.88   35.80
  -1 -12   3  -23.20   22.90
  -1 -12   3   79.69   34.70
   0 -12   3  219.08   39.40
   0 -12   3  286.87   50.39
   1 -12   3   75.89   39.00
   1 -12   3   83.49   26.70
   2 -12   3   97.29   42.40
   2 -12   3   95.99   30.60
   3 -12   3   63.59   45.50
   3 -12   3   10.70   31.50
   4 -12   3   81.59   50.09
   4 -12   3    5.20   34.30
 -18 -13   3  163.58   34.40
 -18 -13   3  269.17   47.60
 -17 -13   3  -14.60   15.70
 -16 -13   3   -0.40   15.50
 -15 -13   3    3.10   15.60
 -13 -13   3  -17.50   15.70
 -12 -13   3  116.99   21.40
 -11 -13   3   85.89   20.80
 -10 -13   3   -7.90   19.30
 -10 -13   3    5.50   21.30
  -9 -13   3  154.28   34.50
  -9 -13   3  112.39   23.10
  -8 -13   3  310.77   41.80
  -8 -13   3  250.07   41.40
  -7 -13   3  633.94   61.69
  -7 -13   3  620.84   60.49
  -6 -13   3  306.77   46.30
  -6 -13   3  336.27   46.90
  -5 -13   3  -29.00   23.00
  -5 -13   3    1.50   27.70
  -4 -13   3  141.59   33.90
  -3 -13   3  340.87   49.00
  -3 -13   3  244.08   37.60
  -2 -13   3  105.29   21.60
  -1 -13   3   47.60   21.60
  -1 -13   3  111.39   38.50
   0 -13   3  532.05   63.59
   0 -13   3  415.56   51.59
   1 -13   3  163.88   31.10
   2 -13   3  102.49   47.50
   2 -13   3   46.50   31.90
   3 -13   3  277.27   53.09
 -18 -14   3   -5.00   18.50
 -17 -14   3  -10.00   17.40
 -16 -14   3   68.89   19.20
 -14 -14   3   37.40   18.50
 -13 -14   3  -24.80   19.10
 -12 -14   3   95.49   23.60
 -10 -14   3   18.50   22.60
 -10 -14   3   42.60   24.40
  -9 -14   3  116.49   26.00
  -9 -14   3  158.78   30.30
  -8 -14   3   48.90   24.60
  -7 -14   3  -11.70   24.20
  -7 -14   3   -5.40   29.90
  -6 -14   3    1.30   25.40
  -6 -14   3    4.80   30.50
  -5 -14   3   36.20   31.70
  -4 -14   3  358.56   43.60
  -4 -14   3  444.56   56.29
  -3 -14   3  233.38   49.60
  -2 -14   3   62.29   21.70
  -1 -14   3  325.67   55.69
  -1 -14   3  264.47   40.60
   1 -14   3  130.89   48.80
   1 -14   3  107.59   33.80
 -16 -15   3  -16.90   19.90
 -15 -15   3   64.09   22.30
 -14 -15   3  -31.40   20.70
 -12 -15   3  -19.20   24.20
 -11 -15   3  122.49   29.20
 -11 -15   3  184.08   42.60
 -10 -15   3   -5.90   25.70
 -10 -15   3   54.09   29.10
  -9 -15   3   56.39   28.40
  -9 -15   3   68.59   31.70
  -8 -15   3  110.29   33.80
  -8 -15   3   67.09   28.90
  -8 -15   3   58.29   22.10
  -7 -15   3  130.49   31.00
  -7 -15   3  150.48   36.70
  -6 -15   3   97.49   34.30
  -5 -15   3   71.09   34.30
  -4 -15   3  106.49   39.00
  -3 -15   3   -9.40   22.20
  -3 -15   3   57.89   36.70
  -2 -15   3   -2.40   23.40
  -2 -15   3   94.39   39.30
  -1 -15   3  119.49   43.80
  -1 -15   3   57.89   26.50
 -13 -16   3  -28.10   27.40
 -12 -16   3   87.79   30.70
 -11 -16   3   95.49   31.50
 -10 -16   3   59.99   35.10
 -10 -16   3   22.90   31.10
  -9 -16   3   37.20   31.00
  -9 -16   3   92.39   38.10
  -8 -16   3  117.19   36.70
  -8 -16   3   94.29   32.10
  -8 -16   3   88.29   25.80
  -7 -16   3   -8.10   35.90
  -7 -16   3   32.80   22.90
  -7 -16   3   -5.30   30.80
  -6 -16   3   25.50   36.40
  -5 -16   3   24.60   38.30
  -4 -16   3  -23.00   38.30
 -13 -17   3  -11.00   32.70
 -12 -17   3   30.00   34.50
 -11 -17   3  101.59   35.60
 -11 -17   3   76.49   42.10
 -10 -17   3   78.69   36.20
 -10 -17   3   33.30   42.80
  -9 -17   3  421.36   66.79
  -9 -17   3  322.27   64.99
  -8 -17   3   47.80   36.60
  -8 -17   3   47.30   42.40
  -8 -17   3   76.09   27.00
  -7 -17   3  -24.50   35.80
  -7 -17   3  -40.10   42.30
  -7 -17   3   21.90   26.10
   6  19   4    5.00   15.70
  -6 -19  -4    5.40   30.40
  -6 -19  -4   59.39   38.00
   7  19   4   39.80   16.50
  -7 -19  -4   78.49   30.70
  -7 -19  -4   69.49   36.00
   8  19   4   62.09   16.50
  -8 -19  -4   96.79   31.90
  -8 -19  -4   72.09   35.70
   9  19   4  242.28   31.80
  -9 -19  -4  298.27   55.59
  -9 -19  -4  263.57   57.19
  10  19   4   26.00   15.30
 -10 -19  -4   24.40   30.50
 -10 -19  -4   -5.80   36.90
  11  19   4   68.19   16.50
 -11 -19  -4   73.39   32.30
 -11 -19  -4  -15.00   36.10
  12  19   4   -7.00   16.40
 -12 -19  -4  -10.70   31.20
 -13 -19  -4  -22.20   32.40
 -14 -19  -4  136.79   36.40
   3  18   4  168.48   30.90
  -3 -18  -4  267.17   53.29
  -4 -18  -4   67.69   30.20
   5  18   4   53.09   15.20
  -5 -18  -4   86.09   34.80
  -5 -18  -4   71.79   28.60
   6  18   4   38.30   13.60
  -6 -18  -4   63.09   26.70
  -7 -18  -4   80.49   33.40
   8  18   4    8.60   13.10
  -8 -18  -4   44.70   27.50
  -8 -18  -4   41.30   31.90
   9  18   4  -13.10   13.00
  -9 -18  -4   13.60   32.90
  -9 -18  -4    9.40   27.50
  10  18   4   78.39   14.90
 -10 -18  -4   49.40   32.90
 -10 -18  -4   22.00   28.60
  11  18   4  134.09   25.30
 -12 -18  -4   38.40   29.40
 -13 -18  -4   -2.00   27.70
 -15 -18  -4   22.90   30.60
 -16 -18  -4  -21.20   28.30
   0 -17  -4  295.87   68.69
  -1 -17  -4   64.39   48.50
  -1 -17  -4   77.69   32.70
   2  17   4   38.40   14.80
  -2 -17  -4   97.29   43.30
  -2 -17  -4   52.19   27.90
  -3 -17  -4   36.50   26.40
  -3 -17  -4   85.79   38.00
   4  17   4   43.40   13.70
  -4 -17  -4   53.59   27.30
  -4 -17  -4  109.19   35.40
   5  17   4   65.89   13.20
  -5 -17  -4   96.49   32.50
   6  17   4  262.47   28.30
  -6 -17  -4  242.58   49.20
  -6 -17  -4  317.17   47.40
  -7 -17  -4  115.39   32.80
  -7 -17  -4  187.38   42.50
   8  17   4   10.00   11.70
  -8 -17  -4   30.20   28.10
  -8 -17  -4   41.20   24.80
   9  17   4   48.30   13.20
  -9 -17  -4   94.69   26.80
  -9 -17  -4   65.59   30.30
  10  17   4  131.59   22.30
 -10 -17  -4  111.59   28.80
  11  17   4   66.49   14.60
 -11 -17  -4   56.39   26.80
 -12 -17  -4  -11.50   24.40
 -14 -17  -4  -16.50   24.60
 -15 -17  -4  -23.60   24.50
 -16 -17  -4  -12.50   23.60
 -17 -17  -4  -13.60   23.70
   1 -16  -4  -21.80   54.29
   1 -16  -4   43.70   36.10
   0  16   4  214.88   30.30
   0 -16  -4  242.58   50.19
   1  16   4  124.79   24.10
  -1 -16  -4  197.88   44.20
  -1 -16  -4  131.49   45.40
   2  16   4  131.59   22.60
  -2 -16  -4  117.99   39.60
  -2 -16  -4   99.69   28.00
   3  16   4  156.38   22.40
  -3 -16  -4  215.38   40.90
  -3 -16  -4  124.69   38.60
   4  16   4  190.88   24.40
  -4 -16  -4  228.48   45.80
  -4 -16  -4  267.67   41.10
   5  16   4  132.39   20.60
  -5 -16  -4  105.29   31.70
   6  16   4   11.70   10.50
  -6 -16  -4   24.90   22.10
  -6 -16  -4   17.00   28.80
   7  16   4   15.80   10.50
  -7 -16  -4   10.80   44.30
  -7 -16  -4    1.00   21.30
   8  16   4  103.79   18.70
  -8 -16  -4   72.29   25.00
  -8 -16  -4   38.00   27.60
  -9 -16  -4   93.59   27.10
  -9 -16  -4   37.00   24.30
  10  16   4    5.90   11.70
  11  16   4    0.50   12.00
  12  16   4  153.78   22.40
 -12 -16  -4  134.99   27.00
 -13 -16  -4  -26.90   22.00
 -14 -16  -4   19.10   21.50
 -15 -16  -4  -10.30   20.50
 -16 -16  -4   31.30   21.40
 -17 -16  -4  -30.20   20.50
   3 -15  -4  -63.39   63.49
   2 -15  -4  -75.69   37.30
   2 -15  -4  -86.09   56.19
  -1  15   4   84.69   16.00
   1 -15  -4  154.98   52.39
   1 -15  -4  124.49   33.50
   0  15   4  349.67   32.50
   0 -15  -4  350.66   49.70
   0 -15  -4  241.28   56.49
  -1 -15  -4  127.69   40.60
  -2 -15  -4   45.50   23.70
  -2 -15  -4   66.69   36.40
   3  15   4  310.17   30.50
  -3 -15  -4  344.47   49.60
  -3 -15  -4  398.76   44.50
   5  15   4   98.79   17.90
  -5 -15  -4   73.79   22.80
  -5 -15  -4  146.39   64.39
   6  15   4  154.58   21.60
  -6 -15  -4  213.08   43.20
  -6 -15  -4  231.08   39.00
   7  15   4  881.11   68.89
  -7 -15  -4  919.31   76.09
  -7 -15  -4  838.72   75.19
   8  15   4  110.49   18.00
  -8 -15  -4   33.30   21.90
  -8 -15  -4   73.99   24.90
   9  15   4  199.88   22.60
  -9 -15  -4  162.78   40.10
  10  15   4   16.30   10.50
 -10 -15  -4  -11.30   19.90
  11  15   4   39.70   11.30
 -11 -15  -4   -1.10   19.10
 -12 -15  -4  104.39   22.30
 -13 -15  -4   -7.00   18.80
 -14 -15  -4  -20.90   18.00
 -15 -15  -4   12.80   18.90
 -16 -15  -4    1.80   18.40
 -18 -15  -4   -9.20   19.10
   5 -14  -4  -40.80   45.60
   4 -14  -4   52.69   67.59
   4 -14  -4  149.69   45.00
   3 -14  -4  -62.39   59.19
  -2  14   4   83.89   14.80
   2 -14  -4   12.90   35.70
   2 -14  -4   79.89   53.09
   1 -14  -4  102.49   46.10
   0 -14  -4  476.05   60.19
  -1 -14  -4   44.70   24.40
  -1 -14  -4   52.69   37.00
  -2 -14  -4  487.65   49.20
  -2 -14  -4  443.86   53.99
   3  14   4  232.38   23.20
  -4 -14  -4  478.25   53.49
   5  14   4   26.20   10.50
  -5 -14  -4   14.70   18.50
  -5 -14  -4   28.00   26.60
   6  14   4   41.20    9.60
  -6 -14  -4   28.20   19.70
  -6 -14  -4   40.10   25.40
   7  14   4  352.96   30.90
  -7 -14  -4  389.76   44.50
   8  14   4  164.38   19.60
   9  14   4  109.29   17.30
  10  14   4  295.37   25.30
 -10 -14  -4  217.68   38.70
  11  14   4  508.35   39.30
 -11 -14  -4  483.35   49.20
 -12 -14  -4  153.78   31.60
 -13 -14  -4   -8.10   16.40
 -14 -14  -4  671.33   58.19
 -15 -14  -4  212.88   33.50
 -16 -14  -4   72.29   18.20
 -17 -14  -4   29.80   17.00
 -18 -14  -4  467.05   47.30
 -19 -14  -4   14.20   20.10
  -6  13   4   20.50   26.00
   6 -13  -4  -32.30   45.30
  -5  13   4   55.39   24.50
   5 -13  -4  -84.49   67.09
   5 -13  -4   -8.40   42.60
  -4  13   4   26.20   22.90
   4 -13  -4  -18.60   39.80
   4 -13  -4  -23.90   63.09
   3 -13  -4   29.80   37.30
   3 -13  -4   45.00   58.19
  -2  13   4    5.90   10.60
   2 -13  -4  -16.50   32.80
   2 -13  -4   70.19   51.29
   1 -13  -4   28.20   43.90
   0 -13  -4   91.49   39.20
   1  13   4   96.29   16.40
  -1 -13  -4   99.39   38.10
   2  13   4  248.18   25.00
  -2 -13  -4  319.37   38.90
   3  13   4  209.78   27.90
  -3 -13  -4  255.87   35.30
  -3 -13  -4  254.17   42.40
   4  13   4  152.68   18.30
  -4 -13  -4  155.38   37.60
  -4 -13  -4  174.78   35.00
   5  13   4  169.78   19.70
  -5 -13  -4  215.08   36.40
   6  13   4  248.68   22.00
  -6 -13  -4  164.08   35.20
   7  13   4  128.69   16.80
   8  13   4  206.08   20.30
  -9 -13  -4   72.79   18.30
 -10 -13  -4   86.49   18.00
 -11 -13  -4   55.79   16.00
 -12 -13  -4   26.30   15.20
 -13 -13  -4   42.80   16.30
 -14 -13  -4   13.30   14.70
 -15 -13  -4   44.10   16.20
 -16 -13  -4  -17.20   14.90
 -17 -13  -4   35.20   16.30
 -18 -13  -4   18.10   17.10
  -7  12   4   27.20   25.30
   7 -12  -4   45.70   43.70
   7 -12  -4  -73.59   76.39
  -6  12   4   33.90   24.50
   6 -12  -4  -54.19   73.29
   6 -12  -4    0.70   41.20
  -5  12   4   84.39   23.60
   5 -12  -4   -8.10   67.19
   5 -12  -4   92.49   41.20
  -4  12   4  162.68   34.00
   4 -12  -4   92.19   37.40
   4 -12  -4    2.20   62.29
  -3  12   4  302.07   28.50
  -3  12   4  280.27   36.60
  -2  12   4  259.77   25.00
  -2  12   4  206.98   32.20
   2 -12  -4  228.88   57.39
  -1  12   4   52.69   10.10
   1 -12  -4   31.20   29.20
   1 -12  -4   93.39   43.00
   0  12   4  269.57   24.60
  -1 -12  -4  354.16   46.50
  -2 -12  -4  256.37   41.70
  -2 -12  -4  269.47   37.00
   3  12   4   33.20    8.30
  -3 -12  -4   58.09   17.60
   4  12   4  180.98   20.10
  -4 -12  -4  271.07   31.90
   5  12   4  219.28   21.50
  -5 -12  -4  238.58   34.40
  -5 -12  -4  277.07   33.60
   6  12   4   14.80    7.40
  -6 -12  -4  -14.40   15.40
  -6 -12  -4  -17.20   17.70
   7  12   4  328.27   24.80
  -7 -12  -4  241.58   35.20
   8  12   4  251.97   20.70
  -8 -12  -4  194.08   32.10
   9  12   4   22.20    7.20
  -9 -12  -4   -1.50   13.60
  10  12   4   63.59   11.80
 -10 -12  -4   51.39   15.20
  11  12   4  213.68   18.60
 -11 -12  -4  149.19   33.40
 -12 -12  -4  278.27   31.80
 -13 -12  -4  156.88   26.70
 -14 -12  -4   81.69   15.80
 -15 -12  -4  424.56   43.40
 -15 -12  -4  428.56   40.90
 -16 -12  -4   84.29   35.60
 -16 -12  -4   95.79   16.90
 -17 -12  -4  149.49   30.20
 -17 -12  -4  136.19   29.90
 -18 -12  -4   19.30   17.30
 -18 -12  -4   37.30   31.10
 -19 -12  -4  -11.60   18.60
 -19 -12  -4    4.00   34.60
  -8  11   4   28.80   25.30
   8 -11  -4  -46.20   40.10
  -7  11   4   39.30   24.20
   7 -11  -4   25.90   71.19
   6 -11  -4 -102.29   69.89
  -5  11   4   59.29   23.20
   5 -11  -4   65.19   63.49
  -4  11   4   37.20   11.60
  -4  11   4   55.39   19.00
   4 -11  -4   86.29   58.59
  -3  11   4  297.57   33.10
  -3  11   4  238.18   26.20
   3 -11  -4  349.17   60.19
  -2  11   4  187.18   20.50
   2 -11  -4  183.28   52.89
  -1  11   4  101.99   15.50
   0  11   4  345.37   30.00
   0 -11  -4  413.36   49.30
  -1 -11  -4  539.55   53.79
   2  11   4   99.39   13.90
   3  11   4  258.97   22.00
  -3 -11  -4  258.47   32.70
  -3 -11  -4  204.88   35.30
   4  11   4   31.50    7.40
  -4 -11  -4   37.50   15.20
  -4 -11  -4   39.30   20.40
   5  11   4  460.05   33.80
  -5 -11  -4  411.16   41.00
  -5 -11  -4  436.06   41.10
   6  11   4  494.45   37.10
  -6 -11  -4  487.85   44.30
   7  11   4   21.00    6.40
  -7 -11  -4   -6.10   12.60
   8  11   4  435.26   33.40
  -8 -11  -4  447.16   40.10
   9  11   4  222.68   19.20
  -9 -11  -4  224.38   27.50
  10  11   4  202.08   17.90
 -10 -11  -4  179.58   25.70
  11  11   4 1034.00   76.39
 -11 -11  -4 1076.99   79.79
  12  11   4   88.59   13.80
  13  11   4  578.84   41.80
 -13 -11  -4  543.05   46.70
 -13 -11  -4  515.55   47.00
 -14 -11  -4  207.88   33.20
 -14 -11  -4  229.38   28.60
 -15 -11  -4  255.07   35.50
 -15 -11  -4  204.88   29.20
 -16 -11  -4  185.68   36.90
 -16 -11  -4  206.58   29.80
 -17 -11  -4  706.13   64.79
 -17 -11  -4  696.93   59.69
 -18 -11  -4   -1.70   17.30
 -18 -11  -4    2.30   31.50
 -19 -11  -4  300.77   40.90
 -19 -11  -4  255.97   53.69
   9 -10  -4   14.20   75.59
  -8  10   4   25.30   22.80
   8 -10  -4   -3.10   71.19
   7 -10  -4  -36.70   67.49
  -6  10   4    5.60   19.40
   6 -10  -4   47.60   60.59
  -5  10   4   16.90   19.80
  -5  10   4   23.80   11.60
   5 -10  -4   71.49   58.69
   4 -10  -4  348.47   62.49
  -3  10   4  226.78   29.80
  -3  10   4  204.58   21.90
   3 -10  -4  250.77   65.09
  -2  10   4   60.79   16.00
   2 -10  -4  118.99   43.40
   1 -10  -4  351.96   49.50
   0  10   4  552.04   38.30
   0 -10  -4  410.56   52.19
  -1 -10  -4  150.68   34.80
   2  10   4  133.89   15.30
  -2 -10  -4  150.88   31.30
  -3 -10  -4  907.31   72.29
   4  10   4  543.95   43.10
  -4 -10  -4  585.54   49.70
  -4 -10  -4  614.54   48.90
   5  10   4  815.92   56.49
  -5 -10  -4  726.13   60.99
   6  10   4  607.84   46.20
  -6 -10  -4  652.63   51.39
   7  10   4  128.49   13.60
  -7 -10  -4  155.48   22.50
   8  10   4  393.26   30.50
  -8 -10  -4  414.46   35.50
   9  10   4   59.39   10.50
  -9 -10  -4   59.49   11.40
  10  10   4  129.39   14.10
 -10 -10  -4  142.19   21.00
  11  10   4  216.58   20.30
 -11 -10  -4  255.87   26.10
  12  10   4    8.90    6.80
 -12 -10  -4    9.80   11.10
 -12 -10  -4   40.80   16.20
  13  10   4   40.40    8.60
 -13 -10  -4   45.40   18.00
  14  10   4   20.20    9.00
 -14 -10  -4   59.49   20.40
 -14 -10  -4   30.20   12.30
  15  10   4  -14.70    9.20
 -15 -10  -4  -10.50   12.60
 -15 -10  -4  -14.20   43.60
  16  10   4   60.59   11.80
 -16 -10  -4   61.19   26.40
 -16 -10  -4   39.20   15.70
  17  10   4   45.20   15.30
 -17 -10  -4   33.10   17.00
 -17 -10  -4   32.40   29.20
 -18 -10  -4   30.20   17.90
 -18 -10  -4   36.70   33.50
 -19 -10  -4   37.40   39.80
 -19 -10  -4   73.99   20.60
 -10   9   4   22.70   24.00
  -9   9   4   -0.50   21.90
  -8   9   4   -1.00   21.10
   8  -9  -4   16.00   59.49
  -7   9   4  -19.70   19.10
   7  -9  -4   48.40   54.69
  -6   9   4  142.99   23.50
   6  -9  -4  197.18   54.29
  -5   9   4  -10.00   18.00
   5  -9  -4   20.60   48.00
  -4   9   4  127.49   17.40
  -4   9   4  109.19   19.80
  -3   9   4   40.40    8.30
  -3   9   4   40.20   14.90
   3  -9  -4   32.20   39.10
  -2   9   4  111.59   15.40
   2  -9  -4  151.88   38.50
  -1   9   4   69.99   12.40
   1  -9  -4   81.39   33.30
   0   9   4  223.38   19.20
   0  -9  -4  198.28   36.70
   1   9   4  214.08   20.40
  -1  -9  -4  285.27   36.30
   2   9   4  806.92   59.39
  -2  -9  -4  824.42   65.99
   3   9   4  157.78   15.70
  -3  -9  -4  188.48   28.50
   4   9   4  194.18   15.90
  -4  -9  -4  137.19   24.90
   5   9   4   24.10    5.40
  -5  -9  -4   16.40   11.00
   6   9   4  241.08   20.10
  -6  -9  -4  264.37   26.70
   7   9   4   97.79   11.10
  -7  -9  -4   76.39   18.50
   8   9   4  647.84   48.30
  -8  -9  -4  672.43   51.19
   9   9   4   42.10    6.40
  -9  -9  -4   44.00    9.60
  10   9   4    8.90    5.60
 -10  -9  -4   21.70   12.50
 -10  -9  -4    8.20    9.30
  11   9   4   81.29   12.70
 -11  -9  -4   85.79   19.10
 -11  -9  -4   96.19   20.80
  12   9   4    8.90    7.00
 -12  -9  -4   14.40   10.60
 -12  -9  -4   35.20   16.00
  13   9   4   73.49    9.70
 -13  -9  -4   63.99   13.00
 -13  -9  -4   86.99   20.60
  14   9   4   18.70    8.50
 -14  -9  -4   10.90   12.60
 -14  -9  -4    5.50   21.80
  15   9   4   12.70    9.20
 -15  -9  -4    5.20   13.70
 -15  -9  -4   17.00   24.50
  16   9   4   44.10   13.50
 -16  -9  -4   31.10   15.90
 -16  -9  -4   99.29   29.50
  17   9   4  530.15   41.80
 -17  -9  -4  456.75   47.70
 -17  -9  -4  486.85   58.19
  18   9   4   55.19   15.00
 -18  -9  -4   51.49   18.40
 -18  -9  -4   79.99   36.60
  19   9   4   27.30   16.10
 -19  -9  -4    1.60   19.80
 -19  -9  -4  -16.90   39.30
 -11   8   4   38.60   24.50
  11  -8  -4   99.69   62.09
 -10   8   4   87.29   24.20
  10  -8  -4   31.60   57.09
   9  -8  -4  179.38   55.79
  -8   8   4   62.39   21.20
   8  -8  -4  139.19   51.29
  -7   8   4  949.60   70.69
   7  -8  -4  762.62   84.79
  -6   8   4   46.70   18.10
  -6   8   4   22.10   11.00
   6  -8  -4   28.00   44.10
  -5   8   4  138.69   25.50
  -4   8   4  180.18   25.50
  -4   8   4  132.69   17.80
   4  -8  -4  220.08   43.50
  -3   8   4  285.17   22.50
  -3   8   4  220.58   27.10
   3  -8  -4  229.68   42.90
  -2   8   4  161.48   16.40
  -2   8   4  131.29   21.50
   2  -8  -4  216.48   37.00
  -1   8   4  262.97   22.00
   0   8   4  597.24   44.40
   1   8   4 1014.00   65.79
  -1  -8  -4  782.82   71.69
   3   8   4  309.47   24.20
   4   8   4 1631.74  112.09
  -4  -8  -4 1497.15  114.29
   5   8   4 1048.10   74.99
  -5  -8  -4 1035.60   77.29
   6   8   4 1545.05  115.59
  -6  -8  -4 1685.23  117.19
   7   8   4  120.19   12.60
  -7  -8  -4  128.89   17.60
   8   8   4  700.93   51.39
  -8  -8  -4  705.73   53.29
   9   8   4  703.53   50.99
  -9  -8  -4  688.23   53.19
  -9  -8  -4  694.43   52.79
  10   8   4  149.88   15.50
 -10  -8  -4  174.08   21.80
 -10  -8  -4  174.48   20.20
  11   8   4   71.79   11.70
 -11  -8  -4   76.09   16.40
 -11  -8  -4   79.59   18.50
  12   8   4  166.28   17.60
 -12  -8  -4  172.68   28.60
 -12  -8  -4  203.08   23.30
 -13  -8  -4  750.12   57.09
 -13  -8  -4  687.83   61.69
 -14  -8  -4   26.70   15.70
 -15  -8  -4   27.40   25.80
 -16  -8  -4  243.08   45.30
 -17  -8  -4  136.49   36.30
 -18  -8  -4   17.40   36.90
  19   8   4  -24.90   29.80
 -19  -8  -4  113.89   43.50
 -12   7   4   10.00   24.60
  12  -7  -4   21.10   57.59
  11  -7  -4  306.37   66.19
 -10   7   4  165.98   34.10
  10  -7  -4  191.48   51.99
  -9   7   4   72.49   21.70
  -8   7   4   87.39   21.10
   8  -7  -4  129.39   43.00
  -7   7   4  467.55   42.70
   7  -7  -4  398.46   55.79
  -6   7   4  125.99   19.80
   6  -7  -4   95.89   54.79
  -5   7   4  199.68   20.00
  -5   7   4  175.38   25.50
  -4   7   4   20.40   13.30
   4  -7  -4   38.20   28.00
   3  -7  -4  732.83   62.49
  -2   7   4  877.81   70.09
  -2   7   4  974.00   71.69
   2  -7  -4 1052.59   76.49
  -1   7   4 1119.29   79.89
  -1   7   4  990.80   78.79
   1  -7  -4 1173.28   84.39
   0  -7  -4   16.80   23.60
   1   7   4  990.90   80.79
  -1  -7  -4 1266.87   85.69
   2   7   4   66.79   10.20
   3   7   4  626.54   45.70
   4   7   4  550.34   43.90
  -4  -7  -4  655.13   46.90
   5   7   4   97.49   10.80
   6   7   4 1108.79   79.99
  -6  -7  -4 1114.69   81.29
   7   7   4  532.95   42.30
  -7  -7  -4  616.44   43.90
   8   7   4   75.99   11.00
  -8  -7  -4   92.69   15.00
   9   7   4  331.37   28.30
  -9  -7  -4  401.56   32.50
  -9  -7  -4  378.76   31.00
 -10  -7  -4  130.39   18.70
 -10  -7  -4  121.89   22.50
 -11  -7  -4    7.90    9.30
 -11  -7  -4   20.40   16.30
 -12  -7  -4  195.98   32.00
 -13  -7  -4   68.99   23.60
 -14  -7  -4   57.79   25.30
 -15  -7  -4  164.28   31.30
 -16  -7  -4  165.98   33.90
 -17  -7  -4  221.98   48.90
  18   7   4  320.67   48.00
 -13   6   4   -0.80   24.20
  13  -6  -4  -68.39   51.69
 -12   6   4  132.09   26.30
 -11   6   4   86.99   24.10
  11  -6  -4   72.79   43.90
 -10   6   4  -10.20   20.30
  10  -6  -4    5.60   38.90
  -9   6   4  250.47   33.30
   9  -6  -4  234.28   44.20
   8  -6  -4   82.19   33.00
  -7   6   4   69.79   13.20
  -6   6   4    2.20    8.80
  -6   6   4   24.50   14.20
   6  -6  -4  -13.50   24.90
  -5   6   4  532.05   41.60
  -5   6   4  553.14   44.90
   5  -6  -4  546.55   48.60
  -4   6   4  519.75   39.70
  -4   6   4  522.55   42.70
  -3   6   4  136.49   19.30
   3  -6  -4  148.19   23.40
  -2   6   4   83.89   15.40
   2  -6  -4  113.59   21.20
  -1   6   4 1012.80   75.79
  -1   6   4 1155.58   76.29
   1  -6  -4  975.50   78.89
   0   6   4  114.69   12.60
  -1  -6  -4    9.90   20.50
   2   6   4   42.20    8.20
   3   6   4  171.18   14.70
   5   6   4  773.32   58.89
  -5  -6  -4  855.41   59.99
   6   6   4  132.59   14.00
  -6  -6  -4  169.58   16.30
   7   6   4 1922.91  143.69
  -7  -6  -4 1973.40  144.79
  -7  -6  -4 2132.59  144.49
  -8  -6  -4   24.50   11.70
  -9  -6  -4 1343.37   99.19
 -10  -6  -4   54.59   16.00
 -11  -6  -4   19.10   17.40
 -12  -6  -4   47.80   20.90
 -14  -6  -4  172.38   30.50
 -15  -6  -4  133.69   30.90
  16   6   4  -46.30   22.90
 -16  -6  -4   69.39   30.30
  17   6   4  123.69   31.90
 -17  -6  -4   58.49   34.10
 -18  -6  -4   70.69   37.40
 -14   5   4  192.38   39.10
 -13   5   4   67.29   24.20
  13  -5  -4  102.99   43.50
 -12   5   4   66.39   23.50
  12  -5  -4   19.30   36.80
 -11   5   4    2.50   20.60
  11  -5  -4   -6.80   32.10
 -10   5   4   45.70   19.20
  10  -5  -4   14.20   30.70
  -9   5   4   44.40   19.20
   9  -5  -4   74.09   28.60
  -8   5   4  218.38   29.50
   8  -5  -4  221.58   47.30
  -7   5   4  325.37   28.70
  -7   5   4  305.67   32.70
   7  -5  -4  285.17   35.10
  -6   5   4  559.64   44.50
  -6   5   4  594.14   47.50
   6  -5  -4  578.74   48.70
  -5   5   4  834.12   61.39
  -5   5   4  767.02   59.09
  -4   5   4  220.28   19.50
  -4   5   4  214.18   22.70
  -3   5   4  364.26   26.20
  -3   5   4  296.17   28.00
  -2   5   4  144.49   14.60
  -1   5   4   62.39   11.00
   0   5   4 1399.46   95.59
   0   5   4 1357.46   95.69
   0  -5  -4 1244.18   96.89
   2   5   4  310.47   23.40
   3   5   4  248.58   21.00
  -3  -5  -4  302.37   24.30
   4   5   4  264.67   22.50
  -4  -5  -4  315.17   23.90
   5   5   4  180.88   16.80
  -5  -5  -4  226.78   18.30
  -7  -5  -4  844.42   63.59
  -8  -5  -4   26.30   12.80
  -9  -5  -4  443.56   39.70
 -10  -5  -4  188.38   28.10
 -11  -5  -4   83.99   20.80
 -12  -5  -4   14.20   21.30
  13   5   4  379.06   41.80
 -13  -5  -4  418.06   45.70
 -14  -5  -4  138.29   29.40
  15   5   4  190.48   36.30
 -15  -5  -4  168.48   32.40
  16   5   4  225.98   40.70
 -16  -5  -4  236.78   46.00
  17   5   4   11.10   31.40
 -17  -5  -4  -34.10   31.80
 -18  -5  -4   42.50   37.50
 -14   4   4  -17.70   22.80
  14  -4  -4   10.40   37.50
 -13   4   4    7.80   22.10
  13  -4  -4   23.20   35.00
 -12   4   4  199.18   33.40
  12  -4  -4  173.48   40.50
 -11   4   4   59.69   19.80
  11  -4  -4   91.09   28.00
 -10   4   4  356.96   38.00
  10  -4  -4  327.57   39.80
   9  -4  -4  274.87   33.80
  -8   4   4  213.48   30.80
   8  -4  -4  321.37   31.70
  -7   4   4   20.30   13.60
  -7   4   4   19.10    9.20
   7  -4  -4    2.30   16.90
  -6   4   4  652.93   51.59
  -6   4   4  645.84   49.00
  -5   4   4   24.40    7.10
  -5   4   4   23.10   10.50
  -4   4   4 1741.73  124.29
  -4   4   4 1697.63  123.49
  -3   4   4  699.43   52.39
  -3   4   4  706.83   51.49
  -2   4   4  132.59   13.00
   0   4   4  186.78   14.80
   1   4   4   55.79    6.90
   2   4   4    9.40    3.50
   3   4   4  197.88   16.00
   4   4   4   70.59    9.00
  -6  -4  -4  687.33   53.29
  -7  -4  -4 1581.24  115.49
  -8  -4  -4   50.49   14.30
  -9  -4  -4  482.05   42.60
  10   4   4  -20.50   13.20
 -10  -4  -4   21.20   17.10
 -11  -4  -4  144.89   30.70
  12   4   4  172.08   27.00
 -12  -4  -4  199.98   43.80
  13   4   4  454.05   46.10
 -13  -4  -4  547.35   50.89
  14   4   4  -19.40   21.10
  14   4   4   55.49   25.70
 -14  -4  -4   63.09   25.20
  15   4   4  283.97   43.00
  16   4   4  -29.00   29.40
 -16  -4  -4  -13.90   29.00
  17   4   4  -34.90   33.40
 -17  -4  -4   23.30   31.90
 -15   3   4   86.79   26.70
  15  -3  -4  129.19   38.70
 -14   3   4   40.10   23.50
  14  -3  -4   54.09   33.60
 -13   3   4   34.90   21.20
  13  -3  -4   16.60   28.90
 -12   3   4  135.69   24.00
  12  -3  -4  148.29   29.20
 -11   3   4  546.55   49.99
  11  -3  -4  551.34   49.10
 -10   3   4  169.98   28.20
  10  -3  -4  130.29   26.90
  -9   3   4   15.40   16.30
  -8   3   4  423.66   38.40
  -7   3   4  134.29   21.60
  -7   3   4  137.39   18.50
  -6   3   4  224.28   22.90
  -6   3   4  187.28   19.90
  -5   3   4 1150.38   82.99
  -5   3   4 1112.69   81.99
  -4   3   4  534.95   40.50
  -4   3   4  553.14   41.80
  -3   3   4  169.38   16.40
  -2   3   4  314.47   23.50
  -2   3   4  305.77   24.20
  -1   3   4   64.19    7.10
   0   3   4 2629.04  177.58
   0   3   4 2441.26  177.48
   0  -3  -4 2403.46  177.48
   1   3   4  889.41   63.79
   2   3   4  306.37   22.90
  -5  -3  -4  119.99   20.20
  -6  -3  -4  178.78   22.70
  -7  -3  -4  992.60   74.89
   8   3   4  245.68   26.60
  -8  -3  -4  228.68   27.80
   9   3   4    6.90   13.80
  -9  -3  -4   26.00   15.80
  10   3   4   32.00   16.60
  10   3   4   -7.80   15.10
 -10  -3  -4   27.40   17.30
  11   3   4  714.93   59.89
 -11  -3  -4  744.03   62.19
  12   3   4  249.08   34.70
 -12  -3  -4  239.98   36.30
  13   3   4   -6.30   25.30
 -13  -3  -4   -9.50   21.90
  14   3   4  345.07   46.00
  14   3   4  462.35   52.09
 -14  -3  -4  428.56   48.10
  15   3   4   12.40   30.30
 -15  -3  -4   22.10   26.30
  16   3   4  -49.80   32.60
 -16  -3  -4   37.70   29.30
 -17  -3  -4   57.09   32.70
 -16   2   4   19.10   26.40
 -15   2   4   30.30   24.50
  15  -2  -4   82.79   32.20
 -14   2   4   82.79   24.10
  14  -2  -4   91.09   29.00
 -13   2   4   62.39   21.00
  13  -2  -4   42.10   24.20
 -12   2   4  221.48   34.10
  12  -2  -4  197.18   30.50
 -11   2   4   71.19   19.00
 -10   2   4  108.59   29.40
  -9   2   4  213.08   28.00
  -8   2   4  401.86   36.00
  -7   2   4  103.69   16.20
  -7   2   4   81.59   14.10
  -6   2   4 1454.15   96.69
  -6   2   4 1192.68   95.59
  -5   2   4  112.09   15.40
  -5   2   4   96.29   13.40
  -4   2   4   90.69   10.80
  -4   2   4   59.59   12.50
  -3   2   4  216.48   20.20
  -3   2   4  264.87   19.00
  -1   2   4  744.53   56.39
  -1   2   4  831.22   56.49
   0   2   4  584.84   38.10
   0   2   4  529.15   38.00
   0  -2  -4  467.75   38.20
   1   2   4   72.39    7.20
   1   2   4   68.19    6.90
  -1  -2  -4   68.09    7.80
  -2  -2  -4  266.27   20.60
   3   2   4  353.26   26.40
   4   2   4  212.08   18.80
   5   2   4  692.03   51.79
  -5  -2  -4  683.63   53.69
   6   2   4 1031.40   79.99
  -6  -2  -4 1141.79   81.09
   7   2   4   27.20   12.40
  -7  -2  -4   44.90   13.90
   8   2   4  819.62   61.39
  -8  -2  -4  762.72   62.39
   9   2   4   -5.80   14.50
   9   2   4    8.00   18.00
  -9  -2  -4   17.30   16.20
  10   2   4  260.07   32.00
 -10  -2  -4  194.88   31.90
  11   2   4  206.38   33.70
 -11  -2  -4  171.58   32.90
  12   2   4    3.00   20.60
  12   2   4   13.00   25.60
 -12  -2  -4   17.70   21.00
 -13  -2  -4  -29.90   22.50
  14   2   4  -40.90   30.70
 -14  -2  -4    5.60   23.80
 -15  -2  -4   32.00   25.70
 -16  -2  -4   -2.60   28.70
 -16   1   4  -15.40   26.20
  16  -1  -4   53.49   31.40
 -15   1   4   11.50   23.70
  15  -1  -4   34.70   27.20
 -14   1   4    9.60   21.00
  14  -1  -4   23.40   23.30
 -13   1   4   45.10   21.00
 -12   1   4   38.70   18.90
 -11   1   4  199.48   30.50
 -10   1   4  139.39   26.80
  -9   1   4   82.59   16.10
  -8   1   4  602.04   48.00
  -7   1   4  103.59   15.50
  -7   1   4   98.69   17.40
  -6   1   4 1003.10   68.89
  -6   1   4  858.81   67.89
  -5   1   4  517.25   42.60
  -5   1   4  630.64   43.60
  -4   1   4  254.97   20.40
  -4   1   4  257.97   21.70
  -3   1   4  237.58   18.10
  -3   1   4  235.38   19.30
   3  -1  -4  245.58   18.80
  -2   1   4  272.37   19.30
  -2   1   4  272.97   19.20
   2  -1  -4  233.28   19.40
  -1   1   4   85.39    7.70
  -1   1   4   80.19    7.50
   1  -1  -4   79.99    7.80
   0   1   4  114.29    9.30
   0  -1  -4  103.69   10.90
   1   1   4  621.54   44.80
   2   1   4   46.90    7.30
   3   1   4  225.58   19.30
   4   1   4  121.29   16.70
   5   1   4   52.69   12.10
  -5  -1  -4   52.89   14.30
   6   1   4 1382.76  101.39
   6   1   4 1336.77  100.39
  -6  -1  -4 1386.66  100.89
   7   1   4   31.80   13.90
   7   1   4   33.20   19.10
  -7  -1  -4   57.69   14.70
   8   1   4  168.18   27.30
   8   1   4  194.48   29.00
  -8  -1  -4  180.48   25.90
   9   1   4  163.88   29.70
   9   1   4   94.99   19.50
  -9  -1  -4  145.49   26.60
  10   1   4  -21.10   18.60
  10   1   4   -0.60   23.50
 -10  -1  -4   -4.30   20.50
  11   1   4   55.19   28.60
  11   1   4   27.70   31.70
  12   1   4   99.89   42.90
  12   1   4   73.79   24.20
  13   1   4   57.59   32.90
  13   1   4    9.70   23.30
  14   1   4  -40.70   33.70
 -14  -1  -4   46.00   24.70
  15   1   4  -39.80   24.40
 -15  -1  -4   25.30   26.20
  16   1   4  -30.90   25.30
 -16  -1  -4   33.10   30.10
 -17   0   4   32.60   27.90
  17   0  -4   70.59   32.90
 -16   0   4   46.70   26.50
  16   0  -4  100.69   28.60
 -15   0   4   43.20   23.10
  15   0  -4   41.90   24.40
 -14   0   4  614.64   56.39
 -13   0   4   66.89   21.20
 -12   0   4  293.77   36.40
 -11   0   4  863.41   72.39
 -10   0   4  124.19   24.40
  -9   0   4   51.59   14.20
  -8   0   4  537.65   43.50
  -7   0   4  484.55   40.50
  -7   0   4  539.15   39.20
  -6   0   4  144.89   16.60
  -6   0   4  112.89   14.50
  -5   0   4  176.78   17.70
  -4   0   4  189.98   17.20
  -3   0   4  934.21   66.99
  -2   0   4  383.16   28.10
  -1   0   4  585.64   45.90
  -1   0   4  679.33   45.60
   0   0   4 2950.20  203.38
   0   0   4 3164.88  203.28
   0   0  -4 2439.06  203.38
   1   0   4  174.38   13.40
   1   0   4  145.89   13.60
   2   0   4  391.46   31.10
   2   0   4  398.66   30.20
   3   0   4  236.08   24.40
   3   0   4  328.57   28.00
   4   0   4  595.04   49.70
   4   0   4  681.13   53.39
  -4   0  -4  667.63   51.39
   6   0   4  259.07   30.60
   6   0   4  247.28   34.90
  -6   0  -4  346.37   30.00
   7   0   4   98.19   23.90
   7   0   4   91.69   16.80
   8   0   4  213.88   30.30
   8   0   4  245.88   35.10
  -8   0  -4  200.48   27.90
   9   0   4  -35.70   18.00
   9   0   4  -17.80   24.30
  -9   0  -4    0.30   16.70
  10   0   4  104.19   30.60
  11   0   4  558.64   50.99
  11   0   4  466.25   59.59
  12   0   4   10.00   22.60
  12   0   4   42.60   34.10
 -12   0  -4   34.80   20.80
 -13   0  -4   48.70   23.70
  14   0   4  -26.50   24.80
 -14   0  -4   45.00   25.40
 -17  -1   4    8.00   27.70
  17   1  -4   40.20   27.70
 -16  -1   4   37.50   25.30
 -15  -1   4  208.98   38.10
 -14  -1   4   45.10   21.50
 -13  -1   4  113.49   22.90
 -12  -1   4  142.89   29.40
 -11  -1   4  206.88   30.10
 -10  -1   4   23.70   14.80
  -9  -1   4  641.24   50.89
  -8  -1   4  128.09   18.60
  -8  -1   4   88.09   14.70
  -7  -1   4 1859.41  136.89
  -7  -1   4 1950.30  137.59
  -6  -1   4  617.74   46.90
  -6  -1   4  615.34   46.20
  -5  -1   4   72.79   12.60
  -5  -1   4   80.89   12.30
  -4  -1   4   14.30    5.20
  -4  -1   4    9.10    3.60
  -3  -1   4  350.86   29.00
  -3  -1   4  416.36   28.40
  -2  -1   4   65.19    7.50
  -2  -1   4   48.00    8.90
  -1  -1   4  179.38   15.10
  -1  -1   4  177.58   14.30
   0  -1   4  118.99   12.20
   0  -1   4  133.29   11.70
   1  -1   4  361.86   31.00
   1  -1   4  430.96   30.30
   2  -1   4   85.79   15.50
   3  -1   4  539.95   41.50
   3  -1   4  384.76   37.00
  -4   1  -4  634.74   50.59
   5  -1   4  124.09   28.90
   5  -1   4  118.39   23.20
   6  -1   4  269.17   29.90
   6  -1   4  264.37   34.50
  -6   1  -4  233.08   27.90
   7  -1   4   45.80   16.20
   7  -1   4   48.70   25.00
  -7   1  -4   72.69   16.10
   8  -1   4   32.40   17.50
   8  -1   4   17.70   26.70
  -8   1  -4   27.20   16.20
   9  -1   4   16.20   24.30
   9  -1   4   21.90   30.00
  -9   1  -4   37.40   22.80
  10  -1   4  256.57   38.90
 -10   1  -4  317.17   36.00
  11  -1   4  -13.10   35.40
  11  -1   4   -9.80   21.90
 -11   1  -4   61.39   20.70
  12  -1   4   29.40   24.00
  12  -1   4   18.60   37.30
 -13   1  -4   25.40   24.00
 -14   1  -4   15.10   26.10
 -18  -2   4   27.90   29.90
 -17  -2   4  -15.40   25.80
 -16  -2   4  146.39   29.20
 -15  -2   4   93.09   25.70
 -14  -2   4  118.79   25.00
 -13  -2   4  524.35   50.59
 -12  -2   4   18.10   35.90
 -11  -2   4  111.69   20.40
 -10  -2   4  146.29   24.20
 -10  -2   4  156.58   18.70
  -9  -2   4  372.96   31.30
  -9  -2   4  305.67   28.80
  -8  -2   4   34.10   11.20
  -8  -2   4   19.00    7.30
  -7  -2   4  759.32   56.09
  -7  -2   4  745.93   56.59
  -6  -2   4  711.43   54.59
  -6  -2   4  761.52   55.09
  -5  -2   4  100.59   10.40
  -5  -2   4  124.99   13.80
  -5  -2   4   90.19   13.70
  -4  -2   4  217.08   16.20
  -4  -2   4  182.68   18.00
  -3  -2   4  227.38   18.20
  -3  -2   4  205.08   18.80
  -3  -2   4  220.98   17.50
  -2  -2   4  446.56   31.60
  -2  -2   4  407.06   32.30
  -1  -2   4  430.16   31.40
  -1  -2   4  413.66   32.10
   1  -2   4   37.80    8.60
   2  -2   4   95.09   18.30
   4  -2   4  128.29   21.60
   5  -2   4  395.86   40.30
   5  -2   4  478.75   46.10
  -5   2  -4  493.65   40.40
   6  -2   4   42.30   15.20
   7  -2   4   59.09   28.70
   7  -2   4    6.90   17.10
  -7   2  -4   36.20   15.80
   8  -2   4   16.80   21.20
   8  -2   4   34.60   31.30
  -8   2  -4   18.90   18.00
   9  -2   4   78.19   40.00
   9  -2   4   81.49   22.00
  10  -2   4  -37.20   21.80
 -10   2  -4    9.40   19.10
  11  -2   4  -37.80   22.80
 -11   2  -4   -8.90   20.70
  12  -2   4  -23.60   24.50
  12  -2   4  -61.99   39.80
 -12   2  -4   50.29   23.20
  13  -2   4  -23.80   42.70
  13  -2   4   -3.80   25.60
  14  -2   4  -35.50   26.50
 -14   2  -4   60.39   29.00
 -18  -3   4   77.39   31.70
 -17  -3   4   79.49   29.10
 -16  -3   4   14.80   25.50
 -15  -3   4  481.15   51.59
 -14  -3   4  188.18   36.30
 -13  -3   4   44.00   22.40
 -12  -3   4   18.40   10.20
 -12  -3   4   -0.80   18.50
 -11  -3   4   70.59   17.90
 -11  -3   4   55.99   10.60
 -10  -3   4  168.38   24.30
 -10  -3   4  125.69   18.50
  -9  -3   4 1304.07   92.79
  -9  -3   4 1236.18   93.89
  -8  -3   4   26.60   11.40
  -8  -3   4   16.00    7.30
  -7  -3   4 1625.54  112.99
  -7  -3   4 1499.85  113.19
  -6  -3   4  143.69   16.50
  -6  -3   4  141.59   12.50
  -6  -3   4  128.19   16.40
  -5  -3   4  586.54   50.39
  -5  -3   4  768.02   50.89
  -5  -3   4  696.63   49.60
  -4  -3   4   56.09   12.30
  -4  -3   4   58.19    9.00
  -4  -3   4   49.50   11.20
  -3  -3   4  178.78   15.10
  -3  -3   4  159.98   16.30
  -2  -3   4   63.19   11.70
  -2  -3   4   65.49   10.20
  -1  -3   4   72.19   12.00
  -1  -3   4   80.19   13.70
   0  -3   4   40.50   12.10
   0  -3   4   37.80    8.50
   1  -3   4  963.20   71.99
   1  -3   4  925.01   70.09
   2  -3   4  156.38   22.40
   2  -3   4  191.78   28.80
   3  -3   4   51.49   20.50
   3  -3   4   19.20   11.80
   4  -3   4  331.37   41.70
   4  -3   4  402.16   35.20
   5  -3   4  177.78   26.60
  -5   3  -4  132.09   24.30
   6  -3   4  -10.30   29.10
   6  -3   4  -10.60   16.80
  -6   3  -4   -9.50   15.60
   7  -3   4   90.19   32.60
   7  -3   4   45.10   20.20
  -7   3  -4   41.50   18.70
   8  -3   4   68.99   57.09
   8  -3   4    5.50   20.20
  -8   3  -4   40.30   19.00
   9  -3   4   81.09   38.90
   9  -3   4   67.39   22.70
  10  -3   4  -46.30   39.50
  10  -3   4    6.70   23.00
 -10   3  -4  -11.70   20.30
  11  -3   4  -27.60   24.30
  11  -3   4  -64.39   40.70
 -11   3  -4   45.50   23.40
 -13   3  -4   -1.20   28.60
 -18  -4   4  427.16   56.69
 -17  -4   4   28.70   28.80
 -16  -4   4   97.49   28.90
 -15  -4   4  181.78   38.20
 -14  -4   4   32.50   11.50
 -14  -4   4   32.80   24.20
 -13  -4   4   63.79   12.50
 -13  -4   4   65.89   38.30
 -12  -4   4  163.78   21.90
 -12  -4   4  168.98   32.60
 -11  -4   4   13.30   17.30
 -11  -4   4   10.70    9.10
 -10  -4   4   45.70   15.40
 -10  -4   4   26.20    8.80
  -9  -4   4  396.06   32.10
  -9  -4   4  367.26   33.90
  -8  -4   4   28.40    7.70
  -8  -4   4   17.60   11.80
  -7  -4   4  989.10   69.79
  -7  -4   4  975.20   69.49
  -7  -4   4  870.21   67.99
  -6  -4   4 1199.78   82.79
  -6  -4   4 1148.79   81.69
  -6  -4   4 1063.89   82.79
  -5  -4   4   23.10    6.70
  -4  -4   4  680.43   47.90
  -4  -4   4  628.64   48.90
  -3  -4   4  445.16   33.90
  -3  -4   4  451.95   35.10
  -2  -4   4   65.79   14.80
  -2  -4   4   72.09   12.30
  -1  -4   4  947.61   71.89
  -1  -4   4  985.30   70.79
   0  -4   4   67.39   11.20
   0  -4   4   87.69   16.10
   1  -4   4  451.75   41.40
   1  -4   4  570.84   45.50
   2  -4   4  705.83   54.39
   2  -4   4  539.55   49.60
   3  -4   4  452.05   50.49
   3  -4   4  655.03   46.30
   4  -4   4   16.10   24.90
   4  -4   4   11.70   14.00
   5  -4   4   99.19   18.20
   5  -4   4  114.29   31.70
   6  -4   4   32.10   20.70
   6  -4   4   68.79   32.10
   7  -4   4  479.85   74.19
   7  -4   4  369.46   45.80
  -7   4  -4  504.65   48.20
   8  -4   4   45.70   38.20
   8  -4   4   51.09   22.70
  -8   4  -4   79.19   22.10
   9  -4   4  -13.10   39.60
   9  -4   4   65.89   23.80
  10  -4   4  -27.20   41.90
  10  -4   4    9.30   24.60
  11  -4   4  151.98   29.40
  11  -4   4   94.19   46.60
  12  -4   4  -37.30   26.50
 -12   4  -4   46.60   28.50
 -19  -5   4   42.00   37.30
 -18  -5   4   48.50   32.90
 -17  -5   4  135.49   33.30
 -16  -5   4  186.08   33.20
 -15  -5   4  -19.40   25.50
 -15  -5   4    0.10   12.00
 -14  -5   4   -2.90   25.20
 -14  -5   4   17.70   11.60
 -13  -5   4  610.94   59.19
 -13  -5   4  656.63   50.99
 -12  -5   4  203.28   23.60
 -12  -5   4  201.58   34.60
 -11  -5   4   10.90    9.10
 -11  -5   4   13.60   18.00
 -10  -5   4  189.48   26.60
 -10  -5   4  176.08   20.80
  -9  -5   4  533.35   42.90
  -9  -5   4  497.75   40.60
  -8  -5   4  226.08   25.20
  -8  -5   4  274.37   23.80
  -7  -5   4   29.60   10.50
  -7  -5   4   25.90    5.00
  -6  -5   4 1438.36  105.49
  -6  -5   4 1402.96  104.69
  -6  -5   4 1537.75  105.69
  -5  -5   4  409.96   32.80
  -4  -5   4  837.42   60.49
  -4  -5   4  789.32   59.29
  -3  -5   4   88.19   15.50
  -3  -5   4   77.49   13.10
  -2  -5   4  160.88   21.30
  -2  -5   4  184.78   18.70
  -1  -5   4  574.14   42.60
  -1  -5   4  422.36   39.40
   0  -5   4  680.63   53.69
   0  -5   4  702.33   56.59
   1  -5   4   11.20   13.40
   1  -5   4   38.40   21.50
   2  -5   4   14.40   13.80
   2  -5   4   20.60   24.10
   3  -5   4   17.40   25.70
   3  -5   4   17.30   14.60
   4  -5   4   64.99   28.70
   4  -5   4   46.30   16.50
   5  -5   4   83.39   33.40
   5  -5   4   55.29   20.60
   6  -5   4   41.70   36.10
   6  -5   4    8.70   18.90
   7  -5   4   47.80   20.90
   8  -5   4   53.49   22.10
   8  -5   4   25.10   41.90
   9  -5   4   79.09   24.40
   9  -5   4   68.09   44.80
  10  -5   4  -40.50   45.00
  10  -5   4  -16.70   24.80
  11  -5   4    0.40   26.00
  11  -5   4  -29.40   47.60
 -19  -6   4   -0.40   37.20
 -18  -6   4   33.50   34.20
 -17  -6   4  620.84   49.00
 -17  -6   4  467.65   62.99
 -16  -6   4   56.79   14.50
 -16  -6   4   23.50   30.10
 -15  -6   4   10.20   12.20
 -15  -6   4   10.40   28.50
 -14  -6   4    5.70   27.70
 -13  -6   4   47.80   25.30
 -13  -6   4   24.90   11.10
 -12  -6   4   35.30   22.50
 -12  -6   4   30.20   12.30
 -11  -6   4   56.49   11.10
 -11  -6   4   84.19   20.50
 -10  -6   4   29.00   16.80
 -10  -6   4   17.50    8.80
  -9  -6   4   34.50   14.60
  -9  -6   4   39.30    8.90
  -8  -6   4  774.22   53.39
  -8  -6   4  761.12   55.39
  -8  -6   4  657.03   56.19
  -7  -6   4   93.89   16.90
  -7  -6   4   74.89   10.60
  -6  -6   4  344.07   30.70
  -6  -6   4  378.26   30.40
  -6  -6   4  381.76   28.90
  -6  -6   4  381.96   30.90
  -5  -6   4   73.59   15.80
  -5  -6   4   93.49   12.70
  -4  -6   4   47.00    8.10
  -4  -6   4   37.40   11.40
  -3  -6   4   13.40    8.10
  -3  -6   4   24.30   12.00
  -2  -6   4  799.02   58.19
  -2  -6   4  679.93   55.59
  -1  -6   4   45.70   12.60
  -1  -6   4   61.39   19.20
   0  -6   4  368.66   40.40
   0  -6   4  380.96   35.40
   1  -6   4  100.19   16.90
   1  -6   4  114.99   25.40
   2  -6   4  154.98   28.50
   2  -6   4  196.18   36.90
   3  -6   4   13.60   30.40
   3  -6   4    7.70   17.00
   4  -6   4   56.29   42.50
   4  -6   4   65.99   25.20
   5  -6   4   23.70   19.00
   5  -6   4   36.50   32.60
   6  -6   4   62.49   36.80
   6  -6   4   65.79   20.80
   7  -6   4   36.10   21.30
   7  -6   4   33.10   38.50
   8  -6   4   73.69   43.50
   8  -6   4   94.09   23.90
   9  -6   4   41.40   24.30
   9  -6   4  -37.50   44.00
  10  -6   4   25.80   25.60
  10  -6   4  -46.60   46.50
  11  -6   4   77.79   29.30
 -19  -7   4  -10.70   39.20
 -18  -7   4  -13.90   35.30
 -18  -7   4   21.40   14.80
 -17  -7   4   55.39   34.80
 -17  -7   4   19.80   14.60
 -16  -7   4   34.00   32.20
 -16  -7   4   41.10   14.20
 -15  -7   4  -10.10   30.20
 -15  -7   4    0.30   12.30
 -14  -7   4    9.60   11.50
 -14  -7   4    8.00   39.30
 -13  -7   4   32.80   12.00
 -13  -7   4   85.89   27.40
 -12  -7   4    7.00   23.10
 -11  -7   4  119.39   19.80
 -11  -7   4  132.29   23.80
 -10  -7   4   16.10   17.90
 -10  -7   4   14.10    8.70
  -9  -7   4    1.90    8.30
  -9  -7   4   12.00   15.10
  -8  -7   4  174.48   23.20
  -8  -7   4  195.08   21.00
  -7  -7   4  155.58   15.70
  -7  -7   4  162.28   19.50
  -7  -7   4  157.38   20.10
  -7  -7   4  138.59   19.90
  -6  -7   4  286.17   25.80
  -6  -7   4  288.77   23.50
  -6  -7   4  254.77   26.10
  -5  -7   4  499.35   41.30
  -5  -7   4  526.85   40.90
  -5  -7   4  510.35   39.30
  -4  -7   4  641.94   49.50
  -4  -7   4  666.33   51.49
  -3  -7   4  903.41   68.39
  -3  -7   4  935.31   70.59
  -2  -7   4   22.20   17.40
  -2  -7   4   11.40   11.40
  -1  -7   4  128.49   24.10
  -1  -7   4  137.09   31.20
   0  -7   4  362.86   38.30
   0  -7   4  446.76   44.70
   1  -7   4  386.06   45.10
   1  -7   4  317.77   37.70
   2  -7   4   85.29   19.80
   2  -7   4  129.89   31.70
   3  -7   4   96.09   35.90
   4  -7   4  283.87   49.60
   4  -7   4  262.67   38.10
   5  -7   4   68.09   37.80
   5  -7   4   23.00   20.40
   6  -7   4   16.90   21.50
   6  -7   4   44.80   37.90
   7  -7   4   28.80   23.00
   7  -7   4   27.80   40.10
   8  -7   4   67.69   43.90
   8  -7   4   31.20   24.60
   9  -7   4   42.10   47.70
   9  -7   4   16.50   25.90
  10  -7   4   89.79   29.90
 -19  -8   4  146.49   47.10
 -19  -8   4  249.18   33.80
 -18  -8   4   52.79   16.00
 -18  -8   4   35.10   37.50
 -17  -8   4  426.26   39.70
 -17  -8   4  312.27   58.89
 -16  -8   4  183.28   37.70
 -16  -8   4  165.58   27.70
 -15  -8   4  119.69   35.30
 -15  -8   4  123.99   23.90
 -14  -8   4  133.29   34.50
 -14  -8   4  136.79   23.30
 -13  -8   4  359.16   50.59
 -13  -8   4  395.86   35.30
 -12  -8   4  190.98   23.70
 -12  -8   4  187.58   38.30
 -11  -8   4  845.82   68.79
 -11  -8   4  816.82   63.29
 -10  -8   4  133.69   30.20
 -10  -8   4  185.08   21.70
  -9  -8   4  111.09   25.40
  -9  -8   4  177.28   20.80
  -8  -8   4  186.18   26.30
  -8  -8   4  246.58   24.20
  -7  -8   4   63.99   11.60
  -7  -8   4   81.69   17.80
  -6  -8   4  105.79   15.90
  -6  -8   4  104.69   19.80
  -6  -8   4  125.99   19.70
  -5  -8   4  196.98   24.70
  -5  -8   4  177.78   20.80
  -4  -8   4   42.50   15.70
  -4  -8   4   29.70   10.40
  -3  -8   4   47.80   12.10
  -3  -8   4   59.59   18.10
  -2  -8   4  160.48   26.10
  -2  -8   4  206.88   33.20
  -1  -8   4  403.26   40.20
  -1  -8   4  440.76   47.00
   0  -8   4  176.68   31.10
   1  -8   4  130.09   22.60
   2  -8   4   33.30   23.20
   2  -8   4   60.59   32.20
   3  -8   4  270.17   40.50
   3  -8   4  359.66   49.70
   4  -8   4  138.99   38.80
   4  -8   4   81.39   23.00
   5  -8   4   29.10   22.80
   5  -8   4   38.30   40.40
   6  -8   4   68.59   42.50
   6  -8   4   29.90   24.90
   7  -8   4  132.59   47.70
   7  -8   4   99.99   28.00
   8  -8   4   76.49   49.70
   8  -8   4   26.00   28.60
   9  -8   4  101.29   32.50
 -19  -9   4  -18.20   43.00
 -18  -9   4   11.90   38.50
 -18  -9   4   41.00   15.90
 -17  -9   4   70.19   16.50
 -17  -9   4  100.09   36.90
 -16  -9   4   75.49   15.80
 -16  -9   4  108.49   34.90
 -15  -9   4  169.78   46.40
 -15  -9   4  140.09   25.20
 -14  -9   4  129.79   23.80
 -14  -9   4  132.09   34.20
 -13  -9   4  436.06   37.90
 -13  -9   4  393.56   53.19
 -12  -9   4  238.88   27.10
 -12  -9   4  253.97   42.50
 -11  -9   4   88.79   25.40
 -10  -9   4  -20.10   20.10
 -10  -9   4    1.80   10.10
  -9  -9   4   -2.90   10.70
  -8  -9   4   31.80   12.00
  -8  -9   4   56.99   13.80
  -7  -9   4   18.30   11.50
  -7  -9   4   26.00   13.60
  -6  -9   4    1.20    9.70
  -6  -9   4   24.90   14.80
  -6  -9   4   13.30   11.60
  -5  -9   4  300.57   29.10
  -5  -9   4  316.07   33.40
  -4  -9   4  180.38   25.20
  -4  -9   4  215.88   32.20
  -3  -9   4   11.60   13.50
  -3  -9   4   19.70   21.00
  -2  -9   4  210.18   38.60
  -2  -9   4  198.78   30.00
  -1  -9   4  308.67   37.40
  -1  -9   4  338.17   53.79
   1  -9   4    9.90   21.20
   1  -9   4   40.70   31.40
   2  -9   4  317.97   43.90
   2  -9   4  421.96   52.19
   3  -9   4  244.38   50.29
   4  -9   4   65.49   24.90
   4  -9   4   56.89   38.30
   5  -9   4  134.49   43.80
   5  -9   4   89.69   27.00
   6  -9   4   66.89   45.50
   6  -9   4   65.99   28.00
   7  -9   4  134.29   50.69
 -19 -10   4   -6.70   16.20
 -18 -10   4   -6.10   38.80
 -18 -10   4    6.90   15.10
 -17 -10   4  119.29   27.60
 -17 -10   4  119.59   38.40
 -16 -10   4   63.89   34.40
 -16 -10   4   28.30   14.70
 -15 -10   4   77.39   36.20
 -15 -10   4   73.79   15.20
 -14 -10   4   32.30   32.60
 -14 -10   4   12.60   12.80
 -13 -10   4  -45.30   29.00
 -13 -10   4  -14.10   11.50
 -12 -10   4   11.10   26.80
 -12 -10   4    6.70   11.70
 -11 -10   4   38.80   12.40
  -9 -10   4   15.10   13.20
  -8 -10   4   33.80   15.30
  -8 -10   4   16.60   13.30
  -7 -10   4   32.10   14.30
  -7 -10   4   49.70   16.90
  -6 -10   4  133.59   28.70
  -6 -10   4  117.69   26.70
  -5 -10   4  254.67   29.10
  -5 -10   4  268.37   36.60
  -4 -10   4   44.70   15.00
  -3 -10   4  163.58   37.30
  -2 -10   4   66.49   28.00
  -2 -10   4   51.09   18.40
  -1 -10   4   52.19   30.90
   0 -10   4  120.99   23.60
   0 -10   4  190.08   43.50
   1 -10   4   29.90   32.60
   1 -10   4   36.70   21.90
   2 -10   4   47.80   36.80
   2 -10   4   35.60   23.50
   3 -10   4  105.79   39.80
   3 -10   4   57.39   25.90
   4 -10   4   48.60   27.80
   4 -10   4   97.99   41.20
   5 -10   4   20.80   29.40
   5 -10   4   10.70   43.80
   6 -10   4   17.00   46.80
   6 -10   4   -0.50   31.40
 -19 -11   4   38.10   17.70
 -19 -11   4  -35.90   42.30
 -18 -11   4  437.76   63.69
 -18 -11   4  450.35   44.40
 -17 -11   4   -0.90   14.90
 -17 -11   4   23.30   34.40
 -16 -11   4  146.99   36.30
 -16 -11   4  125.09   19.10
 -15 -11   4  350.26   36.00
 -15 -11   4  302.97   53.19
 -14 -11   4  369.06   54.29
 -14 -11   4  393.86   38.00
 -13 -11   4  -19.60   12.60
 -12 -11   4  150.88   26.40
 -11 -11   4  851.61   67.29
 -10 -11   4  340.17   37.00
  -9 -11   4  171.18   28.00
  -8 -11   4   46.30   19.10
  -8 -11   4   22.10   16.30
  -7 -11   4  553.74   49.30
  -7 -11   4  501.85   49.10
  -6 -11   4   40.30   22.60
  -5 -11   4   49.40   16.90
  -5 -11   4   69.19   24.60
  -4 -11   4  486.15   53.09
  -4 -11   4  487.45   45.80
  -3 -11   4  410.86   46.00
  -3 -11   4  526.35   53.19
  -2 -11   4  277.17   40.10
  -2 -11   4  349.87   48.40
  -1 -11   4   27.10   19.30
  -1 -11   4   46.30   32.60
   0 -11   4  452.55   54.99
   0 -11   4  342.67   44.60
   1 -11   4  168.38   39.10
   1 -11   4  123.29   26.30
   2 -11   4  227.98   50.89
   2 -11   4  125.89   28.80
   3 -11   4   64.19   29.00
   3 -11   4   36.60   40.80
   4 -11   4  107.49   33.20
   4 -11   4  162.28   46.90
   5 -11   4   53.89   34.60
   5 -11   4   87.39   49.10
 -18 -12   4  -18.90   36.90
 -18 -12   4    6.00   16.50
 -17 -12   4   15.80   33.00
 -16 -12   4  -20.40   43.10
 -16 -12   4  -11.10   15.20
 -15 -12   4   -9.90   14.60
 -14 -12   4    8.40   14.20
 -13 -12   4  112.09   27.00
 -12 -12   4   24.00   15.00
 -11 -12   4   24.30   16.80
 -10 -12   4  -21.20   16.90
  -9 -12   4  193.28   34.40
  -9 -12   4  185.08   32.70
  -8 -12   4  129.29   24.50
  -8 -12   4   89.59   21.60
  -7 -12   4  272.77   41.60
  -7 -12   4  340.97   51.59
  -6 -12   4  123.09   32.10
  -6 -12   4  194.18   31.20
  -5 -12   4   25.40   18.40
  -5 -12   4  -12.50   27.10
  -4 -12   4  171.68   34.30
  -3 -12   4  306.17   47.10
  -3 -12   4  207.58   36.10
  -2 -12   4   80.59   31.70
  -2 -12   4    5.00   19.50
  -1 -12   4  105.79   22.20
   0 -12   4   62.49   23.20
   0 -12   4  133.99   38.50
   1 -12   4  118.19   28.70
   2 -12   4  114.19   44.70
   3 -12   4   82.09   32.50
   3 -12   4  116.99   46.70
 -18 -13   4  -10.60   18.20
 -17 -13   4  -14.50   17.10
 -16 -13   4   16.50   17.10
 -15 -13   4  -24.70   16.10
 -14 -13   4  -17.80   15.70
 -13 -13   4  -12.20   16.80
 -12 -13   4   80.69   19.90
 -11 -13   4  -14.50   19.10
 -10 -13   4   -0.80   21.70
 -10 -13   4   -6.30   19.50
  -9 -13   4   73.89   22.70
  -8 -13   4  158.38   38.30
  -8 -13   4  148.79   29.40
  -7 -13   4   21.80   23.00
  -7 -13   4   11.00   27.20
  -6 -13   4   51.69   20.50
  -6 -13   4   50.89   29.50
  -5 -13   4   66.59   30.60
  -4 -13   4   70.39   31.70
  -3 -13   4   92.39   33.50
  -3 -13   4   56.19   20.80
  -2 -13   4   95.29   22.50
  -1 -13   4   68.69   22.50
  -1 -13   4  130.69   38.20
   0 -13   4  123.99   40.60
   1 -13   4   58.69   25.90
   1 -13   4  132.09   43.50
   2 -13   4  163.38   49.60
   2 -13   4   90.99   34.30
 -17 -14   4  -19.80   18.20
 -15 -14   4  -23.60   17.90
 -14 -14   4  -12.30   18.00
 -13 -14   4  -12.60   18.70
 -12 -14   4  -17.10   20.70
 -11 -14   4   -7.00   22.80
 -10 -14   4  126.09   29.30
 -10 -14   4   94.49   26.30
  -9 -14   4  195.68   44.80
  -9 -14   4  237.28   44.10
  -8 -14   4   46.30   20.90
  -8 -14   4   66.39   30.00
  -8 -14   4   53.39   26.80
  -7 -14   4   14.30   31.50
  -7 -14   4   32.20   27.30
  -7 -14   4    2.90   26.30
  -6 -14   4   27.60   31.30
  -6 -14   4    6.90   20.40
  -5 -14   4  129.99   35.90
  -4 -14   4   50.29   34.20
  -3 -14   4   67.29   36.30
  -3 -14   4   27.40   21.60
  -2 -14   4    6.70   22.70
  -2 -14   4   63.99   36.00
  -1 -14   4   36.20   23.90
  -1 -14   4  101.49   40.10
   0 -14   4  131.79   43.80
   0 -14   4   54.99   24.70
 -16 -15   4  -24.70   21.30
 -15 -15   4  106.59   24.70
 -13 -15   4  126.99   26.80
 -12 -15   4   72.29   27.00
 -11 -15   4  497.75   59.49
 -10 -15   4  -27.50   28.00
 -10 -15   4  -42.70   30.20
  -9 -15   4   43.70   33.70
  -9 -15   4   32.00   28.70
  -8 -15   4  118.79   35.90
  -8 -15   4  101.89   23.30
  -8 -15   4   80.19   30.80
  -7 -15   4  197.98   40.80
  -7 -15   4  144.59   25.30
  -7 -15   4  146.89   34.10
  -6 -15   4   14.70   35.30
  -6 -15   4   -9.30   21.90
  -5 -15   4  -17.90   22.10
  -5 -15   4   36.60   35.40
  -4 -15   4  199.38   42.90
  -3 -15   4   39.90   24.40
  -2 -15   4   88.39   42.20
  -2 -15   4   17.70   24.80
 -14 -16   4   21.60   24.90
 -12 -16   4    5.90   29.40
 -11 -16   4  243.28   54.89
 -11 -16   4  179.98   36.90
 -10 -16   4  -17.80   31.90
 -10 -16   4   -2.40   35.70
  -9 -16   4   90.69   25.00
  -9 -16   4   78.89   35.10
  -9 -16   4  174.88   42.10
  -8 -16   4   49.10   39.20
  -8 -16   4   62.79   25.20
  -8 -16   4  -10.30   34.00
  -7 -16   4  121.49   37.00
  -7 -16   4  120.19   43.90
  -7 -16   4   90.59   26.30
  -6 -16   4  -48.30   24.10
  -5 -16   4   33.30   40.30
  -5 -19  -5   93.39   38.60
  -5 -19  -5   49.60   31.00
   6  19   5   15.00   14.40
  -6 -19  -5   35.40   37.10
  -6 -19  -5   54.69   29.90
   7  19   5  129.39   25.50
  -7 -19  -5  104.09   37.10
  -7 -19  -5  208.88   49.30
   8  19   5  151.28   25.70
  -8 -19  -5   88.89   36.50
   9  19   5   29.10   14.70
  -9 -19  -5   27.40   36.90
  -9 -19  -5   61.39   29.60
  10  19   5   56.69   15.40
 -10 -19  -5   58.19   31.00
 -10 -19  -5   23.00   36.90
  11  19   5   72.69   16.30
 -11 -19  -5   46.10   32.40
  12  19   5   -5.50   16.20
 -12 -19  -5  -19.40   31.20
 -14 -19  -5   50.89   32.20
  -2 -18  -5  134.69   47.80
   3  18   5  194.18   29.10
  -3 -18  -5  169.58   45.00
  -3 -18  -5  241.68   49.20
   4  18   5  228.48   28.80
  -4 -18  -5  217.28   49.70
  -4 -18  -5  278.37   51.69
   5  18   5   57.79   14.10
  -5 -18  -5   80.09   34.10
  -5 -18  -5   76.19   27.70
   6  18   5   28.70   13.00
  -6 -18  -5   36.40   33.60
  -6 -18  -5   52.79   26.10
   7  18   5  270.87   29.00
  -7 -18  -5  325.67   49.10
  -7 -18  -5  210.78   50.99
   8  18   5  124.19   23.00
  -8 -18  -5   88.39   28.90
  -8 -18  -5  132.09   33.80
   9  18   5  108.69   16.00
  -9 -18  -5   87.69   33.50
  -9 -18  -5   80.89   29.80
  10  18   5  -12.90   12.90
 -10 -18  -5  -17.10   27.70
  11  18   5  589.54   46.20
 -11 -18  -5  493.65   64.29
  12  18   5   10.80   14.00
 -12 -18  -5   13.30   28.70
 -13 -18  -5  150.48   32.90
 -14 -18  -5  -29.30   27.40
 -15 -18  -5  166.48   33.70
 -16 -18  -5  -35.90   27.80
   0  17   5  156.88   28.90
   0 -17  -5  192.48   55.19
   0 -17  -5  125.09   36.70
  -1 -17  -5   37.70   47.30
  -1 -17  -5   67.19   31.40
  -2 -17  -5   84.49   41.10
  -2 -17  -5   91.59   29.30
   3  17   5    3.90   12.20
  -3 -17  -5   32.00   36.20
  -3 -17  -5   79.89   25.70
  -4 -17  -5   38.00   24.40
  -4 -17  -5   44.10   34.80
   5  17   5  254.97   27.60
  -5 -17  -5  319.87   45.50
  -5 -17  -5  201.18   46.80
  -6 -17  -5   67.59   31.40
   7  17   5   -1.80   11.50
  -7 -17  -5   25.20   23.40
  -7 -17  -5   -5.30   29.70
   8  17   5   43.40   12.00
  -8 -17  -5   43.40   43.50
   9  17   5  132.49   21.70
  10  17   5   60.09   13.40
 -10 -17  -5   32.00   25.40
  11  17   5   -4.90   13.00
  12  17   5  -19.30   13.00
 -12 -17  -5  -19.50   23.60
  13  17   5  -15.80   14.90
 -13 -17  -5  -19.80   24.60
 -14 -17  -5  -28.00   23.50
 -16 -17  -5  -21.20   23.00
 -17 -17  -5   -5.10   23.60
   2 -16  -5   10.40   63.09
  -1  16   5   20.70   14.50
   1 -16  -5   -4.30   55.09
   1 -16  -5   45.70   35.10
   0  16   5   43.40   14.10
   0 -16  -5   65.69   48.40
   0 -16  -5   66.59   30.80
   1  16   5  243.58   27.30
  -1 -16  -5  300.77   45.70
  -1 -16  -5  170.98   47.10
   2  16   5   65.69   12.50
  -2 -16  -5  -10.10   38.80
  -2 -16  -5   88.59   26.00
   3  16   5   27.30   10.90
  -3 -16  -5   30.80   33.70
  -3 -16  -5   35.10   23.90
   4  16   5   47.70   11.60
  -4 -16  -5   72.39   31.20
   5  16   5  113.79   18.90
  -5 -16  -5   88.89   23.40
  -5 -16  -5   80.59   30.40
   6  16   5  152.88   20.90
  -6 -16  -5   98.39   63.29
  -6 -16  -5  181.98   38.90
   7  16   5   20.40   10.30
  -7 -16  -5   12.00   22.10
  -7 -16  -5   26.20   28.60
   8  16   5  223.58   24.20
  -8 -16  -5  210.28   41.80
   9  16   5  135.89   20.90
  10  16   5   25.50   21.70
 -10 -16  -5  -17.00   22.20
  11  16   5   -7.70   14.20
 -12 -16  -5  110.19   25.60
  13  16   5   43.40   13.30
 -13 -16  -5   36.10   22.00
 -14 -16  -5   -6.70   20.80
 -16 -16  -5    7.10   20.90
 -18 -16  -5   -6.40   21.20
   3 -15  -5  -78.99   62.79
  -2  15   5   26.10   13.50
   2 -15  -5   -9.40   54.49
  -1  15   5  242.18   27.50
   0  15   5  114.59   20.40
   0 -15  -5   98.89   30.70
   0 -15  -5  122.89   45.20
   1  15   5  177.58   22.10
  -1 -15  -5  135.79   43.10
  -1 -15  -5  254.37   41.40
   2  15   5   52.69   11.30
  -2 -15  -5   61.59   35.30
   3  15   5  482.15   37.00
  -3 -15  -5  377.76   53.59
  -3 -15  -5  459.65   48.00
   4  15   5  192.58   23.10
  -4 -15  -5  267.17   38.10
   5  15   5   89.59   17.00
  -5 -15  -5   77.69   29.90
  -5 -15  -5   65.89   21.00
   6  15   5  408.76   33.10
  -6 -15  -5  358.16   46.60
   7  15   5  423.86   37.90
  -7 -15  -5  374.56   46.90
  -7 -15  -5  335.87   47.40
   8  15   5  160.68   20.90
  -8 -15  -5  109.49   24.20
   9  15   5  216.08   22.00
  -9 -15  -5  137.19   26.10
  10  15   5   50.49   11.10
 -10 -15  -5    3.70   20.50
  11  15   5  133.39   18.80
 -11 -15  -5  101.49   23.00
 -12 -15  -5  136.19   24.10
  13  15   5   28.70   11.60
 -13 -15  -5   24.10   19.00
  14  15   5  204.28   22.10
 -14 -15  -5  142.99   35.30
 -15 -15  -5   -5.60   18.20
 -16 -15  -5   46.10   19.50
 -17 -15  -5  -15.90   17.70
 -18 -15  -5   51.29   20.10
   5 -14  -5  -12.00   46.60
   4 -14  -5   -7.00   44.60
   4 -14  -5  -55.29   69.49
  -3  14   5    2.40   12.50
   3 -14  -5  -93.39   61.29
   3 -14  -5  -38.70   40.90
   2 -14  -5  -25.30   55.59
  -1  14   5  213.18   23.90
   0  14   5  355.76   30.90
  -1 -14  -5   82.99   38.10
   2  14   5  259.57   24.70
  -2 -14  -5  236.28   48.80
   3  14   5  520.45   42.20
  -3 -14  -5  559.14   51.79
   4  14   5  464.45   36.60
  -4 -14  -5  464.15   46.50
  -4 -14  -5  430.26   51.49
  -5 -14  -5   81.79   27.30
  -5 -14  -5   53.39   19.30
   6  14   5   27.40    9.90
  -6 -14  -5    5.00   19.50
  -6 -14  -5  -13.80   24.20
   7  14   5  598.64   41.40
  -7 -14  -5  423.76   52.09
   8  14   5   31.20    9.80
  -8 -14  -5    0.60   18.70
   9  14   5   54.59   10.20
  -9 -14  -5    6.50   19.10
  10  14   5  451.55   33.70
 -10 -14  -5  350.96   45.30
  11  14   5  678.43   49.90
 -11 -14  -5  634.54   58.19
 -12 -14  -5   59.29   18.20
  13  14   5   -0.20    9.30
 -13 -14  -5  -12.10   15.80
  14  14   5  360.16   28.40
 -14 -14  -5  254.07   37.90
 -15 -14  -5   95.89   19.90
 -16 -14  -5   15.00   16.80
 -17 -14  -5  -13.50   16.30
 -18 -14  -5   99.79   20.60
  -6  13   5   34.10   27.80
   6 -13  -5  -40.90   44.90
  -5  13   5   58.99   25.70
   5 -13  -5  -69.59   42.20
  -4  13   5   -2.80   24.20
  -4  13   5    3.50   12.60
   4 -13  -5  -41.70   40.40
   4 -13  -5  -44.80   65.49
  -3  13   5   22.40   11.40
  -3  13   5   33.80   22.00
   3 -13  -5  -52.79   58.99
   2 -13  -5   -0.60   51.09
   1 -13  -5   48.40   44.80
   0  13   5   21.10    9.30
   0 -13  -5   39.10   40.50
   1  13   5   97.29   15.80
  -1 -13  -5   52.89   44.90
   2  13   5  118.09   17.30
  -2 -13  -5  106.69   34.00
  -3 -13  -5  118.49   30.30
   4  13   5  124.59   17.70
  -4 -13  -5  154.38   32.20
   5  13   5  268.27   23.10
  -5 -13  -5  180.48   37.60
  -5 -13  -5  262.17   48.40
   6  13   5  149.99   18.10
   7  13   5  171.68   18.50
   8  13   5   85.69   14.60
  -8 -13  -5   49.50   27.50
   9  13   5  170.98   17.10
  -9 -13  -5  115.89   21.80
  10  13   5  202.18   19.00
 -10 -13  -5  158.48   31.50
  11  13   5  115.39   15.80
 -11 -13  -5  113.89   27.80
  12  13   5   35.50    9.00
 -12 -13  -5   20.20   14.80
  13  13   5   -0.10    8.60
 -13 -13  -5  -21.60   14.00
  14  13   5    4.70    9.30
  15  13   5   18.80   10.30
 -15 -13  -5   -6.90   14.70
  16  13   5  177.08   22.10
 -16 -13  -5  128.19   20.20
 -17 -13  -5   22.40   16.50
 -18 -13  -5   37.40   18.10
  -7  12   5  131.19   29.30
  -6  12   5   -2.70   24.10
   6 -12  -5 -105.89   71.79
  -5  12   5  219.68   37.30
  -5  12   5  237.28   27.80
  -4  12   5   14.10   21.20
  -4  12   5   45.80   11.70
   4 -12  -5   36.30   62.49
  -3  12   5  469.45   39.50
  -3  12   5  500.95   46.50
  -2  12   5  236.38   22.00
  -2  12   5  153.58   31.30
   2 -12  -5  256.57   59.39
  -1  12   5   28.30    9.10
   1 -12  -5   53.09   48.70
   0  12   5  126.19   16.60
   0 -12  -5  100.89   41.10
   1  12   5  248.18   31.80
  -1 -12  -5  217.28   42.70
   2  12   5   51.49    9.40
  -2 -12  -5   98.39   28.90
   3  12   5   39.90    9.10
  -3 -12  -5   44.80   26.40
  -3 -12  -5   68.59   19.70
   4  12   5  407.06   29.80
  -4 -12  -5  354.76   39.10
  -4 -12  -5  299.97   42.20
   5  12   5  399.06   29.70
  -5 -12  -5  312.07   39.00
   6  12   5   26.50    7.70
  -6 -12  -5    2.30   15.90
   7  12   5  140.39   16.00
   8  12   5  157.28   15.10
  -8 -12  -5   96.49   18.30
   9  12   5   37.60    7.30
  -9 -12  -5   20.10   14.30
  10  12   5   10.20    6.90
 -10 -12  -5  -15.50   13.50
  11  12   5   40.00    8.00
  12  12   5   69.09    9.60
 -12 -12  -5   62.99   14.90
  13  12   5   17.90    8.50
 -13 -12  -5    1.60   13.60
  14  12   5   37.20    9.40
 -14 -12  -5   15.80   14.00
  15  12   5  138.59   19.40
 -15 -12  -5  114.39   26.80
  16  12   5    7.10   11.40
 -16 -12  -5   -3.40   14.40
  17  12   5   55.49   13.10
 -17 -12  -5   37.80   16.80
 -18 -12  -5  -17.70   17.00
 -19 -12  -5   -9.30   19.00
  -8  11   5   59.19   26.30
   7 -11  -5   -6.70   71.59
  -6  11   5   21.40   21.60
   6 -11  -5  -21.30   65.09
  -5  11   5   68.09   26.60
  -5  11   5   82.39   13.60
   5 -11  -5   26.60   60.49
  -4  11   5  196.78   23.90
  -4  11   5  265.67   34.30
  -3  11   5  534.85   42.80
  -3  11   5  560.04   49.30
  -2  11   5  129.39   17.40
   2 -11  -5  123.09   75.19
  -1  11   5  360.06   29.60
   0  11   5  516.45   39.90
   1  11   5  479.25   36.90
   2  11   5  172.78   18.20
  -2 -11  -5  188.48   35.00
   3  11   5  123.09   15.00
  -3 -11  -5  136.39   31.30
   4  11   5   26.80    7.40
  -4 -11  -5   29.70   15.70
  -4 -11  -5   19.20   20.50
   5  11   5  164.08   16.60
   6  11   5  130.79   14.80
   7  11   5  143.99   14.10
  -7 -11  -5  118.49   18.20
   8  11   5   59.09   10.20
  -8 -11  -5   13.30   12.50
   9  11   5    1.70    6.00
  -9 -11  -5   -4.80   11.30
  10  11   5  181.58   16.70
 -10 -11  -5  150.38   24.70
  12  11   5   83.99   14.60
 -12 -11  -5  110.19   25.80
  13  11   5  127.29   16.80
 -13 -11  -5  132.39   25.00
  14  11   5   20.20    8.80
 -14 -11  -5   -2.40   13.20
  15  11   5   13.40    9.90
 -15 -11  -5   -3.40   12.90
 -16 -11  -5  228.78   38.20
 -16 -11  -5  201.98   31.40
  17  11   5   21.20   12.80
 -17 -11  -5   19.90   16.60
 -17 -11  -5   39.40   29.70
  18  11   5   32.10   14.40
 -18 -11  -5   26.10   17.60
 -18 -11  -5   37.80   34.00
  19  11   5   58.59   17.00
 -19 -11  -5   18.30   19.50
 -19 -11  -5  -20.80   39.30
  -9  10   5   49.50   24.40
   9 -10  -5   25.60   70.99
  -8  10   5  166.48   27.30
   8 -10  -5   61.29   64.49
  -7  10   5    8.40   21.30
   7 -10  -5   31.70   59.49
  -6  10   5  127.99   24.10
  -6  10   5  124.39   21.60
   6 -10  -5   95.99   56.89
  -5  10   5   63.49   11.40
  -5  10   5   48.40   21.00
   5 -10  -5    1.40   52.99
  -4  10   5  523.65   41.50
  -4  10   5  528.75   47.70
  -3  10   5   88.49   18.50
  -3  10   5  130.89   16.40
   3 -10  -5  110.59   71.49
  -2  10   5  119.19   21.80
  -2  10   5   75.69   16.30
   2 -10  -5   56.69   42.90
  -1  10   5  570.74   43.40
   0  10   5  246.08   21.20
   0 -10  -5  207.78   39.30
   1  10   5   82.89   12.90
  -1 -10  -5   61.29   29.70
   2  10   5  160.38   16.20
  -2 -10  -5  158.18   32.40
   3  10   5  477.95   36.30
   4  10   5  533.65   37.70
  -4 -10  -5  460.75   44.70
   5  10   5  353.86   26.90
  -5 -10  -5  326.17   34.60
   6  10   5  158.08   15.30
  -6 -10  -5  171.38   25.50
   7  10   5  438.26   32.30
  -7 -10  -5  408.66   37.50
   8  10   5   15.20    5.90
  -8 -10  -5   11.60   10.30
   9  10   5   -0.30    5.70
  -9 -10  -5   -0.40    9.90
  10  10   5  309.27   24.10
 -10 -10  -5  277.77   28.90
  11  10   5   -2.60    6.50
 -11 -10  -5   21.30   10.90
  12  10   5   13.60    7.60
 -12 -10  -5   14.60   11.50
  13  10   5   36.90    8.90
 -13 -10  -5   35.80   14.00
 -14 -10  -5  112.29   24.30
 -14 -10  -5  125.99   24.60
  15  10   5   -2.20    9.90
 -15 -10  -5    4.00   13.10
 -15 -10  -5   17.40   24.00
  16  10   5  473.35   38.70
 -16 -10  -5  465.45   50.89
 -16 -10  -5  434.96   44.40
  17  10   5  163.98   23.30
 -17 -10  -5   96.69   20.10
 -17 -10  -5  170.08   35.10
  18  10   5    6.10   13.90
 -18 -10  -5   18.50   35.00
  19  10   5  -21.50   15.80
 -19 -10  -5  -52.69   40.90
 -10   9   5   79.99   25.80
  10  -9  -5   75.09   62.19
  -9   9   5  100.99   24.90
   9  -9  -5   80.39   59.69
  -8   9   5   76.19   23.70
   8  -9  -5   58.39   56.39
   7  -9  -5   87.79   51.49
  -6   9   5  393.26   32.40
   6  -9  -5  277.37   62.09
  -5   9   5   83.89   19.40
  -5   9   5   56.19   10.60
   5  -9  -5  -15.50   45.10
  -4   9   5   45.90   16.30
   4  -9  -5   62.49   52.99
  -3   9   5   42.50   14.70
  -3   9   5   37.60    8.40
   3  -9  -5  -31.90   38.00
  -2   9   5  177.08   24.80
  -2   9   5  206.38   19.10
   2  -9  -5  191.18   41.50
  -1   9   5   96.99   18.60
  -1   9   5   91.89   12.80
   1  -9  -5   70.59   30.70
   0   9   5  250.17   21.40
   1   9   5  197.38   17.30
  -1  -9  -5  141.79   32.60
   2   9   5  700.03   51.49
   3   9   5  190.68   17.20
   4   9   5   24.10    5.90
  -4  -9  -5   39.70   13.70
   5   9   5  237.28   20.20
  -5  -9  -5  260.97   27.60
   6   9   5  163.18   14.60
  -6  -9  -5  135.89   22.10
   7   9   5   50.69    6.70
  -7  -9  -5   33.30   10.50
   8   9   5  209.48   18.30
   9   9   5  554.54   43.50
  -9  -9  -5  618.84   46.00
  10   9   5   -6.00    6.00
 -10  -9  -5    3.80    9.10
  11   9   5   13.10    7.00
 -11  -9  -5   33.90   10.70
  12   9   5    1.20    7.20
 -12  -9  -5   24.00   17.70
 -12  -9  -5    2.10   10.90
  13   9   5  367.16   32.30
 -13  -9  -5  380.56   41.40
 -13  -9  -5  449.76   37.00
  14   9   5  486.45   37.60
 -14  -9  -5  432.36   56.79
 -15  -9  -5   78.09   26.90
 -15  -9  -5   60.79   15.30
  16   9   5  508.25   40.80
 -16  -9  -5  471.95   55.59
  17   9   5   75.09   14.10
 -17  -9  -5   87.89   35.10
  18   9   5   -6.80   13.90
 -18  -9  -5  -27.40   37.80
  19   9   5  -18.40   16.20
 -19  -9  -5    3.70   43.40
 -11   8   5   89.09   26.80
  11  -8  -5  137.69   57.89
 -10   8   5   14.50   23.30
  10  -8  -5   15.90   53.29
  -9   8   5   70.79   23.40
   9  -8  -5  133.29   50.79
  -8   8   5  203.08   33.90
   8  -8  -5  234.28   53.99
  -7   8   5  417.26   40.10
  -7   8   5  326.77   34.00
  -6   8   5   17.30    9.70
  -6   8   5   26.00   17.20
   6  -8  -5   14.00   39.00
  -5   8   5  289.67   32.40
  -4   8   5  403.26   36.70
  -4   8   5  424.66   32.00
   4  -8  -5  332.07   49.40
  -3   8   5  111.59   22.10
  -3   8   5  147.19   15.70
   3  -8  -5  147.59   32.10
  -2   8   5  127.09   20.20
  -2   8   5  168.68   15.80
   2  -8  -5  140.59   34.20
  -1   8   5  233.28   18.40
  -1   8   5  180.38   20.60
   1  -8  -5  147.09   31.40
   0   8   5 1817.92  123.09
   0  -8  -5 1606.44  126.59
   1   8   5  465.85   37.20
  -1  -8  -5  543.75   45.80
   2   8   5  815.22   59.19
   4   8   5 1007.10   72.59
  -4  -8  -5 1006.70   75.79
   5   8   5  596.74   43.70
  -5  -8  -5  592.44   47.00
   6   8   5  163.68   15.10
   7   8   5    9.50    5.40
  -7  -8  -5   15.80    8.20
   8   8   5 1018.70   74.99
  -8  -8  -5 1053.99   76.39
   9   8   5   84.99   12.30
  10   8   5   18.40    6.30
  11   8   5  363.76   29.00
 -11  -8  -5  364.76   35.80
 -12  -8  -5    4.50   10.40
 -12  -8  -5   19.80   18.50
 -13  -8  -5  968.10   78.09
 -14  -8  -5  384.16   44.40
 -15  -8  -5   25.70   26.00
 -16  -8  -5   72.29   30.70
 -17  -8  -5   57.49   34.00
 -12   7   5    8.80   24.80
  12  -7  -5   31.20   51.69
 -11   7   5  612.54   55.59
  11  -7  -5  506.25   70.69
 -10   7   5   72.49   23.60
  10  -7  -5  136.79   43.40
  -9   7   5  162.28   31.30
   9  -7  -5  138.29   41.60
  -8   7   5  198.38   32.10
  -7   7   5  683.83   54.29
  -7   7   5  651.63   49.60
   7  -7  -5  540.85   60.59
  -6   7   5  147.99   19.60
  -6   7   5  167.68   26.30
   6  -7  -5   81.59   37.60
  -5   7   5  404.26   29.70
  -5   7   5  342.67   34.40
   5  -7  -5  310.47   41.90
  -4   7   5   24.20    7.10
  -4   7   5   17.20   12.40
   4  -7  -5    3.30   23.80
  -3   7   5  497.75   39.20
  -3   7   5  535.25   41.50
   3  -7  -5  527.05   47.20
  -2   7   5  686.13   51.89
  -2   7   5  688.23   50.69
  -1   7   5  487.25   36.70
  -1   7   5  446.16   37.50
   1  -7  -5  543.15   43.80
   0   7   5   81.29   11.40
   0   7   5   81.69   11.90
  -1  -7  -5  239.58   29.70
   2   7   5   31.90    5.70
   3   7   5   91.79   10.90
   4   7   5   72.49    9.90
   5   7   5  188.38   15.70
  -5  -7  -5  151.88   19.70
   6   7   5  708.93   55.99
  -6  -7  -5  829.82   57.39
   7   7   5   67.69   10.90
  -7  -7  -5   72.19   14.30
   8   7   5  436.56   34.30
  -8  -7  -5  473.75   36.10
   9   7   5   -2.50    5.50
 -10  -7  -5  308.17   31.80
 -11  -7  -5  153.38   26.90
 -12  -7  -5   -3.00   18.70
 -13  -7  -5  260.67   56.29
 -14  -7  -5   39.90   24.80
  15   7   5  -28.20   19.60
 -15  -7  -5   42.80   27.60
  16   7   5   -9.90   21.40
 -16  -7  -5   62.49   31.30
 -17  -7  -5  122.49   37.30
 -18  -7  -5   68.09   40.50
 -13   6   5  -11.30   25.10
  13  -6  -5   -4.80   47.40
  12  -6  -5  106.79   44.90
 -11   6   5   33.00   21.80
  11  -6  -5   32.50   37.20
 -10   6   5   39.20   20.60
  10  -6  -5   42.30   32.60
  -9   6   5  254.37   33.40
   9  -6  -5  199.78   41.30
  -8   6   5    0.60   12.00
  -8   6   5   43.00   18.10
   8  -6  -5   10.30   28.60
  -7   6   5  184.58   27.00
  -7   6   5  167.08   21.60
  -6   6   5   23.30    8.40
  -6   6   5   37.50   14.50
   6  -6  -5  -24.50   22.50
  -5   6   5  110.79   15.00
  -5   6   5  111.79   20.70
  -4   6   5  514.05   41.60
  -4   6   5  536.45   43.60
   4  -6  -5  613.74   46.70
  -3   6   5  265.17   19.80
  -3   6   5  207.08   22.40
   3  -6  -5  204.48   27.60
  -2   6   5  855.71   62.79
  -2   6   5  865.41   62.29
   2  -6  -5  844.02   64.99
  -1   6   5  250.37   18.50
  -1   6   5  214.88   19.40
   1  -6  -5  179.18   24.60
   0   6   5  629.44   47.80
   0   6   5  679.23   48.10
   1   6   5   68.99    9.50
   2   6   5  287.57   22.30
   3   6   5  381.66   28.80
   4   6   5  437.46   31.40
  -4  -6  -5  391.96   33.40
   5   6   5  271.87   22.50
  -5  -6  -5  292.47   24.30
   6   6   5  473.65   35.60
   7   6   5   -8.50    5.10
  -9  -6  -5  345.07   32.90
 -10  -6  -5  184.68   26.70
 -11  -6  -5  340.57   36.30
 -12  -6  -5  -17.60   20.20
 -13  -6  -5   -9.50   22.10
  14   6   5   -7.30   19.30
 -14  -6  -5   87.49   26.60
  15   6   5    7.00   20.70
 -15  -6  -5   48.30   28.90
  16   6   5   -3.70   23.10
 -16  -6  -5   51.29   30.80
  17   6   5  -48.00   23.90
 -17  -6  -5   -2.10   34.60
 -18  -6  -5  274.07   57.19
 -14   5   5   63.29   27.30
  14  -5  -5  131.69   47.00
 -13   5   5  240.68   36.80
  13  -5  -5  136.99   41.10
 -12   5   5   66.49   22.40
  12  -5  -5   31.30   34.30
 -11   5   5   24.20   20.10
  11  -5  -5   -6.00   30.10
 -10   5   5   67.89   19.30
  10  -5  -5    3.00   27.70
  -9   5   5   40.70   17.70
   9  -5  -5   29.10   25.30
  -8   5   5   56.99   12.80
  -8   5   5   74.29   18.00
   8  -5  -5  132.79   34.40
  -7   5   5   61.89   10.90
  -7   5   5   66.59   15.60
  -6   5   5  105.29   20.80
  -6   5   5   98.09   14.90
   6  -5  -5  129.69   23.10
  -5   5   5  298.07   30.60
  -5   5   5  342.47   27.90
   5  -5  -5  396.76   33.20
  -3   5   5   25.00    8.80
  -2   5   5   56.79   11.70
  -1   5   5  101.59   11.00
  -1   5   5   77.99   11.80
   0   5   5  141.49   13.20
   1   5   5   89.19   10.30
   2   5   5  115.19   11.70
   3   5   5   85.39   10.30
   4   5   5   61.79    7.20
   5   5   5    3.80    5.10
  -8  -5  -5   45.70   14.90
  -9  -5  -5   54.89   15.90
 -10  -5  -5   41.30   17.20
 -11  -5  -5   31.30   19.00
  12   5   5   37.80   16.90
  13   5   5    8.00   18.30
 -13  -5  -5   18.90   23.50
  14   5   5   35.90   22.00
 -14  -5  -5  133.99   28.10
 -15  -5  -5   33.30   27.80
 -16  -5  -5  105.49   33.00
  17   5   5  -36.10   24.50
 -17  -5  -5   37.80   35.50
 -14   4   5   12.70   24.50
  14  -4  -5   53.09   36.00
 -13   4   5   38.00   22.60
  13  -4  -5   -5.20   31.80
 -12   4   5  211.08   34.80
  12  -4  -5  252.17   38.80
 -11   4   5  155.68   29.60
  11  -4  -5  121.09   27.70
 -10   4   5  441.26   41.20
  10  -4  -5  412.96   41.30
  -9   4   5  148.99   28.60
   9  -4  -5  119.19   25.90
  -8   4   5  104.79   22.60
  -8   4   5   76.99   12.80
  -7   4   5  176.18   21.90
  -7   4   5  122.49   18.10
  -6   4   5  155.78   16.80
  -6   4   5  146.99   20.00
  -5   4   5  287.97   25.20
  -5   4   5  270.77   23.30
  -4   4   5 1119.79   80.99
  -4   4   5 1123.29   81.79
  -3   4   5   99.19   13.60
  -2   4   5  335.87   24.20
  -2   4   5  284.87   24.80
  -1   4   5  112.19   11.40
  -1   4   5  120.59   12.00
   0   4   5  140.29   12.30
   1   4   5  259.27   20.10
   2   4   5  347.37   26.20
   3   4   5  222.08   18.10
  -7  -4  -5   53.89   15.00
  -8  -4  -5  431.76   38.70
  -9  -4  -5  588.84   49.50
 -10  -4  -5   19.10   17.40
 -11  -4  -5  153.98   31.90
  12   4   5   74.79   19.30
  13   4   5   68.79   25.50
 -14  -4  -5    6.30   25.00
  15   4   5  -45.70   30.70
  15   4   5  -35.90   21.90
 -15  -4  -5   48.60   28.50
 -17  -4  -5   25.50   36.70
 -15   3   5  200.68   40.30
  15  -3  -5  268.57   46.00
 -14   3   5   25.30   22.50
  14  -3  -5   48.10   31.10
 -13   3   5   83.49   22.40
  13  -3  -5   53.09   27.40
 -12   3   5  269.07   35.40
  12  -3  -5  270.77   35.40
 -11   3   5  678.53   56.69
  11  -3  -5  667.73   56.39
 -10   3   5  233.58   31.30
  -9   3   5   36.70   15.40
  -8   3   5   33.40   10.00
  -8   3   5   30.80   13.50
  -7   3   5  473.05   35.60
  -7   3   5  369.16   33.60
  -6   3   5  169.18   16.90
  -6   3   5  149.49   19.40
  -5   3   5  494.15   40.00
  -5   3   5  539.95   39.00
  -4   3   5  126.99   16.40
  -4   3   5  186.88   15.00
  -3   3   5  379.96   27.20
  -3   3   5  332.67   28.00
  -2   3   5  160.48   13.90
  -1   3   5  247.58   19.00
   0   3   5  296.37   22.80
   0   3   5  321.17   23.20
   1   3   5    3.60    3.90
   2   3   5   48.80    8.10
   5   3   5   18.70    6.90
  -7  -3  -5   22.90   14.20
   8   3   5  860.51   75.99
  -8  -3  -5 1189.28   78.19
   9   3   5  308.97   35.00
  -9  -3  -5  454.45   37.70
  10   3   5  324.87   34.50
  11   3   5   93.29   20.10
  11   3   5  146.39   31.60
  12   3   5   -9.80   24.20
 -12  -3  -5    6.40   21.00
  13   3   5  -43.30   27.20
 -13  -3  -5   -7.30   23.10
  14   3   5  -41.70   21.10
 -14  -3  -5  -10.60   25.70
 -15  -3  -5   31.50   28.40
 -16  -3  -5    7.10   31.50
  17   3   5   -3.00   25.60
 -16   2   5   10.60   25.90
 -15   2   5    5.60   23.50
  15  -2  -5   40.00   29.50
 -14   2   5   24.10   21.80
  14  -2  -5   59.19   25.90
 -13   2   5   83.09   22.00
  13  -2  -5   86.39   24.90
 -12   2   5  150.68   30.60
 -11   2   5  125.89   27.60
  -9   2   5   15.20   13.80
  -8   2   5   25.20   12.20
  -8   2   5   19.90    9.20
  -7   2   5   52.99    9.30
  -7   2   5   86.19   16.50
  -6   2   5  219.48   19.80
  -5   2   5  189.28   18.50
  -5   2   5  186.18   16.70
  -4   2   5  408.66   32.30
  -4   2   5  420.16   31.10
  -3   2   5  144.19   14.70
  -3   2   5  147.59   13.00
  -2   2   5  351.46   25.00
  -2   2   5  319.37   24.90
  -1   2   5    9.50    3.20
  -1   2   5    7.50    3.40
   0   2   5    4.60    3.30
   0   2   5   -5.70    3.50
   0  -2  -5    1.00    5.30
   1   2   5  198.18   15.90
   1   2   5  199.58   15.70
   2   2   5   15.10    3.80
   4   2   5   67.19   11.90
   5   2   5  104.69   15.40
   6   2   5  375.46   31.30
   7   2   5  110.69   20.30
   8   2   5  -18.40   12.50
  -8  -2  -5   16.30   15.60
   9   2   5  -13.30   14.40
   9   2   5  -25.90   20.20
  -9  -2  -5   -3.40   16.40
  10   2   5   43.00   17.30
  10   2   5   43.40   22.60
 -10  -2  -5   27.50   19.40
  11   2   5  173.68   33.70
  11   2   5  193.88   37.40
  12   2   5   58.69   20.60
  12   2   5   81.59   29.60
  13   2   5  -54.99   35.60
 -13  -2  -5    7.80   22.90
  14   2   5   50.99   34.50
  14   2   5   95.99   24.40
  16   2   5  -43.30   24.90
 -16  -2  -5   12.00   32.20
 -16   1   5  -23.70   25.30
  16  -1  -5   37.60   29.90
 -15   1   5   25.90   22.90
  15  -1  -5   35.50   26.60
 -14   1   5  213.28   34.70
 -13   1   5   23.60   19.80
 -12   1   5   67.49   19.60
 -11   1   5   44.50   18.00
 -10   1   5  176.98   26.80
  -9   1   5    9.40   12.40
  -8   1   5  133.49   17.80
  -8   1   5  152.08   20.10
  -7   1   5   24.60    7.50
  -7   1   5   26.20   10.30
  -6   1   5  657.93   53.39
  -6   1   5  798.92   54.49
  -5   1   5  241.08   21.90
  -5   1   5  306.37   23.70
  -4   1   5  114.59   11.20
  -3   1   5  261.97   18.20
  -3   1   5  210.58   18.30
  -2   1   5   76.59    8.20
  -2   1   5   65.59    7.60
  -1   1   5  232.78   17.80
  -1   1   5  227.48   17.90
   0   1   5   15.40    3.90
   0  -1  -5   20.40    7.00
   1   1   5   39.70    7.30
   2   1   5  428.26   31.90
   3   1   5   74.09   12.50
   4   1   5  286.97   25.20
   5   1   5  276.37   25.40
   6   1   5  102.19   20.10
   6   1   5  119.89   19.10
   7   1   5   -9.00   18.60
   7   1   5  -18.40   12.60
  -7  -1  -5   11.10   15.40
   8   1   5   92.69   16.80
   8   1   5  106.59   23.00
   9   1   5   40.90   23.40
   9   1   5   24.00   16.50
  -9  -1  -5   58.29   18.80
  10   1   5   12.70   18.30
  10   1   5   11.50   26.80
 -10  -1  -5   37.00   20.40
  11   1   5   78.19   30.10
  11   1   5   56.99   20.60
 -12  -1  -5  259.17   38.30
  13   1   5  -19.00   21.50
 -13  -1  -5    4.80   23.90
 -14  -1  -5   11.90   27.40
 -15  -1  -5   11.50   29.80
 -17   0   5   50.69   28.50
 -16   0   5   54.29   25.80
  16   0  -5   90.19   27.60
 -15   0   5   60.69   23.50
 -14   0   5  303.47   39.30
 -13   0   5   20.30   19.50
 -12   0   5   99.39   20.90
 -10   0   5  321.27   32.40
  -9   0   5  500.15   41.10
  -8   0   5  715.93   54.79
  -7   0   5   93.99   16.00
  -6   0   5  425.36   33.60
  -4   0   5  661.43   45.50
  -4   0   5  565.44   44.60
  -3   0   5 1736.83  124.09
  -2   0   5    9.00    3.50
  -2   0   5   10.00    4.10
  -1   0   5   24.40    6.10
  -1   0   5   20.40    4.30
   0   0   5   24.10    4.70
   1   0   5  223.48   19.60
   1   0   5  258.37   19.50
   2   0   5   39.50    7.10
   3   0   5  175.98   19.60
   3   0   5  189.58   22.10
   4   0   5   61.19   11.20
   4   0   5   94.19   20.80
   6   0   5  352.16   32.70
   7   0   5  169.78   32.90
   7   0   5  236.28   27.50
   8   0   5   37.80   24.00
   8   0   5   54.49   16.10
   9   0   5   16.10   26.20
   9   0   5  -14.30   18.10
  10   0   5   61.39   19.80
  10   0   5   55.59   30.90
 -11   0  -5  108.49   24.40
  12   0   5  199.08   40.00
  12   0   5  318.57   39.40
  13   0   5  -42.50   22.60
 -13   0  -5   12.70   25.70
  14   0   5  -47.80   23.90
 -14   0  -5   78.89   29.90
 -15   0  -5   33.00   32.70
 -17  -1   5  -21.80   26.30
 -16  -1   5  120.19   27.70
 -15  -1   5  210.28   36.00
 -14  -1   5   22.30   20.30
 -13  -1   5   35.70   19.50
 -12  -1   5  138.89   28.70
 -11  -1   5   32.40   16.20
 -10  -1   5   11.90   13.50
  -9  -1   5  123.79   19.90
  -8  -1   5  469.25   37.90
  -7  -1   5   15.80    9.10
  -7  -1   5    1.80    6.50
  -6  -1   5  179.58   18.20
  -6  -1   5  173.18   17.80
  -5  -1   5  505.65   40.40
  -5  -1   5  538.05   39.10
  -5  -1   5  557.14   40.50
  -4  -1   5  201.48   15.50
  -4  -1   5  166.58   17.70
  -2  -1   5  437.66   32.20
  -2  -1   5  428.46   33.00
  -1  -1   5  259.37   19.80
  -1  -1   5  239.78   20.60
   0  -1   5  294.77   23.00
   0  -1   5  288.87   23.60
   1  -1   5   37.50    7.20
   1  -1   5   53.29   12.60
   2  -1   5  551.04   46.10
   2  -1   5  632.24   45.10
   3  -1   5   44.30   10.80
   3  -1   5   69.49   16.00
   4  -1   5  392.26   42.10
   4  -1   5  560.54   39.10
   5  -1   5   51.79   12.70
   5  -1   5   73.29   21.20
   6  -1   5  -20.50   21.60
   6  -1   5   -6.80   12.60
   7  -1   5   27.70   24.80
   7  -1   5    4.80   15.10
  -7   1  -5   11.40   17.20
   8  -1   5  -16.40   16.90
   8  -1   5    7.70   27.30
  -8   1  -5   -8.30   18.40
   9  -1   5   32.00   19.40
   9  -1   5   20.40   31.80
  -9   1  -5   78.69   21.70
  10  -1   5   11.70   20.60
  10  -1   5   38.30   52.09
 -10   1  -5   18.60   20.70
  11  -1   5   51.79   35.30
  11  -1   5   87.99   22.70
  12  -1   5   23.50   23.20
  12  -1   5  -13.20   36.00
 -13   1  -5    6.40   27.70
  14  -1   5   11.70   25.10
 -14   1  -5  100.39   31.90
 -18  -2   5   35.00   29.60
 -17  -2   5   35.30   26.70
 -16  -2   5   71.99   25.50
 -15  -2   5   18.60   21.60
 -14  -2   5   42.80   21.80
 -13  -2   5  109.49   23.00
 -12  -2   5   39.10   21.80
 -11  -2   5   47.50   16.50
 -10  -2   5   30.40    8.50
 -10  -2   5   39.20   14.20
  -9  -2   5   39.50   12.00
  -9  -2   5   16.70    8.10
  -8  -2   5  264.47   24.60
  -8  -2   5  253.07   23.90
  -7  -2   5  130.29   16.30
  -7  -2   5  129.29   16.90
  -6  -2   5  281.67   24.00
  -6  -2   5  276.07   21.60
  -6  -2   5  272.57   24.00
  -5  -2   5   18.90    4.90
  -5  -2   5   36.40    8.80
  -4  -2   5   14.50    6.10
  -3  -2   5   42.10    5.90
  -2  -2   5   35.10    5.90
  -2  -2   5   43.80    7.80
  -1  -2   5   51.79   11.20
  -1  -2   5   38.80    6.30
   0  -2   5   73.09   13.80
   0  -2   5   86.59   12.70
   1  -2   5   79.19   15.20
   1  -2   5   87.49   17.70
   2  -2   5  132.79   19.30
   2  -2   5  149.29   23.70
   3  -2   5   -7.80   17.30
   3  -2   5  -16.10   10.50
   4  -2   5    8.30   12.40
   4  -2   5    0.20   18.90
   5  -2   5    7.40   12.60
   5  -2   5   11.40   21.80
   6  -2   5   -0.60   25.40
   6  -2   5    2.50   14.40
   7  -2   5   76.09   28.10
   7  -2   5   55.99   17.10
  -7   2  -5   51.59   20.70
   8  -2   5   75.99   31.80
  -8   2  -5   72.99   21.60
   9  -2   5   35.40   39.70
   9  -2   5   47.20   21.30
  10  -2   5   31.40   36.00
  10  -2   5   95.49   22.80
  11  -2   5  -23.60   22.40
 -11   2  -5   60.69   25.70
  12  -2   5  -36.10   22.90
 -12   2  -5   84.89   27.40
  13  -2   5  -20.90   23.70
 -18  -3   5  138.09   33.20
 -17  -3   5   16.20   26.40
 -16  -3   5  205.08   39.60
 -15  -3   5  113.49   26.30
 -14  -3   5   41.50   22.60
 -13  -3   5   21.50   20.60
 -12  -3   5   -3.30   18.10
 -12  -3   5    8.10   14.80
 -11  -3   5  323.27   29.70
 -11  -3   5  335.27   34.00
 -10  -3   5  281.77   25.70
 -10  -3   5  257.07   28.90
  -9  -3   5  328.27   28.60
  -9  -3   5  329.47   30.10
  -8  -3   5   27.00   11.00
  -7  -3   5   51.99    8.60
  -7  -3   5   56.19   11.10
  -6  -3   5  441.86   33.80
  -6  -3   5  402.06   31.70
  -6  -3   5  431.46   33.60
  -5  -3   5   86.29   10.70
  -5  -3   5   86.09   13.70
  -4  -3   5  298.57   26.30
  -4  -3   5  325.67   24.50
  -3  -3   5  124.79   15.30
  -3  -3   5  139.69   13.80
  -2  -3   5  701.73   49.90
  -2  -3   5  654.43   50.59
  -1  -3   5   71.89   12.50
  -1  -3   5   62.79   14.20
   0  -3   5  155.68   16.20
   0  -3   5  102.59   18.30
   1  -3   5   69.39   11.10
   1  -3   5   72.29   16.00
   2  -3   5  376.06   31.00
   2  -3   5  295.07   35.10
   3  -3   5   50.89   13.20
   3  -3   5   34.30   21.50
   4  -3   5  119.59   25.70
   4  -3   5  177.18   24.30
   5  -3   5    5.90   14.10
   5  -3   5    7.90   23.90
   6  -3   5  -30.70   27.40
   6  -3   5  -15.20   15.90
   7  -3   5  180.18   42.50
   7  -3   5  126.79   21.40
   8  -3   5   29.50   19.00
   8  -3   5   70.69   36.40
   9  -3   5    1.90   20.50
   9  -3   5    2.90   35.10
  10  -3   5  -40.20   21.20
  10  -3   5  -17.90   36.50
  11  -3   5   -8.30   22.70
  12  -3   5    2.60   23.20
  12  -3   5  -43.90   41.90
 -18  -4   5  164.38   35.10
 -17  -4   5   36.60   29.40
 -16  -4   5   28.70   25.50
 -15  -4   5   19.00   25.00
 -14  -4   5   76.39   25.20
 -14  -4   5  114.59   21.00
 -13  -4   5  334.07   30.70
 -13  -4   5  273.97   38.90
 -12  -4   5    3.50   18.80
 -11  -4   5  126.29   25.50
 -11  -4   5  153.68   20.40
 -10  -4   5  201.08   24.90
 -10  -4   5  170.78   21.00
  -9  -4   5   31.80    8.70
  -9  -4   5   53.19   13.50
  -8  -4   5  363.56   32.10
  -8  -4   5  415.56   33.00
  -7  -4   5   34.30   10.40
  -7  -4   5    6.70    7.40
  -7  -4   5   16.40    5.00
  -6  -4   5  472.65   35.60
  -6  -4   5  417.36   33.70
  -6  -4   5  465.15   35.40
  -5  -4   5  311.97   26.90
  -5  -4   5  376.66   28.30
  -4  -4   5  127.39   15.20
  -4  -4   5  107.19   13.20
  -3  -4   5   73.49   14.30
  -3  -4   5   94.79   12.20
  -2  -4   5  157.08   15.80
  -2  -4   5  126.49   17.80
  -1  -4   5   91.09   15.20
  -1  -4   5   84.69   17.40
   0  -4   5  171.98   20.70
   0  -4   5  181.08   24.60
   1  -4   5   57.99   12.30
   1  -4   5   43.40   18.30
   2  -4   5   72.09   21.70
   3  -4   5    5.30   13.80
   3  -4   5   -6.20   22.30
   4  -4   5    8.80   15.30
   4  -4   5   27.90   25.90
   5  -4   5   37.90   16.20
   5  -4   5   -3.20   27.10
   6  -4   5   -3.10   32.10
   6  -4   5   -0.20   16.80
   7  -4   5   -0.10   17.80
   7  -4   5   12.30   33.20
   8  -4   5  183.58   33.20
   8  -4   5   99.09   37.90
   9  -4   5   -9.80   20.50
   9  -4   5    6.80   38.10
  10  -4   5  -12.60   22.00
  10  -4   5  -58.69   40.10
  11  -4   5    3.10   42.00
  12  -4   5  -33.00   25.20
 -18  -5   5   24.10   32.10
 -17  -5   5    9.20   29.60
 -16  -5   5  196.58   42.80
 -15  -5   5  -12.40   26.00
 -15  -5   5    8.80   12.00
 -14  -5   5  420.16   48.90
 -14  -5   5  442.46   38.70
 -13  -5   5  811.32   62.69
 -13  -5   5  817.92   85.49
 -12  -5   5   -2.10   19.40
 -11  -5   5  316.57   29.40
 -11  -5   5  318.77   35.20
 -10  -5   5   22.50    9.30
 -10  -5   5   34.50   15.30
  -9  -5   5  562.04   41.20
  -9  -5   5  469.55   42.20
  -8  -5   5 1394.56   89.09
  -8  -5   5 1168.28   88.39
  -8  -5   5 1066.79   86.89
  -7  -5   5  204.88   21.80
  -7  -5   5  227.28   18.40
  -6  -5   5  228.18   21.70
  -6  -5   5  224.38   19.40
  -5  -5   5 1626.74  116.69
  -5  -5   5 1595.94  115.79
  -4  -5   5  671.13   51.59
  -4  -5   5  692.73   50.49
  -3  -5   5  -14.90    9.40
  -2  -5   5  356.76   32.50
  -2  -5   5  382.66   30.30
  -1  -5   5   56.79   11.20
  -1  -5   5   78.59   15.90
   0  -5   5 1791.52  139.39
   0  -5   5 2008.30  137.79
   1  -5   5  266.47   29.70
   1  -5   5  256.27   35.00
   2  -5   5  534.75   52.99
   2  -5   5  611.24   48.70
   3  -5   5   95.59   18.70
   3  -5   5  132.99   28.90
   4  -5   5  499.55   43.10
   4  -5   5  380.06   49.99
   5  -5   5   31.10   18.50
   5  -5   5   67.59   54.39
   6  -5   5  -19.70   32.00
   6  -5   5  -11.20   18.50
   7  -5   5   61.69   34.50
   8  -5   5  338.07   53.39
   8  -5   5  347.17   41.60
   9  -5   5  152.18   43.00
   9  -5   5  238.88   38.60
  10  -5   5    1.00   42.60
  10  -5   5   34.40   24.00
  11  -5   5  344.97   47.20
  11  -5   5  248.58   60.79
 -19  -6   5  -12.40   36.40
 -18  -6   5  -34.60   33.40
 -17  -6   5   -2.40   31.80
 -17  -6   5   29.90   14.40
 -16  -6   5  306.67   50.99
 -16  -6   5  360.46   35.30
 -15  -6   5   71.49   28.70
 -15  -6   5   57.59   13.70
 -14  -6   5  205.68   43.70
 -14  -6   5  301.97   29.70
 -13  -6   5  152.68   28.80
 -13  -6   5  164.28   23.10
 -12  -6   5   -1.80   11.30
 -12  -6   5  -11.80   20.50
 -11  -6   5   25.50   10.00
 -11  -6   5   21.30   18.50
 -10  -6   5  -14.10   15.40
 -10  -6   5    2.90    8.70
  -9  -6   5  387.06   29.90
  -9  -6   5  391.86   33.00
  -8  -6   5   -8.50    5.40
  -8  -6   5    8.30   11.90
  -8  -6   5    0.80    7.70
  -7  -6   5  -14.20   11.10
  -7  -6   5   -5.60    5.90
  -6  -6   5  602.24   42.90
  -6  -6   5  543.15   44.30
  -6  -6   5  570.14   44.30
  -5  -6   5   84.99   16.60
  -5  -6   5   83.99   13.60
  -4  -6   5   25.80   11.60
  -4  -6   5   12.90    8.10
  -3  -6   5  134.69   21.10
  -3  -6   5  130.79   17.80
  -2  -6   5  126.79   19.10
  -1  -6   5  319.67   34.50
  -1  -6   5  316.77   30.40
   0  -6   5  116.59   22.90
   0  -6   5   70.09   15.60
   1  -6   5   33.70   15.40
   1  -6   5   59.09   23.70
   2  -6   5   58.59   17.90
   2  -6   5   62.49   27.40
   3  -6   5   89.69   33.30
   4  -6   5  119.59   33.70
   4  -6   5  107.39   21.70
   5  -6   5   30.00   19.60
   5  -6   5    0.50   34.60
   6  -6   5   45.90   21.30
   6  -6   5   59.19   36.60
   7  -6   5  140.79   25.50
   7  -6   5  133.29   41.30
   8  -6   5   52.79   23.70
   8  -6   5   47.20   41.30
   9  -6   5  -34.00   41.30
   9  -6   5    1.20   24.20
  10  -6   5   90.89   28.50
  10  -6   5   43.60   47.50
 -19  -7   5   -3.80   39.10
 -18  -7   5   24.10   14.50
 -18  -7   5   -9.60   35.90
 -17  -7   5  117.69   35.60
 -17  -7   5   76.79   16.90
 -16  -7   5  358.36   35.40
 -16  -7   5  282.07   54.09
 -15  -7   5    6.80   29.20
 -15  -7   5    2.90   11.90
 -14  -7   5  -36.40   30.30
 -14  -7   5    1.90   11.70
 -13  -7   5    8.90   25.30
 -13  -7   5   -6.40   10.70
 -12  -7   5   96.19   20.30
 -12  -7   5   92.09   24.90
 -11  -7   5  136.79   20.70
 -11  -7   5  131.79   23.70
 -10  -7   5  500.35   42.20
 -10  -7   5  546.25   45.80
  -9  -7   5    0.30    8.50
  -9  -7   5  -24.80   14.30
  -8  -7   5  165.18   16.30
  -8  -7   5  187.08   20.40
  -8  -7   5  138.49   22.30
  -7  -7   5  374.96   32.60
  -7  -7   5  386.36   30.30
  -7  -7   5  382.46   32.60
  -7  -7   5  384.06   33.10
  -6  -7   5   20.50    9.60
  -6  -7   5   23.60   11.20
  -6  -7   5   13.10    7.80
  -5  -7   5   18.20   11.50
  -5  -7   5   20.30    8.40
  -4  -7   5  187.68   24.60
  -4  -7   5  208.08   21.20
  -3  -7   5    4.00   14.60
  -3  -7   5   13.00    9.90
  -2  -7   5  702.93   57.79
  -2  -7   5  701.63   54.89
  -1  -7   5   23.40   13.40
  -1  -7   5   64.19   21.60
   0  -7   5   77.59   26.00
   0  -7   5   37.40   16.90
   1  -7   5  308.87   44.70
   1  -7   5  355.36   37.90
   2  -7   5  163.68   35.30
   3  -7   5    6.60   31.20
   3  -7   5   -8.40   19.90
   4  -7   5   40.00   33.10
   5  -7   5   40.30   35.30
   5  -7   5   22.50   21.20
   6  -7   5   50.89   23.30
   6  -7   5   47.40   39.10
   7  -7   5   13.30   24.40
   7  -7   5   47.90   41.80
   8  -7   5   53.69   44.40
   8  -7   5   27.10   26.00
   9  -7   5  287.47   48.10
   9  -7   5  284.17   62.69
 -19  -8   5  -53.79   40.50
 -19  -8   5   24.30   16.10
 -18  -8   5  -30.80   37.30
 -18  -8   5    2.60   14.90
 -17  -8   5   54.39   15.70
 -17  -8   5   43.20   36.10
 -16  -8   5   27.80   13.60
 -16  -8   5   -6.60   33.70
 -15  -8   5   31.60   12.90
 -15  -8   5   13.00   31.90
 -14  -8   5   67.79   13.80
 -14  -8   5   53.39   40.90
 -13  -8   5   35.60   11.90
 -13  -8   5   16.80   28.10
 -12  -8   5  144.89   28.30
 -12  -8   5  127.09   22.20
 -11  -8   5  232.18   35.60
 -10  -8   5    0.30    9.80
  -9  -8   5   11.30   16.70
  -8  -8   5   69.29   16.50
  -8  -8   5   67.39   12.00
  -8  -8   5   87.19   13.50
  -7  -8   5  -20.00   13.00
  -7  -8   5   -2.70    9.70
  -7  -8   5   -2.50    7.80
  -7  -8   5    3.20   11.50
  -6  -8   5   22.00   12.90
  -6  -8   5   29.40    9.00
  -5  -8   5   51.39   10.50
  -5  -8   5   49.00   15.30
  -4  -8   5   27.80   15.60
  -4  -8   5   27.00   10.90
  -3  -8   5  225.28   26.50
  -3  -8   5  204.08   31.90
  -2  -8   5   49.00   21.80
  -2  -8   5   57.99   14.70
  -1  -8   5  317.27   36.10
  -1  -8   5  340.27   44.20
   0  -8   5  664.73   57.09
   1  -8   5   63.39   30.40
   1  -8   5   20.70   21.40
   2  -8   5  306.37   48.00
   2  -8   5  289.77   40.20
   3  -8   5  238.38   37.40
   3  -8   5  200.58   46.40
   4  -8   5  105.69   37.00
   5  -8   5   58.59   37.60
   5  -8   5   16.50   24.00
   6  -8   5  256.17   53.09
   6  -8   5  231.58   43.20
   7  -8   5  131.49   44.30
   8  -8   5  283.37   47.80
   8  -8   5  167.58   51.59
 -19  -9   5   -8.30   16.30
 -18  -9   5    5.70   15.40
 -18  -9   5   14.00   40.10
 -17  -9   5  -43.10   35.70
 -16  -9   5   -1.50   13.70
 -16  -9   5   -5.60   34.90
 -15  -9   5   28.60   13.20
 -15  -9   5    6.00   33.20
 -14  -9   5  119.89   33.90
 -14  -9   5   86.09   15.50
 -13  -9   5   70.19   30.70
 -13  -9   5   59.69   13.70
 -11  -9   5  249.08   27.20
 -11  -9   5  190.38   37.20
 -10  -9   5    9.60   20.30
 -10  -9   5    8.00   11.10
  -9  -9   5    0.30   11.10
  -8  -9   5    7.10    8.60
  -8  -9   5    3.60   11.80
  -8  -9   5    9.70   13.60
  -7  -9   5   82.89   16.50
  -7  -9   5   59.09   14.10
  -7  -9   5   67.69   11.50
  -6  -9   5  -16.90   15.50
  -5  -9   5   12.50   11.80
  -5  -9   5   12.70   18.00
  -4  -9   5  687.73   60.29
  -4  -9   5  710.83   55.99
  -3  -9   5  184.38   28.20
  -2  -9   5  177.88   30.40
  -2  -9   5  196.18   38.30
  -1  -9   5   46.40   27.50
  -1  -9   5   36.60   19.40
   0  -9   5  291.57   47.20
   0  -9   5  289.77   39.00
   1  -9   5   75.09   21.50
   1  -9   5   60.19   32.10
   2  -9   5   30.10   32.80
   2  -9   5   59.79   22.00
   3  -9   5   72.49   36.60
   4  -9   5  107.29   39.10
   4  -9   5  102.39   26.70
   5  -9   5   60.39   40.10
   5  -9   5   57.49   26.80
   6  -9   5   14.60   44.00
   6  -9   5   47.80   29.20
   7  -9   5   74.09   48.00
   7  -9   5   74.19   32.80
 -19 -10   5  -10.30   16.50
 -19 -10   5  -67.59   42.80
 -18 -10   5    5.10   15.90
 -18 -10   5   28.30   40.20
 -17 -10   5   17.50   37.40
 -17 -10   5   10.60   14.90
 -16 -10   5   -0.20   35.50
 -15 -10   5   31.60   38.50
 -14 -10   5  -47.40   31.70
 -14 -10   5  -10.30   12.40
 -13 -10   5   -8.20   29.50
 -12 -10   5  110.09   29.40
 -12 -10   5  135.49   24.00
 -11 -10   5   57.59   25.10
 -11 -10   5   64.99   13.70
 -10 -10   5  109.99   23.60
  -9 -10   5   58.49   14.70
  -8 -10   5   54.59   17.30
  -8 -10   5   31.80   15.00
  -7 -10   5  317.87   34.90
  -7 -10   5  278.67   34.10
  -6 -10   5   33.00   13.40
  -6 -10   5   14.20   19.20
  -5 -10   5   35.10   21.40
  -5 -10   5   43.90   15.00
  -4 -10   5  182.68   30.30
  -4 -10   5  192.48   37.40
  -3 -10   5   -3.40   16.70
  -3 -10   5  -12.00   25.40
  -2 -10   5  408.16   50.59
  -2 -10   5  412.56   49.70
  -1 -10   5   64.49   19.90
  -1 -10   5  104.79   31.10
   0 -10   5   51.19   33.10
   0 -10   5   50.09   20.30
   1 -10   5   36.00   34.80
   1 -10   5   31.10   22.80
   2 -10   5  101.69   36.20
   2 -10   5  -11.90   24.00
   3 -10   5   46.00   26.30
   3 -10   5   45.50   37.50
   4 -10   5   20.90   28.40
   4 -10   5   -9.10   40.60
   5 -10   5   61.09   31.00
   5 -10   5  109.59   44.60
 -18 -11   5    0.70   15.20
 -18 -11   5  -24.60   37.70
 -17 -11   5  -13.40   15.20
 -17 -11   5  -29.00   36.40
 -16 -11   5   58.09   16.70
 -16 -11   5   66.89   35.60
 -15 -11   5   65.89   36.30
 -14 -11   5  -46.80   31.60
 -14 -11   5  -20.00   13.20
 -12 -11   5  163.28   27.90
 -11 -11   5   56.49   15.20
  -9 -11   5  108.99   19.60
  -9 -11   5  154.48   28.10
  -8 -11   5  145.99   29.80
  -7 -11   5   13.30   20.10
  -7 -11   5   -1.30   14.00
  -6 -11   5    8.30   15.20
  -6 -11   5  -13.40   21.70
  -5 -11   5   26.40   17.00
  -5 -11   5   62.19   24.60
  -4 -11   5    7.70   26.20
  -3 -11   5  193.78   44.20
  -3 -11   5  221.08   34.40
  -2 -11   5   38.10   18.90
  -2 -11   5   32.30   29.60
  -1 -11   5    5.70   19.70
  -1 -11   5   31.90   31.60
   0 -11   5  143.99   36.80
   1 -11   5   93.49   36.80
   1 -11   5   58.19   25.80
   2 -11   5   89.79   26.80
   2 -11   5   54.69   39.70
   3 -11   5   69.59   42.30
   3 -11   5   -1.20   28.10
   4 -11   5   69.39   31.70
   4 -11   5   36.10   45.90
 -18 -12   5  172.78   42.80
 -18 -12   5  204.98   34.50
 -17 -12   5   -1.00   16.40
 -17 -12   5    0.60   35.70
 -16 -12   5  107.39   37.30
 -16 -12   5  100.29   19.40
 -15 -12   5   -0.10   33.90
 -14 -12   5  179.28   31.30
 -12 -12   5  544.15   49.60
 -11 -12   5  175.48   32.00
 -10 -12   5  222.58   35.40
  -9 -12   5   31.10   19.00
  -9 -12   5   26.70   21.20
  -8 -12   5  186.98   36.70
  -8 -12   5  153.48   35.10
  -7 -12   5   50.89   24.90
  -6 -12   5   -4.90   26.10
  -6 -12   5   30.90   25.90
  -5 -12   5  -20.90   18.00
  -5 -12   5  -19.30   26.40
  -4 -12   5   91.49   31.60
  -3 -12   5   54.99   20.20
  -3 -12   5   43.60   32.10
  -2 -12   5   28.70   31.50
  -2 -12   5    0.50   20.40
  -1 -12   5   29.10   20.80
  -1 -12   5   82.49   35.00
   0 -12   5   50.39   22.10
   0 -12   5   97.69   36.60
   1 -12   5   90.59   38.10
   1 -12   5   44.60   23.40
   2 -12   5   51.29   42.80
   2 -12   5    4.40   30.20
   3 -12   5   48.00   32.30
 -17 -13   5    6.00   18.20
 -16 -13   5  -27.80   17.50
 -15 -13   5   52.79   18.10
 -14 -13   5  -12.20   16.40
 -13 -13   5  -16.40   17.00
 -12 -13   5   57.29   19.10
 -11 -13   5    9.20   18.90
 -10 -13   5   17.00   21.20
 -10 -13   5    2.10   24.90
  -9 -13   5    0.50   22.50
  -9 -13   5    6.30   25.20
  -8 -13   5  785.42   70.79
  -7 -13   5  186.68   33.60
  -7 -13   5  211.08   35.90
  -6 -13   5   63.49   20.50
  -6 -13   5   75.89   32.50
  -5 -13   5   26.70   19.70
  -5 -13   5   27.40   30.90
  -4 -13   5  186.28   35.40
  -4 -13   5  150.58   36.80
  -3 -13   5   49.70   34.50
  -3 -13   5   62.79   21.80
  -2 -13   5   52.69   35.60
  -2 -13   5   54.79   21.90
  -1 -13   5   68.39   36.50
  -1 -13   5   43.50   22.70
   0 -13   5  257.97   55.99
   1 -13   5   42.40   25.70
   1 -13   5   17.40   42.10
 -14 -14   5   23.40   20.10
 -12 -14   5    4.90   20.30
 -11 -14   5    1.90   22.90
 -10 -14   5  -16.10   24.50
 -10 -14   5   26.30   17.20
 -10 -14   5   27.50   27.60
  -9 -14   5  429.26   53.39
  -9 -14   5  367.56   53.99
  -9 -14   5  411.56   42.30
  -8 -14   5    0.60   27.10
  -8 -14   5   24.90   31.00
  -8 -14   5   31.80   20.50
  -7 -14   5  -13.40   31.80
  -7 -14   5    2.20   20.50
  -7 -14   5    0.70   27.50
  -6 -14   5  214.98   51.89
  -6 -14   5  203.08   37.30
  -5 -14   5   47.40   34.30
  -5 -14   5   21.80   21.60
  -4 -14   5    5.20   34.50
  -3 -14   5   20.00   22.80
  -3 -14   5   34.50   36.70
  -2 -14   5   23.00   23.40
  -2 -14   5   70.49   39.60
  -1 -14   5    9.00   23.80
  -1 -14   5   40.10   40.00
 -14 -15   5  -18.20   22.90
 -13 -15   5  -26.70   22.60
 -12 -15   5  -11.90   24.80
 -11 -15   5   -8.30   26.20
 -10 -15   5  205.68   38.60
 -10 -15   5  146.99   32.10
 -10 -15   5  133.59   21.80
  -9 -15   5  -12.60   21.20
  -9 -15   5   19.50   30.10
  -9 -15   5    9.30   34.30
  -8 -15   5   57.59   22.90
  -8 -15   5    8.10   34.90
  -8 -15   5   21.60   31.30
  -7 -15   5   42.50   32.50
  -7 -15   5   38.10   37.10
  -7 -15   5   69.59   23.20
  -6 -15   5   -8.20   37.80
  -6 -15   5   33.10   23.30
  -5 -15   5  140.09   41.50
  -5 -15   5   80.49   25.80
  -4 -15   5    9.30   24.20
  -4 -15   5   57.49   38.10
 -13 -16   5    9.80   27.30
 -12 -16   5   23.70   29.50
 -11 -16   5  701.93   75.29
 -10 -16   5   41.50   41.50
 -10 -16   5   82.79   34.50
 -10 -16   5   56.19   22.30
  -9 -16   5  107.69   27.10
  -9 -16   5  144.49   45.50
  -8 -16   5   67.79   37.90
  -8 -16   5   16.70   41.20
  -8 -16   5   81.19   27.30
  -7 -16   5   42.20   25.30
  -7 -16   5   32.20   42.30
   5  19   6   81.29   16.00
  -5 -19  -6  103.89   36.90
  -5 -19  -6   91.69   31.60
   6  19   6   31.30   13.80
  -6 -19  -6    7.60   37.00
  -6 -19  -6    3.40   27.30
   7  19   6   71.99   15.10
  -7 -19  -6   69.29   36.00
  -7 -19  -6   86.69   29.10
   8  19   6  269.57   30.40
  -8 -19  -6  262.37   55.19
   9  19   6  222.18   28.90
  -9 -19  -6  229.28   52.09
  10  19   6  215.18   29.60
 -10 -19  -6  278.37   53.19
  11  19   6  485.85   42.10
 -11 -19  -6  452.95   63.39
  12  19   6   -2.40   15.20
 -12 -19  -6  -17.40   29.40
  13  19   6  -30.10   16.30
 -13 -19  -6  -38.10   31.20
  14  19   6  165.78   31.30
 -14 -19  -6  175.38   36.10
   2  18   6   71.09   16.00
  -2 -18  -6   84.19   32.50
  -2 -18  -6  107.69   45.70
   3  18   6   83.09   15.30
  -3 -18  -6   42.40   42.50
   4  18   6  228.38   26.50
  -4 -18  -6  148.79   41.80
  -4 -18  -6  265.77   45.40
   5  18   6   25.50   12.90
  -5 -18  -6   40.60   32.90
  -5 -18  -6   49.70   25.80
   6  18   6   58.19   13.70
  -6 -18  -6   65.19   26.20
  -6 -18  -6   71.29   34.00
   7  18   6  276.17   29.00
  -7 -18  -6  305.77   49.20
  -7 -18  -6  234.38   50.49
   8  18   6   49.99   13.20
  -8 -18  -6   48.90   25.80
  -8 -18  -6   15.40   31.20
   9  18   6   48.80   13.20
  -9 -18  -6   41.00   27.10
  10  18   6   29.30   13.50
 -10 -18  -6   19.50   27.00
 -11 -18  -6  130.99   30.80
  12  18   6  141.09   18.10
 -12 -18  -6  111.79   30.40
  13  18   6    6.60   14.60
 -13 -18  -6  -17.50   26.80
  14  18   6   50.49   15.80
 -14 -18  -6    2.50   26.80
 -15 -18  -6   44.80   29.40
   0  17   6  221.98   28.60
   0 -17  -6  139.19   54.29
   0 -17  -6  231.18   53.89
   1  17   6  -20.10   13.20
  -1 -17  -6   46.50   29.90
  -1 -17  -6    0.20   44.60
  -2 -17  -6   64.29   41.20
  -2 -17  -6   73.99   27.70
  -3 -17  -6   63.79   25.90
  -3 -17  -6   69.29   36.50
   4  17   6    4.20   11.30
  -4 -17  -6   32.00   23.00
  -4 -17  -6    4.90   32.50
   5  17   6   82.09   13.60
  -5 -17  -6   44.60   31.20
   6  17   6  180.48   24.50
  -6 -17  -6  222.28   45.20
   7  17   6  146.99   22.70
  -7 -17  -6  204.48   42.60
   8  17   6  539.85   44.60
  -8 -17  -6  564.04   59.09
   9  17   6  569.24   47.00
  -9 -17  -6  599.44   62.19
  10  17   6  113.49   20.90
 -10 -17  -6  100.49   28.00
  11  17   6  104.29   15.00
 -11 -17  -6   65.69   27.50
  12  17   6  101.79   15.20
 -12 -17  -6   63.09   26.00
  13  17   6   -1.40   13.20
 -13 -17  -6  -27.10   23.60
  14  17   6   17.70   13.70
 -14 -17  -6  -30.00   23.00
 -15 -17  -6  -18.70   23.40
 -17 -17  -6   49.10   24.90
   2 -16  -6  -43.00   60.69
  -1  16   6  -14.40   12.60
   1 -16  -6  -10.30   52.99
   0  16   6   35.10   12.90
   0 -16  -6   89.19   31.60
   0 -16  -6   43.10   47.70
   1  16   6   20.40   11.40
  -1 -16  -6   21.50   41.90
   2  16   6   36.80   11.60
  -2 -16  -6   60.99   24.80
  -2 -16  -6  -10.60   37.10
   3  16   6   54.79   12.20
  -3 -16  -6   83.69   23.70
  -3 -16  -6   77.79   35.30
   4  16   6  140.79   20.70
  -4 -16  -6  121.09   33.50
   5  16   6   28.20   10.70
  -5 -16  -6   37.50   21.30
   6  16   6   62.19   11.70
  -6 -16  -6   59.59   23.30
  -6 -16  -6   23.30   29.20
   7  16   6  132.69   20.60
  -7 -16  -6  170.18   39.60
  -7 -16  -6  131.49   32.20
   8  16   6  314.37   27.80
  -8 -16  -6  219.88   43.80
   9  16   6   30.20   11.20
  -9 -16  -6   -7.90   22.30
  10  16   6  131.49   20.70
  11  16   6  105.49   19.00
 -11 -16  -6   23.80   24.20
 -12 -16  -6   50.59   21.90
 -13 -16  -6  -31.10   20.80
  14  16   6   97.19   14.70
 -14 -16  -6   83.99   24.30
  15  16   6  287.87   29.00
 -16 -16  -6   -3.70   20.70
   3 -15  -6  -58.49   46.70
   3 -15  -6  -77.49   64.49
  -2  15   6    5.00   12.10
   2 -15  -6  -19.00   56.09
   1 -15  -6  -24.20   49.10
   0  15   6   21.10   10.30
   0 -15  -6   31.90   44.00
   1  15   6   41.20   11.10
  -1 -15  -6   42.30   38.80
   2  15   6   45.90   11.10
  -2 -15  -6   69.79   35.10
   3  15   6  196.48   23.10
  -3 -15  -6  235.78   46.20
   4  15   6  112.39   18.00
  -4 -15  -6   81.09   31.60
   5  15   6   47.80   11.00
  -5 -15  -6   58.29   20.50
  -5 -15  -6   11.30   29.90
   6  15   6  261.07   25.60
  -6 -15  -6  243.48   39.40
   7  15   6  332.57   29.30
  -7 -15  -6  308.97   43.70
   8  15   6  745.53   57.29
  -8 -15  -6  668.13   64.69
   9  15   6  253.77   34.10
  -9 -15  -6  266.87   42.40
  10  15   6   69.09   12.90
 -10 -15  -6   52.29   22.30
 -11 -15  -6   -0.20   19.80
  12  15   6  573.14   46.00
 -12 -15  -6  612.64   55.89
  13  15   6    8.20   11.80
 -14 -15  -6   39.60   19.10
 -15 -15  -6  117.49   22.30
 -16 -15  -6  353.76   42.90
 -17 -15  -6   -2.40   18.90
  -5  14   6  114.89   31.00
   3 -14  -6  -83.19   59.79
  -2  14   6   21.90   10.80
   2 -14  -6  -73.49   52.99
   1 -14  -6  -44.20   48.20
   1  14   6   26.90    9.80
  -1 -14  -6   23.40   36.40
   2  14   6  181.58   21.10
   3  14   6  324.37   29.00
  -3 -14  -6  347.77   46.20
   4  14   6  210.88   23.40
  -4 -14  -6  270.87   41.90
   5  14   6   30.80   11.50
  -5 -14  -6   57.29   19.60
  -5 -14  -6   45.70   25.70
  -6 -14  -6   50.49   19.30
   7  14   6  358.76   28.80
  -7 -14  -6  277.67   42.30
   8  14   6   19.90    9.40
  -8 -14  -6  -24.40   18.50
   9  14   6    7.00    9.20
 -10 -14  -6   45.20   18.80
 -11 -14  -6   95.19   19.70
  12  14   6  246.68   22.70
 -12 -14  -6  212.28   34.50
  13  14   6   -5.10    9.60
  14  14   6   21.00   10.50
 -14 -14  -6  -11.90   16.30
 -15 -14  -6   42.10   18.20
  16  14   6   79.39   14.20
 -17 -14  -6    5.60   17.10
  -6  13   6    1.70   26.80
  -5  13   6    2.30   24.40
  -5  13   6   -1.00   12.90
  -4  13   6   13.50   11.50
  -4  13   6  -11.20   23.40
   4 -13  -6  -74.79   66.39
  -3  13   6   47.10   11.60
  -3  13   6   60.29   22.60
   3 -13  -6  -31.80   60.19
  -2  13   6   40.90    9.90
   2 -13  -6   29.20   52.79
  -1  13   6   15.40    9.50
   1 -13  -6   32.50   47.10
   0  13   6  178.18   19.50
   0 -13  -6   86.29   45.50
  -1 -13  -6   32.00   37.80
   2  13   6  470.65   37.30
   3  13   6  142.89   24.30
  -3 -13  -6  147.79   31.30
   4  13   6  520.95   39.50
  -4 -13  -6  482.45   48.20
   5  13   6  114.69   17.40
   6  13   6   92.69   15.30
   7  13   6  108.49   15.90
  -8 -13  -6   10.70   20.60
   9  13   6   75.79   13.80
  -9 -13  -6   42.80   17.40
 -10 -13  -6  -19.90   15.70
  11  13   6  483.15   38.70
 -11 -13  -6  521.85   46.40
 -12 -13  -6   11.30   14.60
  13  13   6   93.69   16.80
 -13 -13  -6  112.09   18.30
  14  13   6   23.40   10.30
 -14 -13  -6    6.30   15.70
 -15 -13  -6  -15.50   14.70
  16  13   6    7.80   11.80
 -16 -13  -6   16.30   15.80
  17  13   6   83.69   13.80
 -17 -13  -6   20.30   17.50
  18  13   6   34.00   14.40
 -18 -13  -6    0.20   17.60
  -7  12   6   34.70   25.80
  -6  12   6   64.89   24.90
  -6  12   6   42.40   14.80
   6 -12  -6  -61.39   69.19
  -5  12   6   35.70   22.80
   5 -12  -6  -83.19   65.09
  -4  12   6  140.39   20.30
  -4  12   6  131.39   26.20
  -3  12   6  168.78   33.80
  -3  12   6  190.58   20.40
   3 -12  -6   78.29   57.39
  -2  12   6  128.09   18.20
   2 -12  -6  108.69   52.49
  -1  12   6  115.89   17.00
   0  12   6  192.38   19.80
   0 -12  -6  156.78   44.50
   1  12   6  117.99   19.40
  -1 -12  -6  148.19   36.10
   2  12   6   45.50    9.80
  -2 -12  -6   52.89   29.40
   3  12   6  202.08   19.50
  -3 -12  -6  145.49   36.00
   4  12   6  454.55   34.80
  -4 -12  -6  422.26   43.40
   5  12   6  162.48   17.70
  -5 -12  -6  171.68   29.90
   6  12   6   11.80    7.70
  -6 -12  -6  -19.30   15.10
   7  12   6  412.06   31.00
  -7 -12  -6  362.26   40.70
   8  12   6   14.10    6.80
  -8 -12  -6  -12.30   13.90
   9  12   6   12.00    6.90
  -9 -12  -6  -11.20   13.70
  10  12   6    4.20    7.00
  11  12   6   56.29    9.00
  12  12   6   82.29   10.50
 -12 -12  -6   74.69   15.50
  13  12   6  296.27   26.10
 -13 -12  -6  288.47   33.20
  14  12   6  981.20   70.39
 -14 -12  -6  917.01   73.99
  15  12   6   89.09   21.60
 -15 -12  -6   76.49   16.60
  16  12   6  918.11   66.09
 -16 -12  -6  824.42   69.99
  17  12   6  131.39   22.60
 -17 -12  -6   90.99   19.40
  18  12   6  445.46   39.40
 -18 -12  -6  383.56   45.50
  19  12   6   34.80   16.90
   8 -11  -6   19.00   70.89
  -7  11   6  225.78   37.00
   7 -11  -6   63.39   68.89
  -6  11   6  170.78   23.10
  -6  11   6  181.58   36.00
   6 -11  -6   51.19   64.79
  -5  11   6   13.80   10.50
  -5  11   6   14.80   22.60
   5 -11  -6   14.90   58.49
  -4  11   6  116.89   17.80
  -4  11   6  143.49   30.00
   4 -11  -6   41.60   57.49
  -3  11   6  303.07   35.90
  -3  11   6  330.47   27.80
   3 -11  -6  319.27   62.39
  -2  11   6  507.25   45.20
  -2  11   6  517.05   39.90
  -1  11   6  142.29   16.90
   1 -11  -6   97.69   43.90
   0  11   6  441.06   34.80
   1  11   6  475.85   37.00
   2  11   6  311.07   24.80
  -2 -11  -6  248.88   38.80
   3  11   6  226.88   21.30
  -3 -11  -6  256.37   34.00
   4  11   6  275.17   24.50
  -4 -11  -6  332.57   34.90
   5  11   6  162.98   16.30
  -5 -11  -6  144.99   27.50
   6  11   6   75.19   11.70
  -6 -11  -6   43.40   15.00
   7  11   6   97.09   12.10
  -7 -11  -6   61.39   15.50
   8  11   6   97.59   12.30
  -8 -11  -6   62.59   14.80
   9  11   6   29.60    6.80
  -9 -11  -6   -2.80   12.10
  10  11   6   18.30    6.90
 -10 -11  -6   12.60   11.90
  11  11   6  448.66   34.90
 -11 -11  -6  446.66   39.70
  12  11   6  122.69   16.20
 -12 -11  -6  104.19   25.40
  13  11   6   44.60    9.10
 -13 -11  -6   38.70   13.60
  14  11   6  -10.00    9.40
  15  11   6   31.00   12.10
 -15 -11  -6   16.50   14.10
  16  11   6  258.07   27.60
 -16 -11  -6  259.27   34.30
  17  11   6  182.98   25.80
  18  11   6   -0.90   14.50
  -9  10   6  220.68   39.10
   9 -10  -6   94.69   65.19
  -8  10   6   53.99   25.20
   8 -10  -6   33.90   58.79
  -7  10   6  175.38   25.00
  -7  10   6  197.68   35.30
   7 -10  -6  128.19   58.89
  -6  10   6   57.59   20.60
  -6  10   6   45.50   11.40
  -5  10   6   27.50   20.60
  -5  10   6   31.90    9.90
   5 -10  -6   35.70   49.99
  -4  10   6  208.88   21.10
  -4  10   6  207.08   30.20
  -3  10   6  162.48   18.20
  -3  10   6  186.48   27.10
   3 -10  -6   84.59   48.90
   2 -10  -6    5.70   39.00
  -1  10   6  518.85   40.80
  -1  10   6  601.54   44.30
   1 -10  -6  471.15   55.99
   0  10   6  272.27   22.30
   0 -10  -6  184.18   39.60
  -1 -10  -6  -12.20   28.20
   2  10   6  278.27   23.40
   3  10   6  189.78   17.70
   4  10   6  199.78   17.90
  -4 -10  -6  190.88   29.40
   5  10   6  300.87   22.30
  -5 -10  -6  228.28   30.60
   6  10   6   64.79   10.70
  -6 -10  -6   40.10   13.70
   7  10   6  158.88   15.00
  -7 -10  -6  138.39   23.50
   8  10   6   -3.10    5.90
   9  10   6   -8.50    5.90
  -9 -10  -6   -4.50   10.10
  10  10   6  148.49   16.00
 -10 -10  -6  150.38   22.10
  11  10   6  147.99   16.70
 -11 -10  -6  149.29   22.60
  12  10   6   26.40    8.40
 -12 -10  -6   28.60   12.30
  13  10   6   -8.40    8.30
 -13 -10  -6  -10.60   12.60
 -14 -10  -6   11.40   13.20
  15  10   6   21.00   10.40
 -15 -10  -6   24.00   14.30
  16  10   6  116.79   21.40
  17  10   6  306.37   31.60
  18  10   6  407.66   39.30
 -10   9   6  329.17   45.10
  -9   9   6   70.79   25.10
   9  -9  -6  127.99   55.49
  -8   9   6  658.53   55.49
   8  -9  -6  523.45   73.99
  -7   9   6  185.38   31.10
  -7   9   6  130.69   21.40
   7  -9  -6  121.69   48.60
  -6   9   6  162.38   38.80
  -6   9   6  165.68   21.70
   6  -9  -6  249.38   52.29
  -5   9   6   33.80   17.10
  -5   9   6   25.10    8.60
   5  -9  -6    8.00   42.70
  -4   9   6  648.64   50.39
  -4   9   6  687.03   54.49
  -3   9   6  187.58   19.30
  -3   9   6  191.18   24.80
   3  -9  -6  152.38   39.20
  -2   9   6  326.37   27.40
  -2   9   6  363.06   31.50
   2  -9  -6  331.77   44.80
  -1   9   6   87.89   13.30
  -1   9   6   79.79   16.80
   1  -9  -6   88.59   30.50
   0   9   6  460.25   34.50
   0   9   6  442.36   33.50
   0  -9  -6  377.66   44.20
   1   9   6  237.38   21.00
  -1  -9  -6  248.68   33.80
   2   9   6  367.86   28.70
   3   9   6   22.10    6.20
   4   9   6  362.36   28.00
   5   9   6 1073.89   72.79
  -5  -9  -6  933.31   75.89
   6   9   6  758.32   53.69
  -6  -9  -6  706.93   56.99
   7   9   6  162.68   15.30
  -7  -9  -6  139.99   21.20
   8   9   6  144.69   14.50
  -8  -9  -6  125.59   19.90
   9   9   6  837.02   60.19
  -9  -9  -6  804.82   61.99
  10   9   6   36.00    7.50
 -10  -9  -6   41.90   10.20
  11   9   6   38.10    8.00
  12   9   6    8.30    7.70
 -12  -9  -6    4.70   11.50
  13   9   6  184.88   20.00
  15   9   6   18.30   10.00
  16   9   6  168.18   23.70
  17   9   6  153.98   24.70
  18   9   6   -6.60   14.40
 -11   8   6  495.25   51.99
  11  -8  -6  412.66   71.99
 -10   8   6   50.99   24.10
  10  -8  -6   18.90   50.09
  -9   8   6  621.64   54.69
   9  -8  -6  560.94   68.79
  -8   8   6  290.27   35.90
  -8   8   6  236.88   28.70
   8  -8  -6  281.07   49.99
  -7   8   6  294.07   34.50
  -7   8   6  245.48   26.50
  -6   8   6   91.49   16.70
   6  -8  -6   59.79   34.90
  -5   8   6   56.79   16.60
   5  -8  -6   57.39   32.70
  -4   8   6  499.15   37.00
  -4   8   6  460.95   40.40
   4  -8  -6  451.05   48.80
  -3   8   6  252.67   20.70
  -3   8   6  224.28   24.50
   3  -8  -6  175.18   35.70
  -2   8   6  256.87   21.10
  -2   8   6  230.28   23.30
   2  -8  -6  231.68   34.60
  -1   8   6  255.67   20.10
  -1   8   6  207.48   21.60
   1  -8  -6  215.08   32.80
   0   8   6 1023.60   83.59
   0  -8  -6 1303.47   87.99
   1   8   6  270.87   22.30
  -1  -8  -6  271.07   32.10
   3   8   6    3.40    5.30
   4   8   6  532.35   36.00
  -4  -8  -6  416.96   41.20
   5   8   6  144.79   13.90
  -5  -8  -6  127.99   20.60
   6   8   6   60.59   10.70
  -6  -8  -6   60.99   10.60
   7   8   6 1253.17   87.59
  -7  -8  -6 1171.58   88.79
   8   8   6   71.79   12.10
  -8  -8  -6   99.69   16.60
   9   8   6    0.40    6.10
  10   8   6   82.59   12.70
  11   8   6   17.80    7.10
 -13  -8  -6  228.18   44.90
 -14  -8  -6   73.29   26.60
 -15  -8  -6  104.49   30.60
 -16  -8  -6  721.63   70.39
 -17  -8  -6  132.29   39.70
 -12   7   6   26.70   26.00
  12  -7  -6   28.90   48.00
 -11   7   6  255.87   39.30
 -10   7   6  174.58   33.20
  10  -7  -6  129.79   38.90
  -9   7   6   56.29   20.40
   9  -7  -6   77.59   34.30
  -8   7   6  830.82   60.89
  -8   7   6  832.22   64.19
   8  -7  -6  689.83   69.59
  -7   7   6  329.07   32.40
  -7   7   6  410.36   53.39
   7  -7  -6  435.76   45.00
  -6   7   6   60.09   16.60
  -6   7   6   78.99   14.80
   6  -7  -6   56.89   32.00
  -5   7   6  161.38   24.40
  -5   7   6  194.28   19.20
   5  -7  -6  216.88   32.70
  -4   7   6  259.17   26.30
  -4   7   6  254.97   22.70
   4  -7  -6  281.87   33.00
   3  -7  -6  223.78   29.20
  -2   7   6  356.86   30.30
   2  -7  -6  427.76   36.50
  -1   7   6  297.07   23.70
  -1   7   6  272.77   22.80
   1  -7  -6  265.47   30.10
   0   7   6 1136.19   82.59
   0   7   6 1200.58   82.79
   0  -7  -6 1097.69   84.89
   1   7   6   26.50    6.00
   1   7   6   47.00    9.40
   2   7   6  411.66   31.10
   3   7   6 1176.68   84.69
   4   7   6  971.90   61.89
  -4  -7  -6  723.33   64.19
   5   7   6  486.35   36.60
   6   7   6   62.79    7.80
  -6  -7  -6   62.69    9.50
   7   7   6   79.29   11.90
   8   7   6  700.63   51.69
   9   7   6    4.30    6.00
 -12  -7  -6   39.60   22.50
 -13  -7  -6   24.00   24.70
 -14  -7  -6   52.09   26.90
  15   7   6   25.20   33.20
 -15  -7  -6  104.99   31.80
 -16  -7  -6   10.90   33.70
 -17  -7  -6    3.90   37.00
 -18  -7  -6  134.29   45.30
 -13   6   6   18.60   26.00
  13  -6  -6    4.00   41.10
 -12   6   6  178.18   36.40
  12  -6  -6  151.38   40.50
 -11   6   6  150.98   33.10
  11  -6  -6  109.99   36.50
 -10   6   6  157.28   30.70
  10  -6  -6  137.69   33.30
  -9   6   6  342.47   35.10
   9  -6  -6  227.98   40.30
  -8   6   6   41.40   17.50
  -8   6   6   20.60   11.00
   8  -6  -6  -33.10   24.90
  -7   6   6   67.29   17.00
  -7   6   6   91.09   16.60
  -6   6   6   22.50    7.90
  -6   6   6   24.00   13.70
  -5   6   6  161.38   16.50
  -5   6   6  133.49   20.40
   5  -6  -6  157.18   25.50
  -4   6   6  172.18   20.60
  -4   6   6  200.38   17.70
  -3   6   6   42.00    9.90
  -1   6   6   32.00    8.10
   0   6   6  199.48   19.00
   0   6   6  237.38   18.70
   0  -6  -6  243.78   22.90
   1   6   6  491.05   36.50
   2   6   6  109.09   11.80
   3   6   6  359.16   27.60
   4   6   6  413.56   31.50
   5   6   6  301.17   24.10
   6   6   6  109.79   12.80
   7   6   6   24.20    6.00
 -11  -6  -6   14.00   20.10
  13   6   6   71.69   17.50
  14   6   6  631.54   57.89
 -14  -6  -6  657.23   62.59
  15   6   6  -30.60   19.70
 -15  -6  -6   20.70   31.00
  16   6   6   -1.90   22.20
 -16  -6  -6   42.10   34.60
  17   6   6  -39.20   23.40
 -17  -6  -6   64.39   38.20
 -14   5   6  217.18   41.90
  14  -5  -6  233.28   52.49
 -13   5   6   59.39   24.00
  13  -5  -6  103.59   37.50
 -12   5   6  161.78   32.20
  12  -5  -6  121.79   34.60
 -11   5   6  132.09   23.00
  11  -5  -6   95.39   30.00
  10  -5  -6   52.69   25.90
  -9   5   6  -10.00   15.20
  -9   5   6    2.00   16.60
   9  -5  -6   -7.70   21.40
  -8   5   6   38.40   11.00
  -8   5   6   43.90   16.80
   8  -5  -6   31.80   21.90
  -7   5   6  374.36   34.60
  -7   5   6  371.96   30.90
  -6   5   6   65.09   13.00
  -5   5   6  335.47   26.20
  -5   5   6  308.47   28.60
  -4   5   6  368.46   27.40
  -4   5   6  324.27   28.70
  -3   5   6  100.69   12.10
  -2   5   6  390.46   30.80
  -2   5   6  399.46   30.00
  -1   5   6  452.25   35.40
  -1   5   6  486.45   35.00
   0   5   6  156.38   14.10
   1   5   6  709.33   51.59
   2   5   6  683.83   49.99
   3   5   6   51.79   10.20
   4   5   6 1225.88   88.39
   5   5   6  231.48   19.30
 -10  -5  -6   41.50   19.60
 -11  -5  -6  212.78   34.60
  12   5   6   93.79   18.50
 -12  -5  -6  164.78   34.70
  13   5   6  104.99   20.70
 -13  -5  -6  148.69   28.90
  14   5   6  -33.40   18.90
 -14  -5  -6  -29.20   27.10
  16   5   6   77.39   24.20
 -16  -5  -6  129.69   37.10
 -17  -5  -6   -5.70   37.80
 -14   4   6   93.19   26.30
  14  -4  -6  108.19   36.40
 -13   4   6   40.90   22.60
  13  -4  -6   39.90   30.00
 -12   4   6  186.48   33.20
  12  -4  -6  206.18   35.00
 -11   4   6   84.69   20.50
  11  -4  -6   90.89   24.40
 -10   4   6   85.09   19.50
  -9   4   6   68.89   16.70
  -9   4   6   15.60   12.10
  -8   4   6   30.30   14.10
[truncated: 837,742 more chars]
