# Supplementary material for: Self‐Assembly Engineering of Fullerene‐Like Polyhedra: V60, V66, V72 From {MV5} Pentagonal Second Building Block
Source: Adv Sci (Weinh). 2025 Mar 24;12(19):2408863. doi: 10.1002/advs.202408863 (PMC12097101; doi:10.1002/advs.202408863)
Supplement: Supplementary file 2 — Supporting cif [file ADVS-12-2408863-s002.zip › V66.cif]

data_V66
_audit_creation_date               2024-12-18
_audit_creation_method
;
Olex2 1.2
(compiled 2018.05.29 svn.r3508 for OlexSys, GUI svn.r5506)
;
_shelx_SHELXL_version_number       '2016/4'
_audit_contact_author_address      ?
_audit_contact_author_email        ?
_audit_contact_author_name         ''
_audit_contact_author_phone        ?
_publ_contact_author_id_orcid      ?
_publ_section_references
;
Dolomanov, O.V., Bourhis, L.J., Gildea, R.J, Howard, J.A.K. & Puschmann, H.
 (2009), J. Appl. Cryst. 42, 339-341.

Sheldrick, G.M. (2015). Acta Cryst. C71, 3-8.
;
_chemical_name_common              ?
_chemical_name_systematic          ?
_chemical_formula_moiety           '1(C180 H60 O294 S12 V66), 6(O2 S0.5)'
_chemical_formula_sum              'C180 H60 O305.99 S15 V66'
_chemical_formula_weight           10961.00
_chemical_absolute_configuration   ?
_chemical_melting_point            ?
loop_
  _atom_type_symbol
  _atom_type_description
  _atom_type_scat_dispersion_real
  _atom_type_scat_dispersion_imag
  _atom_type_scat_source
 'C' 'C' 0.0181 0.0091 'International Tables Vol C Tables 4.2.6.8 and 6.1.1.4'
 'H' 'H' 0.0000 0.0000 'International Tables Vol C Tables 4.2.6.8 and 6.1.1.4'
 'O' 'O' 0.0492 0.0322 'International Tables Vol C Tables 4.2.6.8 and 6.1.1.4'
 'S' 'S' 0.3331 0.5567 'International Tables Vol C Tables 4.2.6.8 and 6.1.1.4'
 'V' 'V' 0.0687 2.1097 'International Tables Vol C Tables 4.2.6.8 and 6.1.1.4'

_shelx_space_group_comment
;
The symmetry employed for this shelxl refinement is uniquely defined
by the following loop, which should always be used as a source of
symmetry information in preference to the above space-group names.
They are only intended as comments.
;
_space_group_crystal_system        'hexagonal'
_space_group_IT_number             186
_space_group_name_H-M_alt          'P 63 m c'
_space_group_name_Hall             'P 6c -2c'
loop_
  _space_group_symop_operation_xyz
 'x, y, z'
 'x-y, x, z+1/2'
 '-y, x-y, z'
 '-x, -y, z+1/2'
 '-x+y, -x, z'
 'y, -x+y, z+1/2'
 'y, x, z+1/2'
 '-x+y, y, z'
 '-x, -x+y, z+1/2'
 '-y, -x, z'
 'x-y, -y, z+1/2'
 'x, x-y, z'

_cell_length_a                     29.6130(8)
_cell_length_b                     29.6130(8)
_cell_length_c                     52.307(2)
_cell_angle_alpha                  90
_cell_angle_beta                   90
_cell_angle_gamma                  120
_cell_volume                       39724(3)
_cell_formula_units_Z              2.00004
_cell_measurement_reflns_used      9536
_cell_measurement_temperature      100(2)
_cell_measurement_theta_max        63.00
_cell_measurement_theta_min        3.06
_shelx_estimated_absorpt_T_max     ?
_shelx_estimated_absorpt_T_min     ?
_exptl_absorpt_coefficient_mu      7.073
_exptl_absorpt_correction_T_max    ?
_exptl_absorpt_correction_T_min    ?
_exptl_absorpt_correction_type     ?
_exptl_absorpt_process_details     ?
_exptl_absorpt_special_details     ?
_exptl_crystal_colour              ?
_exptl_crystal_density_diffrn      0.916
_exptl_crystal_density_meas        ?
_exptl_crystal_density_method      ?
_exptl_crystal_description         block
_exptl_crystal_F_000               10692
_exptl_crystal_size_max            ?
_exptl_crystal_size_mid            ?
_exptl_crystal_size_min            ?
_exptl_transmission_factor_max     ?
_exptl_transmission_factor_min     ?
_diffrn_reflns_av_R_equivalents    0.0781
_diffrn_reflns_av_unetI/netI       0.0521
_diffrn_reflns_Laue_measured_fraction_full  0.996
_diffrn_reflns_Laue_measured_fraction_max  0.996
_diffrn_reflns_limit_h_max         34
_diffrn_reflns_limit_h_min         -33
_diffrn_reflns_limit_k_max         34
_diffrn_reflns_limit_k_min         -34
_diffrn_reflns_limit_l_max         60
_diffrn_reflns_limit_l_min         -60
_diffrn_reflns_number              275797
_diffrn_reflns_point_group_measured_fraction_full  0.996
_diffrn_reflns_point_group_measured_fraction_max  0.996
_diffrn_reflns_theta_full          63.932
_diffrn_reflns_theta_max           63.932
_diffrn_reflns_theta_min           1.918
_diffrn_ambient_temperature        100.15
_diffrn_detector_area_resol_mean   ?
_diffrn_measured_fraction_theta_full  0.996
_diffrn_measured_fraction_theta_max  0.996
_diffrn_measurement_device_type    'Bruker APEX-II CCD'
_diffrn_measurement_method         ?
_diffrn_radiation_type             CuK\a
_diffrn_radiation_wavelength       1.54178
_diffrn_source                     ?
_reflns_Friedel_coverage           0.976
_reflns_Friedel_fraction_full      0.996
_reflns_Friedel_fraction_max       0.996
_reflns_number_gt                  18097
_reflns_number_total               23258
_reflns_special_details
;
 Reflections were merged by SHELXL according to the crystal
 class for the calculation of statistics and refinement.
 
 Structure factors included contributions from the .fab file.
 
 _reflns_Friedel_fraction is defined as the number of unique
 Friedel pairs measured divided by the number that would be
 possible theoretically, ignoring centric projections and
 systematic absences.
;
_reflns_threshold_expression       'I > 2\s(I)'
_computing_cell_refinement         ?
_computing_data_collection         ?
_computing_data_reduction          ?
_computing_molecular_graphics      'Olex2 (Dolomanov et al., 2009)'
_computing_publication_material    'Olex2 (Dolomanov et al., 2009)'
_computing_structure_refinement    'ShelXL (Sheldrick, 2015)'
_computing_structure_solution      'SHELXT 2018/2 (Sheldrick, 2018)'
_refine_diff_density_max           0.654
_refine_diff_density_min           -0.788
_refine_diff_density_rms           0.065
_refine_ls_abs_structure_details
;
 Refined as an inversion twin.
;
_refine_ls_abs_structure_Flack     0.337(8)
_refine_ls_extinction_coef         .
_refine_ls_extinction_method       none
_refine_ls_goodness_of_fit_ref     1.034
_refine_ls_hydrogen_treatment      constr
_refine_ls_matrix_type             full
_refine_ls_number_parameters       944
_refine_ls_number_reflns           23258
_refine_ls_number_restraints       2457
_refine_ls_R_factor_all            0.0787
_refine_ls_R_factor_gt             0.0618
_refine_ls_restrained_S_all        1.025
_refine_ls_shift/su_max            0.001
_refine_ls_shift/su_mean           0.000
_refine_ls_structure_factor_coef   Fsqd
_refine_ls_weighting_details      
 'w=1/[\s^2^(Fo^2^)+(0.1446P)^2^+9.3579P] where P=(Fo^2^+2Fc^2^)/3'
_refine_ls_weighting_scheme        calc
_refine_ls_wR_factor_gt            0.1790
_refine_ls_wR_factor_ref           0.2079
_refine_special_details
;
 Refined as a 2-component inversion twin.
;
_olex2_refinement_description
;
1. Twinned data refinement
 Scales: 0.663(8)
 0.337(8)
2. Fixed Uiso
 At 1.2 times of:
  All C(H) groups
3. Restrained distances
 C33-C15
 2.4 with sigma of 0.02
 C33-C30
 2.78 with sigma of 0.02
 C33-C29 = C29-C15
 1.4 with sigma of 0.02
 C29-C15 = C15-C30
 1.4 with sigma of 0.02
 C33-C15
 2.425 with sigma of 0.04
 C29-C30
 2.425 with sigma of 0.04
 S7-O67_$1 \\sim S7-O65 \\sim S7-O67 \\sim S7-O49 \\sim S7-O49_$1
 with sigma of 0.02
 O65-O67 \\sim O49-O67
 with sigma of 0.02
 S3-O68 \\sim S3-O69 \\sim S3-O64
 with sigma of 0.02
 O68-O69 \\sim O64-O69
 with sigma of 0.02
 C33-C29 \\sim C29-C15 \\sim C30-C15
 with sigma of 0.02
4. Uiso/Uaniso restraints and constraints
O1 \\sim O2 \\sim O3 \\sim O4 \\sim O5 \\sim O6 \\sim O7 \\sim O8 \\sim O9
\\sim O10 \\sim O11 \\sim O12 \\sim O13 \\sim O14 \\sim O15 \\sim O16 \\sim O17
\\sim O18 \\sim O19 \\sim O20 \\sim O21 \\sim O22 \\sim O23 \\sim O24 \\sim O25
\\sim O26 \\sim O27 \\sim O28 \\sim O29 \\sim O30 \\sim O31 \\sim O32 \\sim O33
\\sim O34 \\sim O35 \\sim O36 \\sim O37 \\sim O38 \\sim O39 \\sim O40 \\sim O41
\\sim O42 \\sim O43 \\sim O44 \\sim O45 \\sim O46 \\sim O47 \\sim O48 \\sim O49
\\sim O50 \\sim O51 \\sim O52 \\sim O53 \\sim O54 \\sim O55 \\sim O56 \\sim O63
\\sim O64 \\sim O65 \\sim O66 \\sim O67 \\sim O68 \\sim O69 \\sim O59 \\sim O60
\\sim O57 \\sim O58 \\sim O61 \\sim O62 \\sim C1 \\sim C2 \\sim C3 \\sim C4
\\sim C6 \\sim C10 \\sim C12 \\sim C5 \\sim C13 \\sim C11 \\sim C7 \\sim C8
\\sim C15 \\sim C16 \\sim C17 \\sim C18 \\sim C19 \\sim C20 \\sim C21 \\sim C22
\\sim C14 \\sim C26 \\sim C25 \\sim C9 \\sim C31 \\sim C23 \\sim C24 \\sim C27
\\sim C28 \\sim C29 \\sim C30 \\sim C32 \\sim C33 \\sim C34 \\sim C35 \\sim
C36: within 3.8A with sigma of 0.01 and sigma for terminal atoms of 0.03
5. Others
 Fixed Sof: O42(0.5) O49(0.6) O51(0.6) O52(0.3) O55(0.25) O56(0.25) O63(0.5)
 O64(0.3) O65(0.3) O66(0.6) O67(0.6) O68(0.6) O69(0.6)
6.a Aromatic/amide H refined with riding coordinates:
 C1(H1), C6(H6), C5(H5), C11(H11), C8(H8), C15(H15), C17(H17), C22(H22),
 C26(H26), C9(H9), C33(H33), C36(H36)
6.b Fitted hexagon refined as free rotating group:
 C12(C5,C13,C11,C7,C8), C22(C14,C26,C25,C9,C31)
;
_atom_sites_solution_hydrogens     geom
_atom_sites_solution_primary       ?
_atom_sites_solution_secondary     ?
loop_
  _atom_site_label
  _atom_site_type_symbol
  _atom_site_fract_x
  _atom_site_fract_y
  _atom_site_fract_z
  _atom_site_U_iso_or_equiv
  _atom_site_adp_type
  _atom_site_occupancy
  _atom_site_site_symmetry_order
  _atom_site_calc_flag
  _atom_site_refinement_flags_posn
  _atom_site_refinement_flags_adp
  _atom_site_refinement_flags_occupancy
  _atom_site_disorder_assembly
  _atom_site_disorder_group
 V1 V 0.79724(5) 0.80553(6) 0.52706(3) 0.0778(4) Uani 1 1 d . . . . .
 V2 V 0.64465(5) 0.72990(6) 0.32781(3) 0.0785(4) Uani 1 1 d . . . . .
 V3 V 0.58123(6) 0.60259(6) 0.67443(3) 0.0799(4) Uani 1 1 d . . . . .
 V4 V 0.54517(7) 0.71506(6) 0.29133(3) 0.0834(4) Uani 1 1 d . . . . .
 V5 V 0.52056(4) 0.47944(4) 0.65079(4) 0.0796(5) Uani 1 2 d S T P . .
 V6 V 0.70789(7) 0.85395(4) 0.35131(4) 0.0779(5) Uani 1 2 d S T P . .
 V7 V 0.81349(7) 0.90674(4) 0.48902(6) 0.0889(6) Uani 1 2 d S T P . .
 V8 V 0.77435(5) 0.82918(6) 0.58902(3) 0.0872(4) Uani 1 1 d . . . . .
 V9 V 0.57939(3) 0.42061(3) 0.45655(4) 0.0769(5) Uani 1 2 d S T P A .
 V10 V 0.65939(6) 0.52976(6) 0.47546(3) 0.0835(4) Uani 1 1 d . . . . .
 V11 V 0.61269(6) 0.50530(6) 0.41346(3) 0.0846(4) Uani 1 1 d . . . . .
 V12 V 0.49720(7) 0.61805(7) 0.71154(3) 0.0900(4) Uani 1 1 d . . . . .
 V13 V 0.57314(4) 0.42686(4) 0.51398(6) 0.0920(7) Uani 1 2 d S T P A .
 V14 V 0.82541(11) 0.91271(5) 0.54623(7) 0.1139(9) Uani 1 2 d S T P . .
 S1 S 0.56999(14) 0.78499(7) 0.34938(7) 0.0922(9) Uani 1 2 d S T P . .
 S2 S 0.45113(7) 0.54887(7) 0.65344(7) 0.0972(10) Uani 1 2 d S T P . .
 S3 S 0.71191(16) 0.85596(8) 0.53736(11) 0.1196(14) Uani 1 2 d DS T P . .
 S7 S 0.52156(12) 0.47844(12) 0.46311(17) 0.156(2) Uani 1 2 d DS T P A 2
 O1 O 0.8888(6) 0.9444(3) 0.5538(4) 0.175(6) Uani 1 2 d S TU P . .
 O2 O 0.4347(2) 0.5653(2) 0.6318(2) 0.127(4) Uani 1 2 d S TU P . .
 O3 O 0.5809(3) 0.6575(3) 0.33847(18) 0.121(2) Uani 1 1 d . U . . .
 O4 O 0.5144(3) 0.6498(4) 0.31415(19) 0.125(2) Uani 1 1 d . U . . .
 O5 O 0.5911(4) 0.6743(3) 0.66439(16) 0.1140(18) Uani 1 1 d . U . . .
 O6 O 0.7042(3) 0.8071(3) 0.38204(16) 0.1130(19) Uani 1 1 d . U . . .
 O7 O 0.8374(3) 0.7838(3) 0.52298(17) 0.109(2) Uani 1 1 d . U . . .
 O8 O 0.5358(4) 0.6859(4) 0.26394(15) 0.126(3) Uani 1 1 d . U . . .
 O9 O 0.7722(4) 0.88609(18) 0.3516(2) 0.109(3) Uani 1 2 d S TU P . .
 O10 O 0.6596(4) 0.7236(3) 0.36668(17) 0.119(2) Uani 1 1 d . U . . .
 O11 O 0.7373(3) 0.7365(3) 0.54067(18) 0.120(2) Uani 1 1 d . U . . .
 O12 O 0.8068(3) 0.8192(3) 0.61115(18) 0.116(2) Uani 1 1 d . U . . .
 O13 O 0.7566(3) 0.7736(3) 0.49385(17) 0.118(2) Uani 1 1 d . U . . .
 O14 O 0.6552(3) 0.82762(17) 0.5318(3) 0.122(4) Uani 1 2 d S TU P . .
 O15 O 0.7209(3) 0.5478(3) 0.47864(19) 0.113(2) Uani 1 1 d . U . . .
 O16 O 0.6478(3) 0.5604(3) 0.50782(19) 0.1190(19) Uani 1 1 d . U . . .
 O17 O 0.5195(4) 0.6529(5) 0.7383(2) 0.142(3) Uani 1 1 d . U . . .
 O18 O 0.8644(5) 0.9322(2) 0.4704(3) 0.133(4) Uani 1 2 d S TU P . .
 O19 O 0.4743(4) 0.4397(4) 0.62039(16) 0.125(2) Uani 1 1 d . U . . .
 O20 O 0.6006(4) 0.6092(3) 0.63604(17) 0.1152(19) Uani 1 1 d . U . . .
 O21 O 0.6536(3) 0.5109(3) 0.39181(19) 0.127(3) Uani 1 1 d . U . . .
 O22 O 0.7147(3) 0.8201(3) 0.61268(19) 0.121(2) Uani 1 1 d . U . . .
 O23 O 0.6403(3) 0.5835(3) 0.41988(18) 0.1184(18) Uani 1 1 d . U . . .
 O24 O 0.7248(3) 0.7547(3) 0.58197(19) 0.127(2) Uani 1 1 d . U . . .
 O25 O 0.8103(3) 0.8344(4) 0.55898(19) 0.125(2) Uani 1 1 d . U . . .
 O26 O 0.6156(3) 0.3844(3) 0.4519(3) 0.152(5) Uani 1 2 d S TU P . .
 O27 O 0.5347(4) 0.6849(4) 0.68938(18) 0.123(2) Uani 1 1 d . U . . .
 O28 O 0.8014(5) 0.9007(2) 0.5892(3) 0.126(3) Uani 1 2 d S TU P . .
 O29 O 0.6687(3) 0.5977(3) 0.46037(18) 0.1135(17) Uani 1 1 d . U . . .
 O30 O 0.4385(4) 0.6391(4) 0.7082(2) 0.134(2) Uani 1 1 d . U . . .
 O31 O 0.6904(3) 0.8009(3) 0.32920(16) 0.121(2) Uani 1 1 d . U . . .
 O32 O 0.6201(3) 0.4601(3) 0.48854(17) 0.1130(18) Uani 1 1 d . U . . .
 O33 O 0.5955(4) 0.4949(3) 0.53397(18) 0.123(2) Uani 1 1 d . U . . .
 O34 O 0.8290(3) 0.8707(3) 0.51380(18) 0.117(2) Uani 1 1 d . U . . .
 O35 O 0.6389(3) 0.4962(3) 0.44495(19) 0.1154(17) Uani 1 1 d . U . . .
 O36 O 0.6111(4) 0.7278(4) 0.29944(18) 0.131(2) Uani 1 1 d . U . . .
 O37 O 0.6456(4) 0.6313(4) 0.6827(2) 0.137(3) Uani 1 1 d . U . . .
 O38 O 0.5523(2) 0.4477(2) 0.6484(3) 0.120(3) Uani 1 2 d S TU P . .
 O39 O 0.5446(4) 0.6017(4) 0.70322(16) 0.1197(19) Uani 1 1 d . U . . .
 O40 O 0.5604(4) 0.5343(3) 0.67353(16) 0.122(2) Uani 1 1 d . U . . .
 O41 O 0.5333(5) 0.7667(3) 0.3708(2) 0.134(4) Uani 1 2 d S TU P . .
 O42 O 0.4832(8) 0.5883(7) 0.6693(4) 0.131(3) Uani 0.5 1 d . U . . .
 O43 O 0.4495(3) 0.5505(3) 0.7209(3) 0.133(3) Uani 1 2 d S TU P . .
 O44 O 0.4691(3) 0.6954(3) 0.29720(18) 0.1202(19) Uani 1 1 d . U . . .
 O45 O 0.6792(3) 0.7039(3) 0.31802(19) 0.127(3) Uani 1 1 d . U . . .
 O46 O 0.7694(3) 0.8413(3) 0.46853(18) 0.121(2) Uani 1 1 d . U . . .
 O47 O 0.56736(19) 0.43264(19) 0.4186(3) 0.114(2) Uani 1 2 d S TU P . .
 O48 O 0.5988(2) 0.4012(2) 0.5324(3) 0.124(4) Uani 1 2 d S TU P . .
 O49 O 0.5457(5) 0.4796(5) 0.4389(3) 0.134(3) Uani 0.6 1 d D U . . .
 O50 O 0.5610(5) 0.7805(3) 0.2807(3) 0.133(3) Uani 1 2 d S TU P . .
 O51 O 0.5768(6) 0.7436(6) 0.3363(3) 0.127(3) Uani 0.6 1 d . U . . .
 O52 O 0.5433(8) 0.7717(4) 0.3232(4) 0.128(3) Uani 0.6 2 d S TU P . .
 O53 O 0.5639(3) 0.5161(3) 0.39043(18) 0.117(2) Uani 1 1 d . U . . .
 O54 O 0.4942(2) 0.5058(2) 0.4738(4) 0.142(4) Uani 1 2 d S TU P . .
 O55 O 0.4375(5) 0.5625(5) 0.6786(5) 0.126(4) Uani 0.5 2 d S TU P . .
 O56 O 0.4788(5) 0.5212(5) 0.6367(5) 0.124(4) Uani 0.5 2 d S TU P . .
 O63 O 0.5056(7) 0.5604(7) 0.6523(3) 0.121(3) Uani 0.5 1 d . U . . .
 O64 O 0.7283(7) 0.8642(4) 0.5023(3) 0.119(3) Uani 0.6 2 d DS TU P . .
 O65 O 0.5428(3) 0.4572(3) 0.4797(4) 0.127(3) Uani 0.6 2 d DS TU P . .
 O66 O 0.6231(5) 0.7935(5) 0.3542(3) 0.127(3) Uani 0.6 1 d . U . . .
 O67 O 0.5765(5) 0.5081(5) 0.4628(3) 0.132(3) Uani 0.6 1 d D U . A .
 O68 O 0.7009(6) 0.8112(6) 0.5648(3) 0.130(3) Uani 0.6 1 d D U . . .
 O69 O 0.7155(6) 0.7985(5) 0.5251(3) 0.133(3) Uani 0.6 1 d D U . . .
 C1 C 0.4506(3) 0.5494(3) 0.3329(3) 0.108(3) Uani 1 2 d S TU P . .
 H1 H 0.435094 0.564905 0.322992 0.129 Uiso 1 2 calc RS T P . .
 C2 C 0.5355(5) 0.6337(5) 0.3309(3) 0.111(2) Uani 1 1 d . U . . .
 C3 C 0.3862(7) 0.6931(4) 0.2981(4) 0.116(4) Uani 1 2 d S TU P . .
 C4 C 0.7141(5) 0.7225(5) 0.5627(3) 0.110(2) Uani 1 1 d . U . . .
 C6 C 0.3590(4) 0.6410(4) 0.2981(4) 0.115(4) Uani 1 2 d S TU P . .
 H6 H 0.377538 0.622461 0.298018 0.138 Uiso 1 2 calc RS T P . .
 C10 C 0.5031(4) 0.5774(4) 0.3406(2) 0.106(2) Uani 1 1 d . U . . .
 C12 C 0.6784(3) 0.66778(19) 0.43559(14) 0.111(2) Uani 1 1 d . U . . .
 C5 C 0.6714(3) 0.6860(2) 0.41228(13) 0.102(2) Uani 1 1 d G U . . .
 H5 H 0.653343 0.662210 0.398811 0.123 Uiso 1 1 calc R . . . .
 C13 C 0.6910(3) 0.7391(3) 0.40866(12) 0.109(2) Uani 1 1 d G U . . .
 C11 C 0.7174(3) 0.77395(19) 0.42836(14) 0.106(2) Uani 1 1 d G U . . .
 H11 H 0.730777 0.810226 0.425895 0.128 Uiso 1 1 calc R . . . .
 C7 C 0.7244(3) 0.7557(2) 0.45168(13) 0.109(2) Uani 1 1 d G U . . .
 C8 C 0.7048(3) 0.7026(3) 0.45529(12) 0.104(2) Uani 1 1 d G U . . .
 H8 H 0.709573 0.690154 0.471226 0.125 Uiso 1 1 calc R . . . .
 C15 C 0.6283(5) 0.7733(4) 0.6451(2) 0.116(2) Uani 1 1 d D U . . .
 H15 H 0.638683 0.751022 0.637114 0.139 Uiso 1 1 calc R . . . .
 C16 C 0.6823(5) 0.7575(4) 0.3835(2) 0.104(2) Uani 1 1 d . U . . .
 C17 C 0.5224(5) 0.5573(4) 0.3571(2) 0.110(2) Uani 1 1 d . U . . .
 H17 H 0.558373 0.576534 0.361441 0.132 Uiso 1 1 calc R . . . .
 C18 C 0.5709(6) 0.7013(6) 0.6714(3) 0.126(3) Uani 1 1 d . U . . .
 C19 C 0.6630(5) 0.6136(4) 0.4392(2) 0.102(2) Uani 1 1 d . U . . .
 C20 C 0.6238(5) 0.5398(5) 0.5292(3) 0.113(2) Uani 1 1 d . U . . .
 C21 C 0.7511(4) 0.7910(4) 0.4735(3) 0.106(2) Uani 1 1 d . U . . .
 C22 C 0.6077(3) 0.5608(2) 0.57341(15) 0.114(2) Uani 1 1 d . U . . .
 H22 H 0.583783 0.524645 0.575701 0.137 Uiso 1 1 calc R . . . .
 C14 C 0.6337(3) 0.5787(3) 0.55024(13) 0.110(2) Uani 1 1 d G U . . .
 C26 C 0.6687(3) 0.6316(3) 0.54688(13) 0.115(2) Uani 1 1 d G U . . .
 H26 H 0.686413 0.643871 0.531049 0.138 Uiso 1 1 calc R . . . .
 C25 C 0.6778(3) 0.6664(2) 0.56669(15) 0.110(2) Uani 1 1 d G U . . .
 C9 C 0.6519(3) 0.6484(2) 0.58985(13) 0.115(2) Uani 1 1 d G U . . .
 H9 H 0.658155 0.672250 0.603387 0.138 Uiso 1 1 calc R . . . .
 C31 C 0.6169(3) 0.5956(3) 0.59321(12) 0.105(2) Uani 1 1 d G U . . .
 C23 C 0.5895(6) 0.5762(5) 0.6184(3) 0.119(3) Uani 1 1 d . U . . .
 C24 C 0.6955(8) 0.8478(4) 0.6199(4) 0.127(3) Uani 1 2 d S TU P . .
 C27 C 0.4912(4) 0.5088(4) 0.3681(4) 0.115(3) Uani 1 2 d S TU P . .
 C28 C 0.4457(8) 0.7228(4) 0.2962(4) 0.122(3) Uani 1 2 d S TU P . .
 C29 C 0.5904(5) 0.7547(5) 0.6636(3) 0.124(3) Uani 1 1 d D U . . .
 C30 C 0.6510(7) 0.8255(3) 0.6382(3) 0.112(3) Uani 1 2 d DS TU P . .
 C32 C 0.5152(3) 0.4848(3) 0.3837(4) 0.107(3) Uani 1 2 d S TU P . .
 C33 C 0.5653(7) 0.7826(3) 0.6724(3) 0.118(3) Uani 1 2 d DS TU P . .
 H33 H 0.535045 0.767523 0.682863 0.142 Uiso 1 2 calc RS T P . .
 C34 C 0.3618(4) 0.6382(4) 0.7042(5) 0.134(4) Uani 1 2 d S TU P . .
 C35 C 0.3878(5) 0.6122(5) 0.7086(5) 0.136(4) Uani 1 2 d S TU P . .
 C36 C 0.3032(4) 0.6064(9) 0.7058(5) 0.138(4) Uani 1 2 d S TU P . .
 H36 H 0.284808 0.569617 0.707798 0.166 Uiso 1 2 calc RS T P . .
 S4 S 1.000000 1.000000 0.4362(4) 0.175(5) Uani 1 6 d S T P . .
 O59 O 0.9729(3) 0.9458(6) 0.4311(5) 0.194(7) Uani 1 2 d S TU P . .
 O60 O 1.000000 1.000000 0.4682(8) 0.170(9) Uani 1 6 d S TU P . .
 S5 S 0.666667 0.333333 0.5660(2) 0.130(3) Uani 1 6 d S T P . .
 O57 O 0.6921(2) 0.3843(5) 0.5764(3) 0.137(4) Uani 1 2 d S TU P . .
 O58 O 0.666667 0.333333 0.5367(5) 0.141(7) Uani 1 6 d S TU P . .
 S6 S 0.666667 0.333333 0.31352(17) 0.147(3) Uani 1 6 d S T P . .
 O61 O 0.666667 0.333333 0.3450(10) 0.270(18) Uani 1 6 d S TU P . .
 O62 O 0.6379(5) 0.3621(5) 0.3066(6) 0.266(11) Uani 1 2 d S TU P . .

loop_
  _atom_site_aniso_label
  _atom_site_aniso_U_11
  _atom_site_aniso_U_22
  _atom_site_aniso_U_33
  _atom_site_aniso_U_23
  _atom_site_aniso_U_13
  _atom_site_aniso_U_12
 V1 0.0425(6) 0.0805(8) 0.1135(10) 0.0017(8) -0.0047(6) 0.0331(6)
 V2 0.0612(7) 0.0777(8) 0.0879(8) -0.0063(7) 0.0190(6) 0.0282(7)
 V3 0.0814(9) 0.0857(9) 0.0862(9) -0.0062(7) -0.0216(7) 0.0519(8)
 V4 0.1043(11) 0.0853(9) 0.0677(7) 0.0066(7) 0.0179(7) 0.0528(9)
 V5 0.0726(8) 0.0726(8) 0.0948(13) 0.0146(5) -0.0146(5) 0.0371(10)
 V6 0.0577(10) 0.0676(8) 0.1049(14) 0.0121(5) 0.0242(9) 0.0289(5)
 V7 0.0459(9) 0.0671(9) 0.146(2) -0.0020(5) -0.0041(11) 0.0230(5)
 V8 0.0587(7) 0.0858(10) 0.1148(11) -0.0116(8) -0.0181(8) 0.0345(7)
 V9 0.0682(8) 0.0682(8) 0.1079(14) 0.0005(4) -0.0005(4) 0.0444(9)
 V10 0.0643(8) 0.0840(9) 0.1220(11) 0.0086(8) 0.0079(8) 0.0520(7)
 V11 0.0692(8) 0.0793(9) 0.1172(11) -0.0053(8) 0.0073(8) 0.0461(7)
 V12 0.0861(10) 0.0990(11) 0.0805(9) 0.0082(8) -0.0071(7) 0.0430(9)
 V13 0.0760(10) 0.0760(10) 0.142(2) 0.0018(5) -0.0018(5) 0.0516(11)
 V14 0.0757(15) 0.0990(14) 0.159(3) -0.0031(8) -0.0062(15) 0.0378(7)
 S1 0.0818(19) 0.0917(16) 0.100(2) 0.0085(8) 0.0170(16) 0.0409(10)
 S2 0.0989(18) 0.0989(18) 0.104(2) 0.0089(9) -0.0089(9) 0.057(2)
 S3 0.086(2) 0.0969(19) 0.172(4) -0.0119(12) -0.024(2) 0.0430(12)
 S7 0.126(3) 0.126(3) 0.223(7) -0.006(2) 0.006(2) 0.069(3)
 O1 0.125(10) 0.188(11) 0.191(13) -0.015(5) -0.031(9) 0.062(5)
 O2 0.134(6) 0.134(6) 0.124(7) 0.033(3) -0.033(3) 0.075(7)
 O3 0.099(4) 0.114(4) 0.140(4) 0.019(3) 0.002(3) 0.046(3)
 O4 0.105(4) 0.113(4) 0.141(4) 0.020(3) -0.002(3) 0.042(3)
 O5 0.123(4) 0.107(3) 0.126(4) 0.007(3) 0.004(3) 0.068(3)
 O6 0.116(4) 0.085(3) 0.129(4) 0.004(3) 0.005(4) 0.043(3)
 O7 0.075(4) 0.123(5) 0.149(6) -0.002(4) -0.006(4) 0.064(4)
 O8 0.172(8) 0.134(6) 0.088(4) -0.007(4) 0.011(4) 0.089(6)
 O9 0.064(5) 0.109(6) 0.139(8) -0.001(2) -0.003(5) 0.032(2)
 O10 0.121(4) 0.091(3) 0.126(4) 0.012(3) 0.001(3) 0.040(3)
 O11 0.101(3) 0.105(3) 0.138(4) -0.010(3) 0.001(3) 0.040(3)
 O12 0.107(5) 0.119(5) 0.143(6) -0.006(5) -0.031(4) 0.071(4)
 O13 0.100(4) 0.096(3) 0.139(4) 0.006(3) -0.016(3) 0.035(3)
 O14 0.050(4) 0.122(7) 0.171(9) -0.001(3) -0.002(5) 0.025(2)
 O15 0.071(4) 0.108(5) 0.164(7) 0.011(5) -0.007(4) 0.049(4)
 O16 0.119(4) 0.092(3) 0.151(4) -0.003(3) 0.011(3) 0.056(3)
 O17 0.135(7) 0.144(7) 0.140(7) 0.003(6) 0.005(5) 0.066(6)
 O18 0.095(7) 0.106(6) 0.196(11) 0.005(4) 0.010(7) 0.048(3)
 O19 0.110(5) 0.128(5) 0.119(5) 0.000(4) -0.012(4) 0.047(4)
 O20 0.125(4) 0.098(3) 0.123(4) 0.002(3) 0.005(3) 0.055(3)
 O21 0.105(5) 0.117(6) 0.157(6) -0.012(5) 0.043(5) 0.055(4)
 O22 0.109(4) 0.101(4) 0.158(5) -0.005(4) 0.006(4) 0.057(3)
 O23 0.121(4) 0.096(3) 0.146(4) -0.001(3) -0.010(3) 0.060(3)
 O24 0.103(4) 0.110(4) 0.146(4) -0.010(3) 0.005(3) 0.037(3)
 O25 0.091(4) 0.119(4) 0.149(4) -0.010(4) 0.004(4) 0.040(3)
 O26 0.122(6) 0.122(6) 0.210(13) 0.004(5) -0.004(5) 0.059(7)
 O27 0.123(4) 0.115(4) 0.134(4) 0.010(3) 0.014(3) 0.062(3)
 O28 0.096(5) 0.115(5) 0.161(6) 0.002(2) 0.004(5) 0.048(2)
 O29 0.122(4) 0.093(3) 0.146(4) -0.007(3) -0.011(3) 0.069(3)
 O30 0.119(4) 0.120(4) 0.157(5) 0.006(4) -0.007(4) 0.055(4)
 O31 0.117(4) 0.100(4) 0.126(4) 0.008(3) 0.013(4) 0.038(3)
 O32 0.111(4) 0.095(3) 0.152(4) -0.007(3) 0.011(3) 0.065(3)
 O33 0.116(4) 0.099(4) 0.141(4) -0.006(4) 0.013(4) 0.046(3)
 O34 0.092(4) 0.104(4) 0.145(4) 0.003(3) -0.017(3) 0.041(3)
 O35 0.115(4) 0.096(3) 0.158(4) -0.009(3) -0.004(3) 0.070(3)
 O36 0.109(4) 0.121(4) 0.141(4) 0.023(4) 0.016(4) 0.041(3)
 O37 0.116(6) 0.125(6) 0.173(7) 0.003(5) -0.036(5) 0.061(5)
 O38 0.104(5) 0.104(5) 0.168(9) 0.010(3) -0.010(3) 0.066(6)
 O39 0.126(4) 0.118(4) 0.122(4) 0.016(3) 0.007(3) 0.066(3)
 O40 0.136(4) 0.108(4) 0.116(4) 0.012(3) 0.000(4) 0.057(4)
 O41 0.120(8) 0.158(8) 0.110(7) 0.024(3) 0.047(6) 0.060(4)
 O42 0.129(4) 0.117(4) 0.131(5) 0.006(4) 0.000(4) 0.051(4)
 O43 0.123(4) 0.123(4) 0.150(6) 0.013(3) -0.013(3) 0.058(5)
 O44 0.107(4) 0.111(4) 0.149(4) 0.020(3) 0.022(3) 0.060(3)
 O45 0.114(5) 0.115(5) 0.160(7) -0.012(5) 0.035(5) 0.063(5)
 O46 0.105(4) 0.094(3) 0.149(4) 0.005(3) -0.016(4) 0.037(3)
 O47 0.098(3) 0.098(3) 0.164(5) -0.002(2) 0.002(2) 0.062(4)
 O48 0.117(5) 0.117(5) 0.158(9) 0.027(3) -0.027(3) 0.072(6)
 O49 0.121(4) 0.112(4) 0.161(5) -0.008(4) 0.004(4) 0.051(4)
 O50 0.110(5) 0.125(5) 0.160(6) 0.018(2) 0.037(5) 0.055(3)
 O51 0.111(4) 0.112(4) 0.147(5) 0.014(4) 0.017(4) 0.047(4)
 O52 0.108(5) 0.124(5) 0.147(6) 0.010(2) 0.019(5) 0.054(3)
 O53 0.098(4) 0.099(4) 0.158(5) 0.011(4) -0.013(4) 0.051(3)
 O54 0.114(6) 0.114(6) 0.226(12) 0.004(4) -0.004(4) 0.079(7)
 O55 0.121(4) 0.121(4) 0.136(6) 0.003(3) -0.003(3) 0.061(5)
 O56 0.120(4) 0.120(4) 0.126(6) 0.005(4) -0.005(4) 0.055(5)
 O63 0.119(5) 0.115(4) 0.125(5) 0.003(4) 0.001(4) 0.056(4)
 O64 0.093(5) 0.106(5) 0.153(6) -0.006(3) -0.012(5) 0.046(3)
 O65 0.115(3) 0.115(3) 0.163(5) -0.004(3) 0.004(3) 0.066(4)
 O66 0.108(5) 0.113(5) 0.144(5) 0.021(4) 0.009(4) 0.045(4)
 O67 0.116(4) 0.108(4) 0.166(5) -0.005(4) -0.004(4) 0.051(4)
 O68 0.106(4) 0.114(5) 0.154(5) -0.005(4) -0.002(4) 0.044(4)
 O69 0.102(4) 0.116(4) 0.151(5) 0.000(4) -0.010(4) 0.032(4)
 C1 0.097(4) 0.097(4) 0.126(6) 0.017(3) -0.017(3) 0.045(5)
 C2 0.099(4) 0.096(4) 0.133(4) 0.021(4) -0.006(4) 0.045(3)
 C3 0.102(7) 0.102(6) 0.144(8) 0.011(3) 0.022(6) 0.051(3)
 C4 0.097(4) 0.097(4) 0.130(4) -0.013(4) 0.007(4) 0.044(3)
 C6 0.106(5) 0.106(5) 0.140(8) -0.004(4) 0.004(4) 0.057(6)
 C10 0.091(4) 0.092(4) 0.123(5) 0.016(4) -0.009(4) 0.037(4)
 C12 0.114(4) 0.094(4) 0.131(4) -0.004(4) -0.009(4) 0.056(3)
 C5 0.113(4) 0.084(3) 0.119(4) 0.003(3) -0.009(4) 0.056(3)
 C13 0.113(4) 0.091(4) 0.119(4) -0.002(4) -0.016(4) 0.047(3)
 C11 0.112(4) 0.078(3) 0.129(4) 0.001(3) -0.005(4) 0.047(3)
 C7 0.106(4) 0.096(4) 0.127(4) 0.000(4) -0.006(4) 0.050(3)
 C8 0.110(4) 0.090(4) 0.126(4) -0.003(3) -0.015(4) 0.061(3)
 C15 0.124(5) 0.111(4) 0.127(5) 0.012(4) 0.003(4) 0.069(4)
 C16 0.107(4) 0.084(4) 0.112(4) -0.001(4) 0.003(4) 0.042(3)
 C17 0.102(4) 0.091(4) 0.143(5) 0.013(4) -0.002(4) 0.053(4)
 C18 0.127(5) 0.117(4) 0.131(5) 0.007(4) 0.002(4) 0.058(4)
 C19 0.109(4) 0.091(4) 0.124(4) -0.003(4) -0.007(4) 0.064(3)
 C20 0.110(4) 0.091(4) 0.139(5) -0.008(4) 0.003(4) 0.052(4)
 C21 0.095(4) 0.086(4) 0.139(4) 0.010(4) -0.022(4) 0.047(3)
 C22 0.116(4) 0.099(4) 0.126(4) -0.006(4) 0.003(4) 0.054(4)
 C14 0.111(4) 0.088(4) 0.134(4) -0.003(4) 0.012(4) 0.051(3)
 C26 0.106(4) 0.096(4) 0.142(4) -0.003(4) 0.006(4) 0.049(3)
 C25 0.103(4) 0.096(4) 0.122(4) -0.008(4) 0.000(4) 0.044(4)
 C9 0.111(4) 0.096(4) 0.134(4) -0.009(4) 0.004(4) 0.049(4)
 C31 0.106(4) 0.083(4) 0.126(4) -0.006(4) -0.001(4) 0.048(3)
 C23 0.119(4) 0.104(4) 0.122(4) -0.005(4) -0.001(4) 0.046(4)
 C24 0.109(5) 0.113(5) 0.157(6) 0.001(3) 0.002(5) 0.054(3)
 C27 0.096(4) 0.096(4) 0.139(6) 0.008(3) -0.008(3) 0.038(5)
 C28 0.111(5) 0.111(5) 0.145(6) 0.013(3) 0.027(5) 0.055(3)
 C29 0.131(5) 0.109(5) 0.143(5) 0.006(4) -0.007(5) 0.068(4)
 C30 0.120(6) 0.099(5) 0.125(6) 0.004(3) 0.008(5) 0.060(3)
 C32 0.091(3) 0.091(3) 0.144(6) 0.006(3) -0.006(3) 0.049(4)
 C33 0.128(6) 0.108(5) 0.125(6) 0.000(3) 0.000(5) 0.064(3)
 C34 0.123(5) 0.123(5) 0.157(8) 0.011(4) -0.011(4) 0.062(7)
 C35 0.123(4) 0.123(4) 0.156(7) -0.005(4) 0.005(4) 0.057(6)
 C36 0.127(7) 0.115(7) 0.169(9) 0.005(7) 0.002(3) 0.058(4)
 S4 0.135(5) 0.135(5) 0.256(16) 0.000 0.000 0.067(3)
 O59 0.185(12) 0.097(9) 0.270(18) 0.005(11) 0.003(5) 0.048(4)
 O60 0.143(11) 0.143(11) 0.22(2) 0.000 0.000 0.072(6)
 S5 0.108(3) 0.108(3) 0.175(8) 0.000 0.000 0.0538(17)
 O57 0.120(7) 0.102(8) 0.183(11) -0.027(8) -0.013(4) 0.051(4)
 O58 0.130(10) 0.130(10) 0.161(17) 0.000 0.000 0.065(5)
 S6 0.167(5) 0.167(5) 0.106(5) 0.000 0.000 0.084(3)
 O61 0.29(3) 0.29(3) 0.24(3) 0.000 0.000 0.143(13)
 O62 0.31(2) 0.31(2) 0.26(2) 0.042(9) -0.042(9) 0.21(2)

_geom_special_details
;
 All esds (except the esd in the dihedral angle between two l.s. planes)
 are estimated using the full covariance matrix.  The cell esds are taken
 into account individually in the estimation of esds in distances, angles
 and torsion angles; correlations between esds in cell parameters are only
 used when they are defined by crystal symmetry.  An approximate (isotropic)
 treatment of cell esds is used for estimating esds involving l.s. planes.
;
loop_
  _geom_bond_atom_site_label_1
  _geom_bond_atom_site_label_2
  _geom_bond_distance
  _geom_bond_site_symmetry_2
  _geom_bond_publ_flag
 V1 V14 3.021(2) . ?
 V1 O7 1.625(6) . ?
 V1 O11 2.051(9) . ?
 V1 O13 2.054(9) . ?
 V1 O25 1.827(10) . ?
 V1 O34 1.809(9) . ?
 S7b O49 1.448(13) 10_665 ?
 S7b O49 1.448(13) . ?
 S7b O54 1.512(14) . ?
 S7b O65 1.393(17) . ?
 S7b O67 1.410(13) . ?
 S7b O67 1.410(13) 10_665 ?
 V1 O69 2.326(15) . ?
 V2 O3 2.103(9) . ?
 V2 O10 2.108(9) . ?
 V2 O31 1.847(8) . ?
 V2 O36 1.769(10) . ?
 V2 O45 1.640(8) . ?
 V2 O51 2.284(16) . ?
 V3 O5 2.061(8) . ?
 V3 O20 2.071(9) . ?
 V3 O37 1.709(9) . ?
 V3 O39 1.849(9) . ?
 V3 O40 1.796(9) . ?
 V3 O63 2.263(18) . ?
 V4 O4 2.055(9) . ?
 V4 O8 1.623(8) . ?
 V4 O36 1.844(10) . ?
 V4 O44 2.049(9) . ?
 V4 O50 1.837(5) . ?
 V4 O52 2.385(16) . ?
 V5 O19 2.044(9) 10_665 ?
 V5 O19 2.044(9) . ?
 V5 O38 1.633(11) . ?
 V5 O40 1.879(9) . ?
 V5 O40 1.879(9) 10_665 ?
 V5 O56 2.27(3) . ?
 V6 O6 2.091(8) 12_565 ?
 V6 O6 2.091(8) . ?
 V6 O9 1.649(10) . ?
 V6 O31 1.806(9) . ?
 V6 O31 1.806(9) 12_565 ?
 V6 O66 2.244(14) 12_565 ?
 V6 O66 2.244(14) . ?
 V7 V14 3.008(5) . ?
 V7 O18 1.629(13) . ?
 V7 O34 1.877(9) . ?
 V7 O34 1.877(9) 12_565 ?
 V7 O46 2.020(9) . ?
 V7 O46 2.020(8) 12_565 ?
 V7 O64 2.292(19) . ?
 V8 V14 3.110(4) . ?
 V8 O12 1.624(8) . ?
 V8 O22 2.060(9) . ?
 V8 O24 1.980(9) . ?
 V8 O25 1.861(9) . ?
 V8 O28 1.853(5) . ?
 V8 O68 2.336(15) . ?
 V9 V10 3.0628(19) 10_665 ?
 V9 V10 3.0628(19) . ?
 V9 V13 3.021(4) . ?
 V9 O26 1.871(15) . ?
 V9 O32 2.052(9) 10_665 ?
 V9 O32 2.052(9) . ?
 V9 O35 2.131(9) 10_665 ?
 V9 O35 2.131(9) . ?
 V9 O47 2.076(14) . ?
 V9 O65 2.23(2) . ?
 V10 O15 1.631(7) . ?
 V10 O16 2.030(9) . ?
 V10 O29 2.047(8) . ?
 V10 O32 1.918(8) . ?
 V10 O35 1.816(9) . ?
 V10 O67 2.303(14) . ?
 V11 O21 1.605(8) . ?
 V11 O23 2.060(8) . ?
 V11 O35 1.896(9) . ?
 V11 O47 1.902(4) . ?
 V11 O49 2.184(14) . ?
 V11 O53 2.025(8) . ?
 V12 O17 1.669(12) . ?
 V12 O27 2.072(9) . ?
 V12 O30 2.128(10) . ?
 V12 O39 1.753(9) . ?
 V12 O42 2.34(2) . ?
 V12 O43 1.848(5) . ?
 V12 O55 2.429(19) . ?
 V13 O32 1.818(9) . ?
 V13 O32 1.818(9) 10_665 ?
 V13 O33 2.063(9) . ?
 V13 O33 2.063(9) 10_665 ?
 V13 O48 1.630(10) . ?
 V13 O65 2.374(18) . ?
 V14 V1 3.021(2) 12_565 ?
 V14 V8 3.110(4) 12_565 ?
 V14 O1 1.673(16) . ?
 V14 O25 2.234(10) . ?
 V14 O25 2.234(10) 12_565 ?
 V14 O28 2.330(15) . ?
 V14 O34 2.139(10) 12_565 ?
 V14 O34 2.139(10) . ?
 S1 O41 1.463(11) . ?
 S1 O51 1.503(16) . ?
 S1 O51 1.503(16) 12_565 ?
 S1 O52 1.53(2) . ?
 S1 O66 1.486(15) 12_565 ?
 S1 O66 1.486(15) . ?
 S2 O2 1.409(10) . ?
 S2 O42 1.36(2) 10_665 ?
 S2 O42 1.36(2) . ?
 S2 O55 1.49(3) . ?
 S2 O56 1.66(3) . ?
 S2 O63 1.474(18) 10_665 ?
 S2 O63 1.474(18) . ?
 S3 O14 1.482(10) . ?
 S3 O64 1.884(18) . ?
 S3 O68 1.869(14) . ?
 S3 O68 1.869(14) 12_565 ?
 S3 O69 1.872(15) . ?
 S3 O69 1.872(15) 12_565 ?
 O3 C2 1.230(14) . ?
 O4 C2 1.298(14) . ?
 O5 C18 1.269(17) . ?
 O6 C16 1.277(13) . ?
 O10 C16 1.248(14) . ?
 O11 C4 1.300(15) . ?
 O13 C21 1.229(14) . ?
 O16 C20 1.302(16) . ?
 O19 C23 1.305(16) 10_665 ?
 O20 C23 1.260(15) . ?
 O22 C24 1.266(13) . ?
 O23 C19 1.291(14) . ?
 O24 C4 1.312(15) . ?
 O27 C18 1.322(17) . ?
 O28 V8 1.853(5) 12_565 ?
 O29 C19 1.249(14) . ?
 O30 C35 1.301(14) . ?
 O33 C20 1.192(14) . ?
 O42 O55 1.27(2) . ?
 O42 O63 1.57(3) . ?
 O43 V12 1.848(5) 10_665 ?
 O44 C28 1.305(12) . ?
 O46 C21 1.330(13) . ?
 O47 V11 1.902(4) 10_665 ?
 O49 O49 0.75(3) 10_665 ?
 O49 O67 1.530(18) . ?
 O50 V4 1.837(5) 12_565 ?
 O51 O52 1.72(2) . ?
 O51 O66 1.71(2) . ?
 O52 V4 2.385(16) 12_565 ?
 O52 O51 1.72(2) 12_565 ?
 O53 C32 1.315(10) . ?
 O55 V12 2.429(19) 10_665 ?
 O55 O42 1.27(2) 10_665 ?
 O56 O63 1.31(2) . ?
 O56 O63 1.31(2) 10_665 ?
 O65 O67 1.595(18) . ?
 O65 O67 1.595(17) 10_665 ?
 O66 O66 1.07(3) 12_565 ?
 C1 C10 1.406(14) 10_665 ?
 C1 C10 1.406(14) . ?
 C2 C10 1.536(16) . ?
 C3 C6 1.337(13) . ?
 C3 C6 1.337(13) 3_665 ?
 C3 C28 1.53(3) . ?
 C4 C25 1.472(13) . ?
 C6 C3 1.337(13) 5_565 ?
 C10 C17 1.329(15) . ?
 C12 C5 1.3900 . ?
 C12 C8 1.3900 . ?
 C12 C19 1.444(12) . ?
 C5 C13 1.3900 . ?
 C13 C11 1.3900 . ?
 C13 C16 1.494(13) . ?
 C11 C7 1.3900 . ?
 C7 C8 1.3900 . ?
 C7 C21 1.481(14) . ?
 C15 C29 1.373(12) . ?
 C15 C30 1.391(12) . ?
 C17 C27 1.385(15) . ?
 C18 C29 1.446(19) . ?
 C20 C14 1.513(14) . ?
 C22 C14 1.3900 . ?
 C22 C31 1.3900 . ?
 C14 C26 1.3900 . ?
 C26 C25 1.3900 . ?
 C25 C9 1.3900 . ?
 C9 C31 1.3900 . ?
 C31 C23 1.503(15) . ?
 C23 O19 1.305(16) 10_665 ?
 C24 O22 1.266(13) 12_565 ?
 C24 C30 1.49(3) . ?
 C27 C17 1.385(15) 10_665 ?
 C27 C32 1.47(2) . ?
 C28 O44 1.305(12) 12_565 ?
 C29 C33 1.436(12) . ?
 C30 C15 1.391(12) 12_565 ?
 C32 O53 1.315(10) 10_665 ?
 C33 C29 1.436(12) 12_565 ?
 C34 C35 1.35(3) . ?
 C34 C36 1.506(16) 3_665 ?
 C34 C36 1.506(16) . ?
 C35 O30 1.301(14) 10_665 ?
 C36 C34 1.506(16) 5_565 ?
 S4 O59 1.414(17) . ?
 S4 O59 1.414(17) 5_675 ?
 S4 O59 1.414(17) 3_765 ?
 S4 O60 1.67(4) . ?
 S5 O57 1.414(13) 3_655 ?
 S5 O57 1.414(13) 5_665 ?
 S5 O57 1.414(13) . ?
 S5 O58 1.54(3) . ?
 S6 O61 1.65(5) . ?
 S6 O62 1.52(2) . ?
 S6 O62 1.52(2) 3_655 ?
 S6 O62 1.52(2) 5_665 ?

loop_
  _geom_angle_atom_site_label_1
  _geom_angle_atom_site_label_2
  _geom_angle_atom_site_label_3
  _geom_angle
  _geom_angle_site_symmetry_1
  _geom_angle_site_symmetry_3
  _geom_angle_publ_flag
 O7 V1 V14 126.0(3) . . ?
 O7 V1 O11 95.2(4) . . ?
 S7b O49 V11 153.2(9) . . ?
 S7b O49 O67 56.5(6) . . ?
 S7b O65 V9 108.6(12) . . ?
 O7 V1 O13 94.8(4) . . ?
 O7 V1 O25 106.2(4) . . ?
 O7 V1 O34 106.1(4) . . ?
 O7 V1 O69 153.3(5) . . ?
 O11 V1 V14 125.3(3) . . ?
 O11 V1 O13 79.6(4) . . ?
 O11 V1 O69 65.3(4) . . ?
 O13 V1 V14 123.7(2) . . ?
 O13 V1 O69 65.0(4) . . ?
 O25 V1 V14 47.4(3) . . ?
 O25 V1 O11 91.4(4) . . ?
 O25 V1 O13 157.9(4) . . ?
 O25 V1 O69 93.0(4) . . ?
 O34 V1 V14 44.3(3) . . ?
 O34 V1 O11 157.7(4) . . ?
 O34 V1 O13 92.2(4) . . ?
 O34 V1 O25 88.7(4) . . ?
 O34 V1 O69 92.4(4) . . ?
 O69 V1 V14 80.7(4) . . ?
 O3 V2 O10 77.0(3) . . ?
 O3 V2 O51 73.0(5) . . ?
 O10 V2 O51 94.1(5) . . ?
 O31 V2 O3 157.4(4) . . ?
 O31 V2 O10 89.7(4) . . ?
 O31 V2 O51 90.0(5) . . ?
 O36 V2 O3 89.1(4) . . ?
 O36 V2 O10 160.8(4) . . ?
 O36 V2 O31 98.8(4) . . ?
 O36 V2 O51 68.9(5) . . ?
 O45 V2 O3 93.3(4) . . ?
 O45 V2 O10 93.0(5) . . ?
 O45 V2 O31 105.7(4) . . ?
 S7b O65 V13 169.5(14) . . ?
 S7b O65 O67 55.8(6) . 10_665 ?
 S7b O65 O67 55.8(6) . . ?
 S7b O67 V10 155.1(9) . . ?
 S7b O67 O49 58.8(7) . . ?
 S7b O67 O65 54.8(7) . . ?
 O45 V2 O36 101.1(5) . . ?
 O45 V2 O51 162.8(5) . . ?
 O5 V3 O20 76.5(3) . . ?
 O5 V3 O63 91.7(5) . . ?
 O20 V3 O63 72.9(5) . . ?
 O37 V3 O5 90.2(4) . . ?
 O37 V3 O20 90.6(5) . . ?
 O37 V3 O39 107.5(5) . . ?
 O37 V3 O40 103.7(4) . . ?
 O37 V3 O63 162.5(6) . . ?
 O39 V3 O5 90.1(4) . . ?
 O39 V3 O20 157.6(4) . . ?
 O39 V3 O63 89.9(5) . . ?
 O40 V3 O5 161.0(4) . . ?
 O40 V3 O20 90.2(4) . . ?
 O40 V3 O39 97.8(4) . . ?
 O40 V3 O63 71.2(5) . . ?
 O4 V4 O52 95.7(5) . . ?
 O8 V4 O4 97.8(5) . . ?
 O8 V4 O36 101.2(5) . . ?
 O8 V4 O44 96.3(5) . . ?
 O8 V4 O50 100.4(6) . . ?
 O8 V4 O52 158.9(6) . . ?
 O36 V4 O4 89.2(4) . . ?
 O36 V4 O44 157.7(4) . . ?
 O36 V4 O52 95.1(6) . . ?
 O44 V4 O4 74.8(4) . . ?
 O44 V4 O52 71.7(6) . . ?
 O50 V4 O4 157.8(5) . . ?
 O50 V4 O36 99.6(5) . . ?
 O50 V4 O44 90.5(5) . . ?
 O50 V4 O52 63.4(6) . . ?
 O19 V5 O19 77.1(5) 10_665 . ?
 O19 V5 O56 70.7(6) . . ?
 O19 V5 O56 70.7(6) 10_665 . ?
 O38 V5 O19 91.3(5) . 10_665 ?
 O38 V5 O19 91.3(5) . . ?
 O38 V5 O40 104.7(4) . 10_665 ?
 O38 V5 O40 104.7(4) . . ?
 O38 V5 O56 156.7(8) . . ?
 O40 V5 O19 160.2(4) 10_665 10_665 ?
 O40 V5 O19 90.6(4) . 10_665 ?
 O40 V5 O19 90.6(4) 10_665 . ?
 O40 V5 O19 160.2(4) . . ?
 O40 V5 O40 96.5(5) 10_665 . ?
 O40 V5 O56 90.7(5) 10_665 . ?
 O40 V5 O56 90.7(5) . . ?
 O6 V6 O6 79.3(5) 12_565 . ?
 O6 V6 O66 75.6(4) 12_565 12_565 ?
 O6 V6 O66 75.6(4) . . ?
 O6 V6 O66 93.2(5) . 12_565 ?
 O6 V6 O66 93.2(5) 12_565 . ?
 O9 V6 O6 92.2(4) . 12_565 ?
 O9 V6 O6 92.2(4) . . ?
 O9 V6 O31 104.7(4) . 12_565 ?
 O9 V6 O31 104.7(4) . . ?
 O9 V6 O66 165.5(4) . 12_565 ?
 O9 V6 O66 165.5(4) . . ?
 O31 V6 O6 160.8(4) . 12_565 ?
 O31 V6 O6 160.8(4) 12_565 . ?
 O31 V6 O6 91.0(4) 12_565 12_565 ?
 O31 V6 O6 91.0(4) . . ?
 O31 V6 O31 93.2(6) 12_565 . ?
 O31 V6 O66 88.6(5) . 12_565 ?
 O31 V6 O66 68.3(5) 12_565 12_565 ?
 O31 V6 O66 88.6(5) 12_565 . ?
 O31 V6 O66 68.3(5) . . ?
 O66 V6 O66 27.6(7) 12_565 . ?
 O18 V7 V14 120.9(6) . . ?
 O18 V7 O34 104.1(5) . . ?
 O18 V7 O34 104.1(5) . 12_565 ?
 O18 V7 O46 97.5(5) . 12_565 ?
 O18 V7 O46 97.5(5) . . ?
 O18 V7 O64 160.8(7) . . ?
 O34 V7 V14 44.9(3) . . ?
 O34 V7 V14 44.9(3) 12_565 . ?
 O34 V7 O34 87.5(6) . 12_565 ?
 O34 V7 O46 92.5(4) . . ?
 O34 V7 O46 157.7(4) . 12_565 ?
 O34 V7 O46 92.5(4) 12_565 12_565 ?
 O34 V7 O46 157.7(4) 12_565 . ?
 O34 V7 O64 89.6(4) 12_565 . ?
 O34 V7 O64 89.6(4) . . ?
 O46 V7 V14 125.8(3) . . ?
 O46 V7 V14 125.8(3) 12_565 . ?
 O46 V7 O46 79.1(5) . 12_565 ?
 O46 V7 O64 68.1(4) . . ?
 O46 V7 O64 68.1(4) 12_565 . ?
 O64 V7 V14 78.3(5) . . ?
 O12 V8 V14 124.1(3) . . ?
 O12 V8 O22 95.5(4) . . ?
 O12 V8 O24 96.1(4) . . ?
 O12 V8 O25 104.5(4) . . ?
 O12 V8 O28 104.3(5) . . ?
 O12 V8 O68 156.0(5) . . ?
 O22 V8 V14 125.5(3) . . ?
 O22 V8 O68 69.9(5) . . ?
 O24 V8 V14 123.1(3) . . ?
 O24 V8 O22 81.8(4) . . ?
 O24 V8 O68 63.8(5) . . ?
 O25 V8 V14 45.3(3) . . ?
 O25 V8 O22 159.3(4) . . ?
 O25 V8 O24 90.6(4) . . ?
 O25 V8 O68 89.5(5) . . ?
 O28 V8 V14 48.2(4) . . ?
 O28 V8 O22 89.9(4) . . ?
 O28 V8 O24 158.6(5) . . ?
 O28 V8 O25 90.4(5) . . ?
 O28 V8 O68 94.8(5) . . ?
 O68 V8 V14 79.5(4) . . ?
 V10 V9 V10 132.23(10) . 10_665 ?
 V13 V9 V10 69.69(5) . . ?
 V13 V9 V10 69.69(5) . 10_665 ?
 O26 V9 V10 106.51(17) . 10_665 ?
 O26 V9 V10 106.51(17) . . ?
 O26 V9 V13 103.6(6) . . ?
 O26 V9 O32 95.2(5) . 10_665 ?
 O26 V9 O32 95.2(5) . . ?
 O26 V9 O35 98.9(3) . 10_665 ?
 O26 V9 O35 98.9(3) . . ?
 O26 V9 O47 99.8(6) . . ?
 O26 V9 O65 154.7(7) . . ?
 O32 V9 V10 37.9(2) . . ?
 O32 V9 V10 105.6(3) 10_665 . ?
 O32 V9 V10 105.6(3) . 10_665 ?
 O32 V9 V10 37.9(2) 10_665 10_665 ?
 O32 V9 V13 36.0(2) 10_665 . ?
 O32 V9 V13 36.0(2) . . ?
 O32 V9 O32 70.7(5) . 10_665 ?
 O32 V9 O35 141.1(4) . 10_665 ?
 O32 V9 O35 141.1(4) 10_665 . ?
 O32 V9 O35 72.1(3) . . ?
 O32 V9 O35 72.1(3) 10_665 10_665 ?
 O32 V9 O47 141.6(3) 10_665 . ?
 O32 V9 O47 141.6(3) . . ?
 O32 V9 O65 64.6(4) . . ?
 O32 V9 O65 64.6(4) 10_665 . ?
 O35 V9 V10 35.5(3) 10_665 10_665 ?
 O35 V9 V10 35.5(3) . . ?
 O35 V9 V10 154.6(2) 10_665 . ?
 O35 V9 V10 154.6(2) . 10_665 ?
 O35 V9 V13 105.2(3) . . ?
 O35 V9 V13 105.2(3) 10_665 . ?
 O35 V9 O35 139.7(5) 10_665 . ?
 O35 V9 O65 89.5(3) 10_665 . ?
 O35 V9 O65 89.5(3) . . ?
 O47 V9 V10 103.64(11) . 10_665 ?
 O47 V9 V10 103.64(11) . . ?
 O47 V9 V13 156.6(3) . . ?
 O47 V9 O35 70.8(3) . . ?
 O47 V9 O35 70.8(3) . 10_665 ?
 O47 V9 O65 105.5(6) . . ?
 O65 V9 V10 67.65(9) . 10_665 ?
 O65 V9 V10 67.65(9) . . ?
 O65 V9 V13 51.1(5) . . ?
 O15 V10 V9 121.8(3) . . ?
 O15 V10 O16 100.3(4) . . ?
 O15 V10 O29 97.9(4) . . ?
 O15 V10 O32 107.0(4) . . ?
 O15 V10 O35 106.4(4) . . ?
 O15 V10 O67 169.0(5) . . ?
 O16 V10 V9 121.8(3) . . ?
 O16 V10 O29 81.5(4) . . ?
 O16 V10 O67 88.2(5) . . ?
 O29 V10 V9 124.5(3) . . ?
 O29 V10 O67 76.3(4) . . ?
 O32 V10 V9 41.1(3) . . ?
 O32 V10 O16 92.1(4) . . ?
 O32 V10 O29 154.9(3) . . ?
 O32 V10 O67 79.3(4) . . ?
 O35 V10 V9 43.0(3) . . ?
 O35 V10 O16 153.2(4) . . ?
 O35 V10 O29 92.5(4) . . ?
 O35 V10 O32 82.4(4) . . ?
 O35 V10 O67 65.0(5) . . ?
 O67 V10 V9 57.2(4) . . ?
 O21 V11 O23 98.3(4) . . ?
 O21 V11 O35 106.6(5) . . ?
 O21 V11 O47 106.6(5) . . ?
 O21 V11 O49 166.4(5) . . ?
 O21 V11 O53 97.2(5) . . ?
 O23 V11 O49 94.3(4) . . ?
 O35 V11 O23 93.3(3) . . ?
 O35 V11 O47 79.8(5) . . ?
 O35 V11 O49 77.7(5) . . ?
 O35 V11 O53 156.1(4) . . ?
 O47 V11 O23 155.1(4) . . ?
 O47 V11 O49 61.0(5) . . ?
 O47 V11 O53 96.2(4) . . ?
 O53 V11 O23 80.4(3) . . ?
 O53 V11 O49 79.7(5) . . ?
 O17 V12 O27 91.2(5) . . ?
 O17 V12 O30 91.0(5) . . ?
 O17 V12 O39 104.8(5) . . ?
 O17 V12 O42 165.4(6) . . ?
 O17 V12 O43 107.4(6) . . ?
 O17 V12 O55 160.8(7) . . ?
 O27 V12 O30 78.5(4) . . ?
 O27 V12 O42 74.9(5) . . ?
 O27 V12 O55 96.3(5) . . ?
 O30 V12 O42 90.8(6) . . ?
 O30 V12 O55 73.4(7) . . ?
 O39 V12 O27 90.2(4) . . ?
 O39 V12 O30 160.8(4) . . ?
 O39 V12 O42 71.2(6) . . ?
 O39 V12 O43 92.9(6) . . ?
 O39 V12 O55 92.8(7) . . ?
 O42 V12 O55 30.9(6) . . ?
 O43 V12 O27 159.6(5) . . ?
 O43 V12 O30 92.6(5) . . ?
 O43 V12 O42 87.0(7) . . ?
 O43 V12 O55 63.4(6) . . ?
 O32 V13 V9 41.5(3) 10_665 . ?
 O32 V13 V9 41.5(3) . . ?
 O32 V13 O32 81.5(6) . 10_665 ?
 O32 V13 O33 154.8(4) . 10_665 ?
 O32 V13 O33 93.3(4) . . ?
 O32 V13 O33 154.8(4) 10_665 . ?
 O32 V13 O33 93.3(4) 10_665 10_665 ?
 O32 V13 O65 64.8(4) 10_665 . ?
 O32 V13 O65 64.8(4) . . ?
 O33 V13 V9 124.4(3) . . ?
 O33 V13 V9 124.3(3) 10_665 . ?
 O33 V13 O33 80.8(5) 10_665 . ?
 O33 V13 O65 90.6(5) . . ?
 O33 V13 O65 90.6(5) 10_665 . ?
 O48 V13 V9 120.1(5) . . ?
 O48 V13 O32 106.0(5) . 10_665 ?
 O48 V13 O32 106.0(5) . . ?
 O48 V13 O33 99.1(5) . . ?
 O48 V13 O33 99.1(5) . 10_665 ?
 O48 V13 O65 167.2(7) . . ?
 O65 V13 V9 47.1(5) . . ?
 V1 V14 V1 131.70(13) . 12_565 ?
 V1 V14 V8 129.95(10) 12_565 . ?
 V1 V14 V8 68.55(6) 12_565 12_565 ?
 V1 V14 V8 129.95(11) . 12_565 ?
 V1 V14 V8 68.55(6) . . ?
 V7 V14 V1 69.23(7) . . ?
 V7 V14 V1 69.23(7) . 12_565 ?
 V7 V14 V8 132.30(8) . . ?
 V7 V14 V8 132.31(8) . 12_565 ?
 V8 V14 V8 67.03(10) . 12_565 ?
 O1 V14 V1 108.1(2) . . ?
 O1 V14 V1 108.1(2) . 12_565 ?
 O1 V14 V7 109.5(7) . . ?
 O1 V14 V8 103.8(6) . . ?
 O1 V14 V8 103.8(6) . 12_565 ?
 O1 V14 O25 95.6(3) . . ?
 O1 V14 O25 95.6(3) . 12_565 ?
 O1 V14 O28 91.6(8) . . ?
 O1 V14 O34 98.4(6) . 12_565 ?
 O1 V14 O34 98.4(6) . . ?
 O25 V14 V1 156.1(3) 12_565 . ?
 O25 V14 V1 37.0(2) . . ?
 O25 V14 V1 156.1(2) . 12_565 ?
 O25 V14 V1 37.0(2) 12_565 12_565 ?
 O25 V14 V7 106.2(3) 12_565 . ?
 O25 V14 V7 106.2(3) . . ?
 O25 V14 V8 103.3(3) . 12_565 ?
 O25 V14 V8 36.3(2) 12_565 12_565 ?
 O25 V14 V8 36.3(2) . . ?
 O25 V14 V8 103.3(3) 12_565 . ?
 O25 V14 O25 139.6(5) . 12_565 ?
 O25 V14 O28 70.5(3) 12_565 . ?
 O25 V14 O28 70.5(3) . . ?
 O28 V14 V1 104.90(12) . 12_565 ?
 O28 V14 V1 104.90(12) . . ?
 O28 V14 V7 158.9(3) . . ?
 O28 V14 V8 36.37(12) . 12_565 ?
 O28 V14 V8 36.37(12) . . ?
 O34 V14 V1 107.5(3) . 12_565 ?
 O34 V14 V1 36.2(2) . . ?
 O34 V14 V1 36.2(2) 12_565 12_565 ?
 O34 V14 V1 107.5(3) 12_565 . ?
 O34 V14 V7 38.3(2) . . ?
 O34 V14 V7 38.3(2) 12_565 . ?
 O34 V14 V8 157.6(2) 12_565 . ?
 O34 V14 V8 157.6(2) . 12_565 ?
 O34 V14 V8 104.7(2) 12_565 12_565 ?
 O34 V14 V8 104.7(2) . . ?
 O34 V14 O25 71.0(3) 12_565 12_565 ?
 O34 V14 O25 144.5(4) 12_565 . ?
 O34 V14 O25 71.0(3) . . ?
 O34 V14 O25 144.5(4) . 12_565 ?
 O34 V14 O28 141.0(3) . . ?
 O34 V14 O28 141.0(3) 12_565 . ?
 O34 V14 O34 74.8(5) . 12_565 ?
 O41 S1 O51 115.1(6) . 12_565 ?
 O41 S1 O51 115.1(6) . . ?
 O41 S1 O52 113.5(10) . . ?
 O41 S1 O66 117.3(8) . . ?
 O41 S1 O66 117.3(8) . 12_565 ?
 O51 S1 O51 123.8(12) . 12_565 ?
 O51 S1 O52 69.1(7) . . ?
 O51 S1 O52 69.1(7) 12_565 . ?
 O66 S1 O51 69.8(8) . . ?
 O66 S1 O51 69.8(8) 12_565 12_565 ?
 O66 S1 O51 106.8(8) . 12_565 ?
 O66 S1 O51 106.8(8) 12_565 . ?
 O66 S1 O52 124.2(9) . . ?
 O66 S1 O52 124.2(9) 12_565 . ?
 O66 S1 O66 42.2(11) . 12_565 ?
 O2 S2 O55 115.4(12) . . ?
 O2 S2 O56 95.0(11) . . ?
 O2 S2 O63 114.3(8) . 10_665 ?
 O2 S2 O63 114.3(8) . . ?
 O42 S2 O2 114.0(9) 10_665 . ?
 O42 S2 O2 114.0(9) . . ?
 O42 S2 O42 102.5(17) . 10_665 ?
 O42 S2 O55 52.8(9) 10_665 . ?
 O42 S2 O55 52.8(9) . . ?
 O42 S2 O56 116.0(10) . . ?
 O42 S2 O56 116.0(10) 10_665 . ?
 O42 S2 O63 130.3(11) 10_665 . ?
 O42 S2 O63 67.2(11) 10_665 10_665 ?
 O42 S2 O63 130.3(11) . 10_665 ?
 O42 S2 O63 67.2(11) . . ?
 O55 S2 O56 149.7(13) . . ?
 O63 S2 O55 112.8(10) 10_665 . ?
 O63 S2 O55 112.8(10) . . ?
 O63 S2 O56 48.9(8) 10_665 . ?
 O63 S2 O56 48.9(8) . . ?
 O63 S2 O63 83.1(14) . 10_665 ?
 O14 S3 O64 91.6(8) . . ?
 O14 S3 O68 90.2(7) . 12_565 ?
 O14 S3 O68 90.2(7) . . ?
 O14 S3 O69 88.9(5) . 12_565 ?
 O14 S3 O69 88.9(5) . . ?
 O68 S3 O64 141.5(5) . . ?
 O68 S3 O64 141.5(5) 12_565 . ?
 O68 S3 O68 76.9(10) . 12_565 ?
 O68 S3 O69 148.7(7) . 12_565 ?
 O68 S3 O69 71.8(5) 12_565 12_565 ?
 O68 S3 O69 71.9(5) . . ?
 O68 S3 O69 148.7(7) 12_565 . ?
 O69 S3 O64 69.8(4) 12_565 . ?
 O69 S3 O64 69.8(4) . . ?
 O69 S3 O69 139.4(8) . 12_565 ?
 C2 O3 V2 131.8(8) . . ?
 C2 O4 V4 132.0(8) . . ?
 C18 O5 V3 135.0(9) . . ?
 C16 O6 V6 129.6(8) . . ?
 C16 O10 V2 131.4(8) . . ?
 C4 O11 V1 133.0(8) . . ?
 C21 O13 V1 135.3(8) . . ?
 C20 O16 V10 133.0(8) . . ?
 C23 O19 V5 131.3(9) 10_665 . ?
 C23 O20 V3 133.1(8) . . ?
 C24 O22 V8 136.6(11) . . ?
 C19 O23 V11 133.0(8) . . ?
 C4 O24 V8 136.7(8) . . ?
 V1 O25 V8 138.9(5) . . ?
 V1 O25 V14 95.6(4) . . ?
 V8 O25 V14 98.4(4) . . ?
 C18 O27 V12 134.3(9) . . ?
 V8 O28 V8 135.9(7) 12_565 . ?
 V8 O28 V14 95.4(5) . . ?
 V8 O28 V14 95.4(5) 12_565 . ?
 C19 O29 V10 137.4(8) . . ?
 C35 O30 V12 133.0(12) . . ?
 V6 O31 V2 138.0(5) . . ?
 V10 O32 V9 100.9(4) . . ?
 V13 O32 V9 102.5(4) . . ?
 V13 O32 V10 137.0(4) . . ?
 C20 O33 V13 133.4(9) . . ?
 V1 O34 V7 136.6(5) . . ?
 V1 O34 V14 99.5(4) . . ?
 V7 O34 V14 96.8(4) . . ?
 V10 O35 V9 101.5(4) . . ?
 V10 O35 V11 137.2(4) . . ?
 V11 O35 V9 102.4(4) . . ?
 V2 O36 V4 135.9(5) . . ?
 V12 O39 V3 138.0(5) . . ?
 V3 O40 V5 134.7(5) . . ?
 S2 O42 V12 144.8(12) . . ?
 S2 O42 O63 59.9(10) . . ?
 O55 O42 V12 78.5(14) . . ?
 O55 O42 S2 68.8(16) . . ?
 O55 O42 O63 120(2) . . ?
 O63 O42 V12 133.8(13) . . ?
 V12 O43 V12 134.9(8) . 10_665 ?
 C28 O44 V4 131.9(10) . . ?
 C21 O46 V7 132.6(8) . . ?
 V11 O47 V9 104.2(4) 10_665 . ?
 V11 O47 V9 104.2(4) . . ?
 V11 O47 V11 133.5(6) . 10_665 ?
 O49 O49 V11 128.9(3) 10_665 . ?
 O49 O49 S7 75.0(5) 10_665 . ?
 O49 O49 O67 125.0(7) 10_665 . ?
 O67 O49 V11 96.8(8) . . ?
 V4 O50 V4 136.1(7) 12_565 . ?
 S1 O51 V2 136.2(9) . . ?
 S1 O51 O52 56.2(9) . . ?
 S1 O51 O66 54.6(7) . . ?
 O52 O51 V2 141.2(11) . . ?
 O66 O51 V2 82.1(8) . . ?
 O66 O51 O52 102.0(11) . . ?
 V4 O52 V4 91.2(8) . 12_565 ?
 S1 O52 V4 128.1(6) . 12_565 ?
 S1 O52 V4 128.1(6) . . ?
 S1 O52 O51 54.7(9) . 12_565 ?
 S1 O52 O51 54.7(9) . . ?
 O51 O52 V4 144.9(12) 12_565 . ?
 O51 O52 V4 144.9(12) . 12_565 ?
 O51 O52 V4 73.6(7) 12_565 12_565 ?
 O51 O52 V4 73.6(7) . . ?
 O51 O52 O51 100.9(16) 12_565 . ?
 C32 O53 V11 131.8(8) . . ?
 V12 O55 V12 89.2(9) 10_665 . ?
 S2 O55 V12 127.4(8) . . ?
 S2 O55 V12 127.4(8) . 10_665 ?
 O42 O55 V12 147(2) 10_665 . ?
 O42 O55 V12 70.6(12) 10_665 10_665 ?
 O42 O55 V12 147(2) . 10_665 ?
 O42 O55 V12 70.6(12) . . ?
 O42 O55 S2 58.3(14) . . ?
 O42 O55 S2 58.4(14) 10_665 . ?
 O42 O55 O42 113(3) . 10_665 ?
 S2 O56 V5 129.4(14) . . ?
 O63 O56 V5 91.6(15) . . ?
 O63 O56 V5 91.6(15) 10_665 . ?
 O63 O56 S2 57.9(13) 10_665 . ?
 O63 O56 S2 57.9(13) . . ?
 O63 O56 O63 97(2) . 10_665 ?
 S2 O63 V3 140.6(11) . . ?
 S2 O63 O42 52.9(9) . . ?
 O42 O63 V3 88.9(11) . . ?
 O56 O63 V3 143.3(17) . . ?
 O56 O63 S2 73.2(15) . . ?
 O56 O63 O42 126.1(19) . . ?
 S3 O64 V7 120.5(9) . . ?
 V9 O65 V13 81.9(6) . . ?
 O67 O65 V9 86.1(10) 10_665 . ?
 O67 O65 V9 86.1(10) . . ?
 O67 O65 V13 126.9(6) . . ?
 O67 O65 V13 126.9(6) 10_665 . ?
 O67 O65 O67 103.4(13) 10_665 . ?
 S1 O66 V6 142.3(8) . . ?
 S1 O66 O51 55.6(7) . . ?
 O51 O66 V6 138.3(10) . . ?
 O66 O66 V6 76.2(4) 12_565 . ?
 O66 O66 S1 68.9(5) 12_565 . ?
 O66 O66 O51 117.5(7) 12_565 . ?
 O49 O67 V10 130.3(10) . . ?
 O49 O67 O65 90.8(10) . . ?
 O65 O67 V10 100.4(8) . . ?
 S3 O68 V8 116.3(7) . . ?
 S3 O69 V1 115.6(7) . . ?
 C10 C1 C10 115.8(14) . 10_665 ?
 O3 C2 O4 126.5(11) . . ?
 O3 C2 C10 115.2(10) . . ?
 O4 C2 C10 118.0(11) . . ?
 O49 S7b O49 30.0(10) 10_665 . ?
 O49 S7b O54 134.6(10) . . ?
 C6 C3 C6 117.1(19) . 3_665 ?
 C6 C3 C28 121.4(9) . . ?
 C6 C3 C28 121.4(10) 3_665 . ?
 O11 C4 O24 123.5(11) . . ?
 O11 C4 C25 117.1(10) . . ?
 O24 C4 C25 119.1(11) . . ?
 C3 C6 C3 122.9(19) . 5_565 ?
 O49 S7b O54 134.6(10) 10_665 . ?
 O65 S7b O49 103.1(11) . 10_665 ?
 O65 S7b O49 103.1(11) . . ?
 O65 S7b O54 119.8(13) . . ?
 O65 S7b O67 69.4(7) . . ?
 O65 S7b O67 69.4(7) . 10_665 ?
 O67 S7b O49 91.8(9) 10_665 . ?
 O67 S7b O49 91.8(9) . 10_665 ?
 O67 S7b O49 64.7(7) 10_665 10_665 ?
 O67 S7b O49 64.7(7) . . ?
 O67 S7b O54 115.6(7) . . ?
 O67 S7b O54 115.6(7) 10_665 . ?
 O67 S7b O67 125.2(13) 10_665 . ?
 C1 C10 C2 116.7(10) . . ?
 C17 C10 C1 121.3(11) . . ?
 C17 C10 C2 121.8(11) . . ?
 C5 C12 C8 120.0 . . ?
 C5 C12 C19 121.3(7) . . ?
 C8 C12 C19 118.4(7) . . ?
 C13 C5 C12 120.0 . . ?
 C5 C13 C16 118.8(6) . . ?
 C11 C13 C5 120.0 . . ?
 C11 C13 C16 121.2(6) . . ?
 C13 C11 C7 120.0 . . ?
 C11 C7 C8 120.0 . . ?
 C11 C7 C21 122.2(6) . . ?
 C8 C7 C21 117.8(6) . . ?
 C7 C8 C12 120.0 . . ?
 C29 C15 C30 118.0(12) . . ?
 O6 C16 C13 113.0(10) . . ?
 O10 C16 O6 129.9(12) . . ?
 O10 C16 C13 116.8(9) . . ?
 C10 C17 C27 121.3(13) . . ?
 O5 C18 O27 121.6(13) . . ?
 O5 C18 C29 123.5(13) . . ?
 O27 C18 C29 114.2(13) . . ?
 O23 C19 C12 115.7(10) . . ?
 O29 C19 O23 123.7(10) . . ?
 O29 C19 C12 120.5(10) . . ?
 O16 C20 C14 114.6(10) . . ?
 O33 C20 O16 128.2(12) . . ?
 O33 C20 C14 117.3(12) . . ?
 O13 C21 O46 124.9(11) . . ?
 O13 C21 C7 120.6(9) . . ?
 O46 C21 C7 114.5(10) . . ?
 C14 C22 C31 120.0 . . ?
 C22 C14 C20 118.9(7) . . ?
 C22 C14 C26 120.0 . . ?
 C26 C14 C20 121.1(7) . . ?
 C14 C26 C25 120.0 . . ?
 C26 C25 C4 119.6(7) . . ?
 C9 C25 C4 120.4(7) . . ?
 C9 C25 C26 120.0 . . ?
 C25 C9 C31 120.0 . . ?
 C22 C31 C23 120.2(7) . . ?
 C9 C31 C22 120.0 . . ?
 C9 C31 C23 119.8(7) . . ?
 O19 C23 C31 115.4(11) 10_665 . ?
 O20 C23 O19 126.6(13) . 10_665 ?
 O20 C23 C31 117.6(11) . . ?
 O22 C24 O22 121.4(19) . 12_565 ?
 O22 C24 C30 119.3(10) . . ?
 O22 C24 C30 119.3(10) 12_565 . ?
 C17 C27 C17 116.8(17) 10_665 . ?
 C17 C27 C32 119.8(9) 10_665 . ?
 C17 C27 C32 119.8(9) . . ?
 O44 C28 O44 125.0(18) . 12_565 ?
 O44 C28 C3 117.1(9) . . ?
 O44 C28 C3 117.1(9) 12_565 . ?
 C15 C29 C18 115.8(11) . . ?
 C15 C29 C33 123.4(12) . . ?
 C33 C29 C18 120.1(11) . . ?
 C15 C30 C15 121.1(14) . 12_565 ?
 C15 C30 C24 119.1(7) . . ?
 C15 C30 C24 119.1(7) 12_565 . ?
 O53 C32 O53 128.7(15) 10_665 . ?
 O53 C32 C27 115.6(7) 10_665 . ?
 O53 C32 C27 115.6(7) . . ?
 C29 C33 C29 113.1(14) . 12_565 ?
 C35 C34 C36 116.1(11) . . ?
 C35 C34 C36 116.1(11) . 3_665 ?
 C36 C34 C36 125(2) . 3_665 ?
 O30 C35 O30 124(2) 10_665 . ?
 O30 C35 C34 117.4(11) 10_665 . ?
 O30 C35 C34 117.4(11) . . ?
 C34 C36 C34 114(2) . 5_565 ?
 O59 S4 O59 116.6(8) 5_675 . ?
 O59 S4 O59 116.6(8) 5_675 3_765 ?
 O59 S4 O59 116.6(8) . 3_765 ?
 O59 S4 O60 100.8(12) . . ?
 O59 S4 O60 100.8(12) 3_765 . ?
 O59 S4 O60 100.8(12) 5_675 . ?
 O57 S5 O57 106.3(9) 5_665 . ?
 O57 S5 O57 106.3(9) 5_665 3_655 ?
 O57 S5 O57 106.3(9) . 3_655 ?
 O57 S5 O58 112.5(8) 5_665 . ?
 O57 S5 O58 112.5(8) . . ?
 O57 S5 O58 112.5(8) 3_655 . ?
 O62 S6 O61 103.7(12) 3_655 . ?
 O62 S6 O61 103.7(12) 5_665 . ?
 O62 S6 O61 103.7(12) . . ?
 O62 S6 O62 114.6(10) 3_655 5_665 ?
 O62 S6 O62 114.6(10) 5_665 . ?
 O62 S6 O62 114.6(9) 3_655 . ?

loop_
  _geom_torsion_atom_site_label_1
  _geom_torsion_atom_site_label_2
  _geom_torsion_atom_site_label_3
  _geom_torsion_atom_site_label_4
  _geom_torsion
  _geom_torsion_site_symmetry_1
  _geom_torsion_site_symmetry_2
  _geom_torsion_site_symmetry_3
  _geom_torsion_site_symmetry_4
  _geom_torsion_publ_flag
 V1 O11 C4 O24 4(2) . . . . ?
 V1 O11 C4 C25 -170.0(8) . . . . ?
 O49 S7b O49 V11 -156.1(19) 10_665 . . . ?
 O49 S7b O49 O67 -152.9(7) 10_665 . . . ?
 V1 O13 C21 O46 -6(2) . . . . ?
 V1 O13 C21 C7 170.7(7) . . . . ?
 V2 O3 C2 O4 -4(2) . . . . ?
 V2 O3 C2 C10 170.4(9) . . . . ?
 V2 O10 C16 O6 -1(2) . . . . ?
 V2 O10 C16 C13 -173.3(7) . . . . ?
 V2 O51 O52 V4 51.9(16) . . . . ?
 V2 O51 O52 V4 -16(3) . . . 12_565 ?
 V2 O51 O52 S1 -123.6(17) . . . . ?
 V2 O51 O52 O51 -92.4(19) . . . 12_565 ?
 V2 O51 O66 V6 40.5(13) . . . . ?
 O54 S7b O49 V11 99(2) . . . . ?
 O54 S7b O49 O49 -105.3(8) . . . 10_665 ?
 O54 S7b O49 O67 101.8(10) . . . . ?
 O65 S7b O49 V11 -63(2) . . . . ?
 O65 S7b O49 O49 93.6(3) . . . 10_665 ?
 O65 S7b O49 O67 -59.3(8) . . . . ?
 O67 S7b O49 V11 -132(2) 10_665 . . . ?
 O67 S7b O49 V11 -3(2) . . . . ?
 O67 S7b O49 O49 152.9(7) . . . 10_665 ?
 O67 S7b O49 O49 24.3(6) 10_665 . . 10_665 ?
 O67 S7b O49 O67 -128.6(13) 10_665 . . . ?
 V2 O51 O66 S1 172.7(8) . . . . ?
 V2 O51 O66 O66 140.9(4) . . . 12_565 ?
 V3 O5 C18 O27 1(2) . . . . ?
 V3 O5 C18 C29 170.9(10) . . . . ?
 V3 O20 C23 O19 0(2) . . . 10_665 ?
 V3 O20 C23 C31 -172.2(7) . . . . ?
 V4 O4 C2 O3 6(2) . . . . ?
 V4 O4 C2 C10 -167.7(9) . . . . ?
 V4 O44 C28 O44 -18(3) . . . 12_565 ?
 V4 O44 C28 C3 171.7(12) . . . . ?
 V5 O56 O63 V3 24(2) . . . . ?
 V5 O56 O63 S2 -137.1(9) . . . . ?
 V5 O56 O63 O42 -135.6(17) . . . . ?
 V6 O6 C16 O10 4(2) . . . . ?
 V6 O6 C16 C13 177.0(6) . . . . ?
 V7 O46 C21 O13 3(2) . . . . ?
 V7 O46 C21 C7 -174.1(7) . . . . ?
 V8 O22 C24 O22 -2(3) . . . 12_565 ?
 V8 O22 C24 C30 -179.2(11) . . . . ?
 V8 O24 C4 O11 -3(2) . . . . ?
 V8 O24 C4 C25 171.4(8) . . . . ?
 V9 V10 O35 V11 122.8(9) . . . . ?
 V9 V13 O32 V10 121.5(9) . . . . ?
 V9 O65 O67 V10 -65.6(6) . . . . ?
 V9 O65 O67 O49 65.7(8) . . . . ?
 V10 O16 C20 O33 -12(2) . . . . ?
 V10 O16 C20 C14 168.8(7) . . . . ?
 V10 O29 C19 O23 10(2) . . . . ?
 V10 O29 C19 C12 -174.7(7) . . . . ?
 V11 O23 C19 O29 -6.8(19) . . . . ?
 V11 O23 C19 C12 177.7(7) . . . . ?
 V11 O49 O67 V10 -30.1(13) . . . . ?
 V11 O49 O67 O65 -134.4(9) . . . . ?
 V11 O53 C32 O53 0(3) . . . 10_665 ?
 V11 O53 C32 C27 174.9(11) . . . . ?
 V12 O27 C18 O5 -1(2) . . . . ?
 V12 O27 C18 C29 -171.9(9) . . . . ?
 V12 O30 C35 O30 -9(3) . . . 10_665 ?
 V12 O30 C35 C34 -175.8(15) . . . . ?
 V12 O42 O55 V12 -55(3) . . . 10_665 ?
 V12 O42 O55 S2 -166.5(11) . . . . ?
 V12 O42 O55 O42 -145(2) . . . 10_665 ?
 V12 O42 O63 V3 -30.9(16) . . . . ?
 V12 O42 O63 S2 138.8(18) . . . . ?
 V12 O42 O63 O56 137.0(19) . . . . ?
 V13 O33 C20 O16 5(2) . . . . ?
 V13 O33 C20 C14 -175.0(8) . . . . ?
 V13 O65 O67 V10 11.2(16) . . . . ?
 V13 O65 O67 O49 142.5(13) . . . . ?
 V14 V1 O25 V8 109.7(9) . . . . ?
 V14 V1 O34 V7 -110.7(9) . . . . ?
 V14 V7 O34 V1 111.7(9) . . . . ?
 V14 V8 O25 V1 -108.7(10) . . . . ?
 V14 V8 O28 V8 103.5(13) . . . 12_565 ?
 S1 O51 O52 V4 108(2) . . . 12_565 ?
 S1 O51 O52 V4 175.4(9) . . . . ?
 S1 O51 O52 O51 31.1(11) . . . 12_565 ?
 S1 O51 O66 V6 -132.2(14) . . . . ?
 S1 O51 O66 O66 -31.8(6) . . . 12_565 ?
 S2 O42 O55 V12 111(3) . . . 10_665 ?
 S2 O42 O55 V12 166.5(11) . . . . ?
 S2 O42 O55 O42 22(2) . . . 10_665 ?
 S2 O42 O63 V3 -169.7(10) . . . . ?
 S2 O42 O63 O56 -1.7(19) . . . . ?
 S2 O56 O63 V3 161(2) . . . . ?
 S2 O56 O63 O42 1.5(16) . . . . ?
 O2 S2 O42 V12 127.9(19) . . . . ?
 O2 S2 O42 O55 104.6(15) . . . . ?
 O2 S2 O42 O63 -107.6(11) . . . . ?
 O2 S2 O55 V12 -117.9(14) . . . . ?
 O2 S2 O55 V12 117.9(14) . . . 10_665 ?
 O2 S2 O55 O42 101.8(13) . . . 10_665 ?
 O2 S2 O55 O42 -101.8(13) . . . . ?
 O2 S2 O56 V5 180.000(4) . . . . ?
 O2 S2 O56 O63 -118.2(11) . . . 10_665 ?
 O2 S2 O56 O63 118.2(11) . . . . ?
 O2 S2 O63 V3 123.5(15) . . . . ?
 O2 S2 O63 O42 107.1(11) . . . . ?
 O2 S2 O63 O56 -74.4(14) . . . . ?
 O3 V2 O31 V6 14.4(16) . . . . ?
 O3 V2 O36 V4 49.0(8) . . . . ?
 O3 C2 C10 C1 178.4(14) . . . . ?
 O3 C2 C10 C17 3(2) . . . . ?
 O4 V4 O36 V2 -47.9(9) . . . . ?
 O4 V4 O50 V4 -5(2) . . . 12_565 ?
 O4 C2 C10 C1 -7(2) . . . . ?
 O4 C2 C10 C17 177.7(13) . . . . ?
 O5 V3 O39 V12 41.3(8) . . . . ?
 O5 V3 O40 V5 1.0(18) . . . . ?
 O5 C18 C29 C15 9(2) . . . . ?
 O5 C18 C29 C33 179.9(15) . . . . ?
 O6 V6 O31 V2 41.1(8) . . . . ?
 O6 V6 O31 V2 -17.7(18) 12_565 . . . ?
 O7 V1 O25 V8 -126.0(8) . . . . ?
 O7 V1 O25 V14 124.3(4) . . . . ?
 O7 V1 O34 V7 124.0(8) . . . . ?
 O7 V1 O34 V14 -125.4(4) . . . . ?
 O8 V4 O36 V2 -145.7(8) . . . . ?
 O8 V4 O50 V4 139.2(12) . . . 12_565 ?
 O9 V6 O31 V2 133.7(8) . . . . ?
 O10 V2 O31 V6 -39.1(9) . . . . ?
 O10 V2 O36 V4 5.7(19) . . . . ?
 O11 V1 O25 V8 -30.1(9) . . . . ?
 O11 V1 O25 V14 -139.8(4) . . . . ?
 O11 V1 O34 V7 -39.2(16) . . . . ?
 O11 V1 O34 V14 71.5(11) . . . . ?
 O11 C4 C25 C26 -1.9(14) . . . . ?
 O11 C4 C25 C9 179.5(9) . . . . ?
 O12 V8 O25 V1 127.2(9) . . . . ?
 O12 V8 O25 V14 -124.1(4) . . . . ?
 O12 V8 O28 V8 -133.2(11) . . . 12_565 ?
 O12 V8 O28 V14 123.2(5) . . . . ?
 O13 V1 O25 V8 35.0(17) . . . . ?
 O13 V1 O25 V14 -74.7(11) . . . . ?
 O13 V1 O34 V7 28.4(8) . . . . ?
 O13 V1 O34 V14 139.0(4) . . . . ?
 O14 S3 O64 V7 180.000(2) . . . . ?
 O14 S3 O68 V8 -177.1(7) . . . . ?
 O14 S3 O69 V1 -178.4(8) . . . . ?
 O15 V10 O35 V9 119.3(4) . . . . ?
 O15 V10 O35 V11 -117.9(7) . . . . ?
 O16 V10 O35 V9 -65.8(8) . . . . ?
 O16 V10 O35 V11 57.0(13) . . . . ?
 O16 C20 C14 C22 176.8(8) . . . . ?
 O16 C20 C14 C26 -4.4(14) . . . . ?
 O17 V12 O39 V3 -132.6(8) . . . . ?
 O17 V12 O43 V12 129.3(12) . . . 10_665 ?
 O18 V7 O34 V1 -128.4(8) . . . . ?
 O18 V7 O34 V14 119.9(5) . . . . ?
 O19 V5 O40 V3 -5.9(17) . . . . ?
 O19 V5 O40 V3 45.2(8) 10_665 . . . ?
 O20 V3 O39 V12 -11.3(16) . . . . ?
 O20 V3 O40 V5 -44.1(8) . . . . ?
 O21 V11 O35 V9 -117.5(4) . . . . ?
 O21 V11 O35 V10 120.0(8) . . . . ?
 O22 V8 O25 V1 -36.9(17) . . . . ?
 O22 V8 O25 V14 71.8(11) . . . . ?
 O22 V8 O28 V8 -37.6(12) . . . 12_565 ?
 O22 V8 O28 V14 -141.1(4) . . . . ?
 O22 C24 C30 C15 -176.7(17) . . . 12_565 ?
 O22 C24 C30 C15 176.7(17) 12_565 . . . ?
 O22 C24 C30 C15 -6(3) . . . . ?
 O22 C24 C30 C15 6(3) 12_565 . . 12_565 ?
 O23 V11 O35 V9 142.8(4) . . . . ?
 O23 V11 O35 V10 20.4(8) . . . . ?
 O24 V8 O25 V1 30.8(9) . . . . ?
 O24 V8 O25 V14 139.5(4) . . . . ?
 O24 V8 O28 V8 29(2) . . . 12_565 ?
 O24 V8 O28 V14 -74.3(14) . . . . ?
 O24 C4 C25 C26 -176.2(9) . . . . ?
 O24 C4 C25 C9 5.3(15) . . . . ?
 O25 V1 O34 V7 -129.6(8) . . . . ?
 O25 V1 O34 V14 -18.9(4) . . . . ?
 O25 V8 O28 V8 121.7(11) . . . 12_565 ?
 O25 V8 O28 V14 18.2(4) . . . . ?
 O27 V12 O39 V3 -41.2(8) . . . . ?
 O27 V12 O43 V12 -26(3) . . . 10_665 ?
 O27 C18 C29 C15 179.7(13) . . . . ?
 O27 C18 C29 C33 -9(2) . . . . ?
 O28 V8 O25 V1 -127.8(9) . . . . ?
 O28 V8 O25 V14 -19.1(5) . . . . ?
 O29 V10 O35 V9 -141.7(3) . . . . ?
 O29 V10 O35 V11 -18.9(8) . . . . ?
 O30 V12 O39 V3 12.2(19) . . . . ?
 O30 V12 O43 V12 37.5(12) . . . 10_665 ?
 O31 V2 O36 V4 -109.7(8) . . . . ?
 O31 V6 O31 V2 -120.2(7) 12_565 . . . ?
 O32 V10 O35 V9 13.7(3) . . . . ?
 O32 V10 O35 V11 136.5(8) . . . . ?
 O32 V13 O32 V9 13.2(5) 10_665 . . . ?
 O32 V13 O32 V10 134.7(6) 10_665 . . . ?
 O33 V13 O32 V9 -141.9(4) . . . . ?
 O33 V13 O32 V9 -66.5(9) 10_665 . . . ?
 O33 V13 O32 V10 55.0(13) 10_665 . . . ?
 O33 V13 O32 V10 -20.4(8) . . . . ?
 O33 C20 C14 C22 -2.8(15) . . . . ?
 O33 C20 C14 C26 175.9(9) . . . . ?
 O34 V1 O25 V8 127.6(9) . . . . ?
 O34 V1 O25 V14 17.9(4) . . . . ?
 O34 V7 O34 V1 127.7(6) 12_565 . . . ?
 O34 V7 O34 V14 16.0(5) 12_565 . . . ?
 O36 V2 O31 V6 123.7(9) . . . . ?
 O36 V4 O50 V4 -117.4(12) . . . 12_565 ?
 O37 V3 O39 V12 131.6(8) . . . . ?
 O37 V3 O40 V5 -134.8(8) . . . . ?
 O38 V5 O40 V3 136.6(8) . . . . ?
 O39 V3 O40 V5 115.0(7) . . . . ?
 O39 V12 O43 V12 -124.2(12) . . . 10_665 ?
 O40 V3 O39 V12 -121.3(8) . . . . ?
 O40 V5 O40 V3 -116.3(6) 10_665 . . . ?
 O41 S1 O51 V2 -121.9(12) . . . . ?
 O41 S1 O51 O52 107.0(11) . . . . ?
 O41 S1 O51 O66 -111.5(9) . . . . ?
 O41 S1 O52 V4 114.8(11) . . . 12_565 ?
 O41 S1 O52 V4 -114.8(11) . . . . ?
 O41 S1 O52 O51 109.2(7) . . . 12_565 ?
 O41 S1 O52 O51 -109.2(7) . . . . ?
 O41 S1 O66 V6 -125.0(13) . . . . ?
 O41 S1 O66 O51 108.6(7) . . . . ?
 O41 S1 O66 O66 -101.5(5) . . . 12_565 ?
 O42 V12 O39 V3 32.8(9) . . . . ?
 O42 V12 O43 V12 -53.2(13) . . . 10_665 ?
 O42 S2 O42 V12 4(3) 10_665 . . . ?
 O42 S2 O42 O55 -19(2) 10_665 . . . ?
 O42 S2 O42 O63 128.8(12) 10_665 . . . ?
 O42 S2 O55 V12 -16.1(12) . . . . ?
 O42 S2 O55 V12 16.1(12) 10_665 . . 10_665 ?
 O42 S2 O55 V12 140(2) 10_665 . . . ?
 O42 S2 O55 V12 -140(2) . . . 10_665 ?
 O42 S2 O55 O42 -156(3) . . . 10_665 ?
 O42 S2 O55 O42 156(3) 10_665 . . . ?
 O42 S2 O56 V5 60.2(10) . . . . ?
 O42 S2 O56 V5 -60.2(10) 10_665 . . . ?
 O42 S2 O56 O63 -122.0(13) 10_665 . . . ?
 O42 S2 O56 O63 122.0(13) . . . 10_665 ?
 O42 S2 O56 O63 1.5(16) 10_665 . . 10_665 ?
 O42 S2 O56 O63 -1.5(16) . . . . ?
 O42 S2 O63 V3 16.4(15) . . . . ?
 O42 S2 O63 V3 -71(2) 10_665 . . . ?
 O42 S2 O63 O42 -87.2(19) 10_665 . . . ?
 O42 S2 O63 O56 178.5(16) . . . . ?
 O42 S2 O63 O56 91.3(17) 10_665 . . . ?
 O43 V12 O39 V3 118.6(9) . . . . ?
 O44 V4 O36 V2 -4.5(18) . . . . ?
 O44 V4 O50 V4 42.7(12) . . . 12_565 ?
 O45 V2 O31 V6 -132.1(8) . . . . ?
 O45 V2 O36 V4 142.3(8) . . . . ?
 O46 V7 O34 V1 37.0(16) 12_565 . . . ?
 O46 V7 O34 V1 -30.0(8) . . . . ?
 O46 V7 O34 V14 -141.7(4) . . . . ?
 O46 V7 O34 V14 -74.6(10) 12_565 . . . ?
 O47 V11 O35 V9 -13.1(4) . . . . ?
 O47 V11 O35 V10 -135.5(8) . . . . ?
 O48 V13 O32 V9 117.6(5) . . . . ?
 O48 V13 O32 V10 -120.9(7) . . . . ?
 O49 V11 O35 V9 49.2(4) . . . . ?
 O49 V11 O35 V10 -73.3(8) . . . . ?
 O49 O49 O67 V10 118.8(8) 10_665 . . . ?
 O49 O49 O67 O65 14.5(12) 10_665 . . . ?
 O50 V4 O36 V2 111.6(9) . . . . ?
 O51 V2 O31 V6 55.0(9) . . . . ?
 O51 V2 O36 V4 -23.1(8) . . . . ?
 O51 S1 O51 V2 86.8(18) 12_565 . . . ?
 O51 S1 O51 O52 -44.3(15) 12_565 . . . ?
 O51 S1 O51 O66 97.2(13) 12_565 . . . ?
 O51 S1 O52 V4 5.6(10) 12_565 . . 12_565 ?
 O51 S1 O52 V4 -5.6(10) . . . . ?
 O51 S1 O52 V4 -136.0(15) . . . 12_565 ?
 O51 S1 O52 V4 136.0(15) 12_565 . . . ?
 O51 S1 O52 O51 -141.5(13) . . . 12_565 ?
 O51 S1 O52 O51 141.5(13) 12_565 . . . ?
 O51 S1 O66 V6 126.4(17) . . . . ?
 O51 S1 O66 V6 5.9(18) 12_565 . . . ?
 O51 S1 O66 O51 -120.5(13) 12_565 . . . ?
 O51 S1 O66 O66 149.9(6) . . . 12_565 ?
 O51 S1 O66 O66 29.4(6) 12_565 . . 12_565 ?
 O52 V4 O36 V2 47.7(9) . . . . ?
 O52 V4 O50 V4 -26.5(11) . . . 12_565 ?
 O52 S1 O51 V2 131.1(15) . . . . ?
 O52 S1 O51 O66 141.5(11) . . . . ?
 O52 S1 O66 V6 81.7(16) . . . . ?
 O52 S1 O66 O51 -44.7(9) . . . . ?
 O52 S1 O66 O66 105.2(6) . . . 12_565 ?
 O52 O51 O66 V6 -100.3(15) . . . . ?
 O52 O51 O66 S1 31.9(9) . . . . ?
 O52 O51 O66 O66 0.1(12) . . . 12_565 ?
 O53 V11 O35 V9 69.2(9) . . . . ?
 O53 V11 O35 V10 -53.3(13) . . . . ?
 O55 V12 O39 V3 55.1(9) . . . . ?
 O55 V12 O43 V12 -32.5(12) . . . 10_665 ?
 O55 S2 O42 V12 23.4(19) . . . . ?
 O55 S2 O42 O63 147.9(18) . . . . ?
 O55 S2 O56 V5 0.000(14) . . . . ?
 O55 S2 O56 O63 -61.8(11) . . . . ?
 O55 S2 O56 O63 61.8(11) . . . 10_665 ?
 O55 S2 O63 V3 -11(2) . . . . ?
 O55 S2 O63 O42 -27.4(13) . . . . ?
 O55 S2 O63 O56 151.1(13) . . . . ?
 O55 O42 O63 V3 -135(2) . . . . ?
 O55 O42 O63 S2 35.0(19) . . . . ?
 O55 O42 O63 O56 33(3) . . . . ?
 O56 V5 O40 V3 -25.6(9) . . . . ?
 O56 S2 O42 V12 -123(2) . . . . ?
 O56 S2 O42 O55 -146.6(15) . . . . ?
 O56 S2 O42 O63 1.2(13) . . . . ?
 O56 S2 O55 V12 -62.1(14) . . . 10_665 ?
 O56 S2 O55 V12 62.1(14) . . . . ?
 O56 S2 O55 O42 -78.2(13) . . . 10_665 ?
 O56 S2 O55 O42 78.2(13) . . . . ?
 O56 S2 O63 V3 -162(2) . . . . ?
 O56 S2 O63 O42 -178.5(16) . . . . ?
 O63 V3 O39 V12 -50.4(9) . . . . ?
 O63 V3 O40 V5 27.8(8) . . . . ?
 O63 S2 O42 V12 -66(3) 10_665 . . . ?
 O63 S2 O42 V12 -124(2) . . . . ?
 O63 S2 O42 O55 -89.7(19) 10_665 . . . ?
 O63 S2 O42 O55 -147.9(17) . . . . ?
 O63 S2 O42 O63 58.2(16) 10_665 . . . ?
 O63 S2 O55 V12 -108.1(13) . . . 10_665 ?
 O63 S2 O55 V12 -16.1(18) 10_665 . . 10_665 ?
 O63 S2 O55 V12 108.1(13) 10_665 . . . ?
 O63 S2 O55 V12 16.1(18) . . . . ?
 O63 S2 O55 O42 -124.2(14) . . . 10_665 ?
 O63 S2 O55 O42 124.2(14) 10_665 . . . ?
 O63 S2 O55 O42 32.2(17) . . . . ?
 O63 S2 O55 O42 -32.2(17) 10_665 . . 10_665 ?
 O63 S2 O56 V5 61.8(11) . . . . ?
 O63 S2 O56 V5 -61.7(11) 10_665 . . . ?
 O63 S2 O56 O63 -124(2) 10_665 . . . ?
 O63 S2 O56 O63 124(2) . . . 10_665 ?
 O49 S7b O65 V9 15.4(5) 10_665 . . . ?
 V11 O49 O67 S7b 178.6(9) . . . . ?
 O49 O49 O67 S7b -32.5(8) 10_665 . . . ?
 V9 O65 O67 S7b 115.7(9) . . . . ?
 V13 O65 O67 S7b -167.5(17) . . . . ?
 O67 O65 O67 S7b 30.6(12) 10_665 . . . ?
 O49 S7b O65 V9 -15.4(5) . . . . ?
 O49 S7b O65 V13 -164.6(5) 10_665 . . . ?
 O49 S7b O65 V13 164.6(5) . . . . ?
 O49 S7b O65 O67 87.0(10) 10_665 . . . ?
 O49 S7b O65 O67 56.2(9) . . . . ?
 O49 S7b O65 O67 -87.0(10) . . . 10_665 ?
 O49 S7b O65 O67 -56.2(9) 10_665 . . 10_665 ?
 O63 S2 O63 V3 -122.9(13) 10_665 . . . ?
 O63 S2 O63 O42 -139.3(10) 10_665 . . . ?
 O63 S2 O63 O56 39.2(15) 10_665 . . . ?
 O63 O42 O55 V12 134.3(18) . . . . ?
 O63 O42 O55 V12 79(4) . . . 10_665 ?
 O63 O42 O55 S2 -32.2(17) . . . . ?
 O63 O42 O55 O42 -10(4) . . . 10_665 ?
 O63 O56 O63 V3 116(2) 10_665 . . . ?
 O63 O56 O63 S2 -45.4(17) 10_665 . . . ?
 O63 O56 O63 O42 -44(3) 10_665 . . . ?
 O64 V7 O34 V1 38.1(8) . . . . ?
 O64 V7 O34 V14 -73.6(4) . . . . ?
 O64 S3 O68 V8 90.2(13) . . . . ?
 O64 S3 O69 V1 89.5(8) . . . . ?
 O65 V13 O32 V9 -52.8(5) . . . . ?
 O65 V13 O32 V10 68.7(8) . . . . ?
 O66 V6 O31 V2 -32.9(8) . . . . ?
 O66 V6 O31 V2 -52.0(9) 12_565 . . . ?
 O66 S1 O51 V2 -10.4(11) . . . . ?
 O66 S1 O51 V2 10.2(15) 12_565 . . . ?
 O66 S1 O51 O52 -120.9(11) 12_565 . . . ?
 O66 S1 O51 O52 -141.5(11) . . . . ?
 O54 S7b O65 V9 180.000(2) . . . . ?
 O54 S7b O65 V13 0.00(5) . . . . ?
 O54 S7b O65 O67 108.4(7) . . . 10_665 ?
 O54 S7b O65 O67 -108.4(7) . . . . ?
 O67 S7b O65 V9 71.6(7) 10_665 . . . ?
 O67 S7b O65 V9 -71.6(7) . . . . ?
 O67 S7b O65 V13 108.4(8) . . . . ?
 O67 S7b O65 V13 -108.4(7) 10_665 . . . ?
 O67 S7b O65 O67 143.2(15) 10_665 . . . ?
 O67 S7b O65 O67 -143.2(15) . . . 10_665 ?
 S7b O49 O67 V10 151.3(13) . . . . ?
 S7b O49 O67 O65 47.0(8) . . . . ?
 S7b O65 O67 V10 178.7(10) . . . . ?
 S7b O65 O67 O49 -50.0(9) . . . . ?
 O49 S7b O67 V10 -120(3) . . . . ?
 O49 S7b O67 V10 -106(3) 10_665 . . . ?
 O49 S7b O67 O49 13.2(6) 10_665 . . . ?
 O49 S7b O67 O65 -116.5(12) . . . . ?
 O49 S7b O67 O65 -103.3(12) 10_665 . . . ?
 O54 S7b O67 V10 111(2) . . . . ?
 O54 S7b O67 O49 -129.4(12) . . . . ?
 O54 S7b O67 O65 114.1(14) . . . . ?
 O66 S1 O51 O66 20.6(7) 12_565 . . . ?
 O66 S1 O52 V4 39.4(15) . . . . ?
 O66 S1 O52 V4 -39.4(15) 12_565 . . 12_565 ?
 O66 S1 O52 V4 91.0(11) 12_565 . . . ?
 O66 S1 O52 V4 -91.0(11) . . . 12_565 ?
 O66 S1 O52 O51 -44.9(10) 12_565 . . 12_565 ?
 O66 S1 O52 O51 -96.6(9) . . . 12_565 ?
 O66 S1 O52 O51 44.9(10) . . . . ?
 O66 S1 O52 O51 96.6(9) 12_565 . . . ?
 O66 S1 O66 V6 -23.6(17) 12_565 . . . ?
 O66 S1 O66 O51 -149.9(6) 12_565 . . . ?
 O66 O51 O52 V4 144.2(9) . . . . ?
 O66 O51 O52 V4 77(2) . . . 12_565 ?
 O66 O51 O52 S1 -31.3(9) . . . . ?
 O66 O51 O52 O51 -0.1(17) . . . 12_565 ?
 O65 S7b O67 V10 -3(2) . . . . ?
 O65 S7b O67 O49 116.5(12) . . . . ?
 O67 S7b O67 V10 -46(3) 10_665 . . . ?
 O67 S7b O67 O49 73.1(15) 10_665 . . . ?
 O67 S7b O67 O65 -43.4(16) 10_665 . . . ?
 O67 V10 O35 V9 -68.0(5) . . . . ?
 O67 V10 O35 V11 54.8(7) . . . . ?
 O67 O65 O67 V10 -150.7(8) 10_665 . . . ?
 O67 O65 O67 O49 -19.3(16) 10_665 . . . ?
 O68 V8 O25 V1 -33.0(9) . . . . ?
 O68 V8 O25 V14 75.7(5) . . . . ?
 O68 V8 O28 V8 32.2(12) . . . 12_565 ?
 O68 V8 O28 V14 -71.3(5) . . . . ?
 O68 S3 O64 V7 -87.8(11) . . . . ?
 O68 S3 O64 V7 87.8(11) 12_565 . . . ?
 O68 S3 O68 V8 -86.9(8) 12_565 . . . ?
 O68 S3 O69 V1 -87.9(7) . . . . ?
 O68 S3 O69 V1 -90.0(13) 12_565 . . . ?
 O69 V1 O25 V8 35.3(9) . . . . ?
 O69 V1 O25 V14 -74.4(4) . . . . ?
 O69 V1 O34 V7 -36.7(9) . . . . ?
 O69 V1 O34 V14 74.0(4) . . . . ?
 O69 S3 O64 V7 91.8(5) 12_565 . . . ?
 O69 S3 O64 V7 -91.8(5) . . . . ?
 O69 S3 O68 V8 -89.0(14) 12_565 . . . ?
 O69 S3 O68 V8 94.2(8) . . . . ?
 O69 S3 O69 V1 94.6(13) 12_565 . . . ?
 C1 C10 C17 C27 -3(2) . . . . ?
 C2 C10 C17 C27 172.4(15) . . . . ?
 C4 C25 C9 C31 178.6(9) . . . . ?
 C6 C3 C6 C3 0(4) 3_665 . . 5_565 ?
 C6 C3 C28 O44 -7(3) . . . . ?
 C6 C3 C28 O44 7(3) 3_665 . . 12_565 ?
 C6 C3 C28 O44 177.7(19) 3_665 . . . ?
 C6 C3 C28 O44 -177.7(19) . . . 12_565 ?
 C10 C1 C10 C2 176.0(11) 10_665 . . . ?
 C10 C1 C10 C17 -9(3) 10_665 . . . ?
 C10 C17 C27 C17 14(3) . . . 10_665 ?
 C10 C17 C27 C32 172.3(15) . . . . ?
 C12 C5 C13 C11 0.0 . . . . ?
 C12 C5 C13 C16 -179.2(9) . . . . ?
 C5 C12 C8 C7 0.0 . . . . ?
 C5 C12 C19 O23 -3.2(13) . . . . ?
 C5 C12 C19 O29 -178.9(9) . . . . ?
 C5 C13 C11 C7 0.0 . . . . ?
 C5 C13 C16 O6 -176.7(8) . . . . ?
 C5 C13 C16 O10 -3.1(14) . . . . ?
 C13 C11 C7 C8 0.0 . . . . ?
 C13 C11 C7 C21 -178.4(9) . . . . ?
 C11 C13 C16 O6 4.2(13) . . . . ?
 C11 C13 C16 O10 177.8(9) . . . . ?
 C11 C7 C8 C12 0.0 . . . . ?
 C11 C7 C21 O13 -179.9(9) . . . . ?
 C11 C7 C21 O46 -2.5(13) . . . . ?
 C8 C12 C5 C13 0.0 . . . . ?
 C8 C12 C19 O23 -177.4(8) . . . . ?
 C8 C12 C19 O29 7.0(14) . . . . ?
 C8 C7 C21 O13 1.6(14) . . . . ?
 C8 C7 C21 O46 179.0(8) . . . . ?
 C15 C29 C33 C29 -12(3) . . . 12_565 ?
 C16 C13 C11 C7 179.1(9) . . . . ?
 C17 C27 C32 O53 13(3) . . . . ?
 C17 C27 C32 O53 171.0(16) 10_665 . . . ?
 C17 C27 C32 O53 -171.0(16) . . . 10_665 ?
 C17 C27 C32 O53 -13(3) 10_665 . . 10_665 ?
 C18 C29 C33 C29 178.0(10) . . . 12_565 ?
 C19 C12 C5 C13 -174.1(9) . . . . ?
 C19 C12 C8 C7 174.2(9) . . . . ?
 C20 C14 C26 C25 -178.7(9) . . . . ?
 C21 C7 C8 C12 178.5(9) . . . . ?
 C22 C14 C26 C25 0.0 . . . . ?
 C22 C31 C23 O19 4.0(16) . . . 10_665 ?
 C22 C31 C23 O20 177.3(9) . . . . ?
 C14 C22 C31 C9 0.0 . . . . ?
 C14 C22 C31 C23 -179.2(10) . . . . ?
 C14 C26 C25 C4 -178.6(9) . . . . ?
 C14 C26 C25 C9 0.0 . . . . ?
 C26 C25 C9 C31 0.0 . . . . ?
 C25 C9 C31 C22 0.0 . . . . ?
 C25 C9 C31 C23 179.2(10) . . . . ?
 C9 C31 C23 O19 -175.1(9) . . . 10_665 ?
 C9 C31 C23 O20 -1.9(16) . . . . ?
 C31 C22 C14 C20 178.7(9) . . . . ?
 C31 C22 C14 C26 0.0 . . . . ?
 C28 C3 C6 C3 -175.6(14) . . . 5_565 ?
 C29 C15 C30 C15 -15(3) . . . 12_565 ?
 C29 C15 C30 C24 174.5(16) . . . . ?
 C30 C15 C29 C18 -175.4(14) . . . . ?
 C30 C15 C29 C33 14(2) . . . . ?
 C35 C34 C36 C34 172.5(15) . . . 5_565 ?
 C36 C34 C35 O30 15(3) . . . 10_665 ?
 C36 C34 C35 O30 177.6(19) 3_665 . . 10_665 ?
 C36 C34 C35 O30 -15(3) 3_665 . . . ?
 C36 C34 C35 O30 -177.6(19) . . . . ?
 C36 C34 C36 C34 12(4) 3_665 . . 5_565 ?

_shelx_res_file
;
TITL 1 P 3 1 c R = 0.21 New: P63mc
 1_sq.res created by SHELXL-2016/4 at 16:14:06 on 18-Dec-2024
CELL 1.54178 29.613 29.613 52.307 90 90 120
ZERR 2.00004 0.0008 0.0008 0.002 0 0 0
LATT -1
SYMM -Y+X,+X,0.5+Z
SYMM -Y,+X-Y,+Z
SYMM -X,-Y,0.5+Z
SYMM +Y-X,-X,+Z
SYMM +Y,-X+Y,0.5+Z
SYMM +Y,+X,0.5+Z
SYMM +Y-X,+Y,+Z
SYMM -X,-X+Y,0.5+Z
SYMM -Y,-X,+Z
SYMM -Y+X,-Y,0.5+Z
SYMM +X,+X-Y,+Z
SFAC C H O S V
UNIT 360 120 612 30 132
EQIV $1 1-Y,1-X,+Z
DFIX 2.4 C33 C15
DFIX 2.78 C33 C30
DFIX 1.4 C33 C29 C29 C15
DFIX 1.4 C29 C15 C15 C30
SADI S7 O67_$1 S7 O65 S7 O67 S7 O49 S7 O49_$1
SADI O65 O67 O49 O67
SADI S3 O68 S3 O69 S3 O64
SADI O68 O69 O64 O69
SADI C33 C29 C29 C15 C30 C15
DANG 2.425 C33 C15
DANG 2.425 C29 C30
SIMU 0.01 0.03 3.8 O1 O2 O3 O4 O5 O6 O7 O8 O9 O10 O11 O12 O13 O14 O15 O16 =
 O17 O18 O19 O20 O21 O22 O23 O24 O25 O26 O27 O28 O29 O30 O31 O32 O33 O34 O35 =
 O36 O37 O38 O39 O40 O41 O42 O43 O44 O45 O46 O47 O48 O49 O50 O51 O52 O53 O54 =
 O55 O56 O63 O64 O65 O66 O67 O68 O69 O59 O60 O57 O58 O61 O62 C1 C2 C3 C4 C6 =
 C10 C12 C5 C13 C11 C7 C8 C15 C16 C17 C18 C19 C20 C21 C22 C14 C26 C25 C9 C31 =
 C23 C24 C27 C28 C29 C30 C32 C33 C34 C35 C36

L.S. 50 0 697
PLAN  200
TEMP -173
BIND S3 O64
CONF
ABIN
fmap 2
acta
TWIN -1 0 0 0 -1 0 0 0 -1 2
REM <olex2.extras>
REM <HklSrc "%.\\1_sq.hkl">
REM </olex2.extras>

WGHT    0.144600    9.357901
BASF   0.33696
FVAR       0.13313
V1    5    0.797239    0.805531    0.527060    11.00000    0.04252    0.08053 =
         0.11350    0.00173   -0.00473    0.03312
V2    5    0.644647    0.729903    0.327814    11.00000    0.06121    0.07771 =
         0.08788   -0.00627    0.01898    0.02825
V3    5    0.581226    0.602587    0.674427    11.00000    0.08137    0.08571 =
         0.08620   -0.00617   -0.02165    0.05193
V4    5    0.545166    0.715060    0.291329    11.00000    0.10429    0.08530 =
         0.06772    0.00663    0.01794    0.05280
V5    5    0.520562    0.479438    0.650786    10.50000    0.07256    0.07256 =
         0.09479    0.01465   -0.01465    0.03713
V6    5    0.707894    0.853947    0.351311    10.50000    0.05774    0.06764 =
         0.10489    0.01212    0.02425    0.02887
V7    5    0.813486    0.906743    0.489020    10.50000    0.04592    0.06713 =
         0.14649   -0.00205   -0.00410    0.02296
V8    5    0.774349    0.829177    0.589024    11.00000    0.05867    0.08582 =
         0.11481   -0.01160   -0.01814    0.03449
V9    5    0.579395    0.420605    0.456545    10.50000    0.06817    0.06817 =
         0.10791    0.00046   -0.00046    0.04435
V10   5    0.659386    0.529755    0.475456    11.00000    0.06429    0.08402 =
         0.12196    0.00858    0.00792    0.05195
V11   5    0.612693    0.505303    0.413464    11.00000    0.06925    0.07928 =
         0.11722   -0.00531    0.00732    0.04614
V12   5    0.497201    0.618048    0.711543    11.00000    0.08613    0.09900 =
         0.08050    0.00821   -0.00712    0.04299
V13   5    0.573139    0.426861    0.513980    10.50000    0.07602    0.07602 =
         0.14199    0.00181   -0.00181    0.05156
V14   5    0.825411    0.912705    0.546235    10.50000    0.07565    0.09898 =
         0.15917   -0.00308   -0.00617    0.03783
S1    4    0.569989    0.784994    0.349384    10.50000    0.08184    0.09171 =
         0.09978    0.00852    0.01703    0.04092
S2    4    0.451133    0.548867    0.653442    10.50000    0.09886    0.09886 =
         0.10386    0.00889   -0.00889    0.05702
S3    4    0.711912    0.855956    0.537364    10.50000    0.08600    0.09686 =
         0.17223   -0.01193   -0.02385    0.04300
PART 2
S7    4    0.521556    0.478444    0.463106    10.50000    0.12613    0.12613 =
         0.22282   -0.00584    0.00584    0.06902
PART 0
O1    3    0.888779    0.944389    0.553795    10.50000    0.12462    0.18850 =
         0.19150   -0.01547   -0.03095    0.06231
O2    3    0.434749    0.565251    0.631823    10.50000    0.13363    0.13363 =
         0.12362    0.03275   -0.03275    0.07509
O3    3    0.580852    0.657524    0.338470    11.00000    0.09865    0.11411 =
         0.13962    0.01880    0.00199    0.04578
O4    3    0.514388    0.649845    0.314149    11.00000    0.10496    0.11330 =
         0.14077    0.02031   -0.00240    0.04207
O5    3    0.591121    0.674286    0.664394    11.00000    0.12344    0.10673 =
         0.12554    0.00700    0.00437    0.06780
O6    3    0.704186    0.807065    0.382043    11.00000    0.11618    0.08460 =
         0.12907    0.00397    0.00504    0.04342
O7    3    0.837413    0.783812    0.522976    11.00000    0.07474    0.12264 =
         0.14881   -0.00181   -0.00583    0.06431
O8    3    0.535768    0.685943    0.263940    11.00000    0.17172    0.13439 =
         0.08816   -0.00675    0.01085    0.08937
O9    3    0.772188    0.886094    0.351598    10.50000    0.06370    0.10858 =
         0.13854   -0.00134   -0.00268    0.03185
O10   3    0.659565    0.723628    0.366678    11.00000    0.12095    0.09139 =
         0.12557    0.01160    0.00116    0.03985
O11   3    0.737294    0.736520    0.540671    11.00000    0.10060    0.10522 =
         0.13751   -0.01003    0.00124    0.03964
O12   3    0.806829    0.819186    0.611152    11.00000    0.10740    0.11899 =
         0.14270   -0.00598   -0.03079    0.07138
O13   3    0.756624    0.773645    0.493853    11.00000    0.09994    0.09579 =
         0.13900    0.00588   -0.01554    0.03536
O14   3    0.655244    0.827622    0.531803    10.50000    0.05047    0.12188 =
         0.17082   -0.00115   -0.00229    0.02523
O15   3    0.720926    0.547782    0.478644    11.00000    0.07129    0.10799 =
         0.16386    0.01064   -0.00720    0.04886
O16   3    0.647792    0.560424    0.507815    11.00000    0.11885    0.09190 =
         0.15078   -0.00346    0.01087    0.05615
O17   3    0.519487    0.652935    0.738347    11.00000    0.13530    0.14415 =
         0.14033    0.00333    0.00467    0.06572
O18   3    0.864369    0.932184    0.470371    10.50000    0.09511    0.10612 =
         0.19550    0.00498    0.00997    0.04756
O19   3    0.474270    0.439698    0.620390    11.00000    0.11001    0.12847 =
         0.11858    0.00048   -0.01180    0.04705
O20   3    0.600640    0.609163    0.636041    11.00000    0.12453    0.09764 =
         0.12251    0.00202    0.00468    0.05480
O21   3    0.653602    0.510876    0.391814    11.00000    0.10526    0.11720 =
         0.15682   -0.01202    0.04331    0.05524
O22   3    0.714746    0.820106    0.612679    11.00000    0.10875    0.10073 =
         0.15823   -0.00476    0.00649    0.05683
O23   3    0.640348    0.583461    0.419884    11.00000    0.12070    0.09640 =
         0.14625   -0.00095   -0.00955    0.06046
O24   3    0.724769    0.754687    0.581968    11.00000    0.10320    0.10964 =
         0.14572   -0.00973    0.00502    0.03671
O25   3    0.810341    0.834362    0.558984    11.00000    0.09126    0.11947 =
         0.14865   -0.01041    0.00373    0.04045
O26   3    0.615555    0.384445    0.451886    10.50000    0.12170    0.12170 =
         0.21038    0.00381   -0.00381    0.05901
O27   3    0.534724    0.684858    0.689376    11.00000    0.12308    0.11518 =
         0.13367    0.01023    0.01411    0.06231
O28   3    0.801440    0.900720    0.589195    10.50000    0.09643    0.11456 =
         0.16147    0.00210    0.00420    0.04821
O29   3    0.668703    0.597684    0.460369    11.00000    0.12196    0.09274 =
         0.14577   -0.00693   -0.01147    0.06860
O30   3    0.438461    0.639061    0.708158    11.00000    0.11934    0.11963 =
         0.15713    0.00582   -0.00747    0.05451
O31   3    0.690399    0.800882    0.329200    11.00000    0.11667    0.09988 =
         0.12569    0.00792    0.01306    0.03793
O32   3    0.620098    0.460080    0.488539    11.00000    0.11067    0.09499 =
         0.15162   -0.00724    0.01132    0.06506
O33   3    0.595461    0.494879    0.533968    11.00000    0.11629    0.09947 =
         0.14145   -0.00625    0.01277    0.04593
O34   3    0.829015    0.870657    0.513798    11.00000    0.09206    0.10443 =
         0.14451    0.00336   -0.01691    0.04055
O35   3    0.638907    0.496195    0.444946    11.00000    0.11508    0.09557 =
         0.15806   -0.00944   -0.00410    0.06954
O36   3    0.611118    0.727808    0.299440    11.00000    0.10938    0.12058 =
         0.14080    0.02333    0.01625    0.04146
O37   3    0.645574    0.631292    0.682714    11.00000    0.11583    0.12469 =
         0.17335    0.00302   -0.03593    0.06136
O38   3    0.552297    0.447703    0.648382    10.50000    0.10445    0.10445 =
         0.16785    0.01030   -0.01030    0.06581
O39   3    0.544583    0.601689    0.703218    11.00000    0.12619    0.11774 =
         0.12171    0.01613    0.00712    0.06591
O40   3    0.560394    0.534289    0.673535    11.00000    0.13614    0.10776 =
         0.11621    0.01210    0.00039    0.05706
O41   3    0.533328    0.766664    0.370811    10.50000    0.11999    0.15809 =
         0.11027    0.02365    0.04729    0.05999
O42   3    0.483203    0.588334    0.669281    10.50000    0.12902    0.11742 =
         0.13133    0.00628   -0.00028    0.05061
O43   3    0.449512    0.550488    0.720944    10.50000    0.12295    0.12295 =
         0.14997    0.01258   -0.01258    0.05833
O44   3    0.469081    0.695435    0.297195    11.00000    0.10674    0.11144 =
         0.14908    0.02031    0.02165    0.05951
O45   3    0.679239    0.703946    0.318024    11.00000    0.11388    0.11502 =
         0.16040   -0.01190    0.03496    0.06341
O46   3    0.769421    0.841256    0.468529    11.00000    0.10492    0.09374 =
         0.14856    0.00508   -0.01614    0.03725
O47   3    0.567358    0.432642    0.418643    10.50000    0.09803    0.09803 =
         0.16389   -0.00159    0.00159    0.06208
O48   3    0.598779    0.401221    0.532393    10.50000    0.11653    0.11653 =
         0.15832    0.02727   -0.02727    0.07216
O49   3    0.545700    0.479578    0.438870    10.60000    0.12087    0.11227 =
         0.16091   -0.00761    0.00386    0.05149
O50   3    0.561030    0.780515    0.280743    10.50000    0.11018    0.12501 =
         0.15959    0.01829    0.03658    0.05509
O51   3    0.576766    0.743631    0.336259    10.60000    0.11063    0.11156 =
         0.14720    0.01359    0.01655    0.04721
O52   3    0.543346    0.771673    0.323226    10.30000    0.10797    0.12363 =
         0.14653    0.00969    0.01939    0.05398
O53   3    0.563920    0.516119    0.390434    11.00000    0.09756    0.09861 =
         0.15845    0.01140   -0.01251    0.05087
O54   3    0.494161    0.505839    0.473759    10.50000    0.11445    0.11445 =
         0.22629    0.00421   -0.00421    0.07874
O55   3    0.437514    0.562486    0.678551    10.25000    0.12101    0.12101 =
         0.13611    0.00338   -0.00338    0.06144
O56   3    0.478758    0.521242    0.636735    10.25000    0.11957    0.11957 =
         0.12562    0.00512   -0.00512    0.05470
O63   3    0.505615    0.560416    0.652259    10.50000    0.11933    0.11511 =
         0.12452    0.00289    0.00076    0.05557
O64   3    0.728301    0.864150    0.502256    10.30000    0.09262    0.10636 =
         0.15261   -0.00601   -0.01202    0.04631
O65   3    0.542792    0.457208    0.479700    10.30000    0.11496    0.11496 =
         0.16284   -0.00367    0.00367    0.06615
O66   3    0.623117    0.793490    0.354238    10.60000    0.10814    0.11315 =
         0.14439    0.02102    0.00882    0.04452
O67   3    0.576475    0.508088    0.462793    10.60000    0.11589    0.10789 =
         0.16605   -0.00479   -0.00405    0.05140
O68   3    0.700913    0.811220    0.564819    10.60000    0.10646    0.11383 =
         0.15421   -0.00540   -0.00170    0.04369
O69   3    0.715473    0.798463    0.525059    10.60000    0.10194    0.11622 =
         0.15126   -0.00027   -0.00953    0.03169
C1    1    0.450636    0.549364    0.332872    10.50000    0.09660    0.09660 =
         0.12582    0.01697   -0.01697    0.04518
AFIX  43
H1    2    0.435094    0.564905    0.322992    10.50000   -1.20000
AFIX   0
C2    1    0.535467    0.633653    0.330879    11.00000    0.09893    0.09614 =
         0.13259    0.02125   -0.00554    0.04537
C3    1    0.386229    0.693114    0.298078    10.50000    0.10190    0.10224 =
         0.14391    0.01079    0.02159    0.05095
C4    1    0.714115    0.722460    0.562739    11.00000    0.09717    0.09724 =
         0.13021   -0.01314    0.00681    0.04367
C6    1    0.359017    0.640983    0.298054    10.50000    0.10563    0.10563 =
         0.13951   -0.00414    0.00414    0.05674
AFIX  43
H6    2    0.377538    0.622461    0.298018    10.50000   -1.20000
AFIX   0
C10   1    0.503080    0.577362    0.340640    11.00000    0.09065    0.09248 =
         0.12288    0.01556   -0.00882    0.03728
AFIX  66
C12   1    0.678367    0.667780    0.435590    11.00000    0.11370    0.09358 =
         0.13060   -0.00431   -0.00948    0.05580
C5    1    0.671432    0.686022    0.412276    11.00000    0.11271    0.08443 =
         0.11900    0.00319   -0.00919    0.05630
AFIX  43
H5    2    0.653343    0.662210    0.398811    11.00000   -1.20000
AFIX  65
C13   1    0.690963    0.739105    0.408663    11.00000    0.11327    0.09105 =
         0.11858   -0.00164   -0.01591    0.04698
C11   1    0.717429    0.773946    0.428365    11.00000    0.11164    0.07837 =
         0.12930    0.00082   -0.00483    0.04749
AFIX  43
H11   2    0.730777    0.810226    0.425895    11.00000   -1.20000
AFIX  65
C7    1    0.724364    0.755705    0.451679    11.00000    0.10586    0.09570 =
         0.12666    0.00046   -0.00561    0.05019
C8    1    0.704833    0.702621    0.455292    11.00000    0.10995    0.08979 =
         0.12627   -0.00254   -0.01499    0.06092
AFIX  43
H8    2    0.709573    0.690154    0.471226    11.00000   -1.20000
AFIX   0
C15   1    0.628308    0.773255    0.645051    11.00000    0.12358    0.11072 =
         0.12695    0.01180    0.00333    0.06901
AFIX  43
H15   2    0.638683    0.751022    0.637114    11.00000   -1.20000
AFIX   0
C16   1    0.682259    0.757476    0.383513    11.00000    0.10736    0.08409 =
         0.11218   -0.00053    0.00280    0.04247
C17   1    0.522429    0.557259    0.357111    11.00000    0.10206    0.09144 =
         0.14290    0.01315   -0.00213    0.05338
AFIX  43
H17   2    0.558373    0.576534    0.361441    11.00000   -1.20000
AFIX   0
C18   1    0.570930    0.701316    0.671401    11.00000    0.12703    0.11652 =
         0.13105    0.00667    0.00160    0.05795
C19   1    0.662952    0.613605    0.439176    11.00000    0.10871    0.09105 =
         0.12364   -0.00337   -0.00688    0.06389
C20   1    0.623813    0.539807    0.529202    11.00000    0.10995    0.09112 =
         0.13950   -0.00788    0.00321    0.05220
C21   1    0.751070    0.790987    0.473486    11.00000    0.09528    0.08587 =
         0.13942    0.00994   -0.02167    0.04734
AFIX  66
C22   1    0.607736    0.560755    0.573405    11.00000    0.11641    0.09874 =
         0.12648   -0.00573    0.00286    0.05368
AFIX  43
H22   2    0.583783    0.524645    0.575701    11.00000   -1.20000
AFIX  65
C14   1    0.633653    0.578743    0.550241    11.00000    0.11069    0.08752 =
         0.13448   -0.00296    0.01172    0.05058
C26   1    0.668700    0.631577    0.546881    11.00000    0.10559    0.09613 =
         0.14157   -0.00344    0.00639    0.04885
AFIX  43
H26   2    0.686413    0.643871    0.531049    11.00000   -1.20000
AFIX  65
C25   1    0.677831    0.666423    0.566687    11.00000    0.10320    0.09615 =
         0.12162   -0.00836   -0.00015    0.04388
C9    1    0.651914    0.648435    0.589851    11.00000    0.11122    0.09608 =
         0.13401   -0.00869    0.00416    0.04928
AFIX  43
H9    2    0.658155    0.672250    0.603387    11.00000   -1.20000
AFIX  65
C31   1    0.616867    0.595601    0.593211    11.00000    0.10648    0.08322 =
         0.12607   -0.00648   -0.00141    0.04805
AFIX   0
C23   1    0.589465    0.576237    0.618415    11.00000    0.11860    0.10435 =
         0.12153   -0.00483   -0.00140    0.04557
C24   1    0.695537    0.847768    0.619864    10.50000    0.10879    0.11342 =
         0.15685    0.00104    0.00208    0.05439
C27   1    0.491239    0.508761    0.368093    10.50000    0.09598    0.09598 =
         0.13881    0.00782   -0.00782    0.03785
C28   1    0.445690    0.722845    0.296153    10.50000    0.11077    0.11111 =
         0.14461    0.01336    0.02672    0.05539
C29   1    0.590440    0.754749    0.663607    11.00000    0.13117    0.10946 =
         0.14325    0.00552   -0.00680    0.06812
C30   1    0.651022    0.825511    0.638222    10.50000    0.12041    0.09854 =
         0.12533    0.00381    0.00762    0.06021
C32   1    0.515166    0.484834    0.383708    10.50000    0.09060    0.09060 =
         0.14382    0.00571   -0.00571    0.04900
C33   1    0.565264    0.782632    0.672358    10.50000    0.12836    0.10793 =
         0.12457   -0.00020   -0.00040    0.06418
AFIX  43
H33   2    0.535045    0.767523    0.682863    10.50000   -1.20000
AFIX   0
C34   1    0.361783    0.638216    0.704157    10.50000    0.12292    0.12292 =
         0.15749    0.01110   -0.01110    0.06195
C35   1    0.387764    0.612236    0.708565    10.50000    0.12276    0.12276 =
         0.15554   -0.00460    0.00460    0.05704
C36   1    0.303223    0.606445    0.705844    10.50000    0.12681    0.11515 =
         0.16883    0.00452    0.00226    0.05757
AFIX  43
H36   2    0.284808    0.569617    0.707798    10.50000   -1.20000
AFIX   0

S4    4    1.000000    1.000000    0.436198    10.16667    0.13485    0.13485 =
         0.25611    0.00000    0.00000    0.06743
O59   3    0.972916    0.945832    0.431150    10.50000    0.18549    0.09675 =
         0.26964    0.00510    0.00255    0.04838
O60   3    1.000000    1.000000    0.468154    10.16667    0.14324    0.14324 =
         0.22264    0.00000    0.00000    0.07162
S5    4    0.666667    0.333333    0.566032    10.16667    0.10764    0.10764 =
         0.17473    0.00000    0.00000    0.05382
O57   3    0.692146    0.384291    0.576376    10.50000    0.12006    0.10192 =
         0.18336   -0.02669   -0.01334    0.05096
O58   3    0.666667    0.333333    0.536665    10.16667    0.13033    0.13033 =
         0.16114    0.00000    0.00000    0.06517
S6    4    0.666667    0.333333    0.313519    10.16667    0.16740    0.16740 =
         0.10580    0.00000    0.00000    0.08370
O61   3    0.666667    0.333333    0.345037    10.16667    0.28533    0.28533 =
         0.24068    0.00000    0.00000    0.14267
O62   3    0.637864    0.362136    0.306633    10.50000    0.30862    0.30862 =
         0.25625    0.04151   -0.04151    0.21150
HKLF 4 1 -1 0 0 0 -1 0 0 0 1


REM  1 P 3 1 c R = 0.21 New: P63mc
REM R1 =  0.0618 for   18097 Fo > 4sig(Fo)  and  0.0787 for all   23258 data
REM    944 parameters refined using   2457 restraints

END

WGHT      0.1444      9.4206

REM Highest difference peak  0.654,  deepest hole -0.788,  1-sigma level  0.065
Q1    1   0.6367  0.8184  0.3082  10.50000  0.05    0.62
Q2    1   0.4846  0.5154  0.6951  10.50000  0.05    0.59
Q3    1   0.6222  0.8111  0.5265  10.50000  0.05    0.43
Q4    1   0.4746  0.5254  0.4801  10.50000  0.05    0.40
Q5    1   0.5833  0.7408  0.3553  11.00000  0.05    0.39
Q6    1   0.6498  0.8249  0.5468  10.50000  0.05    0.36
Q7    1   0.5736  0.4969  0.4839  11.00000  0.05    0.36
Q8    1   0.6129  0.3361  0.4491  11.00000  0.05    0.35
Q9    1   0.6366  0.3633  0.4489  10.50000  0.05    0.34
Q10   1   0.7417  0.8330  0.5201  11.00000  0.05    0.33
Q11   1   0.5118  0.5954  0.6496  11.00000  0.05    0.33
Q12   1   0.4883  0.5117  0.4542  10.50000  0.05    0.32
Q13   1   0.6145  0.3072  0.5447  10.50000  0.05    0.31
Q14   1   0.4245  0.5755  0.6097  10.50000  0.05    0.31
Q15   1   0.6680  0.3893  0.5507  11.00000  0.05    0.30
Q16   1   0.6601  0.3399  0.5140  10.50000  0.05    0.29
Q17   1   0.5270  0.7218  0.3309  11.00000  0.05    0.29
Q18   1   0.8065  0.7663  0.5503  11.00000  0.05    0.29
Q19   1   0.5088  0.7544  0.3005  10.50000  0.05    0.29
Q20   1   0.4911  0.7455  0.2758  10.50000  0.05    0.28
Q21   1   0.7120  0.4241  0.5733  10.50000  0.05    0.28
Q22   1   0.5837  0.7919  0.3805  10.50000  0.05    0.27
Q23   1   0.5431  0.7715  0.2665  10.50000  0.05    0.26
Q24   1   0.5158  0.7579  0.3903  10.50000  0.05    0.25
Q25   1   0.6203  0.3797  0.4295  10.50000  0.05    0.25
Q26   1   0.8905  0.9101  0.5646  11.00000  0.05    0.24
Q27   1   0.4700  0.5300  0.3657  10.50000  0.05    0.24
Q28   1   0.6476  0.8095  0.5112  11.00000  0.05    0.24
Q29   1   0.7576  0.5152  0.3452  10.50000  0.05    0.24
Q30   1   0.5201  0.5426  0.4855  11.00000  0.05    0.24
Q31   1   0.9394  0.9431  0.5531  11.00000  0.05    0.23
Q32   1   0.6268  0.4111  0.4762  11.00000  0.05    0.23
Q33   1   0.6667  0.3333  0.2823  10.16667  0.05    0.23
Q34   1   0.5073  0.5574  0.6824  11.00000  0.05    0.23
Q35   1   0.4226  0.5774  0.7057  10.50000  0.05    0.23
Q36   1   0.6419  0.3581  0.5266  10.50000  0.05    0.23
Q37   1   0.5422  0.6380  0.6875  11.00000  0.05    0.23
Q38   1   0.5005  0.4995  0.4116  10.50000  0.05    0.22
Q39   1   0.5515  0.7428  0.3761  11.00000  0.05    0.22
Q40   1   0.9819  0.9134  0.4253  11.00000  0.05    0.22
Q41   1   0.4843  0.6019  0.3112  11.00000  0.05    0.22
Q42   1   0.5570  0.6485  0.3001  11.00000  0.05    0.22
Q43   1   0.5708  0.7613  0.3781  11.00000  0.05    0.22
Q44   1   0.6535  0.7147  0.2987  11.00000  0.05    0.22
Q45   1   0.5356  0.7480  0.2679  11.00000  0.05    0.21
Q46   1   0.6311  0.7081  0.2999  11.00000  0.05    0.21
Q47   1   0.4866  0.6879  0.2691  11.00000  0.05    0.21
Q48   1   0.6357  0.4169  0.4876  11.00000  0.05    0.21
Q49   1   0.6538  0.3462  0.2838  10.50000  0.05    0.21
Q50   1   0.6513  0.4196  0.4594  11.00000  0.05    0.21
Q51   1   0.7212  0.8606  0.4726  10.50000  0.05    0.21
Q52   1   0.4728  0.6143  0.3078  11.00000  0.05    0.21
Q53   1   0.4039  0.5961  0.6768  10.50000  0.05    0.21
Q54   1   0.5117  0.5239  0.4934  11.00000  0.05    0.21
Q55   1   0.6506  0.7896  0.6468  11.00000  0.05    0.21
Q56   1   0.5634  0.5270  0.4376  11.00000  0.05    0.21
Q57   1   0.9572  0.9144  0.4244  10.50000  0.05    0.20
Q58   1   0.5214  0.6630  0.3498  11.00000  0.05    0.20
Q59   1   0.4740  0.6127  0.6712  11.00000  0.05    0.20
Q60   1   0.7023  0.8316  0.4264  11.00000  0.05    0.20
Q61   1   0.7080  0.8540  0.4239  10.50000  0.05    0.20
Q62   1   0.9748  0.9497  0.4672  10.50000  0.05    0.20
Q63   1   0.5255  0.4745  0.5791  10.50000  0.05    0.20
Q64   1   0.6729  0.7436  0.5499  11.00000  0.05    0.20
Q65   1   0.6142  0.3858  0.4845  10.50000  0.05    0.20
Q66   1   0.5070  0.5334  0.3369  11.00000  0.05    0.19
Q67   1   0.4630  0.7315  0.3248  10.50000  0.05    0.19
Q68   1   0.5170  0.6690  0.6551  11.00000  0.05    0.19
Q69   1   0.6257  0.7035  0.4161  11.00000  0.05    0.19
Q70   1   0.6123  0.6607  0.3134  11.00000  0.05    0.19
Q71   1   0.9284  0.9046  0.4243  11.00000  0.05    0.19
Q72   1   0.5414  0.5061  0.4858  11.00000  0.05    0.19
Q73   1   0.6640  0.6715  0.5289  11.00000  0.05    0.19
Q74   1   0.5764  0.6034  0.3407  11.00000  0.05    0.19
Q75   1   0.6072  0.3928  0.4757  10.50000  0.05    0.19
Q76   1   1.0408  1.0489  0.4727  11.00000  0.05    0.19
Q77   1   0.7609  0.8804  0.6139  10.50000  0.05    0.18
Q78   1   0.8749  0.7497  0.5203  10.50000  0.05    0.18
Q79   1   0.4841  0.5159  0.3373  10.50000  0.05    0.18
Q80   1   0.4218  0.5782  0.6381  10.50000  0.05    0.18
Q81   1   0.6519  0.8259  0.6678  10.50000  0.05    0.18
Q82   1   0.5280  0.6837  0.3511  11.00000  0.05    0.18
Q83   1   1.0152  1.0305  0.4853  10.50000  0.05    0.18
Q84   1   1.0308  0.9692  0.4263  10.50000  0.05    0.18
Q85   1   0.6828  0.5170  0.4178  11.00000  0.05    0.18
Q86   1   0.4267  0.6139  0.6797  11.00000  0.05    0.18
Q87   1   0.4722  0.6385  0.3094  11.00000  0.05    0.18
Q88   1   0.5387  0.4613  0.5283  10.50000  0.05    0.18
Q89   1   0.5638  0.4362  0.3963  10.50000  0.05    0.18
Q90   1   0.5916  0.7464  0.6362  11.00000  0.05    0.18
Q91   1   0.6272  0.6885  0.3040  11.00000  0.05    0.18
Q92   1   0.5901  0.6971  0.3464  11.00000  0.05    0.18
Q93   1   0.5247  0.4753  0.5954  10.50000  0.05    0.17
Q94   1   0.8698  0.9722  0.5724  11.00000  0.05    0.17
Q95   1   0.5259  0.7052  0.6663  11.00000  0.05    0.17
Q96   1   0.4922  0.6668  0.2555  11.00000  0.05    0.17
Q97   1   0.7881  0.5761  0.4767  10.50000  0.05    0.17
Q98   1   0.5340  0.6220  0.3266  11.00000  0.05    0.17
Q99   1   0.5014  0.6383  0.3410  11.00000  0.05    0.17
Q100  1   0.5859  0.6915  0.3100  11.00000  0.05    0.17
Q101  1   0.6087  0.6975  0.3014  11.00000  0.05    0.17
Q102  1   0.4593  0.6240  0.7331  11.00000  0.05    0.17
Q103  1   0.5082  0.6666  0.2672  11.00000  0.05    0.17
Q104  1   0.7089  0.7483  0.5209  11.00000  0.05    0.17
Q105  1   0.8299  0.7401  0.5341  11.00000  0.05    0.17
Q106  1   0.4712  0.6195  0.3284  11.00000  0.05    0.17
Q107  1   0.8481  0.8845  0.4796  11.00000  0.05    0.17
Q108  1   0.6207  0.5812  0.4830  11.00000  0.05    0.17
Q109  1   0.6505  0.7027  0.5889  11.00000  0.05    0.17
Q110  1   0.5560  0.7338  0.6904  11.00000  0.05    0.17
Q111  1   0.9590  0.9179  0.4107  10.50000  0.05    0.17
Q112  1   0.5884  0.5555  0.5127  11.00000  0.05    0.17
Q113  1   0.6827  0.7333  0.5352  11.00000  0.05    0.17
Q114  1   0.9473  0.8947  0.4310  10.50000  0.05    0.17
Q115  1   0.9159  0.9229  0.5443  11.00000  0.05    0.17
Q116  1   0.5202  0.4798  0.6170  10.50000  0.05    0.17
Q117  1   0.6357  0.7278  0.4140  11.00000  0.05    0.16
Q118  1   0.5339  0.7100  0.3546  11.00000  0.05    0.16
Q119  1   0.6086  0.5699  0.4498  11.00000  0.05    0.16
Q120  1   0.6094  0.6898  0.3505  11.00000  0.05    0.16
Q121  1   0.5755  0.4245  0.6593  10.50000  0.05    0.16
Q122  1   1.0036  0.9352  0.4477  11.00000  0.05    0.16
Q123  1   0.6598  0.6318  0.5152  11.00000  0.05    0.16
Q124  1   0.5032  0.5872  0.6672  11.00000  0.05    0.16
Q125  1   0.5235  0.6920  0.3408  11.00000  0.05    0.16
Q126  1   0.7805  0.7662  0.5741  11.00000  0.05    0.16
Q127  1   0.8427  0.7718  0.5002  11.00000  0.05    0.16
Q128  1   0.6449  0.4186  0.4705  11.00000  0.05    0.16
Q129  1   0.5324  0.7169  0.2607  11.00000  0.05    0.16
Q130  1   0.4848  0.6321  0.2909  11.00000  0.05    0.16
Q131  1   0.6836  0.6901  0.5374  11.00000  0.05    0.16
Q132  1   0.6644  0.8322  0.5898  10.50000  0.05    0.16
Q133  1   0.7472  0.8280  0.5549  11.00000  0.05    0.16
Q134  1   0.9893  0.9786  0.4873  10.50000  0.05    0.16
Q135  1   0.4046  0.5325  0.6253  11.00000  0.05    0.16
Q136  1   0.5926  0.5636  0.4030  11.00000  0.05    0.16
Q137  1   0.6590  0.6476  0.5201  11.00000  0.05    0.16
Q138  1   0.5698  0.6268  0.7042  11.00000  0.05    0.16
Q139  1   0.6753  0.7946  0.4101  11.00000  0.05    0.16
Q140  1   0.4570  0.4793  0.3959  11.00000  0.05    0.16
Q141  1   1.0054  0.9541  0.4522  11.00000  0.05    0.15
Q142  1   0.6036  0.6933  0.3687  11.00000  0.05    0.15
Q143  1   0.6948  0.3895  0.3295  10.50000  0.05    0.15
Q144  1   0.6340  0.3660  0.5748  10.50000  0.05    0.15
Q145  1   0.4510  0.4534  0.5947  11.00000  0.05    0.15
Q146  1   0.5968  0.5637  0.5121  11.00000  0.05    0.15
Q147  1   0.6600  0.6082  0.6881  11.00000  0.05    0.15
Q148  1   0.5952  0.7044  0.6940  11.00000  0.05    0.15
Q149  1   0.8464  0.8757  0.5773  11.00000  0.05    0.15
Q150  1   0.5045  0.5791  0.3795  11.00000  0.05    0.15
Q151  1   0.8441  0.9221  0.4639  10.50000  0.05    0.15
Q152  1   0.6752  0.6450  0.4725  11.00000  0.05    0.15
Q153  1   0.4888  0.7444  0.3647  10.50000  0.05    0.15
Q154  1   0.6543  0.7280  0.4325  11.00000  0.05    0.15
Q155  1   0.4964  0.5036  0.6335  10.50000  0.05    0.15
Q156  1   0.6920  0.5388  0.4473  11.00000  0.05    0.15
Q157  1   0.6205  0.7787  0.3202  11.00000  0.05    0.15
Q158  1   0.6294  0.6917  0.3958  11.00000  0.05    0.15
Q159  1   0.6219  0.4162  0.4260  11.00000  0.05    0.15
Q160  1   0.5709  0.6128  0.3715  11.00000  0.05    0.15
Q161  1   0.8241  0.8206  0.5771  11.00000  0.05    0.15
Q162  1   0.8886  0.7773  0.6412  10.50000  0.05    0.15
Q163  1   0.9113  0.8227  0.6597  10.50000  0.05    0.15
Q164  1   0.4672  0.6625  0.2785  11.00000  0.05    0.15
Q165  1   0.7102  0.7574  0.6124  11.00000  0.05    0.15
Q166  1   0.8195  0.7603  0.5242  11.00000  0.05    0.14
Q167  1   0.7788  0.7891  0.4242  11.00000  0.05    0.14
Q168  1   0.6588  0.7603  0.4153  11.00000  0.05    0.14
Q169  1   0.4964  0.5889  0.6348  11.00000  0.05    0.14
Q170  1   1.0275  0.9725  0.4568  10.50000  0.05    0.14
Q171  1   0.7379  0.5497  0.4559  11.00000  0.05    0.14
Q172  1   0.6264  0.6818  0.4295  11.00000  0.05    0.14
Q173  1   0.9588  0.9177  0.5144  10.50000  0.05    0.14
Q174  1   0.7935  0.7885  0.5775  11.00000  0.05    0.14
Q175  1   0.6209  0.6715  0.3681  11.00000  0.05    0.14
Q176  1   0.7002  0.7828  0.4873  11.00000  0.05    0.14
Q177  1   0.6779  0.7690  0.4604  11.00000  0.05    0.14
Q178  1   0.5720  0.6998  0.3158  11.00000  0.05    0.14
Q179  1   0.4842  0.5158  0.5271  10.50000  0.05    0.14
Q180  1   0.7135  0.5143  0.3328  11.00000  0.05    0.14
Q181  1   0.8122  0.6244  0.5224  10.50000  0.05    0.14
Q182  1   0.4967  0.5987  0.3603  11.00000  0.05    0.14
Q183  1   0.4982  0.5355  0.5293  11.00000  0.05    0.14
Q184  1   0.7915  0.7890  0.6321  11.00000  0.05    0.14
Q185  1   0.7134  0.4269  0.4901  10.50000  0.05    0.14
Q186  1   0.6676  0.7633  0.3551  11.00000  0.05    0.14
Q187  1   0.9033  0.9218  0.4580  11.00000  0.05    0.14
Q188  1   0.4608  0.7304  0.4543  10.50000  0.05    0.14
Q189  1   0.5980  0.4800  0.4510  11.00000  0.05    0.14
Q190  1   0.6233  0.6538  0.6533  11.00000  0.05    0.14
Q191  1   0.6287  0.6696  0.6888  11.00000  0.05    0.14
Q192  1   0.4806  0.6337  0.7379  11.00000  0.05    0.14
Q193  1   0.7614  0.7223  0.4743  11.00000  0.05    0.14
Q194  1   0.7689  0.7561  0.4570  11.00000  0.05    0.14
Q195  1   0.5184  0.4816  0.4174  10.50000  0.05    0.14
Q196  1   0.6205  0.7502  0.3897  11.00000  0.05    0.14
Q197  1   0.6137  0.6593  0.6142  11.00000  0.05    0.13
Q198  1   0.7601  0.7721  0.4596  11.00000  0.05    0.13
Q199  1   0.4456  0.6516  0.2882  11.00000  0.05    0.13
Q200  1   0.8035  0.6069  0.4366  10.50000  0.05    0.13
;
_shelx_res_checksum                77780
_shelx_hkl_file
;
   2  -1   0 1682.23  190.08
   1   2   0  909.91  100.79
  -3   1   0  810.62  100.79
  -1  -2   0  887.21  100.79
   3  -1   0  865.31  100.79
  -2   3   0  985.50  100.79
  -3   2   0  838.22   98.99
   2   1   0  888.31   98.99
  -2  -1   0  904.61   98.99
  -2  -1   0  821.32   98.99
   3  -2   0  908.21   98.99
   3  -2   0  896.01   98.99
   1   3   0  187.48   19.60
  -4   1   0  164.68   19.60
  -3   4   0  176.68   19.60
  -1  -3   0  172.48   19.50
  -1  -3   0  163.78   19.50
   4  -1   0  170.48   19.60
   2   2   0  127.49   15.70
  -4   2   0  148.79   15.70
   4  -2   0  138.79   15.70
  -2  -2   0  131.19   15.70
  -2  -2   0  145.19   15.70
  -4   3   0  158.38   18.80
   3   1   0  176.28   18.80
  -3  -1   0  158.78   18.80
   4  -3   0  171.08   18.70
   4  -3   0  160.68   18.70
   4   0   0   89.99    9.30
  -4   4   0   76.99    9.30
  -4   0   0   73.29    9.40
   4  -4   0   83.49    9.20
   0   4   0   79.49    9.20
  -4   5   0 3805.72  429.96
  -5   2   0   64.89    7.60
   2   3   0   62.79    7.50
   5  -2   0   65.49    7.50
  -2  -3   0   62.49    7.40
  -3   5   0   67.59    7.40
   3   2   0   62.59    7.50
  -5   3   0   62.69    7.50
  -3  -2   0   60.19    7.50
  -3  -2   0   61.59    7.40
   5  -3   0   75.29    7.50
  -5   4   0 3422.76  392.66
   5  -4   0 3388.56  392.66
  -1   5   0 3614.84  392.66
  -5   5   0    6.10    1.30
   5   0   0    9.00    1.40
  -5   0   0    8.50    1.50
   1   5   0    6.90    1.10
  -6   1   0    3.30    1.30
   6  -1   0    5.10    1.10
  -5   6   0    1.90    1.00
   2   4   0  732.83   80.09
  -6   2   0  671.63   80.09
  -4   6   0  762.82   80.09
  -2  -4   0  717.63   79.99
   6  -2   0  654.93   80.09
   3   3   0 2422.06  279.67
  -3  -3   0 2467.85  279.67
  -3   6   0 2628.34  279.57
  -3  -3   0 2380.36  279.67
  -6   4   0  738.53   80.99
   4   2   0  634.44   80.99
   6  -4   0  743.23   80.89
  -4  -2   0  701.63   80.99
  -2   6   0  758.52   80.89
   5   1   0    0.00    1.00
  -6   5   0    4.40    1.20
   6  -5   0    1.30    0.90
   6  -5   0    2.90    0.80
  -5  -1   0    0.90    1.10
   6   0   0 1333.27  151.88
  -6   6   0 1348.86  151.88
   0   6   0 1428.56  151.78
   6  -6   0 1296.47  151.68
  -6   0   0 1408.66  151.88
   6  -6   0 1246.78  151.68
  -7   1   0   61.69    8.00
   1   6   0   71.89    7.90
   7  -1   0   73.29    8.00
  -6   7   0   61.39    7.90
  -7   2   0  842.72   94.49
   2   5   0  780.52   94.49
  -5   7   0  902.11   94.39
   7  -2   0  814.02   94.49
   3   4   0   20.30    2.90
  -7   3   0   19.60    3.10
  -4   7   0   23.60    2.90
   7  -3   0   20.10    2.90
  -3  -4   0   28.10    2.90
  -7   4   0   20.30    3.00
   4   3   0   18.10    2.90
   7  -4   0   22.20    2.80
  -4  -3   0   23.00    2.80
  -4  -3   0   24.20    2.90
  -3   7   0   23.80    2.70
  -7   5   0  834.72   90.19
   5   2   0  704.23   90.19
  -2   7   0  832.62   90.09
  -5  -2   0  830.32   90.19
   7  -5   0  781.42   90.09
   6   1   0   53.19    7.40
  -7   6   0   63.89    7.50
  -6  -1   0   65.99    7.50
   7  -6   0   61.19    7.20
  -1   7   0   66.89    7.20
   7   0   0  507.55   52.69
  -7   7   0  417.66   52.59
   0   7   0  474.85   52.59
  -7   0   0  458.45   52.69
   1   7   0 5716.53  652.83
  -7   8   0 5840.92  652.83
  -8   2   0    0.30    1.50
   2   6   0    2.60    1.20
  -6   8   0    4.40    1.20
   8  -2   0    1.20    1.30
   3   5   0  147.59   16.90
  -8   3   0  146.39   17.10
   8  -3   0  133.09   16.90
  -3  -5   0  148.69   16.70
  -3  -5   0  145.29   16.70
  -5   8   0  163.38   16.90
  -8   4   0 1703.33  196.98
   4   4   0 1711.33  196.98
  -4   8   0 1817.72  196.88
   8  -4   0 1806.62  196.88
  -4  -4   0 1672.53  196.88
  -4  -4   0 1739.73  196.98
  -8   5   0  128.09   16.60
   5   3   0  141.79   16.50
  -5  -3   0  148.19   16.50
  -3   8   0  144.79   16.40
   8  -5   0  153.08   16.50
  -8   6   0   -0.70    1.30
   6   2   0    2.10    1.20
  -2   8   0    0.90    0.90
  -6  -2   0    0.60    1.30
   8  -6   0    0.30    1.00
   8  -6   0    1.50    1.00
  -8   7   0 5494.55  603.54
   8  -7   0 5190.48  603.44
  -8   8   0   70.89    7.90
   8   0   0   70.09    7.90
   0   8   0   58.19    7.70
  -8   0   0   64.99    8.00
   1   8   0  604.44   72.99
  -9   1   0  683.23   73.09
  -8   9   0  632.34   72.99
   9  -1   0  660.93   73.09
  -9   2   0 1366.76  173.48
   2   7   0 1609.84  173.48
  -7   9   0 1493.65  173.48
   9  -2   0 1666.13  173.48
  -9   3   0  104.79   12.30
   3   6   0  108.89   12.10
  -6   9   0  101.19   12.10
   9  -3   0  103.49   12.20
  -9   4   0  864.81   94.79
  -4  -5   0  841.82   94.59
   9  -4   0  845.72   94.69
  -4  -5   0  798.42   94.59
  -9   5   0  792.32   91.29
   5   4   0  759.82   91.19
  -5  -4   0  789.52   91.19
  -4   9   0  850.31   91.19
  -5  -4   0  834.92   91.19
   6   3   0   83.39   11.30
  -9   6   0   99.49   11.50
   9  -6   0  106.29   11.30
  -6  -3   0   96.29   11.30
  -3   9   0   99.09   11.20
  -9   7   0 1474.55  169.38
   7   2   0 1467.25  169.28
  -2   9   0 1526.85  169.28
   9  -7   0 1548.45  169.18
  -7  -2   0 1466.45  169.28
   8   1   0  637.74   72.79
  -9   8   0  614.84   72.79
   9  -8   0  670.93   72.59
  -1   9   0  660.63   72.69
  -8  -1   0  658.13   72.79
   9  -8   0  609.94   72.59
  -9   9   0  609.64   66.79
   9   0   0  522.95   66.59
   0   9   0  587.94   66.59
  -9   0   0  633.34   66.69
 -10   1   0    2.10    1.80
   1   9   0    3.00    1.40
  -9  10   0    1.00    1.50
  10  -1   0    1.60    1.60
   2   8   0  482.05   55.69
 -10   2   0  471.55   55.69
  10  -2   0  476.95   55.69
  -8  10   0  530.25   55.69
   3   7   0   23.80    3.30
 -10   3   0   20.10    3.50
  10  -3   0   26.10    3.30
  -7  10   0   23.90    3.20
 -10   4   0  196.18   23.60
   4   6   0  195.78   23.50
  -6  10   0  218.68   23.40
  10  -4   0  208.08   23.50
   6   4   0  185.68   22.00
 -10   6   0  165.68   22.10
  -6  -4   0  209.08   21.90
  -4  10   0  197.38   21.90
  10  -6   0  202.18   21.90
  -6  -4   0  185.18   22.00
   7   3   0   21.30    3.20
 -10   7   0   25.30    3.30
  -3  10   0   23.20    2.90
  10  -7   0   20.80    2.90
  -7  -3   0   21.50    3.00
  10  -7   0   19.80    3.00
 -10   8   0  461.35   54.59
   8   2   0  483.85   54.59
  -8  -2   0  493.95   54.59
  10  -8   0  446.66   54.39
  10  -8   0  505.95   54.49
  -2  10   0  495.15   54.59
   9   1   0    0.70    1.60
 -10   9   0    1.40    1.60
  -9  -1   0    1.10    1.60
  -1  10   0    2.70    1.30
  10   0   0  440.56   53.69
 -10  10   0  485.55   53.69
   0  10   0  499.45   53.69
 -10   0   0  464.85   53.69
 -11   1   0 1930.31  223.58
   1  10   0 2006.90  223.48
 -10  11   0 1987.80  223.48
  11  -1   0 1980.30  223.58
   2   9   0   97.09   12.30
 -11   2   0  109.29   12.50
  11  -2   0  111.99   12.40
  -9  11   0  103.49   12.30
 -11   3   0  165.08   20.90
   3   8   0  182.28   20.80
  11  -3   0  176.08   20.90
  -8  11   0  194.98   20.70
   4   7   0   13.70    2.40
 -11   4   0   15.60    2.70
  -7  11   0   12.40    2.20
   5   6   0  986.90  115.79
 -11   5   0 1098.29  115.89
  -6  11   0 1069.69  115.69
  11  -5   0  977.80  115.69
  -5  -6   0  984.70  115.49
   6   5   0 1042.90  119.19
 -11   6   0 1074.39  119.19
  11  -6   0 1076.29  119.09
  -6  -5   0 1017.30  118.99
   7   4   0   10.40    2.20
 -11   7   0   11.40    2.40
  11  -7   0   11.90    1.90
  -7  -4   0    9.60    1.90
   8   3   0  184.38   21.00
 -11   8   0  154.68   21.00
  -8  -3   0  181.68   20.90
  11  -8   0  190.28   20.80
  -3  11   0  196.68   21.00
   9   2   0  113.09   12.50
 -11   9   0   95.89   12.50
  -2  11   0  110.59   12.30
  -9  -2   0  107.29   12.40
  11  -9   0   97.59   12.10
  11  -9   0  111.29   12.10
 -11  10   0 2025.30  232.98
  10   1   0 2042.00  232.98
  -1  11   0 2161.38  232.98
 -10  -1   0 2010.20  232.98
 -11  11   0  229.18   27.10
  11   0   0  236.28   27.10
 -11   0   0  246.08   27.10
   0  11   0  232.58   27.00
 -12   1   0  325.97   36.20
   1  11   0  317.77   36.10
 -11  12   0  309.77   36.10
  12  -1   0  310.27   36.10
 -12   2   0   43.80    5.70
   2  10   0   43.90    5.60
  12  -2   0   39.80    5.50
 -12   3   0  220.68   26.40
   3   9   0  233.48   26.20
  12  -3   0  227.28   26.30
  -9  12   0  232.38   26.20
 -12   4   0  213.68   27.70
   4   8   0  231.98   27.60
  -8  12   0  257.77   27.50
  12  -4   0  256.07   27.60
 -12   5   0  385.06   42.20
   5   7   0  364.96   42.10
  12  -5   0  344.07   42.00
  -7  12   0  386.26   42.00
   6   6   0   61.09    8.10
 -12   6   0   60.59    8.30
  -6  12   0   63.89    7.90
  -6  -6   0   70.49    7.70
  -6  -6   0   66.39    7.60
 -12   7   0  363.36   42.10
   7   5   0  363.16   42.00
  12  -7   0  369.16   41.90
  -7  -5   0  375.06   41.90
  -5  12   0  371.36   41.90
   8   4   0  257.17   29.00
 -12   8   0  253.27   29.00
  -8  -4   0  250.57   28.80
  -4  12   0  250.17   28.80
 -12   9   0  248.68   27.00
   9   3   0  234.18   27.00
  12  -9   0  213.88   26.70
  -3  12   0  237.78   26.80
  12  -9   0  245.08   26.70
  -9  -3   0  231.78   26.80
 -12  10   0   39.90    5.60
  -2  12   0   47.60    5.50
 -10  -2   0   39.90    5.40
 -12  11   0  333.77   38.40
  11   1   0  326.27   38.50
  -1  12   0  351.96   38.40
 -11  -1   0  332.27   38.40
  12   0   0  115.89   14.00
 -12  12   0  111.09   13.80
   0  12   0  119.09   13.80
 -12   0   0  122.29   14.00
   1  12   0   77.79    9.10
 -13   1   0   85.29    9.40
  13  -1   0   65.59    9.20
 -12  13   0   63.49    9.00
 -13   2   0 2875.91  314.57
   2  11   0 2647.73  314.47
 -11  13   0 2706.13  314.47
  13  -2   0 2896.11  314.47
   3  10   0  190.68   23.20
 -13   3   0  209.28   23.40
 -10  13   0  203.38   23.20
  13  -3   0  202.78   23.30
 -13   4   0   16.00    3.20
   4   9   0   18.80    3.00
  -9  13   0   16.70    2.80
  13  -4   0   15.80    3.00
 -13   5   0 1546.15  179.28
   5   8   0 1519.45  179.18
  -8  13   0 1660.23  179.08
  13  -5   0 1606.04  179.18
   6   7   0  168.78   19.90
 -13   6   0  166.68   20.00
  -7  13   0  175.38   19.70
   7   6   0  150.58   19.00
 -13   7   0  174.98   19.20
  13  -7   0  162.78   18.80
  -6  13   0  162.08   18.80
  -7  -6   0  155.08   18.50
  -7  -6   0  173.18   18.60
   8   5   0 1587.44  175.58
 -13   8   0 1442.96  175.58
  13  -8   0 1608.04  175.38
  -8  -5   0 1560.14  175.38
  -5  13   0 1553.04  175.38
 -13   9   0   21.90    3.40
   9   4   0   17.60    3.20
  13  -9   0   14.30    2.60
  -4  13   0   23.60    2.90
  -9  -4   0   17.00    2.80
 -13  10   0  171.08   22.20
  10   3   0  204.38   22.20
  -3  13   0  205.48   22.00
 -10  -3   0  182.08   22.00
  11   2   0 2735.83  305.37
 -13  11   0 2497.35  305.37
  -2  13   0 2844.72  305.27
 -11  -2   0 2720.83  305.27
 -13  12   0   69.59    9.50
  12   1   0   81.49    9.80
 -12  -1   0   70.89    9.50
  -1  13   0   82.29    9.40
  13   0   0  355.96   40.20
 -13  13   0  337.37   40.10
   0  13   0  365.76   40.10
 -13   0   0  342.77   40.10
 -14   1   0   33.40    5.40
   1  13   0   44.00    5.50
  14  -1   0   36.70    5.50
 -13  14   0   39.60    5.50
 -14   2   0   23.70    3.90
   2  12   0   15.20    3.40
  14  -2   0   19.10    3.60
 -12  14   0   19.60    3.50
   3  11   0  152.68   18.90
 -14   3   0  158.28   19.10
 -11  14   0  159.78   18.80
  14  -3   0  176.88   19.00
   4  10   0 1378.86  158.68
 -14   4   0 1331.87  158.78
  14  -4   0 1472.45  158.68
 -10  14   0 1422.16  158.68
   5   9   0   46.80    6.40
 -14   5   0   51.59    6.70
  14  -5   0   51.79    6.70
  -9  14   0   49.50    6.40
 -14   6   0    5.20    2.70
   6   8   0    3.10    2.10
  -8  14   0    5.50    2.00
   7   7   0 1954.70  223.18
 -14   7   0 1902.31  223.28
  14  -7   0 2048.70  223.08
  -7  14   0 1982.20  223.08
 -14   8   0    6.90    2.60
   8   6   0    6.80    2.30
  14  -8   0    6.70    2.00
  -8  -6   0    5.80    1.40
  -6  14   0    6.80    1.90
 -14   9   0   37.20    7.70
  -5  14   0   51.09    6.10
  -9  -5   0   47.30    5.90
  14  -9   0   40.60    5.90
  14  -9   0   51.59    6.00
 -14  10   0 1326.87  155.38
  10   4   0 1324.27  155.38
  -4  14   0 1399.96  155.28
  14 -10   0 1262.27  155.08
 -10  -4   0 1407.76  155.18
  14 -10   0 1505.15  155.08
  11   3   0  147.79   17.80
 -14  11   0  142.59   17.70
  -3  14   0  159.38   17.50
 -11  -3   0  149.19   17.50
  12   2   0   18.50    3.40
 -14  12   0   16.50    3.30
  -2  14   0   17.90    3.20
 -12  -2   0   16.00    3.20
 -14  13   0   33.60    5.50
  13   1   0   45.40    5.90
  -1  14   0   48.10    5.60
 -13  -1   0   34.60    5.40
 -14  14   0  734.53   85.39
  14   0   0  775.42   85.49
   0  14   0  776.82   85.59
 -14   0   0  723.03   85.39
 -15   1   0  173.08   20.30
   1  14   0  175.88   20.20
 -14  15   0  179.98   20.20
  15  -1   0  156.78   20.20
 -15   2   0  163.38   18.80
   2  13   0  158.08   18.70
  15  -2   0  154.58   18.70
 -13  15   0  156.98   18.60
   3  12   0 2140.09  248.08
 -15   3   0 2292.27  248.08
  15  -3   0 2209.48  247.98
 -12  15   0 2127.09  247.98
 -15   4   0  104.49   14.60
   4  11   0  126.89   14.50
 -11  15   0  121.19   14.30
  15  -4   0  127.69   14.50
 -15   5   0    0.40    2.50
   5  10   0    3.30    2.10
  15  -5   0    1.70    2.10
 -10  15   0    4.00    2.10
   6   9   0 1661.43  197.98
 -15   6   0 1847.02  198.08
  -9  15   0 1741.53  197.88
 -15   7   0   40.00    6.10
   7   8   0   37.30    5.70
  -8  15   0   46.30    5.80
  15  -7   0   44.20    5.50
 -15   8   0   42.10    6.10
   8   7   0   39.40    5.90
  15  -8   0   48.30    5.90
  -7  15   0   42.20    5.60
   9   6   0 1735.03  193.98
 -15   9   0 1692.33  194.08
  15  -9   0 1749.92  193.78
  -9  -6   0 1642.04  193.68
  -6  15   0 1700.43  193.88
  -9  -6   0 1760.72  193.68
 -15  10   0    6.50    2.60
  10   5   0    0.70    2.30
 -10  -5   0    5.20    1.70
  15 -10   0    0.80    1.40
  -5  15   0   -0.90    1.80
  15 -10   0    2.30    1.50
 -15  11   0  119.29   14.10
  11   4   0  106.09   14.10
 -11  -4   0  116.19   13.70
  -4  15   0  121.79   13.80
 -15  12   0 1862.81  226.18
  12   3   0 2045.20  226.18
 -12  -3   0 2082.79  225.98
  -3  15   0 1999.60  226.08
  13   2   0  149.19   17.70
  -2  15   0  142.39   17.40
 -13  -2   0  152.68   17.40
  14   1   0  178.98   20.90
 -15  14   0  183.68   21.90
 -14  -1   0  170.68   20.70
 -15  15   0   18.60    3.90
  15   0   0    7.70    3.60
   0  15   0   26.30    3.80
 -15   0   0   10.40    3.50
 -16   1   0    3.10    2.90
  15 -16   0    1.60    3.30
   1  15   0    2.20    2.70
 -15  16   0   -0.30    2.80
  16  -1   0   -0.80    2.10
  16  -1   0   -0.30    2.90
   2  14   0  509.25   58.29
 -16   2   0  533.45   58.29
 -14  16   0  547.85   58.29
  16  -2   0  454.05   58.29
   3  13   0   17.00    3.50
 -16   3   0   12.40    3.60
  16  -3   0   13.40    3.60
 -13  16   0   17.90    3.40
   4  12   0  355.86   39.60
 -16   4   0  315.07   39.60
  16  -4   0  361.86   39.50
 -12  16   0  342.87   39.40
   5  11   0   72.09    8.80
 -16   5   0   81.99    8.90
 -11  16   0   61.89    8.50
  16  -5   0   57.89    8.30
 -16   6   0  125.19   14.70
   6  10   0  124.19   14.40
 -10  16   0  110.59   14.20
 -16   7   0   43.20    6.40
   7   9   0   40.70    6.10
  16  -7   0   43.40    5.80
  -9  16   0   47.20    5.90
 -16   8   0 3272.67  383.76
   8   8   0 3418.26  383.76
  -8  16   0 3486.75  383.66
   9   7   0   44.70    6.00
 -16   9   0   36.60    6.10
  -7  16   0   45.90    5.60
  16  -9   0   38.80    5.40
 -16  10   0  120.49   14.20
  10   6   0  112.49   14.00
  -6  16   0  109.29   13.60
  16 -10   0  109.29   13.40
  16 -10   0  118.19   13.40
 -10  -6   0  119.39   13.30
 -16  11   0   60.19    8.40
  11   5   0   67.29    8.40
  -5  16   0   58.69    8.20
 -11  -5   0   69.79    7.90
 -16  12   0  323.27   38.40
  12   4   0  348.27   38.40
  -4  16   0  325.87   38.20
 -12  -4   0  336.27   38.00
  13   3   0    5.10    3.20
 -16  13   0   15.20    3.50
 -13  -3   0   11.40    2.80
  -3  16   0   17.90    3.20
  14   2   0  469.15   55.69
 -16  14   0  482.35   55.69
 -14  -2   0  506.65   55.49
 -16  15   0    1.20    2.70
  15   1   0   -0.90    2.90
  15   1   0   -1.40    2.30
   1 -16   0   -0.20    2.30
  16 -15   0   -2.00    4.00
  -1  16   0   -1.80    2.50
 -15  -1   0   -4.90    3.10
 -15  -1   0    2.40    2.80
   0 -16   0  407.06   47.50
  16   0   0  408.16   47.70
 -16  16   0  453.75   47.80
  16   0   0  421.36   47.40
 -16   0   0  412.06   47.80
   0  16   0  398.76   47.70
  16 -16   0  406.06   47.90
 -16   0   0  417.16   47.60
 -17   1   0   90.59   12.20
 -17   1   0  125.19   12.90
   1  16   0  104.69   12.40
 -17   1   0   82.89   11.30
  16 -17   0  123.09   14.80
  17  -1   0   90.69   12.00
 -16  17   0  105.79   12.50
   2  15   0   17.70    3.80
  15 -17   0   11.90    4.00
 -17   2   0   11.70    3.80
 -17   2   0    3.90    3.90
 -17   2   0   20.00    2.60
  17  -2   0   14.70    3.10
 -15  17   0   24.90    4.40
  17  -2   0   15.20    3.90
 -17   3   0    1.40    3.10
  14 -17   0    4.90    3.10
 -17   3   0    7.30    1.90
   3  14   0    5.70    3.00
  17  -3   0    4.80    3.00
 -14  17   0    7.90    2.90
  17  -3   0    6.60    2.30
 -17   4   0  184.98   24.40
   4  13   0  211.38   24.30
  13 -17   0  206.88   24.50
 -17   4   0  211.38   23.80
 -13  17   0  216.08   24.20
  17  -4   0  207.58   24.20
   5  12   0   50.09    6.60
 -17   5   0   45.40    6.70
  17  -5   0   39.20    6.10
 -12  17   0   47.00    6.20
   6  11   0  108.59   13.60
 -17   6   0   97.49   13.30
 -11  17   0  107.49   12.70
   7  10   0  450.25   53.79
 -17   7   0  468.55   53.89
  17  -7   0  489.45   53.59
 -17   8   0  683.23   74.49
   8   9   0  652.63   74.29
  -9  17   0  617.24   74.09
  17  -8   0  659.93   74.09
   9   8   0  666.93   76.09
 -17   9   0  689.23   76.19
  -8  17   0  610.04   75.79
  17  -9   0  705.83   75.79
  10   7   0  446.66   52.89
 -17  10   0  456.25   52.99
  17 -10   0  487.05   52.59
  -7  17   0  454.35   52.69
 -17  11   0   99.09   13.30
  11   6   0   92.99   13.20
  17 -11   0  112.39   12.20
  17 -11   0  106.69   12.20
 -11  -6   0  107.29   12.20
  -6  17   0   95.79   13.20
 -17  12   0   33.60    5.80
  12   5   0   36.50    5.80
 -12  -5   0   39.90    4.90
 -17  13   0  198.78   24.00
   4 -17   0  214.18   23.70
  13   4   0  183.68   24.00
 -13  -4   0  199.18   23.50
 -13  -4   0  222.88   24.00
  14   3   0    9.50    2.70
 -17  14   0    5.60    3.10
   3 -17   0   11.00    2.90
  14   3   0    5.90    3.30
 -14  -3   0    2.90    2.50
  17 -14   0    3.60    3.40
 -14  -3   0    5.50    3.40
  15   2   0   11.90    3.80
 -17  15   0   17.50    3.70
  15   2   0   16.40    3.20
   2 -17   0   10.70    3.20
 -15  -2   0   14.20    3.30
  17 -15   0   12.70    4.20
 -15  -2   0   11.40    4.00
   1 -17   0  103.79   12.30
 -17  16   0   90.99   12.60
  16   1   0  100.09   12.80
  16   1   0  111.59   12.30
  17 -16   0   73.89   13.50
 -16  -1   0   96.09   12.60
  17   0   0    3.50    2.50
   0 -17   0    0.90    2.90
  17   0   0   -2.30    3.20
 -17  17   0    0.00    3.10
 -17   0   0    3.10    1.50
 -17   0   0    2.90    3.60
  17 -17   0    5.40    4.50
 -17   0   0    4.20    3.10
 -18   1   0   50.49    7.70
  17 -18   0   63.89    9.50
   1  17   0   53.99    8.80
 -18   1   0   62.89    8.50
 -18   1   0   77.89    9.30
  18  -1   0   65.59    8.70
  -1 -17   0   67.79    8.00
  18  -1   0   71.79    8.60
  -1 -17   0   63.59    8.20
 -17  18   0   67.59    8.80
  16 -18   0  103.49   14.30
 -18   2   0  108.79   14.00
 -18   2   0  108.09   13.20
   2  16   0  111.99   14.10
 -18   2   0  115.49   14.30
 -16  18   0  119.89   14.10
  18  -2   0  134.09   13.50
  18  -2   0   94.59   13.90
  -2 -16   0  101.59   13.10
  15 -18   0  221.58   25.30
 -18   3   0  227.28   25.50
 -18   3   0  221.78   25.40
   3  15   0  205.88   25.30
  -3 -15   0  237.88   24.80
  18  -3   0  185.68   24.80
  18  -3   0  200.68   25.30
  14 -18   0  181.68   19.00
 -18   4   0  159.38   18.30
 -18   4   0  145.79   19.20
  18  -4   0  157.08   18.40
 -14  18   0  167.98   18.90
  -4 -14   0  141.39   18.40
 -18   5   0  198.78   20.80
  13 -18   0  189.18   21.30
   5  13   0  185.28   21.50
 -18   5   0  186.48   21.60
 -13  18   0  182.38   21.20
  18  -5   0  182.58   21.20
  18  -5   0  159.68   20.70
  -5 -13   0  170.98   20.90
  18  -5   0  166.98   21.20
   6  12   0 1488.15  157.58
 -18   6   0 1336.07  157.58
 -18   6   0 1426.96  157.18
  12 -18   0 1468.15  157.38
  -6 -12   0 1309.27  157.28
  18  -6   0 1370.06  157.38
 -12  18   0 1326.67  157.38
  11 -18   0  343.17   37.90
   7  11   0  353.46   38.10
 -18   7   0  327.37   37.50
 -18   7   0  312.27   38.10
  -7 -11   0  319.27   37.70
  18  -7   0  328.67   37.80
  18  -7   0  332.47   37.70
 -11  18   0  313.57   37.70
 -18   8   0   -0.70    3.30
 -18   8   0    2.60    2.10
   8  10   0    1.10    2.80
  10 -18   0    7.30    2.90
  18  -8   0    8.70    3.00
 -10  18   0    0.20    2.30
  -8 -10   0    3.00    2.60
  18  -8   0    2.40    2.40
   9 -18   0   52.49    6.20
   9   9   0   39.50    6.20
 -18   9   0   41.00    5.50
 -18   9   0   41.00    6.50
  -9  -9   0   47.90    6.00
  18  -9   0   37.60    5.50
  18  -9   0   35.50    5.90
  10   8   0    1.00    2.80
 -18  10   0    1.10    3.10
   8 -18   0    1.50    2.50
 -18  10   0    2.10    2.10
  18 -10   0    3.70    2.10
 -10  -8   0    3.50    2.70
  18 -10   0    3.50    3.00
 -18  11   0  344.27   39.60
   7 -18   0  345.67   39.30
  11   7   0  322.27   39.50
 -11  -7   0  357.96   39.40
  18 -11   0  341.77   38.90
  18 -11   0  340.27   39.40
  12   6   0 1376.96  159.48
 -18  12   0 1389.36  159.48
   6 -18   0 1454.55  159.18
  12   6   0 1349.96  159.38
 -12  -6   0 1451.55  159.38
  18 -12   0 1405.96  159.38
 -18  13   0  171.88   22.70
  13   5   0  206.18   22.80
  13   5   0  190.18   22.30
   5 -18   0  195.88   22.40
  18 -13   0  191.58   22.70
 -13  -5   0  191.28   22.00
 -13  -5   0  187.38   22.60
  14   4   0  174.98   18.90
 -18  14   0  150.28   19.20
  14   4   0  167.38   19.40
   4 -18   0  150.48   20.00
 -14  -4   0  164.78   20.80
 -14  -4   0  157.88   18.90
 -14  -4   0  151.08   18.60
  18 -14   0  166.98   19.40
   3 -18   0  222.98   24.40
 -18  15   0  192.18   24.80
 -18  15   0  174.98   24.40
  15   3   0  210.08   24.80
  15   3   0  208.48   24.40
 -15  -3   0  253.87   24.90
  18 -15   0  231.38   25.00
 -15  -3   0  196.38   24.30
  16   2   0  123.69   14.40
 -18  16   0  110.89   14.10
  16   2   0  110.59   13.60
   2 -18   0  106.79   13.70
 -16  -2   0  109.59   14.20
  18 -16   0  103.49   14.40
 -16  -2   0  112.69   13.60
   1 -18   0   61.79    7.50
 -18  17   0   58.49    8.40
  17   1   0   64.79    8.50
   1 -18   0   65.99    8.00
  17   1   0   66.39    7.90
 -17  -1   0   48.10    7.50
 -17  -1   0   74.99    8.90
 -17  -1   0   62.19    8.10
  18 -17   0   53.59    8.80
   0 -18   0  125.39   16.40
   0 -18   0  126.49   17.00
  18   0   0  164.68   17.80
 -18  18   0  154.38   17.60
  18   0   0  149.79   16.90
  18 -18   0  166.88   18.60
 -18   0   0  144.99   17.20
 -18   0   0  140.99   17.70
 -19   1   0  113.59   13.10
  18 -19   0   99.09   13.30
 -19   1   0  113.89   13.50
 -19   1   0   92.99   11.80
  -1 -18   0  101.29   12.00
  -1 -18   0  104.39   12.70
  19  -1   0  108.29   12.50
 -18  19   0  105.79   13.30
  19  -1   0   82.69   12.80
 -19   2   0  156.08   16.90
 -19   2   0  144.69   18.10
  17 -19   0  129.79   18.30
   2  17   0  147.19   18.10
 -19   2   0  152.48   17.90
  -2 -17   0  138.49   17.50
  -2 -17   0  143.59   17.10
  19  -2   0  128.19   17.90
  19  -2   0  160.28   17.30
 -17  19   0  145.09   17.90
 -19   3   0  125.29   14.70
 -19   3   0  111.79   13.40
 -19   3   0  114.59   14.60
   3  16   0  110.79   14.60
  16 -19   0  100.79   14.60
  -3 -16   0  111.59   13.60
  19  -3   0  123.19   14.50
 -16  19   0  120.29   14.40
  19  -3   0  111.49   13.70
 -19   4   0   24.90    5.20
  15 -19   0   18.10    4.50
 -19   4   0   28.30    5.00
 -19   4   0   15.80    3.40
   4  15   0   30.70    4.90
  19  -4   0   20.80    3.60
  19  -4   0   27.50    4.60
 -15  19   0   16.30    4.50
 -19   5   0  700.93   78.99
  14 -19   0  728.43   78.89
 -19   5   0  715.73   78.49
   5  14   0  700.53   78.99
 -19   5   0  606.94   78.89
  -5 -14   0  713.63   78.69
  19  -5   0  692.03   78.79
  19  -5   0  701.33   78.79
 -14  19   0  660.73   78.79
 -19   6   0   28.00    5.10
  13 -19   0   21.70    4.90
 -19   6   0   29.00    3.90
 -19   6   0   25.30    5.20
   6  13   0   31.30    5.10
  19  -6   0   20.00    3.70
 -13  19   0   20.80    4.50
  -6 -13   0   28.70    4.30
  19  -6   0   28.80    4.60
  12 -19   0  118.89   14.60
 -19   7   0  122.69   13.80
   7  12   0  135.49   14.90
  -7 -12   0  104.89   14.10
  19  -7   0   94.99   14.50
  19  -7   0  139.09   16.80
 -19   8   0  892.31  103.59
   8  11   0  841.02  103.49
 -19   8   0 1021.40  103.29
  -8 -11   0  878.31  103.19
  19  -8   0  908.61  103.59
  19  -8   0  910.21  103.19
   9  10   0  290.97   34.20
 -19   9   0  265.37   34.30
 -19   9   0  328.77   34.70
  19  -9   0  293.17   34.10
  -9 -10   0  302.27   33.90
  19  -9   0  288.97   33.70
 -19  10   0  266.37   33.40
  10   9   0  285.87   33.40
 -19  10   0  294.57   32.90
  10   9   0  274.87   33.10
  19 -10   0  294.97   32.80
  19 -10   0  282.47   33.30
 -10  -9   0  295.17   33.70
  11   8   0  848.62  104.49
 -19  11   0  935.61  104.59
   8 -19   0  958.40  104.79
 -19  11   0  949.01  104.19
  11   8   0  866.21  104.19
 -11  -8   0  949.60  104.79
  19 -11   0  925.11  104.69
  19 -11   0  922.21  103.99
 -19  12   0  132.09   14.30
  12   7   0  119.49   14.50
 -19  12   0   99.59   15.20
  12   7   0  106.19   15.00
   7 -19   0  129.89   14.70
 -12  -7   0  117.69   14.80
 -19  13   0   24.70    4.00
 -19  13   0   22.80    4.90
   6 -19   0   26.30    4.40
  13   6   0   21.30    4.90
  19 -13   0   25.30    4.90
 -13  -6   0   23.40    4.40
 -13  -6   0   24.10    4.70
  14   5   0  754.02   81.09
  14   5   0  740.53   80.69
   5 -19   0  713.43   80.69
 -19  14   0  682.83   80.69
 -19  14   0  666.93   80.99
 -14  -5   0  657.73   80.69
  19 -14   0  737.23   80.99
 -14  -5   0  762.12   80.99
 -14  -5   0  689.03   80.39
  15   4   0   16.20    3.80
  15   4   0   25.10    5.00
   4 -19   0   18.40    4.20
 -19  15   0   18.50    5.00
 -19  15   0   22.70    4.80
  19 -15   0    9.50    4.40
 -15  -4   0   23.20    3.50
 -15  -4   0   25.40    4.70
 -19  16   0   96.09   15.00
  16   3   0  125.49   15.40
 -19  16   0  106.49   14.80
   3 -19   0  129.79   14.70
  16   3   0  120.69   14.60
  19 -16   0  130.39   15.20
 -16  -3   0  116.39   15.20
 -16  -3   0  123.29   14.40
  17   2   0  157.88   18.00
 -19  17   0  156.28   18.70
   2 -19   0  157.78   18.10
 -19  17   0  166.38   18.00
  17   2   0  161.18   18.80
   2 -19   0  132.09   17.50
 -17  -2   0  143.09   18.60
 -17  -2   0  146.99   18.10
  19 -17   0  171.38   18.90
  18   1   0   84.19   11.70
   1 -19   0  102.19   12.00
  18   1   0   79.29   12.10
 -19  18   0  111.39   12.80
 -18  -1   0  108.69   12.10
 -18  -1   0  117.19   12.80
  19 -18   0   82.29   12.20
 -18  -1   0   87.39   11.00
  19   0   0   12.10    4.60
   0 -19   0   14.60    3.90
 -19  19   0   22.70    4.90
  19   0   0   25.00    3.90
   0 -19   0   20.40    3.00
  19 -19   0   21.50    6.50
 -19   0   0   17.90    2.80
 -19   0   0   18.30    5.10
 -19   0   0   12.90    4.60
  19 -20   0   87.19   12.60
 -20   1   0   77.29   11.40
 -20   1   0   89.59   11.20
 -20   1   0   83.79   10.20
  -1 -19   0   83.09   10.40
  20  -1   0   86.49   11.00
  -1 -19   0   84.19   11.30
 -19  20   0   99.29   11.80
  20  -1   0   94.29   11.60
 -20   2   0   24.50    5.50
 -20   2   0   28.30    4.00
  18 -20   0   37.70    6.90
 -20   2   0   34.30    5.90
  20  -2   0   32.40    4.60
 -18  20   0   35.20    5.60
  20  -2   0   26.10    5.40
  -2 -18   0   28.20    4.20
  -2 -18   0   19.80    4.60
  17 -20   0   25.50    6.40
 -20   3   0   33.50    6.20
 -20   3   0   34.30    4.50
   3  17   0   33.40    5.90
  20  -3   0   31.40    4.80
 -17  20   0   32.00    5.70
  -3 -17   0   30.90    4.60
  20  -3   0   36.60    8.40
   4  16   0  206.58   24.70
 -20   4   0  219.88   23.70
   4  16   0  181.38   24.00
 -20   4   0  172.18   24.50
 -20   4   0  227.68   24.70
  16 -20   0  193.18   24.40
  -4 -16   0  217.48   23.80
  20  -4   0  214.88   24.40
  20  -4   0  201.78   23.80
 -16  20   0  213.68   24.50
 -20   5   0   18.30    3.30
 -20   5   0   18.80    4.90
   5  15   0   15.40    4.60
 -20   5   0   15.90    4.60
   5  15   0   17.50    3.80
  15 -20   0   19.80    4.40
  20  -5   0   23.40    3.30
 -15  20   0   19.70    4.30
  -5 -15   0   15.60    3.40
 -20   6   0   -0.70    3.80
 -20   6   0   -0.60    3.90
  14 -20   0    5.40    3.60
   6  14   0   -0.90    2.60
 -20   6   0    3.30    2.20
   6  14   0   -0.20    3.50
  20  -6   0    3.90    2.00
  20  -6   0   -0.30    3.20
  20  -6   0    1.20    2.90
  -6 -14   0    0.60    2.50
 -20   7   0   55.39    8.30
   7  13   0   67.19    8.60
 -20   7   0   59.59    7.60
   7  13   0   55.59    7.50
  13 -20   0   53.39    7.90
 -20   7   0   69.49    8.90
  -7 -13   0   61.19    7.60
  20  -7   0   51.39    7.20
  20  -7   0   56.89    7.70
  20  -7   0   53.69    7.80
 -20   8   0    9.90    2.70
   8  12   0    8.10    3.10
   8  12   0   10.70    4.10
 -20   8   0    9.40    4.40
 -20   8   0    8.80    4.10
  12 -20   0   12.00    3.60
  -8 -12   0   10.80    3.40
  20  -8   0   12.40    3.30
  20  -8   0    0.90    3.60
   9  11   0  175.38   21.90
 -20   9   0  220.98   23.00
  11 -20   0  187.98   22.30
 -20   9   0  194.78   21.80
   9  11   0  163.18   22.50
 -20   9   0  145.99   22.60
  20  -9   0  207.18   21.90
  20  -9   0  168.58   22.30
  -9 -11   0  201.08   22.00
  10  10   0 3903.61  478.25
  10 -20   0 3960.00  478.05
  10  10   0 4260.77  478.05
 -20  10   0 4401.86  477.95
 -20  10   0 4561.84  478.45
  20 -10   0 4045.50  478.15
  20 -10   0 4227.18  477.85
 -10 -10   0 4469.05  478.05
   9 -20   0  170.78   21.00
  11   9   0  146.59   21.30
 -20  11   0  182.38   20.60
  20 -11   0  182.08   20.30
 -11  -9   0  184.78   20.90
  20 -11   0  169.68   21.20
   8 -20   0    4.50    3.70
  12   8   0   13.60    4.30
 -20  12   0    9.70    3.00
 -20  12   0   15.00    7.10
  12   8   0   13.20    3.40
 -12  -8   0   21.20    3.70
  20 -12   0    6.40    3.70
 -12  -8   0    9.70    4.10
 -20  13   0   66.29    9.30
  13   7   0   58.69    9.10
   7 -20   0   65.49    8.50
  13   7   0   59.29    8.20
 -20  13   0   66.49    8.20
 -13  -7   0   70.19    8.50
 -13  -7   0   78.19    9.00
  20 -13   0   50.89    8.40
 -20  14   0    1.80    3.60
 -20  14   0    1.30    2.50
  14   6   0    4.60    2.90
  14   6   0   -2.60    3.50
   6 -20   0   -2.00    2.70
  20 -14   0    6.70    3.60
 -14  -6   0    8.60    3.80
  15   5   0   28.90    4.10
 -20  15   0   23.00    4.90
 -20  15   0   18.90    3.70
   5 -20   0   17.00    3.90
  15   5   0   14.10    5.00
  20 -15   0   15.00    4.50
 -15  -5   0   26.60    4.90
 -20  16   0  200.88   25.30
 -20  16   0  206.48   24.70
  16   4   0  225.78   25.60
   4 -20   0  217.18   24.80
  16   4   0  205.08   24.70
  20 -16   0  206.18   25.30
 -16  -4   0  227.88   25.30
 -16  -4   0  211.88   24.40
  17   3   0   25.90    4.70
   3 -20   0   34.70    4.80
  17   3   0   29.60    5.80
 -20  17   0   30.20    4.60
   3 -20   0   26.90    3.80
 -20  17   0   36.60    8.30
  20 -17   0   31.30    5.90
 -17  -3   0   22.60    5.60
 -17  -3   0   25.50    4.40
   2 -20   0   31.90    4.40
   2 -20   0   38.50    5.40
  18   2   0   32.70    6.20
  18   2   0   28.90    5.00
 -20  18   0   36.20    8.80
 -20  18   0   38.50    5.10
 -18  -2   0   27.40    5.00
  20 -18   0   28.80    6.20
 -18  -2   0   30.50    6.10
  19   1   0   80.89   10.70
 -20  19   0   87.59   11.20
   1 -20   0   73.69   10.30
 -20  19   0   96.29   10.70
  19   1   0   95.49   11.40
   1 -20   0   85.49    9.90
 -19  -1   0   80.09   10.80
 -19  -1   0   91.59   11.40
  20 -19   0   64.99   10.80
  20   0   0   12.90    4.50
   0 -20   0   14.20    6.80
 -20  20   0    7.70    4.40
   0 -20   0    7.90    2.20
 -20   0   0    5.10    4.60
 -20   0   0   12.20    3.70
  20 -20   0    1.10    5.70
 -21   1   0   16.50    2.60
  20 -21   0   28.80    6.50
 -21   1   0   17.70    5.40
 -21   1   0   20.00    4.50
  21  -1   0    9.40    5.00
  -1 -20   0   17.70    4.60
  -1 -20   0   18.70    2.90
  21  -1   0   13.90    3.80
 -20  21   0   13.30    4.80
 -21   2   0    0.90    1.90
 -21   2   0   -3.10    4.20
 -21   2   0    4.30    4.00
  -2 -19   0    5.50    3.70
  21  -2   0   -3.80    4.00
  -2 -19   0    0.30    2.00
  21  -2   0   -0.40    3.40
 -19  21   0   -4.70    5.80
   3  18   0  656.23   80.39
 -21   3   0  629.34   80.89
 -21   3   0  713.23   80.19
  18 -21   0  700.73   81.09
 -21   3   0  760.92   80.89
  -3 -18   0  706.33   80.59
 -18  21   0  689.83   80.89
  21  -3   0  743.83   80.39
  21  -3   0  770.82   80.89
  -3 -18   0  703.43   80.29
  17 -21   0    4.00    2.80
   4  17   0    1.10    3.70
 -21   4   0    6.20    2.30
 -21   4   0    6.80    4.10
 -21   4   0    3.30    4.00
  17 -21   0   15.10    4.90
   4  17   0    4.10    2.90
 -17  21   0   -3.50    5.70
  -4 -17   0    4.20    2.50
  21  -4   0    2.00    3.70
  21  -4   0    5.90    2.60
   5  16   0    0.40    2.70
 -21   5   0    3.70    4.20
   5  16   0   -2.60    3.40
  16 -21   0    6.20    4.20
 -21   5   0   -1.40    2.20
 -21   5   0    0.40    3.90
  21  -5   0    4.00    2.30
  -5 -16   0    1.60    2.50
  15 -21   0  259.37   31.30
 -21   6   0  261.87   31.60
 -21   6   0  270.27   32.60
 -21   6   0  300.77   30.70
   6  15   0  279.07   31.50
   6  15   0  256.67   30.90
  -6 -15   0  241.48   30.80
  21  -6   0  268.97   30.60
 -21   7   0    0.40    2.30
 -21   7   0   -6.30    3.70
   7  14   0    7.50    2.90
 -21   7   0    0.60    3.90
  14 -21   0   -1.40    3.50
   7  14   0   -3.00    3.60
  21  -7   0   -4.70    3.00
  21  -7   0    0.60    3.20
  -7 -14   0    0.80    2.70
  13 -21   0  137.19   17.00
   8  13   0  146.29   17.50
 -21   8   0  141.29   17.70
   8  13   0  140.99   16.60
 -21   8   0  141.39   17.50
 -21   8   0  119.39   16.30
  21  -8   0  146.59   16.70
  21  -8   0  142.79   17.10
  -8 -13   0  135.89   16.70
 -21   9   0   25.20    6.80
   9  12   0   47.70    5.70
 -21   9   0   37.00    5.30
   9  12   0   42.40    6.70
 -21   9   0   33.50    6.70
  12 -21   0   33.80    6.10
  -9 -12   0   48.60    6.10
  -9 -12   0   35.70    5.80
  21  -9   0   33.10    5.60
  21  -9   0   34.90    6.20
 -21  10   0   19.50    4.90
 -21  10   0   15.40    5.20
  10  11   0   11.20    4.60
  10  11   0   15.30    3.60
  11 -21   0   12.40    4.00
 -21  10   0   13.80    3.40
  21 -10   0   14.60    3.40
  21 -10   0   15.60    4.40
 -10 -11   0   14.20    4.00
 -10 -11   0   16.70    4.10
  11  10   0   12.70    4.70
 -21  11   0   23.10    3.60
 -21  11   0    9.90    4.90
 -21  11   0   11.20    5.20
  10 -21   0   21.00    4.50
  11  10   0   18.00    3.90
 -11 -10   0   10.20    3.80
 -11 -10   0   21.50    4.50
  21 -11   0   19.20    4.70
  21 -11   0   15.80    3.60
 -21  12   0   43.70    5.30
   9 -21   0   29.50    5.80
  12   9   0   42.70    7.30
 -21  12   0   29.20    6.50
  12   9   0   33.90    5.50
 -12  -9   0   50.79    6.50
 -12  -9   0   28.70    5.90
  21 -12   0   38.30    6.30
   8 -21   0  147.89   17.20
  13   8   0  132.29   17.70
 -21  13   0  134.09   16.70
 -21  13   0  155.18   18.00
  13   8   0  124.39   16.90
 -13  -8   0  150.68   17.20
  21 -13   0  144.19   17.50
  14   7   0    3.40    2.90
 -21  14   0    2.80    4.00
   7 -21   0    3.80    3.40
 -21  14   0    0.90    2.70
  14   7   0   -3.40    3.80
  21 -14   0    6.30    3.70
 -14  -7   0   -1.60    3.40
  15   6   0  230.08   31.00
  15   6   0  285.67   30.50
   6 -21   0  257.87   30.50
 -21  15   0  276.57   30.40
 -21  15   0  257.37   31.10
 -15  -6   0  252.47   30.70
  21 -15   0  267.67   30.90
  16   5   0    1.50    4.10
   5 -21   0   -1.40    3.10
  16   5   0   -2.90    2.70
 -21  16   0    4.40    4.00
 -21  16   0    3.00    2.70
  21 -16   0    5.00    3.90
 -16  -5   0    4.20    4.10
  17   4   0    7.60    3.10
 -21  17   0    2.60    2.80
  17   4   0    7.90    4.30
   4 -21   0    5.30    3.50
 -21  17   0    5.60    4.00
 -17  -4   0   -2.80    3.90
  21 -17   0    3.20    3.70
  18   3   0  664.63   81.39
 -21  18   0  738.03   81.99
 -21  18   0  726.63   81.39
   3 -21   0  704.33   81.49
  18   3   0  777.92   81.99
 -18  -3   0  749.62   81.79
  21 -18   0  684.73   81.79
 -18  -3   0  701.03   81.19
  19   2   0    0.40    3.40
   2 -21   0   -2.10    3.20
 -21  19   0    1.80    3.90
  19   2   0   -7.60    4.00
 -21  19   0   -2.50    2.80
 -19  -2   0    0.70    2.80
  20   1   0   24.70    5.20
 -21  20   0   16.60    6.10
   1 -21   0   18.90    4.00
  20   1   0   12.50    3.80
 -21  20   0   22.50    3.90
 -20  -1   0    8.20    4.60
 -20  -1   0   13.10    3.90
  21 -20   0   16.10    4.90
 -21  21   0  195.78   25.00
  21   0   0  218.28   24.10
  21   0   0  225.88   25.00
   0 -21   0  205.78   24.30
 -21  21   0  174.28   24.10
 -21   0   0  206.18   24.20
 -21   0   0  216.48   24.90
 -22   1   0   45.80    6.70
 -22   1   0   43.80    7.60
  21 -22   0   31.80    7.90
  22  -1   0   44.20    6.20
 -21  22   0   34.30    7.50
 -21  22   0   41.10    6.30
  -1 -21   0   42.00    6.50
  22  -1   0   59.89   11.60
 -22   2   0   27.60    6.20
 -22   2   0   31.80    5.80
 -22   2   0   34.70    4.30
  20 -22   0    7.80    7.30
  22  -2   0   25.40    4.80
  -2 -20   0   33.50    5.60
  22  -2   0   34.70    6.40
  -2 -20   0   31.80    4.30
 -22   3   0   10.90    4.70
 -22   3   0   10.40    3.20
  19 -22   0   22.50    7.00
 -22   3   0   25.20    5.60
  19 -22   0   12.20    3.60
  22  -3   0   15.20    3.50
  -3 -19   0   14.90    3.10
  22  -3   0   18.60    5.00
  -3 -19   0   16.30    4.20
   4  18   0   49.00    6.10
  18 -22   0   42.80    6.00
 -22   4   0   39.30    5.50
 -22   4   0   57.89    9.50
  18 -22   0   25.10    7.30
 -22   4   0   43.70    7.00
  -4 -18   0   37.20    6.40
  -4 -18   0   45.00    5.80
  17 -22   0    5.40    4.40
   5  17   0   -3.30    2.70
   5  17   0   -1.50    3.80
 -22   5   0   -3.20    4.10
 -22   5   0    1.20    4.10
 -22   5   0    3.40    2.30
  22  -5   0    5.80    3.90
  -5 -17   0   -2.90    2.40
 -22   6   0    4.60    4.40
   6  16   0    1.80    3.90
 -22   6   0   -4.90    3.80
   6  16   0    1.30    2.90
  16 -22   0   -6.00    3.50
 -22   6   0    2.70    2.40
  22  -6   0   -3.00    3.40
  -6 -16   0   -1.50    2.70
   7  15   0   29.00    5.80
  15 -22   0   29.90    5.60
 -22   7   0   28.60    6.00
 -22   7   0   21.30    5.60
   7  15   0   26.60    4.70
 -22   7   0   26.30    4.30
  -7 -15   0   32.10    4.80
  22  -7   0   29.80    5.00
   8  14   0  125.29   15.70
   8  14   0  150.68   19.00
 -22   8   0  120.39   15.40
 -22   8   0  150.98   16.80
 -22   8   0  150.88   17.00
  14 -22   0  119.09   16.10
  -8 -14   0  125.29   15.70
  22  -8   0  130.29   16.20
  22  -8   0  132.19   15.90
 -22   9   0   -1.90    4.00
 -22   9   0    6.70    2.60
   9  13   0    3.50    3.00
  13 -22   0    2.60    3.50
 -22   9   0    5.50    4.60
   9  13   0   -5.10    4.70
  22  -9   0    0.80    3.60
  -9 -13   0    3.00    3.30
  22  -9   0    5.20    3.40
 -22  10   0   10.00    3.00
  12 -22   0    7.60    4.10
 -22  10   0    3.30    4.60
  10  12   0    2.50    3.30
  10  12   0    9.60    4.30
 -22  10   0    1.10    5.30
 -10 -12   0    5.70    3.70
  22 -10   0   11.50    3.00
 -10 -12   0    9.30    3.80
  22 -10   0   11.40    4.30
 -22  11   0 4335.77  519.35
  11  11   0 4423.76  519.85
  11 -22   0 4636.94  519.55
  11  11   0 4511.85  519.35
 -22  11   0 4529.35  519.85
  22 -11   0 4726.23  519.15
 -11 -11   0 5020.90  519.55
  22 -11   0 4601.14  519.65
 -11 -11   0 4559.64  519.45
  12  10   0   11.20    4.70
 -22  12   0    2.60    5.40
  12  10   0    1.70    3.20
  10 -22   0   14.30    4.30
 -22  12   0    8.30    3.10
 -22  12   0    0.40    4.30
 -12 -10   0    9.50    4.00
  22 -12   0   11.70    4.20
 -22  13   0   -2.40    2.60
  13   9   0    1.80    4.10
   9 -22   0    2.10    3.30
  13   9   0    3.50    3.00
 -22  13   0    6.50    4.50
 -13  -9   0    5.20    3.60
  22 -13   0    6.10    4.00
  14   8   0  116.89   15.50
  14   8   0  124.69   14.90
 -22  14   0  111.19   14.60
 -22  14   0  130.19   16.10
   8 -22   0  134.69   15.10
  22 -14   0  122.19   15.50
 -14  -8   0  111.39   15.10
 -22  15   0   27.50    6.10
  15   7   0   23.00    4.70
   7 -22   0   40.20    5.40
 -22  15   0   24.20    4.60
  22 -15   0   29.40    5.50
 -15  -7   0   37.60    5.70
  16   6   0   -3.00    4.10
  16   6   0    1.40    2.90
 -22  16   0   -1.40    2.70
 -22  16   0   -4.20    4.80
   6 -22   0    1.40    3.40
 -16  -6   0   -0.30    3.80
  22 -16   0    0.50    3.40
  17   5   0    0.50    5.70
  17   5   0    1.80    4.50
 -22  17   0   -3.30    2.60
   5 -22   0   -0.30    6.30
  22 -17   0    4.40    4.10
  18   4   0   49.10    7.20
  18   4   0   52.29    8.30
   4 -22   0   58.39    7.50
 -22  18   0   61.99    8.70
 -22  18   0   44.60    7.10
  22 -18   0   47.50    7.90
 -18  -4   0   49.30    7.90
   3 -22   0   11.20    4.10
 -22  19   0   23.90    5.60
  19   3   0   22.10    4.20
  19   3   0   21.50    5.50
 -22  19   0   11.20    3.80
  22 -19   0   15.70    5.10
 -19  -3   0   21.80    5.20
  20   2   0   26.00    5.90
 -22  20   0   37.90    6.60
  20   2   0   30.60    5.10
   2 -22   0   23.90    5.00
 -22  20   0   23.20    4.80
 -20  -2   0   32.50    4.40
  22 -20   0   20.10    5.90
 -20  -2   0   25.50    5.80
  21   1   0   54.19    7.00
 -22  21   0   52.19    7.00
   1 -22   0   44.70    7.10
 -22  21   0   50.89    8.30
  22 -21   0   55.89    8.20
 -21  -1   0   30.10    7.50
 -21  -1   0   49.40    6.70
   0 -22   0    8.50    3.90
 -22  22   0    7.30    5.10
  22   0   0    7.90    3.50
  22   0   0   11.90    5.20
 -22  22   0    8.70    3.60
 -22   0   0   14.10    5.00
  22 -22   0   10.30    5.30
 -22   0   0    9.60    3.80
  22 -23   0   23.90    7.10
 -23   1   0   34.20    5.50
 -23   1   0   37.40    6.40
 -22  23   0   24.50    5.10
  23  -1   0   27.40    6.30
  -1 -22   0   31.00    5.30
  21 -23   0   -0.10    2.90
  21 -23   0   12.30    6.70
 -23   2   0    3.10    4.00
 -23   2   0  -11.40    4.60
  23  -2   0    5.50    4.60
  -2 -21   0    0.40    2.00
 -21  23   0    0.50    3.20
  -2 -21   0    1.60    3.90
  20 -23   0   22.60    8.90
  20 -23   0   46.10    5.80
 -23   3   0   37.00    9.40
 -23   3   0   39.20    7.40
 -23   3   0   37.30    5.00
  -3 -20   0   32.20    6.00
  -3 -20   0   41.20    5.20
 -23   4   0  181.28   25.20
 -23   4   0  232.38   24.00
 -23   4   0  229.08   25.10
  19 -23   0  217.28   24.50
  19 -23   0  175.58   26.40
  23  -4   0  231.68   25.00
  -4 -19   0  202.88   24.60
  -4 -19   0  179.78   24.00
 -23   5   0   66.39   10.60
  18 -23   0   77.89   11.20
 -23   5   0   80.19   10.70
 -23   5   0   82.89    9.60
   5  18   0   76.19    9.70
  -5 -18   0   72.79    9.70
  23  -5   0   75.69   10.30
 -23   6   0    2.70    4.40
   6  17   0    0.60    3.00
  17 -23   0    1.20    4.50
 -23   6   0    5.10    4.80
 -23   6   0    3.30    2.60
   6  17   0    1.80    4.40
  23  -6   0    8.90    4.00
  -6 -17   0    3.80    4.50
   7  16   0  425.06   46.40
 -23   7   0  367.56   46.80
 -23   7   0  444.16   47.20
   7  16   0  417.26   47.20
  16 -23   0  340.07   46.60
 -23   7   0  410.86   46.20
  23  -7   0  436.26   46.60
  -7 -16   0  397.36   47.10
 -23   8   0   10.50    4.90
 -23   8   0    9.40    4.40
  15 -23   0    6.30    4.00
   8  15   0    6.20    3.10
 -23   8   0   12.00    2.90
   8  15   0    5.90    4.50
  -8 -15   0    6.70    3.30
  23  -8   0    5.10    3.50
 -23   9   0   -1.20    4.50
   9  14   0   10.10    4.60
   9  14   0    9.00    3.20
 -23   9   0    7.20    3.20
 -23   9   0   12.70    4.80
  14 -23   0   12.50    5.90
  23  -9   0    6.30    3.20
  23  -9   0    5.70    5.40
  -9 -14   0   10.80    3.50
  13 -23   0  317.57   38.30
  10  13   0  345.17   37.90
 -23  10   0  374.66   38.10
  10  13   0  314.87   37.10
 -23  10   0  336.87   37.80
  23 -10   0  315.47   36.90
 -10 -13   0  315.47   37.20
  23 -10   0  280.77   37.40
 -23  11   0   39.10    6.40
  12 -23   0   27.00    5.60
  11  12   0   26.50    4.70
 -23  11   0   36.90    6.20
 -23  11   0   10.80    6.10
  11  12   0   30.30    6.40
 -11 -12   0   23.40    5.30
  23 -11   0   25.30    5.50
 -23  12   0   17.90    6.00
  11 -23   0   29.30    5.60
  12  11   0   29.70    9.30
  12  11   0   20.20    4.40
 -23  12   0   30.40    6.50
 -23  12   0   31.90    5.40
  23 -12   0   17.00    5.10
 -12 -11   0   26.90    5.20
  13  10   0  331.57   36.40
 -23  13   0  355.66   37.50
  13  10   0  350.56   37.60
  10 -23   0  290.57   37.50
  23 -13   0  271.67   36.90
 -13 -10   0  307.17   37.30
   9 -23   0   12.20    5.50
  14   9   0   12.80    3.70
 -23  14   0   15.00    5.10
  14   9   0    7.50    4.80
  23 -14   0   11.30    5.30
 -14  -9   0    6.60    5.30
  15   8   0    5.90    3.60
 -23  15   0    5.90    4.80
 -23  15   0    2.70    3.00
   8 -23   0    5.80    3.90
  15   8   0   10.60    4.90
  23 -15   0    0.50    4.00
 -15  -8   0    9.30    4.10
 -23  16   0  357.66   44.80
  16   7   0  418.06   45.80
   7 -23   0  400.46   45.10
  16   7   0  369.16   44.90
 -23  16   0  425.36   45.80
  23 -16   0  348.07   45.30
 -16  -7   0  448.56   45.30
 -23  17   0    5.50    3.30
   6 -23   0    4.30    3.80
  17   6   0   -1.60    4.80
  17   6   0   -5.10    3.20
 -23  17   0    2.10    4.80
 -17  -6   0   -1.40    4.40
  23 -17   0    3.30    3.90
 -23  18   0   93.79   11.30
  18   5   0   92.09   12.30
  18   5   0   89.19   11.50
 -23  18   0   84.69   12.00
   5 -23   0   77.69   11.10
  23 -18   0   81.89   11.60
 -18  -5   0   92.49   11.60
  19   4   0  240.58   27.70
  19   4   0  237.98   28.70
 -23  19   0  243.78   27.60
   4 -23   0  220.98   27.80
 -23  19   0  254.37   28.90
 -19  -4   0  237.88   28.20
  23 -19   0  226.88   28.30
  20   3   0   30.40    7.60
 -23  20   0   42.20    6.00
  20   3   0   44.10    6.10
   3 -23   0   31.60    6.10
 -23  20   0   33.90    7.40
 -20  -3   0   43.50    7.30
  23 -20   0   43.90    7.10
  21   2   0   -2.40    4.70
  21   2   0    1.60    3.40
 -23  21   0    2.20    3.10
   2 -23   0    3.00    3.50
 -23  21   0    2.10    5.20
  23 -21   0   -1.10    4.50
 -21  -2   0   -2.50    4.60
  22   1   0   31.90    7.10
 -23  22   0   40.10    7.70
   1 -23   0   36.70    6.10
 -22  -1   0   46.40    7.20
  23 -22   0   31.60    6.90
 -23  23   0   33.50    6.60
  23   0   0   61.89    8.00
   0 -23   0   35.10    6.60
 -23  23   0   52.19   10.10
 -23   0   0   47.10    7.80
 -23   0   0   40.30    5.90
  23 -23   0   34.70    8.00
 -24   1   0   20.60    3.90
  23 -24   0   12.70    7.00
  23 -24   0   12.70    3.70
 -24   1   0    4.30    5.10
  -1 -23   0    4.70    4.10
 -23  24   0   12.80    4.00
 -24   2   0   33.70    6.90
  22 -24   0    9.80    7.50
 -24   2   0   40.30    5.60
 -22  24   0   30.40    5.20
  -2 -22   0   16.30    5.30
 -24   3   0    2.50    4.30
 -24   3   0    2.10    5.10
  21 -24   0   -1.80    9.20
  21 -24   0   -1.20    2.90
 -24   3   0   -1.40    1.60
  -3 -21   0    3.60    1.70
  -3 -21   0    3.10    4.00
  24  -3   0   -4.60    4.30
  20 -24   0   14.70    8.00
 -24   4   0    7.80    4.70
 -24   4   0   12.00    2.50
 -24   4   0    6.90    5.30
  24  -4   0   12.40    4.70
  -4 -20   0    8.20    2.60
  -4 -20   0    4.40    4.10
 -24   5   0   65.99    9.80
 -24   5   0   73.69    9.90
  19 -24   0   69.39   11.50
 -24   5   0   63.39    8.40
  -5 -19   0   64.69    9.30
  -5 -19   0   68.39    8.80
  24  -5   0   75.19    9.60
  18 -24   0   84.09   12.90
 -24   6   0   88.29   11.50
 -24   6   0  100.59   12.80
 -24   6   0   89.39   13.10
  -6 -18   0  103.39   11.60
 -24   7   0    3.30    2.70
   7  17   0    8.30    5.00
 -24   7   0    3.80    5.30
   7  17   0    2.70    3.10
 -24   7   0    4.70    4.70
  17 -24   0    9.60    5.00
  -7 -17   0    1.70    2.90
  24  -7   0    1.50    3.80
   8  16   0    8.80    3.20
 -24   8   0   -3.20    4.70
   8  16   0   11.30    4.80
 -24   8   0    0.50    2.70
  16 -24   0    6.30    4.30
 -24   8   0    9.20    4.40
  24  -8   0    2.60    3.50
  -8 -16   0    4.60    3.20
 -24   9   0   78.09   12.30
  15 -24   0   96.89   12.30
 -24   9   0   84.69   11.30
   9  15   0   92.89   12.40
   9  15   0   86.79   11.60
 -24   9   0  107.99   12.60
  -9 -15   0   84.79   11.60
  24  -9   0   97.59   11.60
  10  14   0   23.30    4.30
 -24  10   0   24.80    6.00
 -24  10   0   18.10    4.10
  10  14   0   30.40    6.10
  14 -24   0   25.90    5.30
 -24  10   0   18.60    7.20
  24 -10   0   18.40    3.90
 -10 -14   0   26.60    4.60
  24 -10   0   26.10    5.40
 -24  11   0   31.10    6.20
 -24  11   0   21.30    5.50
  13 -24   0   24.30    5.00
 -24  11   0   17.00    3.90
  11  13   0   17.50    4.10
  11  13   0   24.00    6.10
 -11 -13   0   25.60    4.70
  24 -11   0   15.40    5.10
  12  12   0   10.50    4.90
 -24  12   0    6.60    3.00
 -24  12   0    9.30    5.20
  12 -24   0    1.10    3.40
  12  12   0    6.30    3.20
 -24  12   0    8.40    4.80
 -12 -12   0    6.70    3.90
  24 -12   0    1.80    4.00
 -24  13   0   12.90    5.60
  13  11   0   23.50    5.80
 -24  13   0   22.60    6.00
  13  11   0   15.60    4.10
 -24  13   0   22.20    4.00
  11 -24   0   20.20    4.80
 -13 -11   0   27.40    4.90
  24 -13   0   11.30    4.90
 -24  14   0   24.10    4.20
  10 -24   0   11.60    4.80
 -24  14   0   22.00    6.00
  14  10   0   30.00    4.50
  14  10   0   29.30    6.10
 -14 -10   0   14.00    4.70
  24 -14   0   22.80    5.20
 -24  15   0   86.99   12.80
  15   9   0   95.99   12.80
  15   9   0   94.59   12.10
   9 -24   0   98.29   12.30
 -24  15   0   75.09   11.30
  24 -15   0  113.19   13.00
 -15  -9   0  106.69   12.70
  16   8   0   -3.10    3.00
 -24  16   0    5.10    5.00
   8 -24   0    5.80    3.70
 -24  16   0    0.70    2.90
  16   8   0    3.10    4.80
  24 -16   0    5.00    4.60
 -16  -8   0    5.00    4.30
   7 -24   0   -5.20    3.70
  17   7   0   -1.90    3.20
 -24  17   0    4.50    5.00
  17   7   0   -4.60    4.80
 -24  17   0    1.30    3.20
 -17  -7   0    5.10    4.30
  24 -17   0    4.70    4.40
 -24  18   0   84.59   11.70
 -24  18   0   94.39   12.80
   6 -24   0   91.09   11.60
  18   6   0  108.29   12.10
  24 -18   0   82.69   11.90
 -18  -6   0   88.49   11.90
 -24  19   0   67.49   10.50
  19   5   0   68.39    9.90
   5 -24   0   51.49    8.30
 -24  19   0   65.29    8.30
  19   5   0   64.19    8.40
 -19  -5   0   52.89    8.90
  24 -19   0   65.99    9.20
 -24  20   0    9.00    5.70
  20   4   0    4.30    5.10
 -24  20   0   10.30    3.60
  20   4   0    7.60    3.70
   4 -24   0    4.70    3.70
  24 -20   0    7.70    4.80
 -20  -4   0   10.10    4.60
 -24  21   0    0.20    3.20
   3 -24   0   -2.40    4.00
  21   3   0    8.80    5.20
  21   3   0    6.80    5.20
 -24  21   0    2.90    5.10
  24 -21   0    2.20    4.80
 -21  -3   0    2.00    5.40
 -24  22   0   38.90    5.70
  22   2   0   43.30    7.30
   2 -24   0   33.30    5.90
 -24  22   0   35.50    7.60
 -22  -2   0   27.70    6.50
  24 -22   0   26.40    6.60
  23   1   0   14.60    5.80
   1 -24   0    8.10    4.20
 -24  23   0   -2.50    5.70
 -24  23   0   20.60    4.10
  24 -23   0   17.50    5.70
 -23  -1   0   13.80    5.70
   0 -24   0    5.40    3.90
 -24  24   0    0.00    3.30
 -24   0   0    2.10    5.00
  24 -24   0   -1.40    2.90
  24 -24   0   -4.20    6.00
 -25   1   0    2.20    7.20
  24 -25   0   -2.10    2.80
  24 -25   0    0.70    8.30
 -24  25   0    0.70    3.60
  -1 -24   0    0.90    4.10
 -25   2   0    8.70    5.20
 -25   2   0   12.10    3.60
  23 -25   0    3.20    7.50
  25  -2   0    7.50    4.80
  -2 -23   0   -4.40    3.80
 -23  25   0    0.70    3.50
 -25   3   0  100.39   14.10
 -25   3   0  103.59   14.00
  25  -3   0  118.69   14.50
  -3 -22   0   94.79   13.80
 -22  25   0  113.19   13.70
 -25   4   0    6.50    4.60
  21 -25   0   15.10    8.40
 -25   4   0    3.80    1.90
 -25   4   0    3.90    5.20
  25  -4   0    3.20    4.70
  -4 -21   0    2.90    2.00
  -4 -21   0    5.70    3.90
 -25   5   0    2.40    4.90
  20 -25   0  -13.70    7.30
 -25   5   0    5.50    4.70
  -5 -20   0    5.90    2.70
  -5 -20   0    5.60    3.80
  25  -5   0    7.00    4.50
 -25   6   0   17.50    5.40
 -25   6   0    4.60    2.70
  19 -25   0   16.00    8.10
 -25   6   0    4.90    5.20
  -6 -19   0    5.10    2.80
  -6 -19   0    9.10    4.40
  25  -6   0   12.00    4.50
 -25   7   0   46.40    5.80
  18 -25   0   29.10    8.20
 -25   7   0   32.90    7.50
 -25   7   0   49.00    7.60
  -7 -18   0   42.10    5.90
  25  -7   0   39.90    6.60
   8  17   0   13.80    3.60
 -25   8   0   15.60    3.30
 -25   8   0    6.70    4.80
  17 -25   0   12.20    5.10
 -25   8   0   18.10    5.70
   8  17   0    8.60    5.80
  25  -8   0   19.30    4.00
  -8 -17   0   10.60    3.50
 -25   9   0   92.89   12.10
   9  16   0   89.19   12.40
   9  16   0   97.59   11.30
 -25   9   0   79.69   11.90
 -25   9   0  100.99   10.90
  16 -25   0   60.39   11.00
  -9 -16   0   83.89   11.20
 -25  10   0   35.70    7.10
 -25  10   0   37.10    5.30
  10  15   0   31.80    5.50
  15 -25   0   24.50    5.80
  10  15   0   49.30    7.80
 -25  10   0   41.40    7.10
 -10 -15   0   38.20    5.70
  11  14   0   41.80    8.20
 -25  11   0   49.00    6.40
 -25  11   0   44.20    8.00
  11  14   0   52.19    6.70
  14 -25   0   27.80    6.80
 -25  11   0   54.49    8.00
 -11 -14   0   49.99    6.80
  25 -11   0   51.19    7.50
 -25  12   0  105.19   14.50
  12  13   0  121.99   14.00
  12  13   0  115.79   15.00
 -25  12   0  110.29   13.70
 -25  12   0  108.69   18.10
  13 -25   0  113.29   14.40
 -12 -13   0  100.79   13.80
  25 -12   0  112.09   14.90
  12 -25   0  109.79   13.80
  13  12   0  104.09   13.40
 -25  13   0  108.09   13.10
  13  12   0  115.29   14.70
 -25  13   0   88.59   13.80
 -13 -12   0  104.69   13.80
  25 -13   0  110.69   14.40
  14  11   0   50.99    7.40
 -25  14   0   41.80    8.40
 -25  14   0   60.69    7.30
  14  11   0   47.60    8.90
  11 -25   0   52.29    7.80
  25 -14   0   49.30    8.10
 -14 -11   0   63.89    8.10
  10 -25   0   48.00    6.90
  15  10   0   47.00    6.40
 -25  15   0   39.60   11.50
 -25  15   0   36.40    6.00
  15  10   0   47.30   11.10
  25 -15   0   40.10    7.20
 -15 -10   0   38.50    6.90
 -25  16   0   92.69   12.30
  16   9   0  110.79   14.70
   9 -25   0   95.69   12.90
 -25  16   0  105.69   13.90
  16   9   0  103.19   12.60
  25 -16   0   87.69   12.80
 -16  -9   0   92.39   12.50
 -25  17   0   11.80    5.80
   8 -25   0   17.30    4.40
 -25  17   0   11.70    3.70
  17   8   0    5.90    3.70
  17   8   0    9.30    5.70
 -17  -8   0   11.00    4.80
  25 -17   0    6.40    4.90
  18   7   0   44.20    7.90
 -25  18   0   38.70    6.10
 -25  18   0   54.29    8.50
   7 -25   0   43.30    6.60
  18   7   0   43.80    6.40
 -18  -7   0   37.70    7.20
  25 -18   0   33.30    7.40
  19   6   0   12.00    5.90
   6 -25   0   12.20    4.10
 -25  19   0   18.30    5.90
 -25  19   0   12.40    3.70
  19   6   0    1.40    3.80
  25 -19   0    0.30    4.90
 -19  -6   0    6.20    4.80
 -25  20   0    6.40    5.70
  20   5   0    6.00    3.70
 -25  20   0   -1.40    3.30
  20   5   0   11.10    5.60
   5 -25   0   13.70    4.10
 -20  -5   0    4.60    4.40
  25 -20   0   10.30    4.60
 -25  21   0   18.70    6.40
 -25  21   0    9.10    3.70
   4 -25   0    4.30    3.90
  21   4   0    3.40    5.50
 -21  -4   0    1.60    4.70
  25 -21   0    4.10    4.70
  22   3   0  104.89   14.40
   3 -25   0  120.99   13.90
 -25  22   0  129.49   15.10
 -25  22   0  107.39   13.60
 -22  -3   0   95.19   13.60
  25 -22   0   82.89   13.50
 -25  23   0    4.40    6.30
  23   2   0    5.40    5.40
   2 -25   0   11.50    3.90
 -25  23   0   -2.60    3.40
 -23  -2   0    9.10    4.90
  25 -23   0    4.70    5.00
 -25  24   0    1.10    5.20
   1 -25   0   -0.70    4.00
  25 -24   0    3.00    8.20
  25 -24   0    3.80    3.10
 -24  -1   0    2.30    6.70
 -25  25   0   30.40    5.50
   0 -25   0   30.40    5.50
  25   0   0   46.10    7.20
  25 -25   0   25.90    8.20
 -25   0   0   31.80    6.50
  25 -25   0   28.90    5.00
 -26   1   0    0.60    4.40
  25 -26   0   -1.80    7.40
  -1 -25   0   -1.40    3.60
 -25  26   0    0.00    3.50
  24 -26   0   -3.00    7.90
 -26   2   0    5.10    4.60
  -2 -24   0    0.70    3.60
  26  -2   0    4.60    4.90
 -24  26   0   -2.20    3.40
 -26   3   0    7.70    5.00
 -26   3   0    5.90    3.80
  23 -26   0    6.20    9.70
  -3 -23   0    4.00    5.20
  26  -3   0   12.00    5.60
 -23  26   0    3.30    3.60
 -26   4   0  181.88   23.90
  22 -26   0  200.98   26.20
 -26   4   0  179.68   23.40
  26  -4   0  201.38   23.70
  -4 -22   0  208.38   23.20
 -26   5   0   18.30    5.50
 -26   5   0   21.00    3.10
 -26   5   0   25.90    5.80
  21 -26   0   18.30    9.00
  26  -5   0   16.90    5.30
  -5 -21   0   14.20    5.00
 -26   6   0   -2.60    4.30
 -26   6   0    5.40    4.90
 -26   6   0    2.90    2.30
  20 -26   0  -11.40    8.60
  -6 -20   0    2.40    2.30
  26  -6   0    3.20    4.10
  -6 -20   0   -7.10    3.80
 -26   7   0   13.50    3.20
 -26   7   0   22.30    5.70
  19 -26   0   -1.20    7.80
 -26   7   0   16.30    5.20
  26  -7   0   15.80    4.40
  -7 -19   0   10.80    4.50
  -7 -19   0   18.60    3.40
  18 -26   0   -0.90    6.00
 -26   8   0   10.10    5.40
 -26   8   0    7.10    3.00
 -26   8   0    6.30    4.50
  -8 -18   0    8.10    3.10
  26  -8   0    6.90    3.50
 -26   9   0    5.60    7.10
 -26   9   0   -0.90    3.30
  17 -26   0    0.70    5.30
   9  17   0   -0.60    5.10
 -26   9   0   -4.50    5.10
  26  -9   0   -1.80    2.60
  10  16   0  329.47   38.20
  16 -26   0  386.16   41.00
 -26  10   0  297.57   38.80
 -26  10   0  349.37   39.20
  10  16   0  353.66   39.50
 -10 -16   0  310.47   38.20
 -26  11   0   -5.00    5.10
  11  15   0   -1.40    3.00
 -26  11   0    3.40    4.70
  11  15   0   -3.20    5.00
  15 -26   0    5.20    4.10
 -26  11   0    0.70    3.00
 -11 -15   0    0.80    3.40
 -26  12   0    4.30    3.20
 -26  12   0   15.30    5.80
  12  14   0    8.30    5.40
 -26  12   0    3.60    4.80
  14 -26   0    1.30    3.90
  12  14   0    1.20    3.30
 -12 -14   0   10.70    3.90
  26 -12   0   11.00    4.80
  13 -26   0    2.90    3.80
  13  13   0    7.10    3.50
  13  13   0   10.70    5.40
 -26  13   0   12.20    4.90
 -26  13   0   11.60    3.40
 -26  13   0    1.50    5.50
  26 -13   0   15.20    4.90
 -13 -13   0   10.00    3.90
 -26  14   0    2.60    5.60
 -26  14   0   -3.10    4.60
  14  12   0    9.40    5.90
  12 -26   0    1.60    3.50
  14  12   0    7.50    3.60
 -26  14   0    3.30    3.20
  26 -14   0    7.00    4.70
 -14 -12   0   15.10    4.40
  11 -26   0   -0.10    3.30
 -26  15   0    8.40    5.80
 -26  15   0    7.00    3.30
  15  11   0   -2.70    5.10
  15  11   0   -0.20    3.40
  26 -15   0    2.90    4.60
 -15 -11   0    3.20    4.20
  16  10   0  362.26   40.10
 -26  16   0  347.37   40.10
  26 -16   0  324.07   40.90
 -16 -10   0  304.17   40.20
 -26  17   0   -5.00    5.40
  17   9   0    4.70    3.50
  17   9   0   -3.90    5.20
   9 -26   0   -1.10    3.80
 -26  17   0    2.70    3.30
 -17  -9   0    0.90    4.30
  26 -17   0    9.10    5.10
 -26  18   0    2.20    3.20
  18   8   0   11.80    3.60
 -26  18   0    7.00    5.90
  18   8   0   10.10    5.70
   8 -26   0    2.30    3.80
 -18  -8   0    8.30    4.80
  26 -18   0    7.60    4.80
   7 -26   0    6.00    3.90
 -26  19   0    6.90    3.70
  19   7   0    7.30    3.80
  19   7   0   11.10    6.00
 -26  19   0   18.60    6.60
  26 -19   0    9.10    5.20
 -19  -7   0   27.80    5.40
 -26  20   0    6.80    3.40
   6 -26   0    0.40    3.70
 -26  20   0    5.80    6.10
  20   6   0    2.80    5.50
  26 -20   0   -1.40    4.80
 -20  -6   0   -1.90    4.50
   5 -26   0    8.20    4.30
  21   5   0   25.50    6.50
 -26  21   0    9.00    7.00
 -26  21   0   16.20    4.10
 -21  -5   0   17.60    5.50
  26 -21   0   11.90    5.10
   4 -26   0  180.68   21.10
 -26  22   0  167.28   20.90
  22   4   0  182.68   22.60
 -26  22   0  215.38   25.40
 -22  -4   0  156.88   21.50
  26 -22   0  175.28   21.80
   3 -26   0    1.70    6.30
  23   3   0    4.80    7.30
 -26  23   0    1.20    6.60
 -26  23   0    3.00    3.50
 -23  -3   0    4.70    5.40
  26 -23   0   -1.10    5.20
 -26  24   0    1.40    3.40
   2 -26   0    2.20    3.60
  24   2   0    7.10    5.50
  26 -24   0   -0.70    5.60
 -24  -2   0    2.30    4.50
 -26  25   0    0.60    3.60
   1 -26   0    3.60    3.70
  26 -25   0   -0.10    6.60
  26 -25   0    1.10    3.00
 -25  -1   0    3.10    4.40
   0 -26   0    2.20    3.60
 -26  26   0    8.70    3.70
 -26   0   0   -3.80    4.10
  26 -26   0    0.30    7.00
  26 -26   0    4.30    2.80
 -27   1   0   -1.70    4.00
  26 -27   0    2.90    7.90
  -1 -26   0    4.40    3.60
 -26  27   0   -9.10    3.30
  25 -27   0    6.30    8.30
 -27   2   0    2.50    4.50
  -2 -25   0    2.90    3.50
 -25  27   0    8.80    3.70
 -27   3   0   11.10    4.70
  24 -27   0    4.70    8.60
 -24  27   0    6.30    3.80
  -3 -24   0    3.00    3.90
 -27   4   0    1.70    4.30
  23 -27   0    6.60    8.60
 -23  27   0    1.10    3.60
  -4 -23   0    5.00    3.90
  22 -27   0   53.19   11.20
 -27   5   0   61.29    9.20
 -27   5   0   65.89    8.80
  -5 -22   0   47.70    8.00
  27  -5   0   68.29    8.50
 -22  27   0   51.99    8.10
 -27   6   0  152.68   17.60
 -27   6   0  153.78   19.70
  27  -6   0  159.38   18.80
  -6 -21   0  140.99   19.40
 -27   7   0   62.79    8.50
 -27   7   0   38.00    7.60
  20 -27   0   46.30   11.10
  -7 -20   0   57.39    7.40
  -7 -20   0   43.00    7.40
  19 -27   0   -1.40    7.90
 -27   8   0   13.80    3.10
 -27   8   0   16.90    5.80
 -27   8   0   15.30    5.20
  -8 -19   0   14.60    4.20
  27  -8   0    1.70    3.20
  -8 -19   0   13.60    3.10
 -27   9   0    1.30    2.80
  18 -27   0   -2.20    6.30
 -27   9   0   10.10    4.60
 -27   9   0   -1.50    5.40
  -9 -18   0   -0.20    2.90
 -27  10   0  101.39   12.80
  10  17   0   72.79   12.90
 -27  10   0   85.69   12.10
  17 -27   0   80.79   11.80
 -27  10   0   86.29   11.10
 -10 -17   0   92.29   11.30
 -27  11   0   17.60    4.00
  11  16   0   13.80    6.60
 -27  11   0   14.70    5.50
 -27  11   0   23.00    6.60
  16 -27   0   16.70    5.60
 -11 -16   0   21.30    4.30
 -27  12   0   22.30    6.70
  12  15   0    7.10    6.60
 -27  12   0   41.50    6.50
  15 -27   0   28.00    5.50
 -27  12   0   21.50    4.30
 -12 -15   0   25.60    4.80
 -27  13   0   16.80    6.20
 -27  13   0    9.00    3.50
  13  14   0   15.20    6.40
  14 -27   0    9.60    4.50
  13  14   0    5.80    3.60
 -27  13   0   11.90    5.00
  27 -13   0   12.30    4.90
 -13 -14   0    7.50    4.00
  13 -27   0   11.50    4.40
  14  13   0   13.70    3.80
 -27  14   0   11.00    6.20
 -27  14   0   14.40    3.50
  14  13   0    9.60    6.40
 -27  14   0    7.00    4.80
 -14 -13   0    7.20    4.20
  27 -14   0    8.00    4.90
 -27  15   0   20.30    5.80
 -27  15   0   20.70    7.20
  15  12   0   32.70    7.30
  12 -27   0   23.10    5.00
  15  12   0   25.30    4.80
 -27  15   0   19.20    4.50
 -15 -12   0   24.70    5.30
  27 -15   0   30.80    6.00
 -27  16   0   23.20    4.10
  16  11   0   16.20    4.30
  11 -27   0   20.00    4.90
 -27  16   0   23.60    7.10
  16  11   0   19.00    6.80
 -16 -11   0   10.60    5.00
  27 -16   0   14.60    5.70
 -27  17   0   63.99    8.80
  17  10   0   94.89   11.50
  10 -27   0   54.09    9.10
 -27  17   0  109.89   12.10
  17  10   0   67.09    9.00
  27 -17   0   63.39    9.90
 -27  18   0    4.30    3.40
  18   9   0    5.90    5.80
 -27  18   0   -4.20    6.10
   9 -27   0    2.50    3.70
 -18  -9   0   -0.70    4.50
  27 -18   0   -3.50    4.50
 -27  19   0   16.50    7.30
  19   8   0   17.60    6.60
   8 -27   0    6.10    3.80
 -27  19   0   11.20    3.80
 -19  -8   0    6.90    5.00
  27 -19   0    9.20    5.10
 -27  20   0   45.90    6.40
 -27  20   0   66.59   10.80
   7 -27   0   29.20    6.30
  20   7   0   60.59    9.10
 -20  -7   0   37.20    6.90
  27 -20   0   41.60    7.30
 -27  21   0  190.28   20.60
   6 -27   0  128.39   18.40
 -21  -6   0  142.29   19.50
 -27  22   0   71.79   11.10
   5 -27   0   49.10    7.40
  22   5   0   63.59    9.60
 -27  22   0   49.70    7.10
  27 -22   0   49.10    8.30
 -22  -5   0   38.80    7.80
 -27  23   0    5.50    3.40
   4 -27   0    7.00    3.70
  23   4   0   -3.30    5.30
 -23  -4   0   -2.10    4.10
  27 -23   0    3.50    4.90
   3 -27   0    6.30    3.90
 -27  24   0    4.00    3.60
  27 -24   0    3.80    5.80
 -24  -3   0    5.70    4.70
   2 -27   0    3.60    3.60
 -27  25   0   -0.30    3.30
 -25  -2   0    0.40    4.00
  27 -25   0    0.80    2.80
  27 -25   0    5.80    7.00
   1 -27   0   -2.30    3.30
 -27  26   0    1.90    3.50
  27 -26   0   -0.90    4.20
 -26  -1   0    0.00    4.20
  27 -26   0    5.60    7.30
 -27  27   0   69.19    8.90
   0 -27   0   79.79    9.40
 -27   0   0   54.89    9.00
  27 -27   0   55.29   11.00
  27 -28   0   26.50    8.50
 -28   1   0   -2.90    3.60
 -27  28   0    1.10    3.30
  -1 -27   0   -2.10    3.30
 -28   2   0   -6.10    3.80
  26 -28   0   15.70    8.20
 -26  28   0    0.60    3.40
  -2 -26   0    4.70    3.50
  25 -28   0    1.20    8.50
 -28   3   0    4.40    4.20
 -25  28   0   -0.80    3.50
  -3 -25   0    0.30    3.40
  24 -28   0   10.20    9.20
 -28   4   0    7.50    4.30
  -4 -24   0    4.10    3.70
 -24  28   0    4.80    3.70
  23 -28   0   57.09   11.90
 -28   5   0   53.69    9.10
  -5 -23   0   63.39    8.70
 -23  28   0   76.79    8.80
 -28   6   0   27.50    6.50
  22 -28   0   30.80    9.70
 -22  28   0   37.40    5.90
  -6 -22   0   33.10    5.70
 -28   7   0    1.60    1.90
  21 -28   0    4.40    8.70
 -28   7   0   -4.00    5.50
 -28   7   0    4.60    4.80
  -7 -21   0   -5.10    3.70
 -28   8   0   50.49    7.90
  20 -28   0   27.90    9.70
 -28   8   0   43.10    5.70
 -28   8   0   38.20    7.30
  -8 -20   0   50.79    5.70
  -8 -20   0   33.70    6.50
 -28   9   0   15.30    5.20
  19 -28   0    7.20    7.90
 -28   9   0   23.70    6.20
 -28   9   0   20.60    3.50
  -9 -19   0    9.90    4.70
  -9 -19   0   15.80    3.40
 -28  10   0   15.90    5.30
 -28  10   0   24.70    4.80
 -10 -18   0   11.10    8.30
 -10 -18   0   23.30    4.10
 -28  11   0  181.38   21.30
 -28  11   0  230.78   24.10
 -28  11   0  164.48   22.20
  17 -28   0  166.08   22.40
  16 -28   0    1.70    4.70
 -28  12   0    2.10    4.60
 -28  12   0   -3.90    5.70
 -28  12   0    2.60    3.10
  12  16   0    8.60    9.60
 -12 -16   0    0.20    3.30
  15 -28   0    8.70    5.00
 -28  13   0   23.20    4.10
 -28  13   0   20.30    6.90
 -28  13   0   20.10    7.10
 -13 -15   0   16.00    4.20
 -28  14   0  397.66   46.10
  14 -28   0  391.06   46.50
 -28  14   0  448.56   47.80
  14  14   0  446.46   49.70
 -28  14   0  379.26   47.30
 -14 -14   0  393.16   46.30
 -28  15   0   15.20    5.10
  13 -28   0   18.50    4.70
 -28  15   0   24.20    7.50
 -28  15   0   17.00    3.90
  15  13   0   18.00   10.10
  28 -15   0    5.90    5.10
 -15 -13   0   14.10    4.50
 -28  16   0   10.30    7.10
  12 -28   0    5.80    4.10
 -28  16   0    7.60    3.40
  16  12   0   -1.00    8.90
 -16 -12   0   -3.30    4.10
  28 -16   0   -3.40    4.60
  11 -28   0  164.68   21.40
 -28  17   0  268.27   27.90
 -28  17   0  175.28   21.20
 -17 -11   0  178.28   21.80
  28 -17   0  177.58   22.20
  18  10   0   23.70    8.40
  10 -28   0   29.20    8.50
 -28  18   0   29.80    9.10
  28 -18   0   20.90    9.60
  19   9   0   14.50    6.90
 -28  19   0   26.10    8.00
 -28  19   0   14.60    4.30
   9 -28   0   22.40    4.80
 -19  -9   0   24.70    5.40
  28 -19   0   19.40    5.60
  20   8   0   50.59    8.80
   8 -28   0   40.10    6.30
 -28  20   0   35.10    6.10
 -28  20   0   60.39   10.10
 -20  -8   0   35.40    6.80
  28 -20   0   34.80    7.00
   7 -28   0   -4.70    3.50
 -28  21   0    4.20    3.40
  21   7   0    3.60    5.90
  28 -21   0    7.20    4.80
 -21  -7   0    1.10    4.60
   6 -28   0   30.90    5.60
 -28  22   0   38.40    5.50
 -22  -6   0   32.40    6.40
  28 -22   0   27.00    6.40
 -28  23   0   66.99    8.90
   5 -28   0   66.09    9.00
 -23  -5   0   68.39    9.70
  28 -23   0   67.69    9.80
 -28  24   0    1.90    3.40
   4 -28   0    3.40    3.60
  28 -24   0    2.80    5.80
 -24  -4   0    0.70    4.40
   3 -28   0    0.10    3.50
 -28  25   0    8.60    3.60
 -25  -3   0    2.60    4.20
  28 -25   0    4.30    2.90
  28 -25   0    7.10    7.00
 -28  26   0    2.30    3.30
   2 -28   0    2.50    3.50
  28 -26   0  -12.50    6.80
  28 -26   0    0.70    2.60
 -26  -2   0    3.00    4.00
   1 -28   0   -4.60    3.20
 -28  27   0    2.60    3.30
  28 -27   0    0.70    7.60
 -27  -1   0   -3.70    3.70
   0 -28   0   -2.30    3.10
 -28  28   0    1.50    3.20
 -28   0   0    2.70    3.80
  28 -28   0   -4.10    8.20
 -29   1   0    4.40    3.70
  28 -29   0  -10.00    8.50
 -28  29   0   -0.90    3.10
  -1 -28   0   -0.20    2.90
 -29   2   0   -1.30    3.70
  27 -29   0   10.40    8.50
 -27  29   0    4.10    3.30
  -2 -27   0   -0.70    3.10
  26 -29   0    2.90    7.90
 -29   3   0    1.00    3.80
 -26  29   0    1.80    3.40
  -3 -26   0    4.30    3.30
  25 -29   0  261.57   34.70
  -4 -25   0  271.07   32.20
 -25  29   0  291.87   32.30
  24 -29   0   -2.00    9.00
 -29   5   0    2.60    3.90
  -5 -24   0    4.90    3.60
 -24  29   0    1.50    3.70
  23 -29   0   -6.40    9.00
 -29   6   0    4.70    4.60
 -23  29   0   10.20    3.80
  -6 -23   0    2.00    3.60
  22 -29   0   55.59   11.50
 -29   7   0   69.59    8.70
  -7 -22   0   48.70    7.70
 -22  29   0   59.49    8.20
 -29   8   0    6.90    4.60
 -29   8   0    0.50    1.80
  21 -29   0   -9.20    8.50
  -8 -21   0    4.00    3.80
 -29   9   0    2.10    4.30
  20 -29   0    5.40    8.20
 -29   9   0    3.10    2.40
  -9 -20   0   -2.30    3.60
  -9 -20   0    4.10    2.00
 -29  10   0   29.20    6.40
 -29  10   0   30.70    4.90
  19 -29   0   29.70    9.00
 -10 -19   0   32.10    5.80
 -10 -19   0   39.90    4.90
 -29  11   0    9.80    6.10
  18 -29   0    9.40    6.50
 -29  11   0    0.00    2.80
 -29  11   0   -2.20    4.20
 -11 -18   0   -0.20    2.80
 -11 -18   0   -1.00    4.10
 -29  12   0   25.00    7.00
 -29  12   0   20.70    4.10
  17 -29   0   17.70    6.30
 -29  12   0   18.50    5.50
 -12 -17   0   23.70    4.20
 -29  13   0    8.10    6.60
 -29  13   0   11.30    4.80
  16 -29   0   11.30    5.20
 -29  13   0    4.20    3.20
 -13 -16   0    3.60    3.30
 -29  14   0   14.80    4.00
 -29  14   0   23.70    7.40
  15 -29   0   28.10    5.40
 -29  14   0   18.60    5.30
 -14 -15   0   18.30    4.40
 -29  15   0   14.10    4.90
  14 -29   0   11.90    4.60
 -29  15   0   13.60    3.80
 -29  15   0   20.10    7.10
 -15 -14   0   16.40    4.40
  13 -29   0    7.30    4.20
 -29  16   0    8.40    7.00
 -29  16   0    0.30    3.30
 -16 -13   0    9.70    4.10
  29 -16   0    9.40    4.80
 -29  17   0   18.10    4.20
 -29  17   0   35.30    8.80
  12 -29   0   15.70    4.60
  29 -17   0   23.40    5.70
 -17 -12   0   16.20    4.80
  11 -29   0   -1.60    3.70
 -29  18   0   -2.20    3.20
 -18 -11   0    2.00    4.20
  29 -18   0    4.00    4.70
 -29  19   0   37.30    5.20
  10 -29   0   27.70    5.40
 -19 -10   0   29.90    6.00
  29 -19   0   22.50    6.40
   9 -29   0   -1.10    3.30
 -29  20   0    1.00    3.20
 -20  -9   0    5.90    4.60
  29 -20   0   -6.40    4.30
 -29  21   0    3.20    3.20
   8 -29   0    1.10    3.60
  29 -21   0    1.00    4.30
 -21  -8   0    4.50    4.20
 -29  22   0   57.89    8.00
   7 -29   0   59.89    8.30
 -22  -7   0   67.79    8.90
  29 -22   0   56.29    8.80
 -29  23   0    3.90    3.40
   6 -29   0    3.40    3.70
  29 -23   0   -2.10    4.90
 -23  -6   0    5.40    4.30
   5 -29   0    3.20    3.60
 -29  24   0   -2.50    3.30
  29 -24   0   -3.70    5.90
 -24  -5   0    4.80    4.50
 -29  25   0  282.17   32.70
   4 -29   0  264.17   32.70
  29 -25   0  281.57   33.00
  29 -25   0  254.07   33.90
 -25  -4   0  333.77   33.30
 -29  26   0   -1.00    3.20
   3 -29   0   -1.00    3.30
 -26  -3   0    0.50    4.00
  29 -26   0   -3.80    7.10
  29 -26   0    3.40    2.60
 -29  27   0    3.10    3.20
   2 -29   0   -2.20    3.00
 -27  -2   0    5.40    3.90
  29 -27   0    6.40    7.50
   1 -29   0    3.60    2.90
 -28  -1   0    4.50    3.60
  29 -28   0   22.60    8.80
   0 -29   0    3.30    3.00
 -29  29   0   -0.80    3.00
 -29   0   0    2.60    3.40
  29 -29   0    5.40    7.10
 -30   1   0   -6.60    3.00
  29 -30   0   12.40    7.00
  -1 -29   0   -0.60    2.60
 -29  30   0    2.50    2.90
 -30   2   0    9.80    3.80
  28 -30   0   10.40    7.90
 -28  30   0    6.30    3.40
  -2 -28   0   11.30    3.30
 -30   3   0    4.30    4.20
  -3 -27   0   15.20    3.40
 -27  30   0    9.00    3.50
  26 -30   0   21.40    8.50
 -30   4   0   -0.90    3.60
  -4 -26   0    4.20    3.20
 -26  30   0    2.90    3.40
  25 -30   0    3.20    8.20
 -30   5   0   -0.50    3.70
  -5 -25   0    3.20    3.30
  24 -30   0    3.30    9.20
 -30   6   0    2.80    4.00
 -24  30   0    2.90    3.50
  -6 -24   0    3.30    3.30
 -30   7   0    9.60    4.20
  23 -30   0    5.60    9.20
 -23  30   0    8.90    3.80
  -7 -23   0    6.20    3.70
 -30   8   0    4.70    4.20
  22 -30   0    9.90    8.90
  -8 -22   0    6.40    3.70
 -22  30   0    1.20    3.90
  21 -30   0   36.60    9.40
 -30   9   0   26.80    5.80
 -21  30   0   45.80    5.90
  -9 -21   0   21.40    5.20
 -30  10   0    7.70    4.70
 -30  10   0   12.40    2.80
  20 -30   0   14.90    8.40
 -10 -20   0   10.10    4.20
 -30  11   0   -3.20    2.60
  19 -30   0    3.80    7.90
 -30  11   0    0.30    4.40
 -11 -19   0   -4.30    2.30
 -11 -19   0   -2.20    3.70
 -30  12   0   -4.40    4.20
  18 -30   0    1.10    6.50
 -30  12   0   -2.10    2.70
 -12 -18   0    1.90    2.70
 -12 -18   0   -1.60    3.90
 -30  13   0    6.50    4.90
  17 -30   0    8.70    5.80
 -30  13   0    5.60    3.20
 -13 -17   0   12.00    3.30
 -30  14   0   12.60    3.60
  16 -30   0   13.20    5.10
 -30  14   0    9.60    5.20
 -14 -16   0   16.30    3.90
  15 -30   0  157.98   22.50
 -30  15   0  203.78   22.90
 -30  15   0  186.48   21.90
 -15 -15   0  197.48   22.00
 -30  16   0   14.40    3.90
 -30  16   0    6.90    6.70
  14 -30   0   11.20    4.60
 -16 -14   0   13.90    4.20
 -30  17   0    4.80    3.50
  13 -30   0    7.40    4.20
 -17 -13   0    6.50    3.90
  12 -30   0   -2.60    3.70
 -30  18   0    0.90    3.30
 -18 -12   0    6.30    3.90
  30 -18   0   -2.50    4.50
 -30  19   0   -3.80    3.10
  11 -30   0   -2.50    3.60
 -19 -11   0    2.10    4.00
  30 -19   0   -1.20    4.50
 -30  20   0   11.00    3.60
  10 -30   0    5.00    3.90
 -20 -10   0   10.80    4.40
  30 -20   0   11.60    5.20
   9 -30   0   23.80    5.00
 -30  21   0   28.60    4.90
 -21  -9   0   24.20    5.40
  30 -21   0   33.80    6.20
 -30  22   0    5.50    3.40
   8 -30   0    2.40    3.50
  30 -22   0    6.60    4.70
 -22  -8   0    6.70    4.30
 -30  23   0    6.00    3.30
   7 -30   0    2.00    3.30
 -23  -7   0    9.90    4.30
  30 -23   0   10.20    4.80
 -30  24   0    2.60    3.00
   6 -30   0   -1.10    3.20
 -24  -6   0    0.10    3.90
  30 -24   0   -2.40    4.80
 -30  25   0   -3.30    3.00
   5 -30   0    0.70    3.10
 -25  -5   0    3.90    3.80
  30 -25   0    3.20    2.80
  30 -25   0    4.20    5.50
 -30  26   0    6.00    3.20
   4 -30   0    6.30    3.10
  30 -26   0   -0.30    5.70
  30 -26   0    5.20    2.50
 -26  -4   0    4.20    4.00
   3 -30   0    2.70    3.00
 -30  27   0    7.10    4.40
  30 -27   0    2.00    7.10
 -27  -3   0    9.40    3.80
 -30  28   0    5.30    3.10
   2 -30   0    4.80    2.90
  30 -28   0   -3.90    6.40
 -28  -2   0    5.40    3.60
 -30  29   0   -4.70    2.70
   1 -30   0   -1.40    2.60
 -29  -1   0    0.60    3.30
  30 -29   0    2.50    6.10
 -31   3   0   -2.00    3.10
  28 -31   0   10.90    7.00
  -3 -28   0    4.40    2.70
 -28  31   0    2.50    2.90
 -31   4   0   -1.40    3.30
  27 -31   0    4.80    7.60
  -4 -27   0   -6.70    2.60
 -27  31   0   -0.90    3.00
  26 -31   0   -4.70    8.10
 -31   5   0    2.60    3.40
 -26  31   0    0.80    3.10
  -5 -26   0    1.10    3.30
  25 -31   0   18.50    8.20
 -31   6   0    4.20    3.60
  -6 -25   0    2.70    3.10
 -25  31   0   10.80    3.50
  24 -31   0   -0.20    8.50
 -31   7   0   -6.80    3.70
  -7 -24   0    3.20    3.10
 -24  31   0    5.20    3.40
  23 -31   0   -4.90    8.70
 -31   8   0    4.00    3.80
 -23  31   0   -0.30    3.50
  -8 -23   0   -1.30    3.10
 -31   9   0    3.90    3.60
  22 -31   0   21.70    8.30
 -22  31   0    2.40    3.70
  -9 -22   0    2.90    3.30
 -31  10   0   -4.50    3.60
  21 -31   0    9.30    8.40
 -10 -21   0    0.80    3.40
 -21  31   0    5.00    3.90
  20 -31   0   16.40    8.40
 -31  11   0   24.70    5.30
 -11 -20   0   26.20    4.80
  19 -31   0   -3.60    7.50
 -31  12   0   13.20    4.70
 -31  12   0   12.10    2.90
 -12 -19   0    7.40    3.90
 -31  13   0    1.50    2.70
  18 -31   0   -2.00    6.50
 -31  13   0    1.00    4.20
 -13 -18   0    3.50    3.70
 -13 -18   0   -4.10    2.30
 -31  14   0    1.40    2.80
 -31  14   0   -0.20    4.40
  17 -31   0    0.60    5.20
 -14 -17   0    1.00    2.70
 -14 -17   0   -0.60    3.80
 -31  15   0    3.00    4.10
 -31  15   0    3.10    2.90
  16 -31   0   -0.10    4.50
 -15 -16   0    3.40    3.00
 -31  16   0   -3.10    4.00
  15 -31   0   -0.60    3.90
 -31  16   0   -1.00    3.00
 -16 -15   0    0.50    3.10
  14 -31   0    4.30    3.90
 -31  17   0    3.90    3.10
 -17 -14   0   -4.00    3.20
 -31  18   0    0.60    3.10
  13 -31   0    1.80    3.70
 -18 -13   0    0.90    3.30
  12 -31   0    4.00    3.90
 -31  19   0   10.20    3.40
 -19 -12   0    8.20    3.90
  11 -31   0   25.90    5.50
 -31  20   0   39.30    5.30
  31 -20   0   37.00    6.30
 -20 -11   0   29.00    5.60
 -31  21   0   -1.50    3.00
  10 -31   0    2.10    3.40
  31 -21   0    6.70    4.30
 -21 -10   0    0.30    3.70
   9 -31   0    3.80    3.40
 -31  22   0    0.20    3.10
 -22  -9   0    4.80    3.80
   8 -31   0    1.30    3.10
 -31  23   0   -2.10    3.00
 -23  -8   0    2.70    3.70
  31 -23   0    6.30    4.50
   7 -31   0   -0.20    3.00
 -31  24   0    4.40    3.10
  31 -24   0   -1.70    4.60
  31 -24   0    2.70    2.70
 -24  -7   0   -1.40    3.70
   6 -31   0    5.40    3.10
 -31  25   0    9.20    3.20
 -25  -6   0    6.70    3.80
  31 -25   0    3.60    2.80
  31 -25   0   13.40    6.00
   5 -31   0    7.20    5.10
 -31  26   0   -3.60    4.40
 -26  -5   0    4.90    6.80
  31 -26   0    0.90    2.40
  31 -26   0    0.90    5.00
   4 -31   0    1.30    2.70
 -31  27   0    2.50    2.90
 -27  -4   0    2.10    3.50
  31 -27   0    1.40    5.00
 -31  28   0    7.50    3.00
   3 -31   0    5.50    2.70
 -28  -3   0    7.00    3.40
  31 -28   0   -2.40    4.80
  27 -32   0   -2.30    7.50
 -32   5   0    2.90    3.20
 -27  32   0   -0.60    2.90
  -5 -27   0    4.30    2.80
  26 -32   0  -11.00    7.30
 -32   6   0    2.00    3.30
 -26  32   0   -2.50    3.00
  -6 -26   0    2.90    2.70
 -32   7   0    0.20    3.20
  25 -32   0    8.20    8.10
 -25  32   0    4.10    3.10
  -7 -25   0    7.00    2.90
  24 -32   0    6.00    8.50
 -32   8   0    4.40    3.50
  -8 -24   0    2.70    5.00
 -24  32   0    8.60    3.40
 -32   9   0    9.40    4.10
  23 -32   0   34.00    9.50
 -23  32   0   20.20    4.10
  -9 -23   0   12.60    3.70
 -32  10   0    9.20    4.20
  22 -32   0   17.10    8.20
 -10 -22   0   18.70    4.00
 -22  32   0   23.10    4.30
 -32  11   0    8.20    3.80
  21 -32   0   -1.60    7.90
 -11 -21   0    3.20    3.20
 -21  32   0    2.60    3.70
 -32  12   0   10.80    4.50
  20 -32   0   11.00    7.90
 -20  32   0   18.30    4.50
 -12 -20   0   18.90    4.20
  19 -32   0  -10.10    6.70
 -32  13   0    4.70    3.90
 -32  13   0    1.00    2.40
 -13 -19   0    2.40    3.30
  18 -32   0    7.90    7.00
 -32  14   0    7.90    4.10
 -32  14   0   13.70    3.20
 -14 -18   0    9.40    3.90
 -14 -18   0   10.40    2.60
 -32  15   0    0.10    2.70
  17 -32   0    7.10    5.60
 -32  15   0   -2.00    3.70
 -15 -17   0    1.50    3.60
  16 -32   0    5.80    5.10
 -32  16   0    5.30    4.00
 -32  16   0    1.80    3.00
 -16 -16   0    6.30    2.90
 -32  17   0   -3.70    2.80
  15 -32   0    0.80    4.30
 -17 -15   0    3.90    2.90
 -32  18   0   11.60    3.20
  14 -32   0    3.80    4.30
 -18 -14   0   10.70    3.40
 -32  19   0   -0.30    2.90
  13 -32   0    4.80    3.60
 -19 -13   0    0.00    3.20
 -32  20   0   11.30    3.70
  12 -32   0   16.50    4.40
 -20 -12   0   23.70    4.20
  11 -32   0    0.90    3.40
 -32  21   0   -0.70    2.80
 -21 -11   0   -0.20    3.30
  10 -32   0   14.40    4.00
 -32  22   0   14.20    3.60
 -22 -10   0   10.90    4.00
  32 -22   0   23.50    4.80
 -32  23   0   23.60    3.90
   9 -32   0   12.10    3.80
  32 -23   0   23.60    6.20
 -23  -9   0   15.50    4.20
 -32  24   0    3.30    5.50
  32 -24   0    3.70    2.60
 -24  -8   0   -1.20    3.90
  32 -24   0    1.80    4.30
 -32  25   0    0.70    2.80
   7 -32   0    1.40    2.70
  32 -25   0    2.40    4.10
 -25  -7   0    4.60    3.50
  32 -25   0    2.80    2.50
   6 -32   0    1.70    2.90
 -32  26   0   -0.40    3.00
  32 -26   0    2.50    4.10
  32 -26   0    5.30    2.30
 -26  -6   0    1.40    3.40
   5 -32   0    2.60    2.90
 -32  27   0    1.80    2.90
 -27  -5   0    2.30    3.30
  32 -27   0    5.50    4.10
  25 -33   0   15.80    7.20
 -33   8   0    4.60    3.00
 -25  33   0   -0.60    2.80
  -8 -25   0    2.50    2.70
  24 -33   0    1.90    7.40
 -33   9   0    4.00    3.20
  -9 -24   0    3.90    2.80
 -24  33   0    9.40    3.10
 -33  10   0    4.70    3.30
  23 -33   0    2.10    8.00
 -23  33   0    8.60    3.30
 -10 -23   0    4.50    2.90
  22 -33   0    7.50    8.10
 -33  11   0    4.80    3.40
 -22  33   0   12.20    3.60
 -11 -22   0    4.80    3.10
 -33  12   0    1.80    3.40
  21 -33   0    5.40    7.30
 -21  33   0   -2.00    3.30
 -12 -21   0    0.90    3.50
  20 -33   0  -12.90    7.40
 -33  13   0   -0.70    3.30
 -13 -20   0    2.80    3.40
 -20  33   0   -0.10    3.30
 -33  14   0    1.90    3.60
  19 -33   0  -18.90   10.30
 -14 -19   0    9.40    3.40
 -33  15   0   58.89    6.50
  18 -33   0   32.50    9.00
 -33  15   0   37.10    7.40
 -15 -18   0   54.49    7.00
  17 -33   0   24.00    7.80
 -33  16   0   42.70    5.60
 -16 -17   0   46.50    5.40
 -16 -17   0   34.90    6.10
 -33  17   0   40.40    5.20
  16 -33   0   21.10    6.60
 -17 -16   0   38.80    5.00
 -17 -16   0   33.20    5.70
  15 -33   0   40.20    7.40
 -33  18   0   46.70    6.80
 -18 -15   0   44.00    6.90
 -18 -15   0   55.69    6.40
  14 -33   0    5.60    4.20
 -33  19   0    3.10    3.30
 -19 -14   0    6.00    2.90
 -33  20   0   -0.90    3.20
  13 -33   0    0.90    5.50
 -20 -13   0    1.60    2.80
 -33  21   0   -2.50    2.90
  12 -33   0    1.60    3.40
 -21 -12   0    6.20    3.00
 -33  22   0    5.20    2.90
  11 -33   0    2.90    3.30
 -22 -11   0    5.10    3.20
  10 -33   0    3.70    3.00
 -33  23   0    6.40    2.80
 -23 -10   0    1.40    3.10
 -33  24   0    3.50    2.80
   9 -33   0    9.70    3.10
 -24  -9   0    8.40    3.20
  33 -24   0    2.10    2.40
 -33  25   0    2.50    2.70
   8 -33   0    0.40    2.80
  33 -25   0    6.00    2.20
 -25  -8   0    6.20    3.00
  21 -34   0   -4.80    7.10
 -34  13   0    4.00    3.20
 -21  34   0   -4.20    2.90
 -13 -21   0    1.10    2.70
 -34  14   0    9.20    3.40
  20 -34   0    7.30    7.00
 -14 -20   0    2.80    2.90
 -20  34   0   10.50    3.30
  19 -34   0    4.50    6.50
 -34  15   0   -7.90    3.00
 -15 -19   0    1.30    2.90
 -19  34   0    0.10    3.20
  18 -34   0   -3.70    6.40
 -16 -18   0   11.40    3.30
 -34  17   0    0.70    2.40
  17 -34   0   -6.30    5.70
 -17 -17   0   -1.60    2.90
  16 -34   0    3.10    5.50
 -34  18   0    9.10    2.80
 -18 -16   0    7.70    3.30
 -34  19   0   -1.10    2.40
  15 -34   0    3.20    4.50
 -19 -15   0   -2.80    2.10
 -19 -15   0    0.90    3.00
  14 -34   0    3.70    4.10
 -34  20   0    6.50    2.60
 -20 -14   0    5.40    2.40
 -20 -14   0    8.30    3.10
 -34  21   0   -2.50    2.40
  13 -34   0   -0.30    3.50
 -21 -13   0    0.50    2.30
  -1   0  -1   -0.10    0.10
   0  -1   1   -0.30    0.10
   1   0  -1   -0.10    0.10
  -1   0   1    0.00    0.10
   1  -1   1   -0.10    0.10
  -1   2  -1    1.80    0.30
  -1  -1  -1    0.90    0.30
   2  -1  -1    0.70    0.30
  -2   1   1    2.20    0.40
   1   1  -1    0.40    0.30
  -2   1  -1    1.10    0.30
   2  -1   1    0.60    0.40
  -1  -1   1    1.10    0.30
  -1  -1   1    0.30    0.30
   2  -3   1    0.40    0.10
  -2  -2  -1    0.90    0.50
  -2   4  -1   -0.30    0.50
   4  -2  -1   -0.20    0.50
  -4   2   1    0.50    0.70
   2   2   1    0.10    0.50
  -3  -2  -1  231.18   26.50
  -3  -2  -1  212.28   26.50
   5  -3  -1  252.37   26.50
   3   2   1  234.48   26.50
  -5   3   1  240.08   26.60
   4  -3  -1  595.74   71.69
  -1   4  -1  692.33   71.69
  -3  -1  -1  637.34   71.79
   4  -3  -1  620.14   71.69
  -4   3   1  643.44   71.79
   3   1   1  618.44   71.79
   4  -1  -1  650.33   73.49
  -3   4  -1  630.54   73.49
   3  -4   1  617.34   73.49
   1   3   1  696.23   73.49
  -4   1   1  657.53   73.59
   5  -2  -1  226.28   26.40
  -2  -3  -1  248.58   26.30
  -2  -3  -1  210.08   26.30
  -3   5  -1  260.07   26.40
   2   3   1  236.18   26.40
  -5   2   1  213.98   26.40
  -3  -3  -1    1.50    0.80
   6  -3  -1    1.80    0.90
  -3   6  -1    1.20    0.80
  -6   3   1    2.80    1.30
   3   3   1    1.60    0.90
  -3   7  -1 1592.94  162.58
  -4  -3  -1 1431.76  162.48
   7  -4  -1 1467.65  162.48
  -4  -3  -1 1412.06  162.48
   4   3   1 1387.56  162.58
  -7   4   1 1335.47  162.58
  -4  -2  -1  986.40  123.59
   6  -4  -1 1043.50  123.59
   6  -4  -1 1070.89  123.59
  -6   4   1 1174.98  123.69
   4   2   1 1194.88  123.69
  -1   5  -1   20.20    2.10
  -5   4   1   13.70    2.10
   4   1   1   14.60    2.10
  -4   0  -1  345.47   41.50
   0   4  -1  388.36   41.40
  -4   4   1  368.26   41.50
   4   0   1  361.86   41.50
  -4   1  -1  629.34   71.69
   1   3  -1  582.14   71.69
   4  -1   1  627.04   71.69
  -3   4   1  668.33   71.59
  -1  -3   1  660.33   71.59
  -4   2  -1    1.70    0.70
   4  -2   1    0.20    0.50
  -2  -2   1    1.10    0.60
  -2  -2   1    1.80    0.50
   3   1  -1  628.24   72.59
  -4   3  -1  602.64   72.59
  -3  -1   1  638.14   72.59
   4  -3   1  652.43   72.59
   4  -3   1  689.03   72.59
   4   0  -1  398.66   40.40
  -4   4  -1  378.66   40.40
   4  -4   1  330.77   40.30
  -4   0   1  334.97   40.50
   4  -4   1  340.47   40.40
  -4   5  -1   19.00    2.30
   5  -1  -1   20.90    2.40
   4  -5   1   14.80    2.00
   4  -5   1   17.40    2.00
  -5   1   1   12.80    2.30
   1   4   1   18.00    2.20
  -4   6  -1 1154.08  127.79
   6  -2  -1 1033.10  127.79
  -6   2   1 1184.28  127.89
   2   4   1 1150.88  127.79
   7  -3  -1 1289.07  153.48
  -3  -4  -1 1367.76  153.48
  -3  -4  -1 1345.97  153.48
  -7   3   1 1364.86  153.58
   3   4   1 1422.76  153.48
  -4  -4  -1   -0.20    0.30
  -8   4   1   -0.10    1.50
  -5  -4  -1 1299.97  139.29
  -4   9  -1 1362.86  139.29
  -9   5   1 1095.79  139.39
   5   4   1 1163.08  139.29
   8  -5  -1  618.64   67.59
  -5  -3  -1  557.54   67.79
  -3   8  -1  608.54   67.59
  -5  -3  -1  553.54   67.59
   5   3   1  599.74   67.69
  -8   5   1  644.84   67.69
   7  -5  -1 3263.27  399.76
  -2   7  -1 3945.21  399.76
  -7   5   1 3407.36  399.76
  -1   6  -1   31.40    3.70
   6  -5  -1   31.10    3.60
  -5  -1  -1   26.10    3.70
  -5   0  -1 1977.80  229.08
   0   5  -1 2168.48  228.98
  -5   5   1 1933.01  228.98
   1   4  -1   19.10    2.30
  -5   1  -1   20.40    2.50
  -1  -4   1   19.80    2.20
   5  -1   1   13.80    2.30
  -5   2  -1  243.68   26.30
   2   3  -1  218.48   26.20
   5  -2   1  238.98   26.20
  -2  -3   1  224.68   26.10
  -2  -3   1  230.38   26.10
   3   2  -1  219.68   26.70
  -5   3  -1  228.58   26.80
   5  -3   1  244.18   26.70
  -3  -2   1  250.07   26.80
   4   1  -1   17.00    2.00
  -5   4  -1   16.80    2.10
   5  -4   1   14.20    1.90
  -4  -1   1   13.90    2.10
   5  -4   1   12.90    2.00
  -5   5  -1 1942.81  226.78
  -5   0   1 2061.69  226.78
   0   5   1 2056.39  226.68
   5  -5   1 1965.90  226.68
   6  -1  -1   29.50    4.20
  -5   6  -1   32.10    4.20
  -6   1   1   45.40    4.50
  -5   7  -1 3601.64  408.36
   2   5   1 3610.24  408.36
  -7   2   1 3631.74  408.46
  -5   8  -1  613.94   69.49
   8  -3  -1  553.14   69.49
   3   5   1  638.34   69.49
  -8   3   1  651.73   69.59
  -4  -5  -1 1274.57  146.69
  -4  -5  -1 1259.57  146.69
   9  -4  -1 1291.17  146.89
  -5   9  -1 1353.56  146.79
   4   5   1 1239.28  146.89
  -9   4   1 1376.96  146.99
  11  -6  -1  866.11   99.99
  -6  -5  -1  862.31   99.89
  -5  11  -1  846.22   99.89
  -6  -5  -1  800.12   99.89
 -11   6   1  947.61  100.09
   6   5   1  991.40  100.09
  -4  10  -1 1208.78  133.09
  -6  -4  -1 1211.08  133.09
  -6  -4  -1 1139.59  133.09
  10  -6  -1 1152.48  133.09
 -10   6   1 1224.78  133.19
   6   4   1 1123.99  133.19
  -3   9  -1   41.10    5.00
   9  -6  -1   40.30    5.00
  -6  -3  -1   43.40    5.10
  -9   6   1   39.40    5.30
   6   3   1   39.00    5.20
  -6  -2  -1  144.69   16.00
  -2   8  -1  143.69   15.90
   8  -6  -1  136.99   15.90
   8  -6  -1  131.29   15.90
   7  -6  -1  673.63   74.99
  -1   7  -1  694.23   75.09
   7  -6  -1  623.24   74.99
   0   6  -1   74.59    7.80
  -6   0  -1   74.49    7.90
   6   0   1   57.99    7.90
  -6   6   1   60.79    7.80
   1   5  -1   35.90    5.20
  -5   6   1   49.80    5.20
   6  -1   1   44.70    5.30
   2   4  -1 1095.09  129.19
  -6   2  -1 1104.29  129.19
  -2  -4   1 1166.28  129.09
  -4   6   1 1202.48  129.09
  -6   3  -1    0.70    1.10
   3   3  -1    1.00    0.90
  -3  -3   1    1.40    0.90
  -3  -3   1    1.20    0.80
   6  -3   1    4.40    0.90
   4   2  -1 1062.59  126.29
  -6   4  -1 1070.89  126.29
   6  -4   1 1197.68  126.29
  -4  -2   1 1134.59  126.29
  -6   5  -1   33.20    4.90
   6  -5   1   41.90    4.80
   6  -5   1   41.70    4.70
  -5  -1   1   41.10    5.00
   0   6   1   54.29    6.10
  -6   0   1   53.99    6.40
   6  -6   1   49.60    6.10
  -6   7  -1  580.74   61.89
  -7   1   1  518.45   61.89
   1   6   1  539.55   61.89
  -6   8  -1  126.99   16.00
   8  -2  -1  129.39   16.10
   2   6   1  163.48   16.00
   9  -3  -1   36.70    4.70
  -6   9  -1   37.30    4.50
   3   6   1   30.00    4.50
  -9   3   1   41.40    5.00
  10  -4  -1 1152.58  135.69
  -6  10  -1 1191.48  135.59
 -10   4   1 1233.88  135.79
   4   6   1 1221.18  135.79
  -6  11  -1  857.21  100.69
  11  -5  -1  785.22  100.69
 -11   5   1  984.00  100.89
   5   6   1  942.81  100.79
  -6  12  -1   -1.00    1.30
   6   6   1    0.90    1.50
 -12   6   1    2.50    2.10
  -6  13  -1  333.57   35.60
  13  -7  -1  335.07   35.50
   7   6   1  290.67   35.70
 -13   7   1  280.67   35.70
  12  -7  -1  737.53   82.99
  -7  -5  -1  778.52   82.89
  -7  -5  -1  670.83   82.89
  -5  12  -1  783.22   83.09
   7   5   1  639.44   83.09
 -12   7   1  792.72   83.19
  -7  -4  -1  340.57   43.30
  11  -7  -1  384.26   43.30
  -7  -4  -1  380.46   43.30
  -4  11  -1  402.06   43.30
   7   4   1  390.86   43.40
 -11   7   1  396.06   43.50
  -7  -3  -1  340.97   40.20
  10  -7  -1  364.26   40.10
  -3  10  -1  354.76   40.10
   9  -7  -1 3315.27  366.96
  -2   9  -1 3302.67  367.06
  -7  -2  -1 3200.78  367.06
   7   2   1 3178.38  367.16
  -9   7   1 3243.38  367.16
  -7  -1  -1 2609.34  281.27
   8  -7  -1 2473.15  281.07
   8  -7  -1 2340.67  281.07
  -1   8  -1 2570.34  281.17
   7   1   1 2451.75  281.27
  -7   0  -1    8.20    2.10
   0   7  -1   15.50    2.00
   1   6  -1  629.94   67.19
  -6   7   1  558.34   67.19
   2   5  -1 3343.07  376.16
  -7   2  -1 3395.56  376.16
  -2  -5   1 3329.97  376.06
  -2  -5   1 3248.48  376.06
  -7   3  -1 1396.76  167.58
   3   4  -1 1468.75  167.48
   7  -3   1 1401.46  167.48
  -4   7   1 1595.14  167.48
  -3  -4   1 1514.25  167.48
  -3  -4   1 1510.85  167.48
  -7   4  -1 1446.96  163.38
  -4  -3   1 1372.96  163.28
   7  -4   1 1514.25  163.28
  -7   5  -1 3493.45  394.76
   7  -6   1  536.15   58.69
   7  -6   1  501.75   58.79
   7  -7   1   26.60    3.30
  -7   0   1   25.30    3.60
   0   7   1   30.00    3.50
   7  -7   1   28.10    3.40
  -7   8  -1 2584.54  278.07
   8  -1  -1 2300.77  278.07
  -8   1   1 2321.97  278.07
   1   7   1 2631.94  278.07
  -7   9  -1 3405.26  360.06
   2   7   1 3092.69  360.06
  -9   2   1 3059.19  360.06
  10  -3  -1  370.96   45.30
 -10   3   1  430.16   45.50
  -7  11  -1  407.66   45.00
 -11   4   1  402.26   45.20
   4   7   1  379.56   45.10
  -7  12  -1  747.53   86.89
  12  -5  -1  742.03   86.89
   5   7   1  768.82   86.99
 -12   5   1  814.22   87.09
  -7  13  -1  327.47   36.30
 -13   6   1  326.67   36.70
   6   7   1  301.97   36.40
  -7  14  -1   14.60    2.70
  15  -8  -1  827.52   92.39
  -7  15  -1  806.12   92.49
   8   7   1  802.52   92.59
 -15   8   1  825.82   92.69
  -6  14  -1  117.79   12.80
  14  -8  -1  124.99   12.70
 -14   8   1   96.79   13.20
   8   6   1   85.49   12.90
  13  -8  -1  856.91   93.59
  -5  13  -1  838.82   93.59
 -13   8   1  811.92   93.79
   8   5   1  793.72   93.69
  -4  12  -1  656.13   75.69
  12  -8  -1  653.33   75.59
 -12   8   1  697.63   75.89
  11  -8  -1  577.24   64.29
  -3  11  -1  575.64   64.39
  -8  -3  -1  580.04   64.39
 -11   8   1  535.95   64.49
  10  -8  -1    6.90    1.20
  10  -8  -1    6.20    1.20
  -8  -2  -1    6.70    1.70
  -2  10  -1    9.30    1.60
 -10   8   1    0.70    1.80
   8   2   1    9.40    1.90
  -8  -1  -1 1223.58  145.89
  -1   9  -1 1303.57  145.89
   8   1   1 1343.57  145.99
  -8   0  -1  365.16   39.00
   0   8  -1  365.36   38.90
   8   0   1  296.57   38.90
  -8   1  -1 2805.72  289.27
   1   7  -1 2349.56  289.17
  -7   8   1 2524.15  289.17
   2   6  -1  142.39   17.00
  -8   2  -1  152.88   17.20
   8  -2   1  151.58   17.10
   3   5  -1  564.04   67.89
  -8   3  -1  581.64   67.89
   8  -3   1  600.94   67.89
  -3  -5   1  588.14   67.79
  -3  -5   1  658.63   67.79
  -8   4  -1    3.40    1.50
   4   4  -1    0.00    1.30
  -4  -4   1    4.40    1.20
   8  -4   1    3.60    1.30
  -4  -4   1    2.70    1.00
  -8   5  -1  544.45   68.29
  -5  -3   1  658.63   68.19
   6   2  -1  137.39   18.20
  -8   6  -1  145.49   18.20
   8  -6   1  172.18   18.10
  -6  -2   1  176.68   18.20
   7   1  -1 2235.68  283.97
  -8   7  -1 2624.04  284.07
  -1   8   1 2560.84  283.87
  -7  -1   1 2564.44  283.97
   8  -7   1 2578.34  283.87
  -8   8  -1  353.76   36.90
   8   0  -1  364.36   36.90
  -8   0   1  294.37   36.90
   0   8   1  284.57   36.90
  -8   9  -1 1281.57  161.18
   9  -1  -1 1418.86  161.18
   1   8   1 1439.66  161.18
  -9   1   1 1563.24  161.28
  -8  10  -1    6.60    1.70
  10  -2  -1    5.30    1.90
 -10   2   1    6.70    2.10
   2   8   1   11.90    1.80
  -8  11  -1  557.84   59.39
  11  -3  -1  517.25   59.49
   3   8   1  513.75   59.39
 -11   3   1  502.75   59.49
  -8  12  -1  652.23   83.29
  12  -4  -1  691.63   83.39
 -12   4   1  807.32   83.69
   4   8   1  806.42   83.39
  13  -5  -1  854.31   92.69
  -8  13  -1  828.12   92.69
 -13   5   1  801.62   92.89
   5   8   1  786.52   92.79
  -8  14  -1  124.29   13.00
  14  -6  -1  121.09   13.00
 -14   6   1  102.09   13.40
   6   8   1   87.69   13.10
  -8  15  -1  841.22   92.99
  15  -7  -1  836.62   92.89
   7   8   1  752.52   93.09
 -15   7   1  849.52   93.19
  -8  16  -1    8.50    2.80
   8   8   1   19.50    4.20
  17  -9  -1  637.04   70.59
  -8  17  -1  583.94   70.79
   9   8   1  618.14   70.89
 -17   9   1  652.33   71.09
  -7  16  -1  373.46   42.30
  16  -9  -1  384.26   42.10
 -16   9   1  371.26   42.60
   9   7   1  347.17   42.40
  15  -9  -1   54.89    8.20
  -6  15  -1   75.79    8.40
  15  -9  -1   77.59    8.20
   9   6   1   76.99    8.80
 -15   9   1   53.59    8.50
  -9  -5  -1   65.59    7.60
  -5  14  -1   73.89    7.90
  -9  -5  -1   60.79    7.50
  14  -9  -1   64.89    7.70
   9   5   1   54.19    7.90
 -14   9   1   57.69    8.60
  -9  -4  -1  275.27   29.10
  13  -9  -1  237.38   29.00
  -9  -3  -1  111.59   13.70
  12  -9  -1  122.29   13.40
  -3  12  -1  121.29   13.70
  12  -9  -1  110.89   13.40
 -12   9   1  121.49   13.90
   9   3   1  119.19   13.90
  -9  -2  -1   12.30    2.40
  -2  11  -1   13.90    2.30
   9   2   1   13.40    2.60
 -11   9   1   15.40    2.60
  -9  -1  -1   15.00    2.70
  -1  10  -1   19.50    2.70
   0   9  -1  733.53   87.99
  -9   0  -1  838.82   88.09
   9   0   1  767.02   88.09
  -9   9   1  771.42   87.99
  -9   1  -1 1389.16  149.39
   1   8  -1 1241.48  149.39
  -8   9   1 1367.66  149.39
   9  -1   1 1284.67  149.39
  -9   2  -1 3254.67  370.06
   2   7  -1 3149.39  369.96
  -7   9   1 3417.06  369.96
   3   6  -1   30.80    4.90
  -9   3  -1   40.30    5.00
  -6   9   1   41.30    4.80
   9  -3   1   42.10    5.00
   4   5  -1 1300.57  153.48
  -9   4  -1 1302.67  153.48
   9  -4   1 1447.96  153.48
  -4  -5   1 1373.06  153.38
  -5   9   1 1357.76  153.38
   5   4  -1 1207.68  140.79
  -9   5  -1 1161.78  140.79
  -5  -4   1 1361.16  140.69
   6   3  -1   35.60    4.70
  -9   6  -1   26.90    4.70
   9  -6   1   40.70    4.70
  -6  -3   1   46.70    4.80
  -9   7  -1 3176.98  358.56
   9  -7   1 2896.81  358.46
  -2   9   1 3383.56  358.36
   9  -7   1 3276.67  358.36
  -7  -2   1 3125.09  358.46
   8   1  -1 1287.97  153.78
  -9   8  -1 1319.47  153.78
   9  -8   1 1307.57  153.58
  -1   9   1 1435.16  153.68
   9  -8   1 1410.26  153.58
  -8  -1   1 1393.16  153.78
   9   0  -1  710.13   87.09
  -9   9  -1  769.62   87.09
   0   9   1  799.02   86.99
  -9   0   1  795.52   87.09
 -10   1   1   31.20    4.50
   1   9   1   36.40    4.40
  11  -2  -1   10.20    2.40
  -9  11  -1   10.20    2.20
 -11   2   1   16.80    2.70
   2   9   1   14.70    2.30
  -9  12  -1  124.59   14.00
  12  -3  -1  113.59   14.10
   3   9   1  125.69   14.20
 -12   3   1  115.59   14.30
  -9  14  -1   63.79    7.60
  14  -5  -1   71.69    7.70
 -14   5   1   53.09    7.80
   5   9   1   49.90    7.60
  15  -6  -1   83.19    9.50
  -9  15  -1   78.09    9.50
 -15   6   1   56.59    9.50
   6   9   1   89.89    9.70
  16  -7  -1  379.06   42.90
  -9  16  -1  389.06   43.00
   7   9   1  351.46   43.10
 -16   7   1  384.46   43.30
  17  -8  -1  622.64   69.29
  -9  17  -1  575.74   70.09
 -17   8   1  604.64   69.69
   8   9   1  628.54   69.59
  18  -9  -1   -3.60    2.70
  18  -9  -1   -0.30    2.10
  -9  18  -1   -0.10    2.30
  -9  -9  -1    1.10    2.50
   9   9   1   -4.10    2.50
 -18   9   1    0.00    1.90
 -18   9   1   -1.20    3.10
   9 -18   1   -2.70    2.30
  19 -10  -1  353.56   40.10
 -10  -9  -1  358.96   40.70
  19 -10  -1  360.46   41.30
   9 -19   1  405.16   42.10
  10   9   1  317.67   40.60
 -19  10   1  326.67   40.80
 -19  10   1  360.96   40.30
  18 -10  -1    9.30    2.20
  18 -10  -1    6.30    3.00
 -10  -8  -1   11.20    3.10
  -8  18  -1    4.60    2.70
   8 -18   1    6.80    2.90
 -18  10   1    3.70    3.30
  10   8   1    6.40    3.10
 -18  10   1    5.90    2.90
  17 -10  -1    7.90    2.20
  -7  17  -1   11.30    2.70
  10   7   1   11.50    3.10
 -17  10   1    6.10    3.20
  16 -10  -1  107.09   12.10
  -6  16  -1  107.29   12.50
  16 -10  -1   93.49   12.10
  10   6   1  108.09   12.80
 -16  10   1  110.19   13.00
  -5  15  -1   23.60    3.80
  15 -10  -1   24.30    3.30
 -10  -5  -1   24.00    3.30
 -10  -5  -1   21.20    3.40
  15 -10  -1   25.30    3.30
  10   5   1   28.00    4.30
 -15  10   1   35.50    4.40
  14 -10  -1  663.73   67.99
  -4  14  -1  637.84   68.19
 -10  -4  -1  595.54   68.09
  10   4   1  540.55   68.29
 -14  10   1  550.74   68.29
 -10  -3  -1  277.37   29.50
  -3  13  -1  274.87   29.50
 -13  10   1  221.88   29.60
  10   3   1  250.47   29.60
 -10  -2  -1   67.39    8.70
  -2  12  -1   71.29    8.70
 -12  10   1   69.49    8.90
  10   2   1   80.69    9.40
 -10  -1  -1 1224.48  142.69
  -1  11  -1 1279.87  142.69
  10   1   1 1291.17  142.79
 -11  10   1 1249.38  142.79
   0  10  -1  969.10  102.39
  10   0   1  880.41  102.39
 -10  10   1  862.41  102.39
   1   9  -1   17.50    2.50
 -10   1  -1   13.90    2.80
   2   8  -1    5.60    1.80
 -10   2  -1    6.70    2.00
  10  -2   1   10.10    2.00
  -8  10   1   10.10    1.80
 -10   4  -1 1182.18  135.69
   4   6  -1 1145.49  135.59
  -4  -6   1 1138.29  135.39
  -4  -6   1 1211.38  135.39
  10  -4   1 1297.67  135.59
  -6  10   1 1217.88  135.69
   6   4  -1 1192.18  137.19
 -10   6  -1 1141.39  137.19
  -6  -4   1 1271.17  137.09
  10  -6   1 1241.38  137.09
  -7  -3   1  505.75   56.99
  -3  10   1  517.25   56.99
  10  -7   1  485.35   56.99
 -10   8  -1    4.30    2.00
  10  -8   1   10.40    1.60
  -8  -2   1    9.50    2.00
 -10   9  -1   19.80    3.90
  -9  -1   1   36.30    4.30
  10  -9   1   31.30    3.50
  10   0  -1  886.81  102.49
 -10  10  -1  975.30  102.49
   0  10   1  908.11  102.39
 -10   0   1  847.52  102.49
  11  -1  -1 1231.78  137.99
 -10  11  -1 1222.28  137.89
 -11   1   1 1218.68  137.99
   1  10   1 1201.08  137.89
  12  -2  -1   78.19    9.00
 -10  12  -1   69.59    8.80
 -12   2   1   71.09    9.10
   2  10   1   71.19    8.80
 -10  13  -1  267.77   29.80
  13  -3  -1  291.57   29.90
   3  10   1  235.98   29.80
 -13   3   1  245.08   29.90
 -10  14  -1  617.04   68.29
  14  -4  -1  654.23   68.29
   4  10   1  583.64   68.29
 -14   4   1  546.95   68.39
  15  -5  -1   19.90    3.90
 -10  15  -1   24.30    4.00
 -15   5   1   35.00    4.70
   5  10   1   31.80    4.20
 -10  16  -1  100.29   12.60
  16  -6  -1  109.59   12.70
   6  10   1   99.79   12.80
 -16   6   1  111.99   13.20
  17  -7  -1   13.10    2.80
 -10  17  -1   13.60    3.00
 -17   7   1    7.00    3.50
   7  10   1    7.20    3.80
  18  -8  -1    7.30    2.60
  -8 -10  -1    8.70    2.80
  18  -8  -1    8.90    2.90
 -10  18  -1    7.40    2.80
 -18   8   1   11.80    3.70
  10 -18   1    6.30    3.20
 -18   8   1    5.80    2.30
   8  10   1    4.80    3.00
  19  -9  -1  352.76   39.30
  -9 -10  -1  323.97   39.50
  19  -9  -1  371.96   40.30
  10 -19   1  347.97   40.80
 -19   9   1  336.17   40.00
   9  10   1  336.77   39.80
  21 -11  -1   28.80    6.40
 -11 -10  -1   47.80    6.70
 -11 -10  -1   43.30    6.70
  11  10   1   47.80    6.20
 -21  11   1   42.20    7.20
 -21  11   1   39.50    6.00
  10 -21   1   55.19    6.90
  11  10   1   35.00    7.00
 -21  11   1   51.29    7.60
 -11  -9  -1  617.44   65.09
  20 -11  -1  612.84   65.29
   9 -20   1  579.24   65.09
  11   9   1  509.25   65.29
 -20  11   1  532.25   64.79
 -11  -8  -1  880.11  103.89
  19 -11  -1  943.11  102.69
 -19  11   1  964.90  102.99
  11   8   1  834.72  103.29
   8 -19   1  926.01  103.59
 -19  11   1  936.71  103.39
  11   8   1  856.11  102.99
 -11  -7  -1  852.21   92.59
  18 -11  -1  823.82   92.59
  11   7   1  735.53   92.59
 -18  11   1  789.42   92.69
   7 -18   1  864.11   92.49
  -6  17  -1   66.69    8.40
 -17  11   1   64.79    8.60
  11   6   1   59.69    8.40
 -11  -5  -1    4.60    1.80
 -11  -5  -1    4.20    1.50
  -5  16  -1    7.70    2.30
 -16  11   1    4.80    2.80
  11   5   1    3.50    2.70
  -4  15  -1  451.25   46.80
 -11  -4  -1  429.76   46.60
 -15  11   1  368.76   46.90
  11   4   1  381.16   46.90
  -3  14  -1  715.23   75.89
 -11  -3  -1  653.23   75.79
  11   3   1  669.83   75.99
 -14  11   1  634.14   75.99
 -11  -2  -1  602.84   69.39
  -2  13  -1  680.73   69.49
 -13  11   1  599.44   69.49
  11   2   1  562.64   69.49
 -11  -1  -1  657.03   74.99
  -1  12  -1  618.14   74.99
 -12  11   1  642.64   75.09
  11   1   1  729.93   75.09
 -11   0  -1  397.66   40.10
 -11  11   1  308.37   40.10
   1  10  -1 1169.48  138.19
 -11   1  -1 1216.18  138.19
  11  -1   1 1181.18  138.19
 -10  11   1 1318.77  138.29
   2   9  -1   12.20    2.60
 -11   2  -1   13.60    2.90
  -9  11   1   19.60    2.70
  11  -2   1   19.60    2.80
 -11   3  -1  548.45   62.49
   3   8  -1  536.05   62.39
  -8  11   1  584.84   62.39
  11  -3   1  522.95   62.79
 -11   4  -1  341.57   43.70
   4   7  -1  405.26   43.70
  -7  11   1  402.56   43.60
   5   6  -1  806.62  101.29
 -11   5  -1  829.12  101.39
  -5  -6   1  893.21  101.19
  11  -5   1  908.61  101.29
  -5  -6   1  953.30  101.19
  -6  11   1  969.00  101.29
 -11   6  -1  882.61  105.79
   6   5  -1  856.61  105.69
  11  -6   1  999.40  105.69
  -6  -5   1  987.50  105.59
  -6  -5   1  886.31  105.59
  -5  11   1  982.70  105.59
   7   4  -1  389.86   43.90
 -11   7  -1  407.76   44.00
  -4  11   1  364.66   43.70
  -7  -4   1  395.06   43.80
  11  -7   1  377.36   43.80
   8   3  -1  533.65   59.29
 -11   8  -1  534.05   59.39
  11  -8   1  458.75   59.19
  11  -8   1  563.74   59.19
  -3  11   1  523.55   59.19
 -11   9  -1   13.80    2.70
   9   2  -1   11.00    2.70
  -2  11   1   18.30    2.50
  -9  -2   1   15.50    2.70
  11  -9   1   17.10    2.20
  11  -9   1   16.10    2.20
  10   1  -1 1319.47  147.49
 -10  -1   1 1260.67  146.99
  -1  11   1 1318.47  146.89
  11   0  -1  351.66   38.70
 -11  11  -1  384.76   38.70
 -11   0   1  305.27   38.60
   0  11   1  315.57   38.50
 -11  12  -1  618.94   73.39
  12  -1  -1  638.34   73.49
   1  11   1  642.14   73.39
 -12   1   1  689.33   73.49
  13  -2  -1  690.93   72.19
 -11  13  -1  596.44   72.09
   2  11   1  614.84   72.09
 -13   2   1  639.64   72.19
 -11  14  -1  676.33   78.69
  14  -3  -1  720.13   78.79
 -14   3   1  709.23   78.89
   3  11   1  669.53   78.69
 -11  15  -1  464.55   46.40
  15  -4  -1  423.56   46.40
   4  11   1  384.56   46.40
 -15   4   1  348.77   46.40
 -11  16  -1    6.00    2.50
  16  -5  -1    6.60    2.60
 -16   5   1   12.70    3.30
   5  11   1   11.10    2.90
 -11  17  -1   63.29    8.50
 -17   6   1   58.19    8.60
   6  11   1   72.79    8.70
  -7 -11  -1  785.82   91.19
  18  -7  -1  791.12   91.29
  18  -7  -1  823.82   91.19
 -11  18  -1  752.92   91.19
  11 -18   1  837.52   91.29
 -18   7   1  794.02   90.99
   7  11   1  878.31   91.49
 -18   7   1  764.92   91.49
  -8 -11  -1  842.32   98.59
 -11  19  -1  802.02   98.79
  19  -8  -1  881.71   98.59
 -19   8   1  848.32   98.99
 -19   8   1  981.80   98.69
   8  11   1  850.41   98.99
  20  -9  -1  592.94   66.69
  20  -9  -1  610.64   66.39
  -9 -11  -1  624.64   66.49
 -20   9   1  627.44   66.99
  11 -20   1  580.84   66.59
   9  11   1  533.95   66.39
 -20   9   1  560.14   66.29
   9  11   1  539.05   66.79
  21 -10  -1   44.40    5.90
 -10 -11  -1   43.60    6.60
 -10 -11  -1   45.70    6.50
  21 -10  -1   31.30    6.70
  10  11   1   41.60    7.20
 -21  10   1   45.90    7.40
 -21  10   1   48.00    7.70
 -21  10   1   44.30    6.10
  10  11   1   47.80    6.30
  11 -21   1   49.10    6.70
  23 -12  -1   25.40    6.60
 -12 -11  -1   33.40    6.50
 -23  12   1   54.39    6.80
 -23  12   1   61.79    8.00
  11 -23   1   43.40    6.80
  12  11   1   42.20    6.10
 -23  12   1   32.10    7.20
  12  11   1   45.60    7.80
 -12 -10  -1  136.19   15.00
 -12 -10  -1  130.19   14.80
  22 -12  -1  117.79   15.20
 -22  12   1  108.59   14.30
 -22  12   1  119.19   15.60
  10 -22   1  119.69   14.90
  12  10   1  112.19   15.10
 -22  12   1  135.39   18.10
  12  10   1  101.59   14.50
 -12  -9  -1  213.38   23.90
  21 -12  -1  194.68   24.20
 -12  -9  -1  206.78   23.90
 -21  12   1  167.28   24.50
   9 -21   1  201.38   23.80
  12   9   1  208.78   23.70
 -21  12   1  209.88   23.50
 -12  -8  -1   93.29   11.50
  20 -12  -1   87.69   11.30
 -12  -8  -1   99.59   11.40
  12   8   1   91.39   11.10
 -20  12   1   85.69   11.60
  12   8   1   95.39   11.60
 -20  12   1   78.49   10.90
   8 -20   1   73.49   10.70
  19 -12  -1  293.67   33.90
 -12  -7  -1  283.47   33.70
 -12  -7  -1  284.67   33.80
 -19  12   1  284.17   34.00
  12   7   1  293.17   33.50
 -19  12   1  310.97   33.40
   7 -19   1  297.27   33.60
  12   7   1  269.47   33.90
 -12  -6  -1   89.49   10.70
  18 -12  -1   79.59   10.80
  12   6   1   77.59   10.40
 -18  12   1   74.59   10.50
   6 -18   1   85.69   10.40
  12   6   1   72.79   11.20
 -12  -5  -1   36.40    4.90
  -5  17  -1   44.00    5.60
  12   5   1   36.90    5.80
 -17  12   1   34.50    5.70
 -12  -4  -1  444.16   48.80
  -4  16  -1  453.95   49.00
 -16  12   1  399.26   49.10
  12   4   1  412.16   49.10
 -12  -3  -1  210.98   24.20
  -3  15  -1  219.68   24.40
  12   3   1  197.28   24.50
  12   2   1  271.87   30.70
 -14  12   1  259.77   30.60
 -12  -1  -1  216.78   24.90
  -1  13  -1  228.58   24.90
  12   1   1  215.78   25.10
 -13  12   1  202.18   25.00
 -12   0  -1    9.50    2.50
   0  12  -1   12.40    2.40
 -12  12   1    6.90    2.30
  12   0   1    9.50    2.50
 -12   1  -1  646.54   70.19
   1  11  -1  591.14   70.09
  12  -1   1  595.04   70.09
 -11  12   1  638.04   70.09
 -12   2  -1   68.89    9.20
   2  10  -1   73.99    9.00
 -10  12   1   81.39    9.00
  12  -2   1   68.99    9.10
   3   9  -1  115.59   13.50
 -12   3  -1  107.99   13.70
  12  -3   1  117.99   13.50
  -9  12   1  115.99   13.40
   4   8  -1  649.04   73.69
 -12   5  -1  756.82   88.69
  12  -5   1  800.32   88.49
  -7  12   1  785.32   88.49
   6   6  -1   -3.00    1.50
 -12   6  -1    1.70    2.00
  12  -6   1    0.70    1.50
  -6  -6   1   -0.20    0.90
  -6  -6   1   -0.40    1.10
  -6  12   1   -1.30    1.30
 -12   7  -1  666.23   83.59
   7   5  -1  698.03   83.59
  -5  12   1  770.52   83.49
  -7  -5   1  787.12   83.49
  12  -7   1  803.42   83.49
  -7  -5   1  691.33   83.49
 -12   8  -1  678.73   86.09
   8   4  -1  667.03   86.09
  -4  12   1  773.82   85.99
  12  -8   1  843.82   85.99
  -8  -4   1  824.12   85.99
 -12   9  -1  123.09   14.20
   9   3  -1  119.89   14.20
  -9  -3   1  123.69   14.00
  12  -9   1  116.89   13.80
  -3  12   1  118.09   13.90
  10   2  -1   64.79    8.80
 -12  10  -1   64.59    8.80
 -10  -2   1   78.79    8.80
  -2  12   1   75.09    8.50
  11   1  -1  662.33   74.99
 -12  11  -1  615.44   74.89
 -11  -1   1  676.23   74.89
  -1  12   1  684.53   74.89
 -12  12  -1    9.00    2.40
  12   0  -1    6.30    2.30
 -12   0   1    3.70    2.40
   0  12   1   10.70    2.10
 -12  13  -1  227.88   25.30
  13  -1  -1  209.48   25.30
 -13   1   1  224.58   25.40
   1  12   1  213.88   25.20
 -14   2   1  322.37   37.10
  15  -3  -1  207.18   24.30
 -12  15  -1  201.78   24.20
 -15   3   1  214.98   24.40
   3  12   1  210.38   24.20
  16  -4  -1  444.36   49.60
 -12  16  -1  434.46   49.60
 -16   4   1  395.86   49.70
   4  12   1  461.95   49.70
 -12  17  -1   39.20    5.50
  17  -5  -1   36.20    5.50
   5  12   1   40.80    5.80
 -17   5   1   33.90    5.90
  18  -6  -1   71.59   10.40
 -12  18  -1   87.69   10.40
  -6 -12  -1   72.19   10.00
  12 -18   1   82.49   10.50
   6  12   1   95.09   10.80
 -18   6   1   67.39   10.20
 -18   6   1   83.29    9.80
  -7 -12  -1  271.77   33.70
 -12  19  -1  275.37   33.90
  19  -7  -1  292.77   34.10
  12 -19   1  292.07   34.00
 -19   7   1  312.17   33.60
   7  12   1  304.07   34.20
 -19   7   1  321.47   35.40
  -8 -12  -1   83.49   10.50
  20  -8  -1   73.79   10.40
  20  -8  -1   92.79   10.60
  12 -20   1   66.29   10.30
 -20   8   1   76.49   11.00
   8  12   1   81.29   10.50
   8  12   1   97.79   11.50
 -20   8   1   91.59   10.30
 -20   8   1   79.69   10.90
  21  -9  -1  188.88   24.20
  -9 -12  -1  203.58   23.90
  21  -9  -1  217.58   23.80
  -9 -12  -1  182.78   24.00
   9  12   1  225.38   24.60
 -21   9   1  200.58   23.60
 -21   9   1  209.38   26.00
   9  12   1  200.28   23.80
 -21   9   1  213.68   24.80
  12 -21   1  203.18   24.10
 -10 -12  -1  120.29   15.50
 -10 -12  -1  139.89   15.30
  22 -10  -1  126.29   15.80
  22 -10  -1  134.89   14.80
 -22  10   1  118.69   14.90
 -22  10   1  131.89   17.60
  10  12   1  117.49   16.00
  10  12   1  117.59   15.20
 -22  10   1  124.39   15.80
  12 -22   1  105.19   15.40
  23 -11  -1   23.40    6.70
 -11 -12  -1   51.29    6.50
 -11 -12  -1   51.19    6.60
 -23  11   1   31.40    7.10
  11  12   1   54.09    7.80
 -23  11   1   43.70    7.80
  11  12   1   44.50    6.20
  12 -23   1   37.90    6.40
  24 -12  -1   -5.50    3.80
 -12 -12  -1    5.00    3.80
  12  12   1    0.60    3.00
 -24  12   1   -2.30    2.70
  12  12   1   -3.60    4.30
 -24  12   1    7.00    5.00
  12 -24   1   -2.70    3.40
 -24  12   1    5.20    4.60
  25 -13  -1  141.39   18.20
 -13 -12  -1  160.38   17.60
 -25  13   1  163.18   17.10
  12 -25   1  128.89   17.50
 -25  13   1  141.69   18.20
  13  12   1  148.19   18.80
  13  12   1  115.49   17.20
 -13 -11  -1  148.59   17.30
 -24  13   1  161.08   18.60
 -24  13   1  135.29   16.80
  11 -24   1  130.39   17.20
  13  11   1  154.08   18.40
 -24  13   1  124.69   17.80
  13  11   1  140.99   17.00
 -13 -10  -1   30.70    6.40
  23 -13  -1    9.50    5.10
  10 -23   1   32.20    7.20
 -23  13   1   29.20    5.30
  13  10   1   22.50    4.50
  13  10   1   32.70    7.50
 -23  13   1   23.50    6.10
  22 -13  -1   22.50    6.00
 -13  -9  -1   36.80    6.10
 -13  -9  -1   39.70    5.90
  13   9   1   29.90    6.40
 -22  13   1   38.10    6.80
  13   9   1   36.90    5.50
 -22  13   1   40.30    5.40
   9 -22   1   43.80    6.20
 -13  -8  -1  383.76   42.80
  21 -13  -1  385.06   43.00
 -13  -8  -1  385.56   42.90
  13   8   1  355.46   42.60
 -21  13   1  380.46   42.60
  13   8   1  366.56   43.20
   8 -21   1  358.36   42.70
 -21  13   1  355.66   43.20
 -13  -7  -1   30.70    5.30
  20 -13  -1   24.50    4.60
 -13  -7  -1   16.20    4.40
   7 -20   1   14.60    3.90
  13   7   1   14.70    4.50
 -20  13   1   12.20    3.40
 -20  13   1   14.70    4.60
  13   7   1   19.00    3.70
 -13  -6  -1   63.19    7.30
  19 -13  -1   59.39    7.40
 -13  -6  -1   56.99    7.40
 -19  13   1   48.50    6.80
  13   6   1   48.90    7.80
 -19  13   1   37.90    7.40
   6 -19   1   52.09    7.00
  13   6   1   48.30    7.60
 -13  -5  -1  541.35   59.39
 -13  -5  -1  495.05   58.79
  18 -13  -1  495.95   59.29
   5 -18   1  541.85   59.19
 -18  13   1  498.45   59.39
  13   5   1  545.95   59.49
  13   5   1  521.25   59.09
  -4  17  -1   59.59    8.30
 -13  -4  -1   61.09    7.70
  17 -13  -1   54.79    7.80
 -13  -4  -1   55.89    7.20
   4 -17   1   60.39    7.60
 -17  13   1   54.09    7.60
  13   4   1   44.20    7.50
 -13  -3  -1   53.19    6.80
  13   3   1   49.40    7.20
 -16  13   1   56.89    7.30
 -13  -2  -1  277.67   32.50
  -2  15  -1  280.37   32.80
 -15  13   1  273.27   32.70
  13   2   1  302.77   32.80
  -1  14  -1  634.34   65.59
 -13  -1  -1  552.14   64.79
 -14  13   1  566.04   64.89
  13   1   1  546.05   64.89
 -13   0  -1  968.10  112.99
 -13  13   1 1001.10  112.99
  13   0   1 1021.60  113.09
   1  12  -1  209.98   24.00
 -13   1  -1  235.18   24.10
  13  -1   1  186.58   24.00
 -12  13   1  198.88   23.90
   2  11  -1  614.04   73.39
 -13   2  -1  650.43   73.49
  13  -2   1  680.73   73.49
 -11  13   1  641.34   73.39
 -13   3  -1  300.77   29.80
   3  10  -1  252.17   29.60
 -10  13   1  229.88   29.50
  13  -3   1  259.67   29.70
   4   9  -1  271.77   27.00
 -13   4  -1  243.38   27.10
  -9  13   1  208.48   26.80
  13  -4   1  222.28   26.90
 -13   5  -1  773.42   92.49
   5   8  -1  786.32   92.39
  13  -5   1  821.02   92.39
  -8  13   1  874.51   92.29
   6   7  -1  318.47   36.20
 -13   6  -1  328.07   36.30
  -7  13   1  304.97   36.00
   7   6  -1  313.77   34.70
  -7  -6   1  280.87   34.40
  13  -7   1  307.57   34.60
  -7  -6   1  314.87   34.40
   8   5  -1  850.31   91.49
 -13   8  -1  827.92   91.59
  -8  -5   1  788.02   91.29
  -5  13   1  804.32   91.39
  13  -8   1  865.81   91.39
  -8  -5   1  710.93   91.29
   9   4  -1  244.28   24.90
 -13   9  -1  244.38   24.90
  13  -9   1  217.38   24.50
  13  -9   1  195.88   24.60
  -4  13   1  189.58   24.70
  -9  -4   1  209.98   24.60
 -13  10  -1  269.67   30.00
  10   3  -1  272.57   30.00
 -10  -3   1  249.78   29.80
  13 -10   1  254.47   29.60
  -3  13   1  260.77   29.80
 -13  11  -1  630.84   72.19
  11   2  -1  622.14   72.19
  -2  13   1  652.03   72.09
 -11  -2   1  635.44   72.09
  12   1  -1  212.48   24.60
 -13  12  -1  211.48   24.60
 -12  -1   1  201.28   24.50
  -1  13   1  221.88   24.40
 -13  13  -1  995.30  113.19
  13   0  -1  940.21  113.19
   0  13   1 1054.79  113.19
 -13   0   1 1003.30  113.19
 -13  14  -1  543.95   65.79
  14  -1  -1  580.44   65.79
 -14   1   1  611.44   65.89
 -13  15  -1  297.67   34.10
  15  -2  -1  306.57   34.10
 -15   2   1  285.97   34.20
   2  13   1  293.87   34.00
  16  -3  -1   51.99    7.50
 -13  16  -1   68.49    7.70
 -16   3   1   54.39    7.80
   3  13   1   55.99    7.70
 -13  17  -1   65.19    8.00
  17  -4  -1   58.49    7.80
  17  -4  -1   58.79    7.90
  13 -17   1   52.79    8.90
 -17   4   1   50.49    8.10
 -17   4   1   60.89    7.50
   4  13   1   72.29    8.40
  18  -5  -1  450.75   55.29
  18  -5  -1  433.76   54.99
  -5 -13  -1  472.65   55.19
  18  -5  -1  493.45   55.29
 -13  18  -1  489.15   55.29
 -18   5   1  526.25   54.99
  13 -18   1  508.65   55.39
 -18   5   1  506.75   55.59
  -6 -13  -1   61.69    7.30
 -13  19  -1   50.59    7.60
  19  -6  -1   57.79    7.00
  19  -6  -1   67.49    7.90
 -19   6   1   48.80    6.90
  13 -19   1   59.79    7.80
 -19   6   1   42.00    7.80
   6  13   1   53.39    7.80
 -19   6   1   54.49    8.10
  20  -7  -1   16.20    3.90
  -7 -13  -1   13.90    3.30
  20  -7  -1   16.90    3.60
  13 -20   1    7.40    3.50
 -20   7   1   18.50    4.50
   7  13   1   13.40    4.30
   7  13   1    7.30    3.20
 -20   7   1    7.40    2.80
 -20   7   1   19.30    4.60
  21  -8  -1  377.46   42.80
  21  -8  -1  355.16   43.10
  -8 -13  -1  391.26   42.80
 -21   8   1  382.96   43.50
 -21   8   1  390.06   43.40
   8  13   1  401.56   43.40
   8  13   1  368.66   42.70
 -21   8   1  343.97   42.60
  13 -21   1  362.06   43.00
  22  -9  -1   33.00    5.40
  22  -9  -1   24.00    6.10
  -9 -13  -1   44.10    7.30
  -9 -13  -1   46.70    5.90
 -22   9   1   40.40    6.80
 -22   9   1   40.30    5.30
   9  13   1   37.20    5.50
  13 -22   1   30.80    5.90
 -22   9   1   39.30    7.00
  23 -10  -1   24.50    4.20
 -10 -13  -1   25.80    4.90
  23 -10  -1   21.30    6.10
 -10 -13  -1   31.60    5.00
  10  13   1   29.00    5.90
 -23  10   1   26.10    6.30
  13 -23   1   26.50    6.90
  10  13   1   22.70    4.50
 -23  10   1   38.10    6.40
  24 -11  -1  109.39   16.40
 -11 -13  -1  134.09   15.90
  13 -24   1  133.59   16.20
 -24  11   1  112.19   16.50
  11  13   1  123.99   15.80
 -24  11   1  125.19   16.60
  11  13   1  138.39   17.20
 -24  11   1  147.59   15.60
  25 -12  -1  146.99   19.00
 -12 -13  -1  152.18   18.40
 -25  12   1  169.28   18.00
  13 -25   1  127.69   18.40
  12  13   1  176.18   19.80
 -25  12   1  154.98   19.10
  12  13   1  135.19   18.10
 -25  12   1  160.08   21.50
 -13 -13  -1    0.30    3.60
  26 -13  -1    1.60    4.40
  13  13   1    0.50    5.20
 -26  13   1    4.90    4.50
 -26  13   1    1.40    2.90
  13 -26   1   -1.30    3.70
  13  13   1    0.30    3.20
 -26  13   1   -5.40    4.90
 -14 -13  -1   17.50    4.90
  27 -14  -1   29.80    6.00
  13 -27   1   20.30    5.20
 -27  14   1   30.40    6.20
  14  13   1   21.80    4.60
 -27  14   1   21.90    4.40
 -27  14   1   30.60    7.20
  14  13   1   21.90    7.00
 -14 -12  -1   24.10    4.90
  26 -14  -1   33.80    5.90
 -26  14   1   15.30    4.00
  14  12   1   27.10    4.40
 -26  14   1   10.60    5.60
  14  12   1   16.70    6.40
  12 -26   1   11.50    4.50
 -26  14   1   24.20    6.50
 -14 -11  -1   76.69    9.80
  25 -14  -1   60.09   10.00
  14  11   1  101.69   11.50
 -25  14   1   58.69   12.10
  14  11   1   73.09    9.40
 -25  14   1   69.09    9.20
  24 -14  -1   50.49    8.40
 -14 -10  -1   47.70    7.90
 -24  14   1   63.09    9.50
  14  10   1   58.29    7.80
  14  10   1   65.59    9.20
 -24  14   1   62.79    7.60
  10 -24   1   55.89    8.10
 -14  -9  -1   31.30    6.90
   9 -23   1   23.60    6.70
  14   9   1   40.70    5.60
  14   9   1   32.80    6.50
 -23  14   1   33.30    6.70
 -14  -8  -1    3.20    3.60
  22 -14  -1    3.10    3.90
   8 -22   1    5.20    3.50
  14   8   1    8.20    4.30
 -22  14   1    5.50    2.70
  14   8   1    5.30    3.00
 -22  14   1    6.90    4.60
  21 -14  -1   74.79    9.10
 -14  -7  -1   54.59    8.50
 -14  -7  -1   70.49    8.50
  14   7   1   59.79    8.10
 -21  14   1   64.29    8.10
 -21  14   1   67.69    9.10
  14   7   1   60.59    9.00
   7 -21   1   53.39    8.10
 -14  -6  -1   10.70    4.20
  20 -14  -1    9.40    4.10
 -14  -6  -1   18.20    4.10
 -20  14   1   22.50    3.60
   6 -20   1   24.70    4.00
 -20  14   1   17.00    4.60
  14   6   1   20.90    4.60
  14   6   1   15.70    3.70
 -14  -5  -1   38.40    6.00
 -14  -5  -1   32.00    5.30
  19 -14  -1   35.80    5.90
   5 -19   1   35.10    5.30
 -19  14   1   31.20    4.90
  14   5   1   44.20    5.40
 -19  14   1   30.30    5.70
  14   5   1   33.20    5.80
 -14  -4  -1   87.19   11.30
 -14  -4  -1  103.99   11.80
  18 -14  -1   90.39   12.20
  14   4   1   96.59   12.30
  14   4   1   93.09   11.60
   4 -18   1   96.69   12.30
 -18  14   1   89.59   12.20
  17 -14  -1   42.00    5.80
  -3  17  -1   42.10    5.50
 -14  -3  -1   37.20    5.10
 -14  -3  -1   43.30    6.00
   3 -17   1   37.50    5.40
  14   3   1   30.00    5.60
  14   3   1   36.10    5.20
 -17  14   1   25.50    5.50
 -14  -2  -1  248.18   28.90
  -2  16  -1  252.87   29.10
 -16  14   1  249.78   29.10
  14   2   1  252.57   29.20
  -1  15  -1   87.09   10.20
 -14  -1  -1   80.79   10.20
  14   1   1   78.19   10.50
 -15  14   1   73.79   10.30
   0  14  -1 1393.66  160.38
 -14   0  -1 1418.16  160.38
 -14  14   1 1413.66  160.38
  14   0   1 1438.26  160.48
 -14   1  -1  541.85   63.99
   1  13  -1  605.94   64.09
 -13  14   1  597.74   64.09
  14  -1   1  506.85   63.99
   2  12  -1  406.26   41.80
  14  -2   1  325.97   41.80
   3  11  -1  643.04   79.29
 -14   3  -1  742.83   79.39
  14  -3   1  742.23   79.39
 -11  14   1  668.63   79.39
 -14   4  -1  575.44   69.59
   4  10  -1  598.54   69.49
  14  -4   1  647.14   69.49
 -10  14   1  623.04   69.39
 -14   5  -1   63.79    7.20
   5   9  -1   56.59    7.10
  14  -5   1   52.99    7.10
  -9  14   1   47.20    6.80
 -14   6  -1  119.59   13.00
   6   8  -1  118.49   12.70
  -8  14   1   90.39   12.40
   7   7  -1   14.60    2.90
 -14   7  -1   10.70    3.00
 -14   8  -1  122.09   12.00
   8   6  -1  111.69   11.80
  -8  -6   1   84.99   11.10
  14  -8   1   96.19   11.40
  -6  14   1   90.89   11.30
  -8  -6   1   95.39   11.20
 -14   9  -1   59.69    7.10
   9   5  -1   57.19    6.80
  14  -9   1   51.79    6.40
  -5  14   1   44.80    6.40
  -9  -5   1   45.40    6.20
  -9  -5   1   51.89    6.40
  10   4  -1  580.74   68.09
 -14  10  -1  667.53   68.99
 -10  -4   1  639.94   67.89
  14 -10   1  631.24   67.79
  14 -10   1  525.35   67.79
  -4  14   1  575.44   67.89
  11   3  -1  662.13   76.29
 -14  11  -1  663.93   76.29
 -11  -3   1  688.73   76.19
  -3  14   1  668.63   76.09
 -14  12  -1  364.66   36.00
  -2  14   1  289.57   35.80
 -12  -2   1  293.37   35.80
  13   1  -1  592.34   66.69
 -14  13  -1  569.44   66.59
 -13  -1   1  588.64   66.49
  -1  14   1  589.24   66.49
  14   0  -1 1364.76  154.38
 -14  14  -1 1332.37  154.38
 -14   0   1 1400.16  154.28
   0  14   1 1351.56  154.28
  15  -1  -1   73.39    9.70
 -14  15  -1   92.19    9.70
   1  14   1   76.89    9.40
 -15   1   1   57.09    9.20
  16  -2  -1  223.08   28.60
 -14  16  -1  263.77   28.60
 -16   2   1  255.67   28.70
   2  14   1  243.58   28.50
 -14  17  -1   46.50    5.60
  17  -3  -1   36.70    5.50
  17  -3  -1   35.40    4.80
  14 -17   1   39.50    5.50
 -17   3   1   34.90    4.60
 -17   3   1   27.60    5.50
   3  14   1   26.70    5.30
 -14  18  -1   83.89   11.00
  -4 -14  -1   64.09   10.30
  18  -4  -1   81.99   10.30
  18  -4  -1   83.59   10.80
   4  14   1  101.39   11.20
 -18   4   1   82.09   11.00
  14 -18   1   86.29   11.00
 -18   4   1  100.19   10.30
  19  -5  -1   26.20    5.00
  19  -5  -1   30.30    4.50
  19  -5  -1   26.70    4.80
  -5 -14  -1   26.60    4.50
 -14  19  -1   39.20    5.30
 -19   5   1   17.30    5.20
 -19   5   1   33.80    4.40
  14 -19   1   32.40    5.10
 -19   5   1   42.40    6.10
   5  14   1   33.40    5.50
  20  -6  -1   20.30    2.90
  20  -6  -1   12.90    3.80
  -6 -14  -1   10.10    3.20
  20  -6  -1    8.10    4.00
 -14  20  -1    8.70    5.80
 -20   6   1   21.20    3.10
  14 -20   1    9.00    4.10
 -20   6   1   11.30    4.50
   6  14   1   27.60    4.70
 -20   6   1   22.70    4.90
  21  -7  -1   78.69    9.30
  21  -7  -1   86.99    9.80
  -7 -14  -1   81.29    9.10
  14 -21   1   70.49    9.40
 -21   7   1   62.29    8.70
 -21   7   1   67.29   10.00
   7  14   1   80.69   10.10
 -21   7   1   53.59    9.70
   7  14   1   59.59    9.20
  -8 -14  -1    7.80    3.10
  22  -8  -1   -3.00    3.50
  22  -8  -1    5.50    3.30
 -22   8   1    1.10    2.40
   8  14   1    5.50    4.00
 -22   8   1    6.30    4.30
 -22   8   1   11.60    4.70
  14 -22   1    9.50    3.90
   8  14   1    5.70    3.10
  -9 -14  -1   36.30    5.70
  23  -9  -1   40.00    5.60
 -23   9   1   29.60    6.80
   9  14   1   42.80    7.00
   9  14   1   30.70    5.50
 -23   9   1   46.80    7.20
 -23   9   1   39.30    5.60
 -10 -14  -1   64.69    8.40
  24 -10  -1   46.40    8.60
  24 -10  -1   63.39    8.10
  14 -24   1   71.29    9.00
  10  14   1   63.49    8.30
 -24  10   1   68.89    9.70
 -24  10   1   73.79    8.60
 -24  10   1   45.80    9.20
  10  14   1   76.69   10.00
 -11 -14  -1   76.79    9.40
  25 -11  -1   81.39   10.20
 -25  11   1   81.49   10.60
  11  14   1   83.79   10.90
 -25  11   1   66.89    8.90
  14 -25   1   58.89    9.40
  11  14   1   62.59    9.10
 -25  11   1   73.19   11.00
  26 -12  -1   31.50    6.00
 -12 -14  -1   30.50    5.10
 -26  12   1   25.90    6.00
 -26  12   1   20.70    6.50
 -26  12   1   25.10    4.70
  12  14   1   18.00    6.70
  14 -26   1   31.00    5.50
  12  14   1   27.90    4.90
 -13 -14  -1   16.40    4.40
  27 -13  -1   23.10    5.50
  14 -27   1   14.70    5.10
  13  14   1   23.50    6.70
 -27  13   1   20.40    5.60
  13  14   1   13.60    4.10
 -27  13   1   25.60    6.80
 -27  13   1   24.70    4.20
  28 -14  -1   20.00    5.20
 -14 -14  -1   10.60    4.00
  14 -28   1    6.30    4.50
 -28  14   1    4.80    3.40
 -28  14   1   12.90    6.60
 -28  14   1   12.00    4.70
 -15 -14  -1   72.09    8.10
 -29  15   1   49.30    7.60
 -29  15   1   49.10    8.60
  14 -29   1   49.99    8.20
 -29  15   1   86.29   11.10
  28 -15  -1   41.90    6.60
 -15 -13  -1   22.60    5.30
 -28  15   1    8.30    5.70
 -28  15   1   47.80    8.50
  15  13   1   36.70   10.20
  13 -28   1   28.30    5.70
 -28  15   1   34.30    5.00
 -15 -12  -1    7.00    4.30
  27 -15  -1    8.70    5.00
  12 -27   1    8.60    4.20
 -27  15   1   12.30    3.70
  15  12   1   15.70    6.30
 -27  15   1   12.10    6.40
  15  12   1    7.80    3.80
 -15 -11  -1   -0.30    4.10
  26 -15  -1    0.20    4.50
  15  11   1   -6.60    4.90
 -26  15   1   -2.00    5.40
  11 -26   1   -2.00    3.40
  15  11   1    3.10    3.50
 -26  15   1    2.20    3.20
  25 -15  -1  178.08   22.50
 -15 -10  -1  198.58   22.20
 -25  15   1  148.89   21.60
  10 -25   1  186.68   22.00
 -25  15   1  205.18   26.40
  15  10   1  212.48   24.30
  15  10   1  191.78   21.70
  24 -15  -1    1.20    4.10
 -15  -9  -1    0.90    4.00
  15   9   1   11.40    3.60
 -24  15   1    2.80    3.00
 -24  15   1    7.40    7.20
   9 -24   1   10.60    3.90
  15   9   1    6.30    4.90
  23 -15  -1   23.70    5.70
 -15  -8  -1   25.40    5.40
 -23  15   1   30.40    5.60
   8 -23   1   29.90    5.40
  15   8   1   32.60    5.60
 -23  15   1   33.60    6.50
  15   8   1   35.70    6.50
 -15  -7  -1  148.29   16.20
  22 -15  -1  144.19   16.40
 -22  15   1  119.99   15.50
   7 -22   1  121.49   15.90
  15   7   1  106.19   15.60
 -22  15   1  157.58   16.90
 -15  -6  -1   68.29    9.00
  21 -15  -1   68.49    9.20
  15   6   1   62.89    8.50
 -21  15   1   76.09    9.60
  15   6   1   63.99    9.50
 -21  15   1   73.49    8.80
   6 -21   1   55.49    8.40
 -15  -5  -1  229.98   24.50
  20 -15  -1  225.08   24.50
 -20  15   1  205.38   24.00
   5 -20   1  189.08   23.50
  15   5   1  202.88   24.10
  15   5   1  222.48   24.90
 -20  15   1  194.28   24.60
   5 -20   1  203.58   24.10
 -15  -4  -1  358.86   37.60
 -15  -4  -1  332.57   37.00
  19 -15  -1  310.07   37.60
 -19  15   1  297.47   37.60
 -19  15   1  331.07   37.20
  15   4   1  333.67   37.20
  15   4   1  297.27   37.80
   4 -19   1  320.37   37.30
  18 -15  -1  209.98   25.80
 -15  -3  -1  201.18   25.10
 -15  -3  -1  224.08   25.70
 -15  -3  -1  226.68   25.40
 -18  15   1  199.08   25.60
  15   3   1  252.77   25.40
   3 -18   1  219.18   25.30
  15   3   1  207.98   25.70
  17 -15  -1    8.40    4.50
 -15  -2  -1   24.30    4.00
 -15  -2  -1   17.30    3.60
  -2  17  -1   22.10    4.00
 -15  -2  -1   17.60    4.40
  15   2   1   18.90    3.60
  15   2   1   19.90    4.20
 -17  15   1   17.80    4.00
   2 -17   1   19.00    3.80
  16 -15  -1    6.30    4.50
 -15  -1  -1    9.20    3.10
  -1  16  -1    9.00    3.20
 -15  -1  -1   16.20    4.10
  15   1   1    8.30    3.40
  15   1   1   12.90    2.90
   1 -16   1   14.10    3.10
 -16  15   1   12.10    3.50
 -15   0  -1 1424.86  165.08
   0  15  -1 1449.15  165.18
  15   0   1 1418.96  165.18
 -15  15   1 1537.75  165.18
   1  14  -1   74.69    9.40
 -15   1  -1   80.69    9.60
  15  -1   1   60.49    9.10
 -14  15   1   79.09    9.50
   2  13  -1  283.67   33.50
 -15   2  -1  300.87   33.50
  15  -2   1  273.47   33.50
 -13  15   1  303.27   33.40
 -15   3  -1  210.78   23.60
   3  12  -1  204.68   23.40
 -12  15   1  192.88   23.30
  15  -3   1  197.58   23.50
 -15   4  -1  488.65   49.70
   4  11  -1  410.96   49.50
  15  -4   1  407.16   49.50
 -15   5  -1   18.00    4.30
   5  10  -1   24.90    4.10
 -10  15   1   30.70    4.00
  15  -5   1   30.80    4.10
 -15   6  -1   82.39   10.30
   6   9  -1   74.19    9.80
  -9  15   1   78.49    9.50
   7   8  -1  753.52   94.39
 -15   7  -1  849.81   94.49
  15  -7   1  871.71   94.19
  -8  15   1  847.62   94.19
 -15   8  -1  851.61   97.09
  -7  15   1  828.42   96.89
  15  -8   1  884.21   96.89
   9   6  -1   79.69    9.60
 -15   9  -1   71.39    9.80
  15  -9   1   82.29    9.10
  -6  15   1   76.39    9.10
  -9  -6   1   63.39    8.80
  -9  -6   1   82.39    8.90
  10   5  -1   19.10    4.00
 -15  10  -1   14.40    4.20
  15 -10   1   21.40    3.70
 -10  -5   1   30.10    3.70
 -10  -5   1   27.70    3.70
  -5  15   1   31.30    3.90
  15 -10   1   33.80    3.70
  11   4  -1  452.05   46.40
 -15  11  -1  443.76   46.40
  -4  15   1  365.76   46.10
 -11  -4   1  383.06   46.10
  15 -11   1  397.66   45.80
  12   3  -1  164.48   22.00
 -15  12  -1  193.78   22.00
 -12  -3   1  187.68   21.70
  -3  15   1  199.48   21.70
 -15  13  -1  268.87   31.40
  13   2  -1  258.47   31.50
  -2  15   1  267.97   31.30
 -13  -2   1  290.87   31.30
  14   1  -1   91.49   10.30
 -15  14  -1   80.39   10.10
  -1  15   1   74.49    9.80
 -14  -1   1   66.59    9.90
 -15  15  -1 1417.86  156.98
  15   0  -1 1363.86  156.58
   0  15   1 1396.96  156.58
 -15   0   1 1350.46  156.48
  16  -1  -1   21.30    4.10
 -15  16  -1   17.90    4.90
  16  -1  -1   18.90    3.20
 -16   1   1   16.80    3.90
  15 -16   1   15.80    4.20
   1  15   1   14.90    3.70
 -15  17  -1   16.30    3.90
  17  -2  -1   18.80    4.00
  17  -2  -1   16.60    3.10
  15 -17   1   19.70    4.10
 -17   2   1   11.80    3.90
   2  15   1   16.70    3.80
 -17   2   1   17.50    2.70
 -17   2   1   14.00    4.20
  18  -3  -1  217.18   25.60
 -15  18  -1  220.88   25.30
  -3 -15  -1  188.88   24.80
  18  -3  -1  232.88   25.40
 -18   3   1  225.88   25.60
  15 -18   1  218.68   25.50
   3  15   1  219.38   25.40
 -18   3   1  214.98   25.40
  19  -4  -1  327.37   37.80
  19  -4  -1  327.67   38.20
 -15  19  -1  336.67   38.30
  -4 -15  -1  326.27   37.90
 -19   4   1  354.16   38.50
 -19   4   1  347.87   37.70
  15 -19   1  315.97   38.20
 -19   4   1  303.97   38.30
   4  15   1  334.07   38.40
 -15  20  -1  228.28   25.20
  -5 -15  -1  227.18   24.60
  20  -5  -1  225.48   24.40
 -20   5   1  169.68   25.20
  15 -20   1  209.18   25.00
 -20   5   1  206.48   25.30
 -20   5   1  205.38   24.40
   5  15   1  210.68   25.30
  -6 -15  -1   66.89    8.90
   6  15   1   64.79    9.40
 -21   6   1   68.29    8.70
 -21   6   1   74.19    9.60
   6  15   1   72.79    9.40
  15 -21   1   59.09    9.20
  22  -7  -1  150.28   18.00
  -7 -15  -1  155.18   17.70
   7  15   1  142.19   17.70
  15 -22   1  157.88   18.30
 -22   7   1  159.28   18.60
 -22   7   1  142.39   17.50
   7  15   1  155.28   18.70
 -22   7   1  127.09   18.70
  -8 -15  -1   35.90    5.00
  23  -8  -1   31.40    5.20
 -23   8   1   29.10    4.60
  15 -23   1   26.90    5.50
   8  15   1   30.50    6.20
   8  15   1   32.20    5.00
 -23   8   1   33.40    6.00
 -23   8   1   17.20    6.20
  -9 -15  -1    7.30    3.30
  24  -9  -1    6.40    3.20
   9  15   1    5.30    4.50
  15 -24   1    4.20    4.10
 -24   9   1    6.40    4.50
   9  15   1    7.60    3.20
 -24   9   1   14.20    5.00
 -24   9   1    5.60    2.90
 -10 -15  -1  163.28   20.90
  15 -25   1  158.38   21.40
 -25  10   1  199.88   22.40
  10  15   1  169.88   20.90
 -25  10   1  181.98   22.00
 -25  10   1  181.08   20.80
  10  15   1  208.48   22.60
 -11 -15  -1    3.20    3.40
 -26  11   1   -1.10    5.00
 -26  11   1    6.40    4.80
 -26  11   1   -2.90    3.20
  15 -26   1   -1.00    4.20
  11  15   1   -3.00    3.00
  11  15   1   -0.20    5.10
 -12 -15  -1    7.80    3.60
  12  15   1    9.10    3.40
 -27  12   1    8.20    5.80
 -27  12   1    7.50    3.40
  15 -27   1    7.40    4.40
 -27  12   1    4.00    4.70
  12  15   1    0.70    5.50
 -13 -15  -1   35.00    6.00
 -28  13   1   38.10    5.90
  15 -28   1   36.20    6.70
 -28  13   1   49.70    8.10
 -28  13   1   45.50    8.60
 -14 -15  -1   63.39    8.50
 -29  14   1   57.09    8.20
  15 -29   1   61.49    9.00
 -29  14   1   73.39    9.40
 -29  14   1   70.99   11.00
 -15 -15  -1    3.30    3.50
  15 -30   1    6.90    4.30
 -30  15   1    7.00    3.50
 -30  15   1   -2.90    4.40
 -16 -15  -1   -4.70    2.90
 -31  16   1   -0.20    3.00
  15 -31   1   -4.20    3.90
 -16 -14  -1   67.39    8.30
 -30  16   1   60.39    8.10
  14 -30   1   54.09    8.50
  29 -16  -1    0.80    4.60
 -16 -13  -1    3.30    3.90
  13 -29   1    3.60    4.10
 -29  16   1    1.60    3.30
 -29  16   1   -7.60    7.00
  28 -16  -1    3.90    5.00
 -16 -12  -1    3.10    3.90
  12 -28   1    3.50    4.00
 -28  16   1   -6.30    6.60
 -28  16   1    7.90    3.40
 -16 -11  -1   19.60    5.00
  27 -16  -1   17.20    5.70
  16  11   1   19.80    4.50
  16  11   1   35.30    7.40
 -27  16   1   17.50    4.00
 -27  16   1   16.10    6.90
  11 -27   1   12.50    4.60
 -16 -10  -1   31.70    9.00
  26 -16  -1   24.00    7.90
  16  10   1   35.30    7.50
 -26  16   1   49.50    8.00
  10 -26   1   15.80    8.70
  16  10   1   34.30    8.30
  25 -16  -1  133.99   17.00
 -16  -9  -1  136.69   16.50
 -25  16   1  132.09   17.40
  16   9   1  150.88   16.10
  16   9   1  126.89   17.60
 -25  16   1  126.59   15.80
   9 -25   1  107.59   16.10
 -16  -8  -1   58.09    7.30
  24 -16  -1   36.90    7.10
   8 -24   1   48.10    6.80
 -24  16   1   54.59    8.20
  16   8   1   40.90    6.30
  16   8   1   44.80    8.10
 -24  16   1   33.60    6.10
  23 -16  -1  106.19   12.00
 -16  -7  -1   87.39   11.20
 -23  16   1   76.49   11.60
  16   7   1   66.89   11.50
   7 -23   1   87.69   11.20
 -23  16   1   75.79   10.30
  16   7   1   82.59   10.80
 -16  -6  -1   11.80    5.20
  22 -16  -1   15.40    5.00
   6 -22   1   24.80    5.00
  16   6   1   21.50    5.80
 -22  16   1   34.20    4.50
 -22  16   1   37.00    6.20
  16   6   1   30.50    4.60
  21 -16  -1   30.80    5.60
 -16  -5  -1   10.30    5.10
 -21  16   1   34.50    4.70
 -21  16   1   29.30    5.70
  16   5   1   36.30    4.90
  16   5   1   30.10    6.00
   5 -21   1   26.10    4.90
  20 -16  -1   78.09   10.50
 -16  -4  -1   80.39   10.40
   4 -20   1   63.19    9.40
  16   4   1   86.69   10.30
 -20  16   1   82.29   10.60
 -20  16   1   94.89   10.20
  16   4   1   93.69   11.00
   4 -20   1   77.39   10.50
  19 -16  -1  291.87   34.40
 -16  -3  -1  328.17   33.80
 -16  -3  -1  322.47   34.40
  16   3   1  292.27   33.90
   3 -19   1  275.57   34.00
   3 -19   1  273.27   33.60
  16   3   1  302.47   34.50
 -19  16   1  282.77   34.40
 -16  -2  -1  115.69   13.50
  18 -16  -1  102.29   13.90
 -16  -2  -1  121.29   14.20
 -18  16   1  100.19   14.10
  16   2   1  116.29   13.50
   2 -18   1   98.19   13.60
  16   2   1  122.39   14.30
 -16  -1  -1  161.28   19.30
  -1  17  -1  153.28   19.50
   1 -17   1  170.28   19.30
  16   1   1  147.29   19.70
  16   1   1  168.18   19.20
 -17  16   1  173.18   19.70
 -16   0  -1  570.94   64.19
 -16   0  -1  585.44   64.39
  16 -16  -1  550.44   64.49
   0  16  -1  530.25   64.29
 -16  16   1  569.64   64.29
  16   0   1  580.24   64.09
  16   0   1  561.94   64.29
   0 -16   1  554.64   64.09
 -16   1  -1   12.20    3.50
   1  15  -1   12.70    3.50
 -16   1  -1   19.80    6.50
  15 -16  -1   17.20    4.00
  16  -1   1   16.40    3.00
 -15  16   1   11.90    3.40
  16  -1   1   12.00    3.60
   2  14  -1  265.17   30.00
 -16   2  -1  246.78   30.00
  16  -2   1  246.88   30.00
 -14  16   1  275.47   30.00
 -16   3  -1   54.49    7.90
   3  13  -1   60.69    7.90
  16  -3   1   55.69    7.70
 -13  16   1   67.49    8.00
 -16   4  -1  411.66   49.60
   4  12  -1  448.56   49.60
 -12  16   1  434.56   49.50
  16  -4   1  437.86   49.50
 -16   5  -1    5.60    3.00
   5  11  -1    5.90    2.50
  16  -5   1    3.00    2.40
 -16   6  -1  101.09   13.10
   6  10  -1  108.39   12.90
 -10  16   1  103.99   12.50
 -16   7  -1  379.46   43.30
  16  -7   1  381.36   43.00
  -9  16   1  369.26   42.90
 -16   8  -1    6.40    3.20
   8   8  -1    8.10    2.90
   9   7  -1  349.87   41.50
 -16   9  -1  379.16   41.60
  -7  16   1  330.87   41.20
  16  -9   1  388.36   41.20
  10   6  -1  108.39   12.60
 -16  10  -1  103.69   12.70
 -10  -6   1  105.79   11.80
  -6  16   1   90.69   12.00
 -10  -6   1   91.79   11.70
  16 -10   1  110.79   11.90
 -16  11  -1    2.70    2.90
  11   5  -1    4.30    2.90
 -11  -5   1    8.60    2.10
  -5  16   1   10.00    2.50
  16 -11   1    6.80    1.70
 -16  12  -1  415.36   46.60
  12   4  -1  381.26   46.50
 -12  -4   1  413.76   46.20
  -4  16   1  410.06   46.40
 -16  13  -1   51.19    7.80
  13   3  -1   58.69    7.90
 -13  -3   1   64.89    7.90
  -3  16   1   61.89    7.80
  14   2  -1  272.07   30.20
 -16  14  -1  249.08   30.10
  -2  16   1  240.98   29.90
 -14  -2   1  274.87   29.90
   1 -16  -1   11.80    3.10
 -16  15  -1   13.50    3.60
  15   1  -1   14.70    3.70
  15   1  -1   19.00    3.10
  16 -15   1   10.90    4.40
  -1  16   1   12.20    3.70
 -15  -1   1   12.50    3.90
 -15  -1   1   17.50    3.50
   0 -16  -1  548.95   63.79
  16   0  -1  571.84   63.69
 -16  16  -1  593.94   64.09
  16   0  -1  567.74   63.99
 -16   0   1  572.54   63.89
   0  16   1  528.05   63.89
 -16   0   1  560.94   64.09
  16 -16   1  538.05   64.09
  17  -1  -1  141.19   19.60
  17  -1  -1  170.18   18.50
 -16  17  -1  172.98   19.00
 -17   1   1  162.68   18.90
 -17   1   1  142.59   18.00
  16 -17   1  160.58   19.60
   1  16   1  148.69   18.80
 -17   1   1  164.18   19.10
  18  -2  -1  102.99   13.30
 -16  18  -1  106.09   13.30
  -2 -16  -1   88.79   12.20
  18  -2  -1  112.09   12.50
  16 -18   1  104.59   13.50
 -18   2   1   99.89   12.20
 -18   2   1  120.49   13.50
 -18   2   1  110.19   13.50
   2  16   1   98.49   13.10
 -16  19  -1  345.77   36.60
  19  -3  -1  331.17   36.50
  19  -3  -1  338.97   36.00
  16 -19   1  310.47   36.50
 -19   3   1  301.67   35.80
 -19   3   1  287.07   36.50
 -19   3   1  337.07   36.70
   3  16   1  265.27   36.50
 -16  20  -1   85.19   10.80
  20  -4  -1   79.99   10.10
  20  -4  -1   93.89   11.40
  -4 -16  -1   68.09   10.10
   4  16   1   88.69   11.10
 -20   4   1   85.09   11.20
  16 -20   1   86.29   10.90
 -20   4   1   74.29   10.70
 -20   4   1   83.59   10.00
 -16  21  -1   17.50    5.40
  -5 -16  -1   19.30    4.20
   5  16   1   34.80    4.80
 -21   5   1   24.50    5.80
  16 -21   1   35.10    5.80
 -21   5   1   18.80    5.40
   5  16   1   25.80    5.50
 -21   5   1   36.40    4.20
  22  -6  -1   19.80    5.00
  -6 -16  -1   16.40    4.30
 -22   6   1   30.20    6.00
 -22   6   1   32.60    5.90
   6  16   1   34.90    4.80
 -22   6   1   36.40    4.30
  16 -22   1   24.60    5.30
   6  16   1   28.60    5.90
  23  -7  -1   88.79   11.60
  -7 -16  -1   83.89   10.90
   7  16   1   81.49   12.00
 -23   7   1   95.79   10.90
 -23   7   1   82.19   11.90
 -23   7   1   92.39   11.90
  16 -23   1   67.69   11.20
   7  16   1   98.99   11.20
  24  -8  -1   59.09    6.90
  -8 -16  -1   56.09    6.60
 -24   8   1   39.40    7.90
 -24   8   1   39.50    6.30
  16 -24   1   35.00    7.10
   8  16   1   46.40    6.60
   8  16   1   40.10    7.90
 -24   8   1   50.59    8.00
  -9 -16  -1  134.49   15.60
 -25   9   1  128.19   16.60
   9  16   1  117.29   15.60
 -25   9   1  140.19   15.50
  16 -25   1  126.89   16.50
   9  16   1  132.19   17.20
 -25   9   1  110.09   16.50
 -10 -16  -1   32.90    5.20
 -26  10   1   21.70    6.80
  10  16   1   29.30    5.00
 -26  10   1   24.70    6.30
  16 -26   1   35.00   10.00
  10  16   1   25.40    6.90
 -11 -16  -1   14.80    4.30
  11  16   1    8.60    6.70
 -27  11   1   25.30    6.10
 -27  11   1   31.70    6.80
  16 -27   1   17.40    5.50
 -27  11   1   26.90    4.30
 -12 -16  -1    2.20    3.50
  16 -28   1    4.30    4.80
  12  16   1   -9.50    7.50
 -28  12   1    2.40    3.10
 -28  12   1    0.60    4.70
 -28  12   1    3.20    6.00
 -13 -16  -1    0.50    3.10
  16 -29   1    0.20    4.90
 -29  13   1    7.10    4.60
 -29  13   1   -0.90    6.10
 -29  13   1    4.30    3.10
 -14 -16  -1   82.89    9.40
 -30  14   1   70.89   10.00
 -30  14   1   66.79    8.70
  16 -30   1   52.69    9.60
 -15 -16  -1    0.00    2.80
  16 -31   1    4.60    4.70
 -31  15   1   -0.80    2.80
 -31  15   1   -2.40    3.80
 -16 -16  -1    0.00    2.80
 -16 -16  -1   -2.30    3.60
  16 -32   1   -0.90    5.00
 -32  16   1    1.00    2.90
 -17 -16  -1   67.89    8.30
 -17 -16  -1   70.89    8.80
 -33  17   1   61.69    8.40
 -17 -15  -1   16.50    3.60
 -32  17   1   17.60    3.50
  15 -32   1    6.80    4.60
 -17 -14  -1    4.10    3.30
 -31  17   1    1.70    3.10
  14 -31   1   -1.90    3.60
 -17 -13  -1   16.40    4.30
  13 -30   1   10.60    4.40
 -30  17   1   17.90    4.00
  29 -17  -1   47.40    8.70
 -17 -12  -1   63.49    8.10
 -29  17   1   58.29    7.70
  12 -29   1   48.80    8.00
 -29  17   1   97.89   12.90
  28 -17  -1   29.50    7.00
 -17 -11  -1   32.90    6.30
 -28  17   1   67.09   13.30
  11 -28   1   31.40    5.90
 -28  17   1   36.50    5.60
  27 -17  -1  134.39   16.10
  17  10   1  155.38   16.90
 -27  17   1  152.98   16.90
  17  10   1   96.39   14.80
 -27  17   1   99.29   14.70
 -17  -9  -1    2.60    4.20
  26 -17  -1    2.70    4.80
  17   9   1    2.70    5.50
  17   9   1   -1.10    3.40
   9 -26   1    0.90    3.80
 -26  17   1   -3.80    5.60
 -26  17   1    1.50    3.40
  25 -17  -1  118.09   14.40
 -17  -8  -1  112.19   14.00
   8 -25   1   78.59   12.80
  17   8   1  118.29   13.30
  17   8   1  102.99   14.40
 -25  17   1   94.79   14.00
 -25  17   1  118.69   13.20
  24 -17  -1   26.00    5.80
 -17  -7  -1   31.20    5.70
 -24  17   1   25.70    6.50
  17   7   1   26.50    4.80
 -24  17   1   33.50    5.00
  17   7   1   20.20    6.40
   7 -24   1   23.60    5.20
 -17  -6  -1   48.30    7.40
  23 -17  -1   47.80    7.40
   6 -23   1   32.50    6.50
 -23  17   1   58.79    8.30
  17   6   1   37.00    7.70
 -23  17   1   56.79    6.50
  17   6   1   36.40    6.30
  22 -17  -1   -3.90    3.80
  17   5   1   -4.90    4.20
   5 -22   1    1.00    5.10
 -22  17   1   -0.50    2.70
 -17  -4  -1   11.20    4.40
  21 -17  -1   -1.20    3.90
  17   4   1    5.70    4.40
 -21  17   1    7.80    2.90
   4 -21   1    9.30    2.60
 -21  17   1    2.50    4.00
  17   4   1    9.90    3.30
   4 -21   1    4.40    3.20
 -17  -3  -1  117.89   14.40
 -17  -3  -1  124.19   15.30
  20 -17  -1  120.99   15.40
 -20  17   1  113.89   15.40
  17   3   1  137.69   15.80
   3 -20   1  120.19   14.80
  17   3   1  117.29   14.70
 -20  17   1  119.99   14.60
 -17  -2  -1   12.40    4.10
 -17  -2  -1   10.00    3.10
  19 -17  -1   12.50    4.40
 -19  17   1   10.60    3.10
   2 -19   1    8.90    2.30
  17   2   1    7.40    4.20
  17   2   1    9.10    3.10
   2 -19   1    8.40    3.30
 -19  17   1   10.30    3.90
 -17  -1  -1  157.28   20.30
 -17  -1  -1  168.78   19.90
  18 -17  -1  142.49   20.80
   1 -18   1  165.48   19.40
  17   1   1  162.78   19.70
 -18  17   1  178.88   20.60
  17   1   1  179.28   20.40
   1 -18   1  182.98   19.90
 -17   0  -1   29.00    5.60
   0  17  -1   35.10    5.20
  17 -17  -1   20.50    5.80
 -17   0  -1   24.30    4.80
 -17   0  -1   27.40    3.70
 -17  17   1   33.20    5.30
   0 -17   1   27.30    4.10
  17   0   1   35.00    4.50
   0 -17   1   26.10    4.50
  17   0   1   29.70    5.30
  16 -17  -1  182.58   21.80
 -17   1  -1  170.78   19.60
 -17   1  -1  150.38   18.50
 -17   1  -1  156.18   19.50
   1  16  -1  167.58   19.40
 -16  17   1  169.28   19.40
  17  -1   1  158.08   19.00
  15 -17  -1   21.90    4.20
 -17   2  -1   16.30    4.60
 -17   2  -1   16.40    2.60
   2  15  -1   18.00    3.80
 -17   2  -1   11.50    3.80
  17  -2   1    8.80    3.80
 -15  17   1   16.40    3.80
  17  -2   1   21.50    3.20
 -17   3  -1   39.20    4.90
  14 -17  -1   46.30    6.00
   3  14  -1   38.70    5.90
 -17   3  -1   35.30    5.80
  17  -3   1   33.30    5.60
 -14  17   1   35.40    5.60
  17  -3   1   37.00    5.10
 -17   4  -1   47.70    7.80
 -17   4  -1   58.59    7.40
  13 -17  -1   62.19    7.90
   4  13  -1   71.09    8.20
  17  -4   1   55.99    7.70
 -13  17   1   61.19    7.70
 -17   5  -1   33.10    5.90
   5  12  -1   37.30    5.80
  17  -5   1   35.70    5.50
 -12  17   1   43.40    5.50
 -17   6  -1   56.59    8.10
   6  11  -1   58.89    8.10
 -11  17   1   64.49    8.00
   7  10  -1   12.40    3.20
 -17   7  -1    9.50    3.40
  17  -7   1   10.60    2.80
 -10  17   1   10.70    2.80
   8   9  -1  599.94   69.09
 -17   8  -1  611.54   69.19
  -9  17   1  567.24   68.79
  17  -8   1  643.74   68.79
   9   8  -1  588.64   69.69
 -17   9  -1  576.14   69.69
  17  -9   1  659.73   69.39
 -17  10  -1   13.30    3.50
  10   7  -1   11.30    3.40
  17 -10   1   12.00    2.50
 -17  11  -1   75.49    9.10
  11   6  -1   75.39    9.10
 -11  -6   1   63.09    8.20
  17 -11   1   66.19    8.20
  12   5  -1   40.90    5.70
 -17  12  -1   39.90    5.80
 -12  -5   1   32.50    4.80
  13   4  -1   66.99    8.20
 -17  13  -1   44.70    7.80
   4 -17  -1   63.39    7.70
 -13  -4   1   56.79    7.90
 -13  -4   1   61.49    7.70
 -17  14  -1   37.20    5.70
   3 -17  -1   38.50    5.20
  14   3  -1   37.60    5.70
  14   3  -1   39.50    5.20
  17 -14   1   37.50    5.90
 -14  -3   1   32.30    5.10
 -14  -3   1   32.50    5.60
 -17  15  -1   18.50    4.10
  15   2  -1   19.60    4.30
   2 -17  -1   16.40    3.70
  15   2  -1   21.50    3.60
  17 -15   1   16.00    4.60
 -15  -2   1   22.10    4.50
 -15  -2   1   19.50    3.70
   1 -17  -1  161.88   19.40
  16   1  -1  173.88   19.40
 -17  16  -1  152.58   19.80
  16   1  -1  149.69   19.80
  17 -16   1  173.28   20.40
 -16  -1   1  186.08   20.90
   0 -17  -1   30.40    4.80
  17   0  -1   33.10    4.60
  17   0  -1   26.60    5.30
 -17  17  -1   33.90    5.50
 -17   0   1   26.30    5.00
 -17   0   1   27.20    5.60
  17 -17   1   26.60    6.10
 -17   0   1   31.10    4.00
  -1 -17  -1  166.98   19.50
  -1 -17  -1  145.19   18.90
  18  -1  -1  172.08   19.20
  18  -1  -1  158.48   19.80
 -17  18  -1  164.98   19.90
 -18   1   1  186.88   20.10
 -18   1   1  159.48   18.90
  17 -18   1  152.08   20.30
 -18   1   1  187.88   19.80
  19  -2  -1    6.60    3.80
  -2 -17  -1    4.40    3.00
  -2 -17  -1    7.60    2.40
  19  -2  -1    6.30    2.80
 -17  19  -1   13.40    4.00
  17 -19   1    3.20    4.90
 -19   2   1   12.60    4.30
 -19   2   1   13.50    2.20
 -19   2   1    7.80    3.80
 -17  20  -1  113.89   14.40
  20  -3  -1  133.49   16.60
  20  -3  -1  115.29   13.70
  -3 -17  -1  107.89   13.40
 -20   3   1  116.89   14.80
 -20   3   1   97.89   15.00
 -20   3   1  119.79   13.40
  17 -20   1  108.99   14.50
 -17  21  -1    6.30    3.90
  21  -4  -1   14.60    4.20
  21  -4  -1    6.00    2.70
  -4 -17  -1   11.60    2.70
 -21   4   1   11.20    2.60
  17 -21   1   10.00    4.90
 -21   4   1    6.30    4.40
   4  17   1    6.20    3.20
 -21   4   1   11.80    4.50
  22  -5  -1   -1.40    3.60
  -5 -17  -1   -1.80    2.30
 -22   5   1    0.60    4.00
 -22   5   1    3.30    2.30
  17 -22   1   -3.40    4.20
   5  17   1    3.00    2.80
 -22   5   1   -3.00    4.20
  23  -6  -1   49.10    7.40
 -23   6   1   53.09    8.00
 -23   6   1   51.09    8.50
 -23   6   1   51.49    6.50
   6  17   1   53.29    6.80
  17 -23   1   34.20    7.60
  -7 -17  -1   22.40    4.40
  24  -7  -1   26.60    5.20
  17 -24   1   27.30    6.00
 -24   7   1   27.10    7.70
 -24   7   1   27.60    4.30
 -24   7   1   22.30    6.00
   7  17   1   32.00    4.80
  -8 -17  -1   99.09   13.50
  25  -8  -1  104.09   13.80
  17 -25   1  129.09   15.30
 -25   8   1  115.99   14.60
   8  17   1  111.59   13.70
 -25   8   1  112.99   14.50
 -25   8   1  109.89   13.40
 -26   9   1    6.60    6.80
 -26   9   1    8.50    5.30
  17 -26   1   -0.10    5.10
 -26   9   1    2.90    3.30
 -10 -17  -1  127.99   14.90
  17 -27   1  108.19   15.40
 -27  10   1  122.39   15.80
 -27  10   1  128.89   16.30
 -27  10   1  123.19   14.80
 -11 -17  -1   35.60    7.20
 -28  11   1   27.10    6.20
 -28  11   1   53.69    8.70
  17 -28   1   22.70    6.80
 -28  11   1   34.80    5.80
 -12 -17  -1   66.59    8.60
 -29  12   1   67.29    8.50
 -29  12   1   63.39    9.70
 -29  12   1   90.59   11.20
  17 -29   1   56.19    9.90
 -13 -17  -1   19.80    3.90
  17 -30   1   13.80    6.20
 -30  13   1   16.60    3.90
 -30  13   1   25.40    5.70
 -14 -17  -1    2.40    2.70
 -14 -17  -1    1.30    3.70
  17 -31   1    0.00    5.20
 -31  14   1    0.50    2.90
 -15 -17  -1   16.10    3.20
 -15 -17  -1   12.90    4.10
 -32  15   1   13.90    3.40
 -32  15   1   16.80    4.50
  17 -32   1   13.70    6.00
 -16 -17  -1   85.69   10.90
 -33  16   1   78.89   10.20
 -17 -17  -1   -0.60    2.90
 -34  17   1   -6.00    2.20
  17 -34   1   -0.10    6.10
 -18 -16  -1   24.70    4.50
  16 -34   1   13.90    6.40
 -34  18   1   32.60    4.20
 -18 -15  -1   11.50    2.90
 -18 -15  -1   10.40    3.80
 -33  18   1   12.40    4.70
  15 -33   1    3.30    4.60
 -18 -14  -1   49.50    6.00
 -32  18   1   40.60    5.80
  14 -32   1   30.10    6.50
 -18 -13  -1   -2.10    3.40
  13 -31   1   -3.90    3.50
 -31  18   1   -0.80    3.10
 -18 -12  -1    3.00    3.80
  30 -18  -1    3.50    4.80
 -30  18   1    0.40    3.30
  12 -30   1    3.10    3.90
  29 -18  -1   -3.40    4.70
 -18 -11  -1    4.00    4.10
 -29  18   1    2.50    3.20
  11 -29   1    1.40    3.80
  18  10   1   75.39   12.70
 -28  18   1   95.79   13.80
  27 -18  -1    2.80    4.80
 -18  -9  -1    2.20    4.60
  18   9   1   -1.80    5.70
 -27  18   1    3.60    3.40
 -27  18   1    8.70    6.50
   9 -27   1   11.30    3.90
  18   9   1    8.50    3.70
 -18  -8  -1   53.49    6.60
  26 -18  -1   30.90    6.40
 -26  18   1   28.00    5.20
   8 -26   1   26.70    5.30
  18   8   1   18.50    5.10
 -26  18   1   38.50    7.70
  18   8   1   38.20    7.50
 -18  -7  -1   55.29    9.20
  25 -18  -1   74.79    9.80
 -25  18   1   79.89   10.50
 -25  18   1   73.79    8.60
  18   7   1   69.89   10.40
  18   7   1   47.80    8.50
   7 -25   1   65.79    8.80
  24 -18  -1    2.50    4.50
 -18  -6  -1    7.50    4.30
 -24  18   1   12.20    5.30
   6 -24   1    4.40    3.80
 -24  18   1    1.30    3.10
  18   6   1    5.90    3.60
 -18  -5  -1  176.68   17.30
  23 -18  -1  112.39   17.00
   5 -23   1  147.69   16.60
  18   5   1  106.39   16.90
 -23  18   1  153.08   17.90
  18   5   1  134.69   16.60
 -23  18   1  124.89   16.30
 -18  -4  -1  150.28   17.00
  22 -18  -1  102.99   16.70
 -22  18   1  147.29   17.90
  18   4   1  140.99   17.40
  18   4   1  146.69   16.20
   4 -22   1  130.19   16.30
 -22  18   1  121.19   16.10
 -18  -3  -1   97.09   13.70
  21 -18  -1  109.79   14.40
 -18  -3  -1  110.99   12.90
 -21  18   1  124.29   13.50
   3 -21   1   91.89   12.60
   3 -21   1  102.69   13.70
  18   3   1  119.19   13.60
 -21  18   1  134.79   14.80
  18   3   1  121.09   14.80
 -18  -2  -1   45.40    6.30
 -18  -2  -1   46.00    7.40
  20 -18  -1   52.99    7.50
   2 -20   1   46.50    6.60
  18   2   1   31.50    7.20
  18   2   1   43.00    6.40
   2 -20   1   46.50    5.80
 -20  18   1   53.59    6.50
 -18  -1  -1  117.39   13.80
 -18  -1  -1  137.29   14.60
  19 -18  -1  127.19   15.10
  18   1   1   91.29   13.60
   1 -19   1  114.19   13.10
   1 -19   1  113.29   13.90
  18   1   1  101.89   14.10
 -19  18   1  104.69   14.40
 -18   0  -1  221.98   25.30
 -18   0  -1  214.58   25.60
  18 -18  -1  219.78   26.30
 -18   0  -1  206.38   24.60
  18   0   1  220.08   25.00
 -18  18   1  214.38   25.50
  18   0   1  236.38   25.70
   0 -18   1  204.18   25.20
  17 -18  -1  147.89   20.90
 -18   1  -1  158.78   20.20
   1  17  -1  167.28   22.00
 -18   1  -1  182.28   20.50
  -1 -17   1  173.38   20.00
  18  -1   1  138.49   20.30
 -17  18   1  166.28   20.30
  -1 -17   1  180.88   19.60
  18  -1   1  182.78   19.80
 -18   2  -1  120.29   14.10
  16 -18  -1  106.39   14.40
 -18   2  -1  128.39   14.50
  -2 -16   1  100.79   13.30
 -16  18   1  113.09   14.10
  18  -2   1  111.19   13.50
 -18   3  -1  253.77   25.50
  15 -18  -1  222.58   25.50
 -18   3  -1  217.98   25.70
 -18   3  -1  221.08   24.90
 -15  18   1  234.58   25.40
  -3 -15   1  186.48   24.90
  18  -3   1  208.98   24.90
  18  -3   1  198.78   25.30
 -18   4  -1   90.89   11.80
   4  14  -1   93.19   11.60
 -18   4  -1   98.79   10.80
  14 -18  -1   94.89   11.80
  18  -4   1   84.19   10.90
 -14  18   1   92.49   11.50
  -4 -14   1   76.39   10.90
   5  13  -1  536.45   55.29
  13 -18  -1  515.25   55.09
 -18   5  -1  424.86   55.19
 -18   5  -1  499.05   54.69
  18  -5   1  481.65   54.69
  18  -5   1  466.65   54.99
  -5 -13   1  481.35   54.79
  18  -5   1  455.75   54.99
 -13  18   1  474.35   54.99
 -18   6  -1   75.89   10.40
 -18   6  -1   82.79    9.80
  12 -18  -1   85.49   10.60
   6  12  -1   94.79   11.00
  18  -6   1   80.19   10.20
  -6 -12   1   72.99   10.10
 -12  18   1   73.89   10.20
 -18   7  -1  802.62   91.19
 -18   7  -1  824.02   90.79
   7  11  -1  795.92   91.19
  11 -18  -1  843.92   90.99
  18  -7   1  827.32   90.89
 -11  18   1  733.13   90.99
  18  -7   1  780.92   90.99
  -7 -11   1  794.32   90.89
   8  10  -1    5.50    3.10
  10 -18  -1   10.60    3.20
 -18   8  -1    7.30    2.20
 -18   8  -1    2.40    3.40
  18  -8   1    4.30    2.60
  -8 -10   1    7.20    2.70
  18  -8   1    3.20    2.70
   9 -18  -1   -3.50    2.40
 -18   9  -1    0.40    3.10
   9   9  -1   -0.80    2.70
 -18   9  -1    4.00    2.00
  -9  -9   1    2.00    2.60
  18  -9   1   -1.50    2.70
  18  -9   1   -1.90    2.20
  10   8  -1    5.20    3.10
 -18  10  -1    7.40    3.40
 -18  10  -1    4.70    2.40
   8 -18  -1   12.30    3.10
  18 -10   1    6.30    2.30
  18 -10   1   14.40    3.20
 -10  -8   1    9.10    3.10
   7 -18  -1  862.31   91.29
  11   7  -1  736.73   91.49
 -18  11  -1  774.12   91.59
 -18  11  -1  746.23   91.29
  18 -11   1  802.22   91.49
 -11  -7   1  875.51   91.49
  18 -11   1  825.62   91.09
 -18  12  -1   61.79   10.00
   6 -18  -1   87.39   10.30
  12   6  -1   83.49   10.10
 -18  12  -1   76.69   10.40
  12   6  -1   71.39   10.20
  18 -12   1   72.99   10.10
 -12  -6   1   79.79   10.20
 -12  -6   1   88.49    9.40
  13   5  -1  499.15   57.49
  13   5  -1  505.85   57.19
 -18  13  -1  460.35   57.39
   5 -18  -1  511.15   57.19
 -18  13  -1  477.25   57.49
  18 -13   1  539.45   57.49
 -13  -5   1  532.15   57.39
 -13  -5   1  489.55   56.99
  14   4  -1   99.99   11.20
 -18  14  -1   91.19   11.00
 -18  14  -1   82.49   11.30
  14   4  -1   70.49   11.20
 -14  -4   1   91.49   10.90
  18 -14   1   84.19   11.20
 -14  -4   1  111.79   12.80
   3 -18  -1  205.38   25.40
  15   3  -1  211.48   25.90
 -18  15  -1  216.88   25.80
 -18  15  -1  217.08   25.30
  15   3  -1  238.68   25.40
 -15  -3   1  228.18   25.80
  18 -15   1  205.98   26.60
 -15  -3   1  219.38   25.30
  16   2  -1  130.29   14.00
   2 -18  -1  108.19   14.10
 -18  16  -1  118.89   14.50
  16   2  -1  102.09   14.70
  18 -16   1  114.99   14.80
 -16  -2   1  112.69   14.00
 -16  -2   1  109.29   14.60
  17   1  -1  161.08   19.60
   1 -18  -1  176.28   19.70
  17   1  -1  173.08   20.30
 -18  17  -1  174.78   20.20
 -17  -1   1  176.08   19.90
 -17  -1   1  171.08   20.20
  18 -17   1  164.78   20.60
 -17  -1   1  152.68   19.10
   0 -18  -1  194.68   24.40
 -18  18  -1  223.98   24.90
  18   0  -1  214.68   24.30
  18 -18   1  212.68   25.50
 -18   0   1  199.08   24.80
 -18   0   1  203.28   23.90
 -18   0   1  224.48   24.70
  -1 -18  -1  111.69   12.70
  19  -1  -1  115.29   13.20
  19  -1  -1  105.39   13.90
  -1 -18  -1  105.99   13.30
 -18  19  -1  114.19   14.00
 -19   1   1  103.89   12.60
 -19   1   1   98.59   13.80
 -19   1   1  112.19   14.20
  18 -19   1   98.49   13.80
  20  -2  -1   44.40    6.20
  -2 -18  -1   42.30    5.90
  -2 -18  -1   44.60    6.60
  20  -2  -1   34.00    6.90
 -18  20  -1   42.60    7.10
 -20   2   1   46.30    7.00
 -20   2   1   50.59    7.60
  18 -20   1   62.89    8.30
 -20   2   1   50.79    5.80
  21  -3  -1  126.49   14.00
 -18  21  -1  110.19   15.10
  21  -3  -1  124.29   15.00
  -3 -18  -1  108.59   13.70
  -3 -18  -1  104.79   14.50
 -21   3   1  120.99   15.20
 -21   3   1  142.39   15.20
 -21   3   1  111.39   13.60
  18 -21   1  100.19   14.80
  -4 -18  -1  135.39   16.40
  -4 -18  -1  128.69   15.60
   4  18   1  123.49   15.90
 -22   4   1  139.79   17.00
 -22   4   1  132.09   15.60
 -22   4   1  144.49   18.10
  -5 -18  -1  143.19   16.70
  -5 -18  -1  146.29   15.80
  23  -5  -1  159.48   16.80
  18 -23   1  101.99   16.80
   5  18   1  123.59   16.10
 -23   5   1  141.89   17.20
 -23   5   1  124.19   15.70
 -23   5   1  126.69   17.20
  -6 -18  -1    8.70    2.80
 -24   6   1   -0.60    2.60
 -24   6   1   -0.50    4.80
 -24   6   1    1.50    4.60
  18 -24   1   -0.60    5.70
   6  18   1    2.50    3.00
  25  -7  -1   85.19    9.70
  -7 -18  -1   69.19    9.30
   7  18   1   65.99    9.20
 -25   7   1   75.39    9.40
 -25   7   1   84.49   10.70
  18 -25   1   74.39   11.00
 -25   7   1   49.20    9.90
  26  -8  -1   42.60    5.50
  -8 -18  -1   40.30    5.30
  18 -26   1   17.50    7.40
 -26   8   1   30.80    5.20
 -26   8   1   29.70    7.00
 -26   8   1   34.90    7.00
  -9 -18  -1    6.70    3.10
 -27   9   1   13.60    5.80
 -27   9   1    8.80    4.90
 -27   9   1    9.60    3.20
  18 -27   1   11.90    6.50
 -10 -18  -1   50.59   12.00
 -10 -18  -1   67.29    8.40
 -28  10   1   58.59    9.80
 -28  10   1   73.09    8.80
 -11 -18  -1    3.20    4.20
 -11 -18  -1    3.40    2.80
  18 -29   1    3.00    6.20
 -29  11   1    0.20    4.30
 -29  11   1    5.20    6.80
 -29  11   1   -1.20    2.80
 -12 -18  -1    5.00    4.00
 -12 -18  -1    1.60    2.60
 -30  12   1   -0.10    4.80
  18 -30   1   13.20    6.80
 -30  12   1    5.60    3.00
 -13 -18  -1    0.90    2.30
 -13 -18  -1    0.80    3.80
 -31  13   1   -1.50    2.70
  18 -31   1    0.90    6.60
 -31  13   1    5.40    4.50
 -14 -18  -1   40.20    6.60
 -32  14   1   48.00    7.20
  18 -32   1   35.60    9.00
 -32  14   1   51.39    6.10
 -15 -18  -1    9.10    3.60
 -33  15   1   13.80    2.90
  18 -33   1    1.00    6.70
 -16 -18  -1   28.10    4.70
 -19 -15  -1    6.10    3.20
 -19 -15  -1    9.40    2.90
  15 -34   1    6.60    4.60
 -34  19   1    7.90    2.80
 -19 -14  -1   13.60    3.00
 -33  19   1    6.80    3.70
  14 -33   1    7.20    4.30
 -19 -13  -1   -3.10    3.20
  13 -32   1   -1.80    3.40
 -32  19   1    1.80    3.00
 -19 -12  -1   12.40    4.10
 -31  19   1   22.20    3.90
  12 -31   1    8.10    4.10
 -19 -11  -1    8.20    4.10
  30 -19  -1   10.10    4.90
  11 -30   1   -0.60    3.50
 -30  19   1    3.90    3.40
 -19 -10  -1   18.80    5.10
  29 -19  -1   17.70    5.50
 -29  19   1   25.40    4.30
  10 -29   1   15.10    4.50
  28 -19  -1   27.90    6.30
 -19  -9  -1   38.20    6.30
 -28  19   1   30.50    5.20
   9 -28   1   22.20    5.40
 -28  19   1   42.70    9.10
  19   9   1   40.30    8.10
  27 -19  -1   20.60    5.60
 -19  -8  -1   24.70    5.10
 -27  19   1   16.70    4.30
  19   8   1   16.40    4.20
   8 -27   1   17.80    4.60
 -27  19   1   23.60    7.70
  19   8   1   10.60    6.60
  26 -19  -1    9.10    5.10
 -19  -7  -1    2.30    4.60
  19   7   1    3.00    3.50
  19   7   1   -0.70    5.70
   7 -26   1   20.10    4.10
 -26  19   1    3.00    3.50
 -26  19   1   21.90    6.80
 -19  -6  -1   68.79    9.00
  25 -19  -1   60.99    8.80
  19   6   1   66.19    8.30
  19   6   1   56.99    9.40
 -25  19   1   42.60    7.60
 -25  19   1   58.69    9.70
   6 -25   1   54.79    8.10
  24 -19  -1  222.58   27.80
 -19  -5  -1  249.58   27.70
 -24  19   1  222.58   27.00
  19   5   1  222.68   27.10
 -24  19   1  251.77   28.80
  19   5   1  225.28   28.20
   5 -24   1  232.28   27.20
 -19  -4  -1    6.90    4.90
  23 -19  -1   11.60    4.80
  19   4   1   -0.60    5.00
   4 -23   1   10.00    4.00
 -23  19   1   10.10    3.40
 -23  19   1    7.90    5.00
  19   4   1    8.80    3.80
  22 -19  -1   84.39   11.50
 -19  -3  -1   83.99   11.30
  19   3   1   90.69   11.80
 -22  19   1   84.39   11.80
  19   3   1   79.69   10.60
   3 -22   1   88.19   11.30
 -22  19   1   82.39   10.80
 -19  -2  -1   12.50    3.30
 -19  -2  -1   25.60    6.90
   2 -21   1   11.30    2.20
 -21  19   1   12.50    3.40
 -21  19   1   10.40    4.70
  19   2   1    8.90    3.90
  19   2   1   17.70    4.90
   2 -21   1   13.70    4.70
 -19  -1  -1    3.40    4.10
 -19  -1  -1    2.80    3.20
  20 -19  -1   -1.90    4.30
   1 -20   1    2.70    3.50
  19   1   1    6.20    3.00
  19   1   1   12.40    4.50
 -20  19   1    8.50    4.30
 -20  19   1    4.70    3.00
   1 -20   1    9.40    2.10
 -19   0  -1   10.90    4.40
  19 -19  -1   21.00    6.30
 -19   0  -1    8.10    2.10
 -19   0  -1   15.10    6.10
  19   0   1   18.90    4.50
   0 -19   1   13.00    3.60
 -19  19   1    9.90    4.10
  19   0   1   12.00    3.30
   0 -19   1   15.00    2.60
 -19   1  -1  106.29   12.70
 -19   1  -1  127.99   14.30
  18 -19  -1  119.49   14.40
 -19   1  -1  126.19   13.90
  -1 -18   1  102.39   13.50
  -1 -18   1  109.39   12.90
  19  -1   1   81.89   13.40
  19  -1   1  113.19   13.30
 -18  19   1  109.99   13.90
 -19   2  -1    8.70    3.80
 -19   2  -1   10.90    2.20
  17 -19  -1   15.30    5.10
   2  17  -1    9.90    4.10
 -19   2  -1   12.60    4.50
  19  -2   1   10.60    3.00
 -17  19   1   15.30    4.10
  19  -2   1    2.90    3.60
  -2 -17   1    7.60    2.60
   3  16  -1  333.67   35.30
 -19   3  -1  270.87   35.10
 -19   3  -1  317.37   34.50
 -19   3  -1  328.87   35.40
  16 -19  -1  288.27   35.20
  19  -3   1  304.17   35.10
 -16  19   1  282.17   35.10
  19  -3   1  293.87   34.60
  -3 -16   1  301.67   34.60
  15 -19  -1  341.47   39.50
   4  15  -1  341.77   39.60
 -19   4  -1  359.96   39.60
 -19   4  -1  375.76   39.70
 -19   4  -1  333.97   38.90
  19  -4   1  327.87   39.00
  -4 -15   1  339.07   39.20
  19  -4   1  345.17   39.40
 -15  19   1  316.27   39.90
   5  14  -1   37.00    5.70
 -19   5  -1   40.90    6.20
 -19   5  -1   22.90    5.50
  14 -19  -1   37.50    5.70
 -19   5  -1   30.50    4.50
 -14  19   1   33.50    5.30
  19  -5   1   34.50    5.40
  19  -5   1   32.50    4.60
  19  -5   1   29.50    5.20
 -19   6  -1   55.79    7.70
 -19   6  -1   59.39    6.70
   6  13  -1   67.89    8.10
 -19   6  -1   59.59    7.80
  13 -19  -1   52.09    7.30
  -6 -13   1   47.50    7.00
  19  -6   1   44.90    7.10
  19  -6   1   52.79    7.40
  19  -6   1   46.70    6.60
   7  12  -1  286.27   33.80
 -19   7  -1  327.97   33.20
  12 -19  -1  307.17   33.60
  19  -7   1  260.47   33.00
  -7 -12   1  276.97   33.30
  19  -7   1  283.77   33.50
  11 -19  -1  933.61  100.79
 -19   8  -1  845.12  100.79
 -19   8  -1  952.30  100.39
   8  11  -1  814.12  100.69
  19  -8   1  872.71  100.59
  19  -8   1  874.31  100.49
  -8 -11   1  893.81  100.49
 -19   9  -1  329.37   37.80
   9  10  -1  322.67   37.70
  10 -19  -1  318.67   38.70
  19  -9   1  327.27   37.60
  -9 -10   1  323.57   37.60
  19  -9   1  325.47   37.30
 -19  10  -1  381.76   39.00
   9 -19  -1  375.36   39.90
  10   9  -1  346.27   39.00
  10   9  -1  339.17   38.60
 -19  10  -1  286.07   39.00
  19 -10   1  310.47   38.90
  19 -10   1  333.57   38.50
   8 -19  -1  938.11  100.09
 -19  11  -1  780.12  100.19
  11   8  -1  832.42  100.29
 -19  11  -1  922.31   99.89
  11   8  -1  876.71   99.89
  19 -11   1  887.21   99.69
 -11  -8   1  902.31  100.29
  19 -11   1  894.41  100.19
 -19  12  -1  312.67   34.40
 -19  12  -1  300.17   35.00
   7 -19  -1  307.07   34.60
  12   7  -1  301.47   34.50
  12   7  -1  293.47   34.90
 -12  -7   1  278.77   34.70
  13   6  -1   46.60    8.00
 -19  13  -1   54.79    8.00
  13   6  -1   65.89    8.20
 -19  13  -1   50.69    7.20
   6 -19  -1   66.49    7.50
 -13  -6   1   51.69    7.50
  19 -13   1   51.39    7.90
 -13  -6   1   62.19    8.00
  14   5  -1   33.00    5.90
   5 -19  -1   34.70    5.30
 -19  14  -1   47.30    6.30
 -19  14  -1   24.60    5.70
  14   5  -1   35.70    5.20
 -14  -5   1   35.30    5.80
  19 -14   1   30.50    5.70
 -14  -5   1   35.60    4.60
   4 -19  -1  327.27   38.70
 -19  15  -1  300.67   39.00
  15   4  -1  386.16   39.30
  15   4  -1  340.77   38.60
 -15  -4   1  328.17   38.50
 -15  -4   1  339.97   39.00
  19 -15   1  344.87   39.00
 -19  16  -1  293.37   36.10
   3 -19  -1  336.07   35.80
 -19  16  -1  315.47   35.70
  16   3  -1  323.37   35.70
  16   3  -1  332.87   36.30
 -16  -3   1  309.77   36.10
  19 -16   1  298.97   36.10
 -16  -3   1  277.37   35.60
 -19  17  -1   11.80    3.10
 -19  17  -1   11.30    3.90
   2 -19  -1    9.30    2.60
   2 -19  -1    7.00    3.30
  17   2  -1   11.50    3.20
  17   2  -1   10.20    4.20
  19 -17   1    7.50    4.00
 -17  -2   1   13.00    4.40
 -17  -2   1    6.90    3.10
 -19  18  -1  127.29   14.20
   1 -19  -1  120.79   12.70
  18   1  -1  103.89   13.30
   1 -19  -1  123.99   13.50
  18   1  -1   94.19   13.70
 -18  -1   1  111.59   13.60
  19 -18   1  123.69   14.60
 -18  -1   1   90.79   13.60
 -18  -1   1   94.49   12.50
  19   0  -1    5.90    4.10
  19   0  -1   11.90    3.20
   0 -19  -1    9.50    2.30
 -19  19  -1   19.40    4.40
   0 -19  -1    6.20    3.40
  19 -19   1    8.20    5.50
 -19   0   1   11.00    4.50
 -19   0   1   15.70    4.00
 -19   0   1    9.80    2.10
  20  -1  -1    0.00    2.90
  -1 -19  -1   10.10    3.60
 -19  20  -1   10.60    5.10
  -1 -19  -1    6.30    2.10
  20  -1  -1    9.60    4.30
 -20   1   1   19.40    4.80
 -20   1   1    8.40    3.90
  19 -20   1   13.10    6.20
 -20   1   1    5.80    2.00
 -19  21  -1   16.10    4.60
  21  -2  -1   14.70    3.60
  -2 -19  -1   14.50    2.70
  -2 -19  -1   14.30    4.20
  21  -2  -1   11.10    4.70
 -21   2   1   14.20    4.90
 -21   2   1   11.70    2.60
  19 -21   1    2.10    9.60
 -21   2   1   12.00    4.40
 -19  22  -1   69.79   11.00
  22  -3  -1   90.09   10.90
  -3 -19  -1   90.89   10.50
  -3 -19  -1   82.39    9.80
   3  19   1   80.29   10.00
 -22   3   1   86.79   11.20
 -22   3   1   75.09   10.70
  19 -22   1   55.29   11.50
  19 -22   1   75.99   10.00
  -4 -19  -1    2.80    2.50
  -4 -19  -1    9.20    3.70
  23  -4  -1   11.20    4.40
 -23   4   1    6.10    4.60
 -23   4   1    6.90    4.60
 -23   4   1    6.10    2.50
  19 -23   1    5.90    7.70
  24  -5  -1  259.87   27.10
  -5 -19  -1  226.48   26.90
  -5 -19  -1  209.48   26.10
 -24   5   1  221.48   26.10
  19 -24   1  240.88   28.70
 -24   5   1  215.08   27.20
 -24   5   1  241.38   27.40
  -6 -19  -1   68.59    8.00
  -6 -19  -1   72.29    9.00
  25  -6  -1   75.69    8.80
  19 -25   1   51.29   10.80
 -25   6   1   52.79    7.60
 -25   6   1   58.19    9.20
 -25   6   1   43.20    8.80
  -7 -19  -1   -0.70    4.20
  -7 -19  -1    5.50    2.70
  26  -7  -1    8.50    3.80
  19 -26   1   -0.10    7.70
 -26   7   1   12.40    5.40
 -26   7   1    8.30    4.80
 -26   7   1    4.50    2.70
  -8 -19  -1   25.10    5.30
  -8 -19  -1   27.00    4.00
 -27   8   1   25.20    5.90
  19 -27   1   11.10    8.50
 -27   8   1   23.50    4.10
 -27   8   1   23.80    6.60
  -9 -19  -1   39.00    5.30
  -9 -19  -1   41.50    6.60
 -28   9   1   41.80    7.30
  19 -28   1   28.90    9.30
 -28   9   1   34.20    7.80
 -28   9   1   39.00    5.50
 -10 -19  -1   24.40    3.90
 -10 -19  -1   19.90    5.20
 -29  10   1   25.00    4.10
 -29  10   1   19.60    5.40
  19 -29   1   31.80    8.60
 -11 -19  -1    3.50    3.90
 -11 -19  -1    7.80    2.30
 -30  11   1   -1.50    2.70
 -30  11   1    2.50    4.00
  19 -30   1    8.20    8.00
 -12 -19  -1    7.10    4.10
 -31  12   1   19.00    5.20
  19 -31   1   27.60    7.70
 -31  12   1   18.40    3.30
 -13 -19  -1   -0.80    3.40
 -32  13   1    9.40    4.00
 -32  13   1    1.00    2.50
  19 -32   1    2.30    7.50
 -14 -19  -1    2.50    3.40
 -33  14   1    8.70    2.60
 -33  14   1    9.50    3.70
 -15 -19  -1    6.40    3.00
 -19  34  -1   11.30    3.40
 -34  15   1   -1.80    3.10
  19 -34   1    7.50    6.90
 -20 -14  -1    3.60    3.10
 -20 -14  -1    3.00    2.30
  14 -34   1    3.80    4.00
 -34  20   1   10.30    2.70
 -20 -13  -1    6.30    2.80
 -33  20   1    1.20    4.20
  13 -33   1   -0.50    3.90
 -20 -12  -1   29.20    4.70
  12 -32   1   23.90    4.90
 -32  20   1   23.80    4.50
 -20 -11  -1   -2.20    3.50
  31 -20  -1   -5.20    4.10
  11 -31   1   -2.90    3.40
 -31  20   1   -0.20    3.10
  30 -20  -1   28.50    6.10
 -20 -10  -1   25.50    5.50
  10 -30   1   29.20    5.30
 -30  20   1   33.00    5.10
 -20  -9  -1    6.40    4.40
  29 -20  -1    0.50    4.80
 -29  20   1    4.20    3.20
   9 -29   1    0.80    3.30
  28 -20  -1   11.80    5.10
 -20  -8  -1   10.30    5.00
  20   8   1    8.70    6.30
 -28  20   1    6.90    3.60
 -28  20   1   -3.60    6.90
   8 -28   1    7.40    3.90
  27 -20  -1   95.39   12.70
 -20  -7  -1   91.89   12.30
 -27  20   1  145.19   16.80
  20   7   1  138.69   14.30
   7 -27   1   68.79   11.60
 -27  20   1  103.99   12.30
 -20  -6  -1   22.20    5.60
  26 -20  -1   22.50    5.70
 -26  20   1   27.40    7.20
  20   6   1   28.10    6.60
  20   6   1   14.70    4.30
   6 -26   1    7.30    4.30
 -26  20   1   19.90    4.20
  25 -20  -1    3.30    4.50
 -20  -5  -1   -0.30    4.20
  20   5   1    0.50    5.20
 -25  20   1   -0.40    5.50
 -25  20   1    1.20    3.30
  20   5   1   -2.90    3.40
   5 -25   1    4.30    3.60
 -20  -4  -1    5.00    4.50
  24 -20  -1    2.60    4.90
 -24  20   1    2.00    5.50
   4 -24   1    5.10    3.90
 -24  20   1    7.80    3.50
  20   4   1   10.00    5.20
  20   4   1    6.20    3.80
  23 -20  -1   55.89    9.10
 -20  -3  -1   71.09    9.30
 -23  20   1   68.49    8.30
 -23  20   1   66.09    9.90
   3 -23   1   59.59    8.50
  20   3   1   48.50   10.50
  20   3   1   55.89    8.30
  22 -20  -1    4.20    4.40
 -20  -2  -1    8.50    4.80
  20   2   1   13.00    4.70
 -22  20   1    1.50    4.50
 -22  20   1    6.30    3.30
   2 -22   1    7.50    4.00
  20   2   1   10.00    3.60
 -20  -1  -1    8.40    4.90
 -20  -1  -1   13.10    3.70
  21 -20  -1    8.00    4.60
 -21  20   1   10.30    4.80
  20   1   1   28.90    4.00
  20   1   1   26.70    5.30
 -21  20   1   13.10    3.60
   1 -21   1   10.20    4.20
   1 -21   1   14.50    2.60
 -20   0  -1   71.29    8.30
  20 -20  -1   74.59   11.30
 -20   0  -1   66.79    9.80
   0 -20   1   47.80    7.50
  20   0   1   45.10    8.80
 -20  20   1   76.89    8.20
 -20  20   1   62.79    8.80
  19 -20  -1   -0.60    6.40
 -20   1  -1    3.80    1.80
 -20   1  -1    1.30    4.10
 -20   1  -1    7.40    3.60
 -19  20   1    9.90    3.90
  -1 -19   1    4.90    2.30
  -1 -19   1    6.10    3.60
  20  -1   1   12.30    4.30
  20  -1   1    7.90    3.10
 -20   2  -1   40.50    7.10
  18 -20  -1   26.90    8.00
 -20   2  -1   43.70    5.60
 -20   2  -1   39.50    6.80
  -2 -18   1   46.00    6.60
  20  -2   1   41.10    7.00
 -18  20   1   42.20    6.90
  20  -2   1   56.79    6.30
  -2 -18   1   47.20    5.90
   3  17  -1  119.19   14.00
   3  17  -1  107.69   14.70
  17 -20  -1  131.79   15.20
 -20   3  -1  125.49   13.50
 -20   3  -1  104.89   14.60
  20  -3   1  110.59   13.80
  20  -3   1  113.99   15.20
 -17  20   1   95.39   14.50
  -3 -17   1  111.19   13.60
 -20   4  -1   72.89    9.60
   4  16  -1   84.59   10.70
  16 -20  -1   91.89   10.70
 -20   4  -1   73.39   10.50
   4  16  -1   73.49    9.80
 -20   4  -1   78.99   10.60
 -16  20   1   88.89   10.50
  20  -4   1   76.39    9.90
  20  -4   1   75.79   10.30
  -4 -16   1   76.09    9.90
 -20   5  -1  234.08   25.60
 -20   5  -1  260.47   25.80
   5  15  -1  199.08   25.00
 -20   5  -1  233.98   24.80
   5  15  -1  230.48   25.70
  15 -20  -1  181.88   25.40
  -5 -15   1  206.68   24.90
  20  -5   1  196.98   24.80
 -20   6  -1   17.40    4.30
 -20   6  -1   16.30    3.00
   6  14  -1    9.50    4.30
  14 -20  -1   19.20    4.20
   6  14  -1    6.20    3.10
 -20   6  -1   12.20    4.50
  20  -6   1   18.60    4.00
  20  -6   1   17.60    2.90
  20  -6   1   18.30    4.00
  -6 -14   1   14.90    3.40
 -20   7  -1   15.20    3.10
 -20   7  -1   12.40    4.60
   7  13  -1   18.70    4.50
  13 -20  -1   23.10    4.40
 -20   7  -1   19.00    6.50
   7  13  -1   13.70    3.40
  20  -7   1   13.70    2.80
  -7 -13   1   18.00    3.60
  20  -7   1   12.20    3.80
  20  -7   1   18.70    4.20
   8  12  -1   88.09   11.30
   8  12  -1   96.39   11.90
 -20   8  -1   93.89   11.10
 -20   8  -1   96.09   12.10
  12 -20  -1   94.59   11.90
 -20   8  -1   79.49   11.90
  20  -8   1   91.29   11.90
  -8 -12   1   92.69   11.60
  20  -8   1   81.69   11.50
   9  11  -1  540.95   67.49
 -20   9  -1  610.34   67.69
 -20   9  -1  641.34   66.99
 -20   9  -1  500.05   67.49
  11 -20  -1  622.44   67.29
   9  11  -1  612.84   67.09
  -9 -11   1  624.64   67.19
  20  -9   1  547.15   67.29
  20  -9   1  584.54   67.09
 -20  11  -1  608.84   68.09
 -20  11  -1  586.54   68.89
  11   9  -1  647.44   68.29
   9 -20  -1  603.84   68.29
  11   9  -1  541.75   68.59
  20 -11   1  577.54   68.49
 -11  -9   1  649.93   68.39
  20 -11   1  571.24   67.99
 -20  12  -1   96.59   11.30
  12   8  -1  104.99   11.70
   8 -20  -1   93.19   11.80
  12   8  -1   92.39   12.00
 -12  -8   1   78.49   11.40
  20 -12   1   88.69   12.00
 -12  -8   1   84.19   11.60
 -20  13  -1   18.20    3.40
   7 -20  -1   19.20    3.80
  13   7  -1   19.00    3.70
  13   7  -1   15.40    5.80
 -20  13  -1   15.80    5.70
 -13  -7   1   15.60    4.30
  20 -13   1    9.80    4.20
  14   6  -1   16.30    4.50
   6 -20  -1   12.20    3.60
  14   6  -1    6.80    3.20
 -20  14  -1   17.80    4.90
 -20  14  -1   16.20    3.20
  20 -14   1    7.90    4.00
 -14  -6   1   13.10    4.10
   5 -20  -1  230.18   25.80
  15   5  -1  242.28   26.50
 -20  15  -1  226.48   26.60
 -20  15  -1  216.08   25.60
  15   5  -1  216.08   25.70
 -15  -5   1  222.88   26.10
 -15  -5   1  212.28   25.30
  20 -15   1  213.28   26.10
  16   4  -1   83.19   10.10
 -20  16  -1   81.09    9.90
 -20  16  -1   81.09   12.70
   4 -20  -1   62.89    9.50
  16   4  -1   83.59   10.60
 -16  -4   1   76.29   10.20
 -16  -4   1   79.79    9.60
  20 -16   1   72.59   10.20
  17   3  -1  133.79   14.00
   3 -20  -1  106.89   13.90
 -20  17  -1  114.59   13.80
  17   3  -1  130.09   15.00
 -17  -3   1  100.69   14.40
  20 -17   1   96.49   14.10
 -17  -3   1  113.19   13.70
  18   2  -1   45.40    5.90
 -20  18  -1   32.20    6.60
 -20  18  -1   43.60    6.00
   2 -20  -1   29.50    5.70
  18   2  -1   37.20    6.80
  20 -18   1   36.00    6.50
 -18  -2   1   46.50    6.90
 -18  -2   1   55.29    6.20
   1 -20  -1    2.40    3.50
 -20  19  -1    3.90    2.90
  19   1  -1    1.50    2.90
  19   1  -1    1.20    4.00
 -20  19  -1   10.70    4.20
 -19  -1   1    6.60    4.10
  20 -19   1    6.10    4.20
 -19  -1   1    7.50    3.30
 -20  20  -1   77.89    9.00
  20   0  -1   66.39    8.70
   0 -20  -1   78.09   10.90
   0 -20  -1   56.49    7.00
 -20   0   1   57.29    6.90
  20 -20   1   35.70    8.60
 -20   0   1   43.50    8.50
 -20   0   1   56.89    8.00
  -1 -20  -1    8.40    4.00
  21  -1  -1   15.40    3.60
  -1 -20  -1   12.70    2.50
  21  -1  -1   16.40    4.90
 -20  21  -1   16.90    4.90
  20 -21   1    7.40    6.00
 -21   1   1   15.50    2.40
 -21   1   1   19.10    4.40
 -21   1   1    7.00    4.80
  -2 -20  -1   10.20    2.40
 -20  22  -1    6.00    6.30
  -2 -20  -1   11.40    3.90
  22  -2  -1    0.00    4.50
 -22   2   1   13.60    2.80
 -22   2   1   10.70    5.10
 -22   2   1   13.00    4.40
  20 -22   1   25.50    7.20
  -3 -20  -1   52.99    7.60
  -3 -20  -1   56.49    8.50
 -23   3   1   61.29    7.60
 -23   3   1   60.79    9.00
 -23   3   1   68.29    9.50
  20 -23   1   56.39   11.00
  20 -23   1   70.79    8.20
  -4 -20  -1    3.10    4.00
  24  -4  -1    7.20    4.50
  -4 -20  -1    9.10    2.40
 -24   4   1    9.20    2.50
 -24   4   1    8.30    4.90
  20 -24   1   11.00    7.90
 -24   4   1    7.00    4.90
  25  -5  -1   -5.80    4.00
  -5 -20  -1    6.40    4.10
  -5 -20  -1   -0.80    2.10
  20 -25   1   -0.30    8.10
 -25   5   1   -1.70    4.70
 -25   5   1   -0.80    4.70
  -6 -20  -1   26.20    3.40
  26  -6  -1   13.40    4.70
  -6 -20  -1   19.00    4.80
 -26   6   1   18.20    5.90
 -26   6   1   17.40    5.30
  20 -26   1   20.30    9.20
 -26   6   1   18.80    3.60
  -7 -20  -1  111.29   13.30
  -7 -20  -1  108.29   14.10
  20 -27   1   98.09   15.90
 -27   7   1  104.89   14.40
 -27   7   1  115.99   14.60
  -8 -20  -1    2.00    4.00
  -8 -20  -1    5.40    2.10
  20 -28   1    8.70    8.30
 -28   8   1   16.60    5.50
 -28   8   1    4.40    4.40
 -28   8   1   11.70    2.80
  -9 -20  -1    4.90    3.90
 -29   9   1    4.00    4.20
 -29   9   1    5.50    2.60
  20 -29   1    2.40    7.90
 -10 -20  -1   30.10    5.40
  20 -30   1   21.10    9.30
 -30  10   1   20.00    5.90
 -30  10   1   35.10    4.40
 -11 -20  -1    2.80    3.60
 -31  11   1   -4.20    3.50
  20 -31   1   -0.50    7.70
 -12 -20  -1   21.00    4.50
  20 -32   1   14.80    8.40
 -32  12   1   26.00    5.20
 -13 -20  -1    4.00    4.10
 -20  33  -1    5.80    3.50
 -33  13   1    6.60    3.70
  20 -33   1    9.80    7.70
 -20  34  -1    4.40    3.20
 -14 -20  -1    3.40    2.90
  20 -34   1   10.30    6.70
 -34  14   1   -1.30    3.10
 -21 -13  -1    1.80    3.10
 -21 -13  -1   -0.10    2.30
 -34  21   1    0.00    2.50
  13 -34   1   -2.00    3.50
 -21 -12  -1    6.90    3.00
  12 -33   1    8.20    3.40
 -33  21   1    3.70    3.10
 -21 -11  -1    6.10    3.50
  11 -32   1    0.60    3.30
 -32  21   1    2.80    2.90
  31 -21  -1   -1.90    4.20
 -21 -10  -1    0.40    3.60
  10 -31   1    4.70    3.30
 -31  21   1    1.80    3.10
 -21  -9  -1   -5.10    3.90
  30 -21  -1    0.70    4.50
   9 -30   1    1.10    3.50
 -30  21   1    1.20    3.40
 -21  -8  -1    3.90    4.30
  29 -21  -1    3.30    4.80
   8 -29   1    6.40    3.60
 -29  21   1    6.40    3.40
 -21  -7  -1    3.90    4.30
  28 -21  -1    2.30    4.70
   7 -28   1   -1.80    3.60
  21   7   1   -6.40    5.50
 -28  21   1   -0.30    3.30
 -21  -6  -1    4.10    6.90
   6 -27   1   -0.10    5.60
 -27  21   1   13.30    5.50
 -27  21   1   14.80    7.40
 -21  -5  -1   19.90    5.30
  26 -21  -1   10.30    5.20
  21   5   1   13.60    6.30
 -26  21   1    3.80    6.40
 -26  21   1   13.60    4.00
   5 -26   1    6.60    3.90
 -21  -4  -1    9.70    5.10
  25 -21  -1    7.70    5.20
   4 -25   1    8.60    3.90
  21   4   1   12.50    5.90
 -25  21   1   21.80    6.30
 -25  21   1    8.40    3.80
  21   4   1    9.90    4.00
 -21  -3  -1   10.20    6.00
  24 -21  -1   19.00    6.50
 -24  21   1   15.90    4.10
  21   3   1   15.70    5.90
  21   3   1   14.30    5.30
 -24  21   1   19.30    6.00
   3 -24   1   25.90    5.50
 -21  -2  -1   17.60    5.90
  23 -21  -1   31.00    6.40
 -23  21   1   31.00    5.10
  21   2   1   25.90    5.20
   2 -23   1   37.30    5.50
 -23  21   1   36.10    6.90
  21   2   1   25.40    6.50
 -21  -1  -1   65.69    7.80
 -21  -1  -1   56.39    8.80
  22 -21  -1   60.69    9.20
 -22  21   1   60.49    9.50
   1 -22   1   63.29    8.40
 -22  21   1   54.19    8.10
  21   1   1   56.79    8.20
 -21   0  -1  177.18   18.20
  21 -21  -1  129.19   19.30
 -21   0  -1  123.29   18.80
   0 -21   1  134.19   17.30
   0 -21   1  150.78   18.40
  21   0   1  155.58   18.10
  21   0   1  164.18   19.20
 -21  21   1  175.48   18.30
 -21  21   1  149.19   19.50
 -21   1  -1   15.40    2.30
  20 -21  -1    6.10    6.10
 -21   1  -1   16.20    4.30
 -21   1  -1   13.20    5.00
  -1 -20   1   10.30    3.80
 -20  21   1   16.80    4.90
  -1 -20   1   11.70    2.80
  21  -1   1   15.00    3.70
  21  -1   1   16.30    5.00
 -21   2  -1   18.30    5.20
 -21   2  -1   15.20    4.30
  19 -21  -1   18.80   11.90
 -21   2  -1   13.70    2.40
  21  -2   1    6.40    5.00
  -2 -19   1    4.50    3.60
  -2 -19   1    8.40    2.70
  21  -2   1    9.40    4.50
 -21   3  -1  141.49   15.20
 -21   3  -1  119.69   15.20
   3  18  -1  123.39   14.20
 -21   3  -1  120.49   13.80
  18 -21  -1   88.09   15.00
  -3 -18   1  120.49   14.70
  -3 -18   1  100.19   13.90
  21  -3   1  117.99   14.20
 -18  21   1  117.49   16.20
  21  -3   1  127.59   15.30
   4  17  -1    7.30    3.00
  17 -21  -1    8.40    3.00
 -21   4  -1    7.40    2.30
 -21   4  -1    3.70    4.40
   4  17  -1   11.90    4.20
  17 -21  -1    1.90    4.60
 -21   4  -1    3.70    4.10
  -4 -17   1    6.70    2.80
  21  -4   1    2.60    3.80
  21  -4   1    7.80    2.90
   5  16  -1   19.90    4.20
   5  16  -1   27.30    5.50
  16 -21  -1   28.20    5.50
 -21   5  -1   16.90    3.80
  16 -21  -1   19.80    4.20
 -21   5  -1   31.70    5.70
 -21   5  -1   20.90    5.40
  -5 -16   1   31.00    4.30
  21  -5   1   37.00    4.10
   6  15  -1   68.69    9.80
 -21   6  -1   71.89   10.00
 -21   6  -1   68.19    8.90
 -21   6  -1   85.39   11.20
  15 -21  -1   62.39    9.60
   6  15  -1   69.59    8.90
  21  -6   1   71.39    8.80
  -6 -15   1   72.29    9.30
   7  14  -1   75.89    9.30
   7  14  -1   71.69    9.90
 -21   7  -1   47.20    9.40
  14 -21  -1   76.29    9.60
 -21   7  -1   82.89   10.10
 -21   7  -1   73.69    8.90
  21  -7   1   60.09    8.50
  21  -7   1   70.19    9.40
  21  -7   1   68.59    9.20
  -7 -14   1   73.79    8.90
 -21   8  -1  355.46   43.10
 -21   8  -1  400.86   43.90
 -21   8  -1  335.07   43.90
  13 -21  -1  356.66   43.50
   8  13  -1  396.06   44.00
   8  13  -1  386.86   43.30
  21  -8   1  386.86   43.40
  21  -8   1  386.26   43.60
  -8 -13   1  401.16   43.40
   9  12  -1  214.98   25.00
 -21   9  -1  181.38   24.90
  12 -21  -1  208.88   24.50
   9  12  -1  217.28   24.30
 -21   9  -1  221.28   25.20
 -21   9  -1  207.58   24.10
  21  -9   1  201.38   24.60
  21  -9   1  194.58   24.20
  -9 -12   1  218.58   24.40
  10  11  -1   46.70    7.50
  11 -21  -1   50.99    7.20
 -21  10  -1   44.20    7.50
 -21  10  -1   39.70    6.20
  10  11  -1   44.80    6.50
 -21  10  -1   39.30    7.50
  21 -10   1   48.50    6.30
 -10 -11   1   58.99    7.00
  21 -10   1   47.80    7.10
 -10 -11   1   42.30    6.60
 -21  11  -1   39.60    7.50
  11  10  -1   53.29    6.60
  10 -21  -1   47.20    7.00
 -21  11  -1   42.20    6.20
  11  10  -1   38.10    7.60
 -21  11  -1   36.30    7.30
 -11 -10   1   47.60    6.70
  21 -11   1   51.79    6.20
  21 -11   1   40.40    7.00
 -11 -10   1   57.89    7.00
 -21  12  -1  187.38   23.30
  12   9  -1  207.78   23.50
 -21  12  -1  215.48   24.50
  12   9  -1  208.28   24.30
   9 -21  -1  195.18   23.70
 -21  12  -1  179.18   24.30
  21 -12   1  203.28   23.90
 -12  -9   1  211.18   23.80
  13   8  -1  342.57   43.60
   8 -21  -1  389.36   43.20
  13   8  -1  375.96   43.10
 -21  13  -1  382.16   43.70
 -21  13  -1  386.36   43.00
  21 -13   1  370.56   43.50
  14   7  -1   56.99    9.10
  14   7  -1   67.79    8.50
   7 -21  -1   68.69    8.50
 -21  14  -1   65.69    9.40
 -21  14  -1   69.09    8.30
 -14  -7   1   54.59    8.80
  21 -14   1   61.59    8.90
 -21  15  -1   65.19    9.20
   6 -21  -1   60.29    8.30
 -21  15  -1   58.19    8.10
  15   6  -1   77.39    9.60
  15   6  -1   79.69    8.90
 -15  -6   1   60.39    8.70
  21 -15   1   53.99    8.70
 -21  16  -1   23.40    5.50
  16   5  -1   14.40    5.60
 -21  16  -1   23.40    4.20
   5 -21  -1   26.00    4.70
  16   5  -1   25.70    4.50
  21 -16   1   30.50    5.20
 -16  -5   1   34.50    5.40
 -21  17  -1    6.30    3.10
  17   4  -1    6.90    4.50
  17   4  -1    8.80    3.30
   4 -21  -1   15.60    3.50
 -21  17  -1   10.70    4.50
  21 -17   1    3.70    4.10
 -17  -4   1    8.40    2.50
 -17  -4   1   14.10    4.80
   3 -21  -1  103.89   15.60
 -21  18  -1  121.39   16.50
  18   3  -1  142.69   15.50
 -21  18  -1  140.89   15.50
  18   3  -1  136.29   16.60
  21 -18   1  107.09   16.00
 -18  -3   1  134.59   16.30
  19   2  -1   20.20    5.10
 -21  19  -1   12.30    3.50
   2 -21  -1   19.50    4.30
 -21  19  -1   15.00    5.00
  19   2  -1   14.40    4.10
 -19  -2   1   17.90    7.30
 -19  -2   1   10.20    3.50
  21 -19   1    7.30    6.10
   1 -21  -1   11.20    4.00
 -21  20  -1   14.60    3.60
  20   1  -1   12.60    4.70
  20   1  -1    5.80    3.40
  21 -20   1   17.00    4.80
 -20  -1   1   14.70    4.60
 -20  -1   1   12.70    3.80
 -21  21  -1  168.88   21.00
   0 -21  -1  156.88   20.30
 -21  21  -1  167.78   20.00
  21   0  -1  174.78   21.10
  21   0  -1  183.78   20.00
 -21   0   1  167.48   20.90
 -21   0   1  156.58   20.20
  21 -21   1  164.58   21.10
  -1 -21  -1   56.99    8.20
 -21  22  -1   56.99    8.20
 -21  22  -1   64.99    9.50
  22  -1  -1   65.39   12.50
  21 -22   1   54.39    9.50
 -22   1   1   63.19    9.50
 -22   1   1   60.79    8.70
  -2 -21  -1   25.30    5.20
  23  -2  -1   14.30    5.70
 -23   2   1   31.10    5.80
  21 -23   1   37.20    4.90
 -23   2   1   31.70    3.90
  21 -23   1   26.20    7.80
 -23   2   1   25.40    5.90
  24  -3  -1   15.40    5.30
  -3 -21  -1   22.50    5.50
  21 -24   1   13.70    8.00
 -24   3   1   16.60    2.80
 -24   3   1   23.40    5.80
 -24   3   1   21.00    5.30
  -4 -21  -1   11.00    4.50
  25  -4  -1   17.50    5.10
 -25   4   1   19.30    5.30
 -25   4   1    7.30    5.20
  21 -25   1   12.50    8.40
 -25   4   1   14.80    2.60
  26  -5  -1    9.70    4.60
  -5 -21  -1   10.20    4.20
 -26   5   1   13.10    5.20
 -26   5   1    9.00    2.30
  21 -26   1   10.10    8.50
 -26   5   1    1.10    5.10
  -6 -21  -1    2.40    5.80
  27  -6  -1    7.30    3.90
 -27   6   1    7.90    2.40
 -27   6   1    1.80    5.10
  -7 -21  -1    0.80    4.00
 -28   7   1   -4.60    4.90
 -28   7   1    2.90    2.00
 -28   7   1    5.40    4.60
  21 -28   1   13.20    8.80
  -8 -21  -1    8.20    3.90
 -29   8   1    6.40    4.60
 -29   8   1    9.30    2.30
  21 -29   1   10.70    8.70
  -9 -21  -1    0.30    3.70
 -21  30  -1   13.00    4.20
 -30   9   1    1.10    3.90
  21 -30   1    9.00    8.60
 -10 -21  -1    1.90    3.50
 -31  10   1    6.60    3.80
  21 -31   1   -1.60    8.40
 -11 -21  -1    1.70    3.30
 -21  32  -1    7.80    3.80
 -32  11   1    6.10    3.80
  21 -32   1   14.50    8.00
 -21  33  -1    2.20    3.30
 -12 -21  -1    0.90    3.10
 -33  12   1    8.40    3.80
  21 -33   1   10.60    7.90
 -13 -21  -1    1.00    2.70
 -21  34  -1   -2.30    3.10
 -34  13   1   -3.20    3.00
  21 -34   1   -4.00    6.80
 -22 -11  -1   18.40    3.80
  11 -33   1   14.90    3.90
 -33  22   1   18.70    3.60
  32 -22  -1   -2.70    4.00
 -22 -10  -1    1.50    3.30
 -32  22   1    4.00    2.90
  10 -32   1    5.20    3.40
 -22  -9  -1   11.40    4.00
  31 -22  -1    6.60    4.60
 -31  22   1    4.80    3.20
   9 -31   1    6.20    3.40
  30 -22  -1    7.00    4.60
 -22  -8  -1    1.20    4.00
   8 -30   1    5.10    3.50
 -30  22   1    4.20    3.40
  29 -22  -1   25.40    5.80
 -22  -7  -1   30.90    5.60
   7 -29   1   17.00    4.60
 -29  22   1   24.60    4.50
 -22  -6  -1   57.29    7.70
  28 -22  -1   53.89    7.90
 -28  22   1   50.39    6.90
   6 -28   1   35.50    6.90
 -22  -5  -1   67.09   10.20
  27 -22  -1   78.59   10.50
 -27  22   1   62.79    9.40
 -27  22   1   92.19   13.30
  22   5   1   79.59   11.40
   5 -27   1   71.49    9.60
 -22  -4  -1   -6.40    4.50
  26 -22  -1    6.50    4.70
 -26  22   1    4.40    3.60
 -26  22   1    6.20   10.60
   4 -26   1    0.00    3.60
  22   4   1    3.50    5.60
 -22  -3  -1  175.28   20.50
  25 -22  -1  153.08   20.80
 -25  22   1  176.08   19.90
   3 -25   1  155.18   19.80
  22   3   1  161.48   21.30
 -25  22   1  165.18   21.90
 -22  -2  -1   59.89    9.00
  24 -22  -1   46.10    9.00
 -24  22   1   74.39    8.50
  22   2   1   69.59    9.70
   2 -24   1   47.60    8.20
 -24  22   1   78.39   10.40
  22   2   1   68.89    8.30
  23 -22  -1    7.40    5.40
 -22  -1  -1   12.70    5.30
 -23  22   1   12.10    5.50
 -23  22   1    9.50    3.60
  22   1   1   15.00    5.30
   1 -23   1    9.80    4.00
  22   1   1   12.40    3.80
 -22   0  -1   16.10    5.20
  22 -22  -1   11.70    5.60
 -22   0  -1   18.10    4.50
  22   0   1    6.30    5.00
   0 -22   1   10.50    4.20
 -22  22   1    9.90    5.00
 -22  22   1    2.20    3.40
  22   0   1   10.20    3.80
 -22   1  -1   71.29    8.20
 -22   1  -1   59.59    8.70
  21 -22  -1   41.10    9.30
 -21  22   1   61.59    8.00
 -21  22   1   56.99    9.40
  -1 -21   1   51.19    7.30
  22  -1   1   63.99    7.90
  -1 -21   1   55.69    8.10
 -22   2  -1   14.30    5.40
 -22   2  -1    7.20    2.10
  20 -22  -1   12.70    6.80
 -22   2  -1   15.40    4.40
  -2 -20   1    5.50    3.50
  22  -2   1    7.90    3.30
  22  -2   1   13.30    4.80
 -22   3  -1   79.79   10.90
  19 -22  -1   74.09   10.50
 -22   3  -1   98.19   11.60
 -22   3  -1   67.39    9.80
  19 -22  -1   84.79   12.00
  22  -3   1   83.29   10.50
  22  -3   1   85.19   11.10
  -3 -19   1   88.49   10.60
  -3 -19   1   86.59   10.10
  18 -22  -1  138.39   15.40
 -22   4  -1  142.99   16.50
 -22   4  -1  123.49   15.00
  -4 -18   1  124.29   15.20
  22  -4   1  126.79   15.80
  -4 -18   1  113.69   15.90
 -22   5  -1   -2.30    4.00
  17 -22  -1   -4.30    2.70
 -22   5  -1    0.30    4.20
  17 -22  -1    4.40    6.30
   5  17  -1    0.00    2.80
 -22   5  -1   -2.00    2.10
  22  -5   1    4.50    3.70
  -5 -17   1   -4.70    2.40
  22  -5   1   -0.20    2.40
   6  16  -1   21.70    7.40
 -22   6  -1   16.60    3.30
   6  16  -1    9.70    3.70
  16 -22  -1   10.90    4.70
 -22   6  -1   24.30    5.30
 -22   6  -1   13.50    5.20
  -6 -16   1   31.50    3.90
 -22   7  -1  151.48   18.70
 -22   7  -1  173.58   20.00
  15 -22  -1  146.59   19.40
   7  15  -1  157.08   18.90
 -22   7  -1  154.48   19.70
  22  -7   1  172.28   19.20
  -7 -15   1  163.18   18.90
 -22   8  -1    4.10    2.50
   8  14  -1    8.20    3.10
 -22   8  -1   -1.10    4.20
 -22   8  -1    2.90    4.30
  14 -22  -1    1.80    3.70
  22  -8   1    0.90    3.30
  -8 -14   1    6.00    3.20
  22  -8   1   -5.20    3.10
  13 -22  -1   41.50    6.50
 -22   9  -1   27.30    6.70
   9  13  -1   40.20    5.90
   9  13  -1   49.80    7.40
 -22   9  -1   37.20    7.10
 -22   9  -1   47.50    5.70
  22  -9   1   35.00    6.50
  -9 -13   1   41.90    6.10
 -22  10  -1  103.89   13.50
  10  12  -1  121.39   14.90
  10  12  -1  107.19   13.80
 -22  10  -1  124.89   14.80
 -22  10  -1  115.89   14.40
  22 -10   1  108.19   13.60
  22 -10   1   99.89   14.40
 -10 -12   1  120.49   14.10
 -22  12  -1  135.59   16.00
  12  10  -1  120.09   16.20
  10 -22  -1  111.39   15.50
 -22  12  -1  139.49   17.40
  12  10  -1  124.59   15.10
 -22  12  -1  139.99   14.90
 -12 -10   1  118.69   15.40
  22 -12   1  101.39   15.60
 -22  13  -1   34.60    5.10
  13   9  -1   41.50    6.70
  13   9  -1   39.10    5.50
   9 -22  -1   29.80    5.90
 -22  13  -1   50.29    7.90
  22 -13   1   25.40    5.80
 -13  -9   1   37.40    5.90
  14   8  -1    2.00    4.20
 -22  14  -1    8.20    2.80
 -22  14  -1    6.40    4.70
  14   8  -1    2.40    2.90
   8 -22  -1    0.30    3.20
  22 -14   1    4.00    3.90
 -14  -8   1    1.60    3.80
 -22  15  -1  150.58   19.30
  15   7  -1  130.29   17.20
   7 -22  -1  156.48   17.50
 -22  15  -1  138.89   17.10
  15   7  -1  177.68   19.10
 -15  -7   1  155.88   17.70
  22 -15   1  118.39   17.60
   6 -22  -1   10.00    4.20
  16   6  -1   13.80    4.00
 -22  16  -1   22.40    3.80
  16   6  -1   15.30    5.20
 -16  -6   1   41.00    5.30
  22 -16   1   27.10    5.20
 -22  17  -1    4.50    5.50
  17   5  -1   -3.80    4.20
 -22  17  -1   -0.90    2.70
  22 -17   1    0.50    3.70
  18   4  -1  134.69   16.60
 -22  18  -1  119.09   15.90
   4 -22  -1  113.29   15.40
 -22  18  -1  137.59   16.60
  18   4  -1  122.19   15.40
 -18  -4   1  143.99   16.10
  22 -18   1  114.79   15.90
 -22  19  -1   90.79   11.30
  19   3  -1   99.49   11.50
 -22  19  -1   68.99    9.90
   3 -22  -1   80.49   10.20
  19   3  -1   96.19   10.70
  22 -19   1   57.89   10.40
 -19  -3   1   75.19   11.00
  20   2  -1    2.90    4.60
 -22  20  -1   14.60    5.30
   2 -22  -1   15.70    4.30
 -22  20  -1   12.30    3.60
  20   2  -1   11.20    3.80
 -20  -2   1   21.20    5.20
 -20  -2   1   10.70    3.30
  22 -20   1   12.80    5.00
 -22  21  -1   60.29    8.40
   1 -22  -1   64.49    8.60
  21   1  -1   62.99    8.40
 -22  21  -1   66.79    9.80
  22 -21   1   53.49    9.30
 -21  -1   1   60.89    8.30
 -21  -1   1   82.19    9.90
   0 -22  -1    8.90    4.20
 -22  22  -1    6.70    5.30
 -22  22  -1    9.10    3.50
  22   0  -1   10.30    5.00
 -22   0   1    7.90    4.90
  22 -22   1    7.30    5.30
 -22   0   1   10.50    3.80
  -1 -22  -1   18.70    4.50
 -22  23  -1   12.90    4.00
  23  -1  -1   12.90    5.20
 -22  23  -1   10.60    6.40
 -23   1   1   18.90    4.30
  22 -23   1    1.20    5.80
 -23   1   1   15.10    5.30
  -2 -22  -1   62.49    9.50
 -22  24  -1   80.09    9.70
 -24   2   1   78.09    9.90
  22 -24   1   70.19   11.40
 -24   2   1   76.09   10.70
  -3 -22  -1  152.58   20.00
 -22  25  -1  161.58   19.90
  25  -3  -1  179.78   20.60
  22 -25   1  152.48   20.80
 -25   3   1  174.38   20.80
 -25   3   1  166.68   20.10
  26  -4  -1    6.50    4.50
  -4 -22  -1   -1.60    3.90
 -22  26  -1    3.00    5.60
  22 -26   1    1.70    8.00
 -26   4   1   -0.90    4.60
 -26   4   1    2.50    4.50
 -22  27  -1   85.29   10.10
  -5 -22  -1   62.59    9.80
  27  -5  -1   73.79   10.30
 -27   5   1   81.69   10.90
  22 -27   1   55.49   12.50
 -27   5   1   96.89   10.80
  -6 -22  -1   40.00    7.20
 -22  28  -1   67.49    7.50
 -28   6   1   52.09    8.00
  22 -28   1   38.50   10.50
  -7 -22  -1   23.20    4.90
 -22  29  -1   29.20    5.20
  22 -29   1   11.90    9.00
 -29   7   1   21.10    5.60
  -8 -22  -1    6.00    3.80
 -22  30  -1    8.90    4.00
  22 -30   1   12.40    8.50
 -30   8   1    5.60    4.20
 -22  31  -1    9.30    3.80
  -9 -22  -1    9.40    3.60
 -31   9   1    4.20    4.00
  22 -31   1   -3.90    8.20
 -22  32  -1   -2.00    3.30
 -10 -22  -1    1.70    3.20
  22 -32   1    4.10    8.00
 -32  10   1   -3.10    3.30
 -11 -22  -1   15.40    3.60
 -22  33  -1   16.30    3.90
 -33  11   1   15.60    4.10
  22 -33   1   17.60    8.30
  33 -23  -1   10.30    3.00
 -23 -10  -1   13.20    3.40
  10 -33   1    9.30    3.30
 -33  23   1   14.60    3.20
 -23  -9  -1   23.60    4.70
 -32  23   1   23.80    4.20
   9 -32   1   20.50    4.20
 -23  -8  -1   -0.90    3.50
  31 -23  -1    2.80    4.40
   8 -31   1    1.30    3.20
 -31  23   1    3.50    3.10
  30 -23  -1   24.40    5.90
 -23  -7  -1   25.90    4.90
   7 -30   1   13.10    4.10
 -30  23   1   16.40    4.00
  29 -23  -1   16.00    5.70
 -23  -6  -1   22.50    5.10
 -29  23   1   18.40    4.20
   6 -29   1   15.50    4.30
  28 -23  -1    4.90    5.40
 -23  -5  -1   23.30    5.30
 -28  23   1   24.40    4.30
   5 -28   1   14.90    4.30
 -23  -4  -1    0.60    4.50
  27 -23  -1    3.00    5.00
   4 -27   1    1.00    3.50
  23   4   1   -2.00    5.30
 -27  23   1   -2.70    3.30
 -23  -3  -1   75.09   11.60
  26 -23  -1   68.29   10.90
 -26  23   1   60.79    8.60
 -26  23   1   65.99   11.40
  23   3   1   69.89   12.10
   3 -26   1   56.39    9.80
  25 -23  -1    2.60    5.60
 -23  -2  -1   13.20    5.00
 -25  23   1   12.20    3.80
   2 -25   1   13.00    4.10
  23   2   1    8.50    5.60
 -25  23   1   23.80    7.50
 -23  -1  -1   19.30    5.90
  24 -23  -1   14.00    6.10
 -24  23   1   17.50    4.20
   1 -24   1   21.30    4.50
  23   1   1    8.60    5.70
  23 -23  -1  192.48   27.50
 -23   0  -1  225.08   27.20
 -23  23   1  218.98   26.80
   0 -23   1  232.28   26.60
  23   0   1  257.77   27.60
  22 -23  -1   23.30    6.50
 -23   1  -1    8.30    5.00
 -23   1  -1   10.80    3.80
  23  -1   1    4.40    4.80
  -1 -22   1    6.90    4.10
 -22  23   1   11.10    3.70
 -23   2  -1   21.60    6.40
  21 -23  -1   35.30    8.10
 -23   2  -1   23.20    5.50
  21 -23  -1   29.00    4.90
  -2 -21   1   31.30    4.10
  -2 -21   1   23.20    5.20
 -21  23   1   39.80    5.30
  20 -23  -1   76.09    8.30
  20 -23  -1   57.59   10.80
 -23   3  -1   54.09   11.40
 -23   3  -1   58.39    7.70
 -23   3  -1   73.19    9.60
  -3 -20   1   58.89    7.80
  -3 -20   1   58.69    8.60
 -23   4  -1    2.00    4.50
 -23   4  -1   13.10    5.00
  19 -23  -1    8.10    3.30
  19 -23  -1    4.70    7.50
 -23   4  -1    5.10    2.30
  23  -4   1   -1.00    4.20
  -4 -19   1    9.40    2.80
  -4 -19   1    1.90    3.70
 -23   5  -1  143.89   16.60
  18 -23  -1  158.18   18.80
 -23   5  -1  147.79   18.20
 -23   5  -1  157.58   18.10
  -5 -18   1  123.39   16.80
  23  -5   1  140.39   17.60
 -23   6  -1   42.10    7.90
   6  17  -1   61.59    6.90
  17 -23  -1   39.80    7.70
   6  17  -1   45.60    8.20
 -23   6  -1   39.90    7.90
 -23   6  -1   54.09    6.50
  -6 -17   1   46.70    6.80
  23  -6   1   49.90    7.50
 -23   7  -1   81.89   11.90
   7  16  -1   89.49   12.40
 -23   7  -1   92.59   11.10
 -23   7  -1   78.49   11.90
  16 -23  -1   76.09   11.70
   7  16  -1  106.79   11.60
  23  -7   1   95.79   12.00
  15 -23  -1   32.60    5.60
 -23   8  -1   25.10    6.40
 -23   8  -1   29.30    4.80
   8  15  -1   38.80    5.10
   8  15  -1   33.60    6.50
 -23   8  -1   44.30    6.70
  23  -8   1   24.40    5.30
  -8 -15   1   31.00    5.50
   9  14  -1   43.90    5.40
 -23   9  -1   31.40    6.50
  14 -23  -1   30.10    7.70
 -23   9  -1   25.90    6.30
 -23   9  -1   29.80    5.80
   9  14  -1   40.70    6.70
  23  -9   1   39.30    5.50
  23  -9   1   30.80    6.20
  -9 -14   1   32.40    5.50
 -23  10  -1   22.70    6.10
  10  13  -1   29.30    4.60
  10  13  -1   28.20    5.90
 -23  10  -1   28.90    6.00
  23 -10   1   29.20    4.50
 -10 -13   1   31.90    5.10
  23 -10   1   11.00    5.00
 -23  11  -1   49.70    8.00
  12 -23  -1   43.60    8.20
 -23  11  -1   37.10    7.40
  11  12  -1   49.20    7.90
  11  12  -1   42.00    6.50
 -11 -12   1   55.69    7.00
  23 -11   1   46.60    6.00
  23 -11   1   38.90    7.20
  12  11  -1   35.90    6.10
  11 -23  -1   50.09    7.60
 -23  12  -1   40.90    7.60
 -23  12  -1   47.20    7.70
 -12 -11   1   43.70    6.70
  23 -12   1   37.30    6.80
 -23  13  -1   12.40    5.80
  10 -23  -1   19.10    6.80
 -23  13  -1   26.60    6.20
  13  10  -1   30.70    5.90
  13  10  -1   18.30    4.20
 -23  13  -1   24.80    6.10
  23 -13   1   13.60    4.70
  14   9  -1   31.40    7.00
 -23  14  -1   55.69    7.60
  14   9  -1   44.20    6.30
   9 -23  -1   40.00    6.50
 -14  -9   1   33.90    7.10
  23 -14   1   37.30    8.00
  15   8  -1   28.30    6.40
  15   8  -1   26.00    4.90
 -23  15  -1   27.60    6.30
 -23  15  -1   28.70    4.70
   8 -23  -1   29.40    5.10
 -15  -8   1   31.80    5.70
  23 -15   1   27.30    6.60
  16   7  -1   72.19   11.20
 -23  16  -1   91.19   10.40
   7 -23  -1   86.09   10.50
  16   7  -1   63.89    9.90
 -23  16  -1   87.09   11.40
 -16  -7   1   89.79   11.00
  23 -16   1   73.59   10.70
 -23  17  -1   46.60    8.20
  17   6  -1   58.29    8.70
   6 -23  -1   42.00    7.20
  17   6  -1   47.20    7.20
 -23  17  -1   62.99    7.20
 -17  -6   1   49.20    8.10
  23 -17   1   56.69    8.10
 -23  18  -1  130.59   18.80
  18   5  -1  166.68   19.00
   5 -23  -1  150.98   17.80
  18   5  -1  152.78   17.70
 -23  18  -1  135.79   17.50
 -18  -5   1  145.79   18.40
  23 -18   1  137.69   18.40
  19   4  -1   14.30    5.30
 -23  19  -1   16.20    5.40
   4 -23  -1   12.90    4.30
  19   4  -1    1.80    3.70
 -23  19  -1   11.40    3.50
  23 -19   1    6.60    4.80
 -19  -4   1    7.80    4.70
  20   3  -1   60.19    8.50
  20   3  -1   50.49    9.90
 -23  20  -1   77.99   10.00
 -23  20  -1   72.39    8.50
   3 -23  -1   50.09    8.60
  23 -20   1   62.29    9.20
 -20  -3   1   73.89    9.60
  21   2  -1   27.40    5.00
 -23  21  -1   42.20    7.50
  21   2  -1   31.30    6.50
   2 -23  -1   24.80    5.40
 -23  21  -1   22.50    5.00
  23 -21   1   32.40    6.10
 -21  -2   1   32.80    6.50
  22   1  -1   10.60    5.30
 -23  22  -1   15.00    3.80
   1 -23  -1    9.60    4.00
 -23  22  -1    2.60    5.40
 -22  -1   1    6.80    4.80
  23 -22   1    7.20    5.00
  23   0  -1  293.17   30.80
 -23  23  -1  232.88   29.80
 -23  23  -1  221.28   31.10
 -23   0   1  286.47   30.70
  23 -23   1  259.97   31.00
 -23   0   1  252.17   29.60
 -23  24  -1   24.50    4.40
  -1 -23  -1   17.70    4.90
  23 -24   1   17.40    7.10
 -24   1   1   15.50    4.20
  23 -24   1   17.70    4.00
 -24   1   1   17.00    5.40
  -2 -23  -1   12.50    4.30
  25  -2  -1    7.50    5.10
 -23  25  -1   10.40    3.90
 -25   2   1   14.40    4.00
  23 -25   1    3.80    7.10
 -25   2   1   12.20    5.20
 -23  26  -1   57.79    8.70
  26  -3  -1   72.59   10.00
  -3 -23  -1   67.59    9.70
 -26   3   1   68.89    9.60
  23 -26   1   44.90   12.00
 -26   3   1   68.19    8.90
  -4 -23  -1    1.10    3.80
 -23  27  -1    7.10    3.80
 -27   4   1    5.70    4.80
  23 -27   1    2.00    8.20
 -23  28  -1   25.40    4.80
  -5 -23  -1   16.20    4.50
 -28   5   1   17.50    5.10
  23 -28   1   23.50    9.10
 -23  29  -1   19.40    4.70
  -6 -23  -1   23.40    4.60
  23 -29   1   13.90    9.20
 -29   6   1   19.30    5.40
 -23  30  -1   16.90    4.70
  -7 -23  -1   24.50    4.70
 -30   7   1   22.10    5.20
  23 -30   1   38.30    9.50
 -23  31  -1    1.30    3.50
  -8 -23  -1   -2.00    3.10
  23 -31   1  -11.80    8.40
 -31   8   1   -0.30    3.90
 -23  32  -1   29.60    4.50
  -9 -23  -1   16.50    4.10
 -32   9   1   16.40    4.50
  23 -32   1   32.10   10.80
 -10 -23  -1   13.00    3.30
 -23  33  -1    8.40    3.50
  23 -33   1   28.00    8.40
 -33  10   1   11.20    3.80
 -24  -9  -1    1.60    3.00
  33 -24  -1    5.80    2.40
 -33  24   1    4.10    2.90
   9 -33   1    4.40    2.90
 -24  -8  -1    5.80    4.10
  32 -24  -1    6.60    2.70
  32 -24  -1    8.00    4.40
   8 -32   1    2.80    4.20
  31 -24  -1    4.60    4.70
  31 -24  -1    6.60    2.80
 -24  -7  -1    5.90    3.80
   7 -31   1    4.50    3.10
 -31  24   1    1.80    3.00
  30 -24  -1    0.70    3.00
 -24  -6  -1   -2.80    3.80
  30 -24  -1    9.00    5.60
   6 -30   1   -1.70    3.20
 -30  24   1    0.70    3.00
 -24  -5  -1   18.30    5.00
  29 -24  -1   13.30    6.40
 -29  24   1   14.30    4.00
   5 -29   1   10.20    4.00
 -24  -4  -1   11.00    4.80
  28 -24  -1    8.30    6.10
   4 -28   1   10.70    4.00
 -28  24   1   17.50    3.90
  27 -24  -1   48.40    9.00
 -24  -3  -1   45.40    7.60
   3 -27   1   48.30    6.80
 -27  24   1   45.80    6.80
  26 -24  -1    2.00    3.10
  26 -24  -1   -2.10    6.40
 -24  -2  -1    2.30    4.30
   2 -26   1   -2.80    3.40
  24   2   1   -4.90    5.10
 -26  24   1   -1.10    3.30
 -24  -1  -1    5.10    7.10
  25 -24  -1    9.90    3.50
  25 -24  -1   10.20    9.40
   1 -25   1   12.60    5.00
 -25  24   1    5.50    4.20
  24 -24  -1    6.00    3.20
  24 -24  -1    2.00    6.60
 -24   0  -1    6.30    5.10
   0 -24   1    4.40    3.70
 -24  24   1    5.00    3.40
 -24   1  -1    8.30    5.40
  23 -24  -1   11.20    7.40
  23 -24  -1   22.40    4.10
 -24   1  -1   17.60    3.80
  -1 -23   1   13.50    4.60
 -23  24   1   22.80    4.40
  22 -24  -1   40.10   10.40
 -24   2  -1   73.39    8.80
 -24   2  -1   74.59   10.00
 -22  24   1   73.89    8.90
  24  -2   1   68.79    9.70
  -2 -22   1   51.59    8.50
  21 -24  -1   14.90    3.80
 -24   3  -1   19.60    5.10
  21 -24  -1   51.19   10.30
 -24   3  -1   17.10    5.50
  -3 -21   1   19.20    3.10
 -21  24   1   11.80    4.20
  24  -3   1   22.00    5.40
  -3 -21   1   19.00    5.40
 -24   4  -1    6.90    4.70
  20 -24  -1   11.20    8.00
  20 -24  -1    9.00    3.20
 -24   4  -1    5.80    5.00
 -24   4  -1    6.90    2.30
  24  -4   1    5.20    4.40
  -4 -20   1   13.70    2.80
  -4 -20   1    7.90    3.90
 -24   5  -1  237.48   26.80
 -24   5  -1  228.48   25.60
 -24   5  -1  209.68   26.90
  19 -24  -1  188.08   28.20
  -5 -19   1  217.78   26.30
  24  -5   1  256.77   26.60
  -5 -19   1  208.28   25.70
 -24   6  -1   -2.20    4.50
  18 -24  -1    6.60    5.80
 -24   6  -1    4.30    2.50
 -24   6  -1   -0.60    4.30
  24  -6   1   -5.10    6.80
  -6 -18   1    1.20    2.80
  17 -24  -1   17.30    6.00
   7  17  -1   26.20    4.70
 -24   7  -1   31.80    6.10
 -24   7  -1   28.90    4.40
 -24   7  -1   39.10    8.20
   7  17  -1   31.90    6.80
  -7 -17   1   27.20    4.70
  24  -7   1   30.10    5.50
 -24   8  -1   53.59    8.30
 -24   8  -1   46.90    8.00
   8  16  -1   44.70    6.70
   8  16  -1   41.30    8.20
 -24   8  -1   54.59    6.40
  16 -24  -1   31.10    7.10
  24  -8   1   46.70    7.10
  -8 -16   1   57.39    6.90
 -24   9  -1   -2.70    4.50
 -24   9  -1   -2.20    4.10
   9  15  -1    7.30    3.20
   9  15  -1    5.00    4.80
  15 -24  -1    5.10    4.00
 -24   9  -1    6.90    2.90
  -9 -15   1    8.10    3.60
  24  -9   1    9.90    3.40
  10  14  -1   75.39    8.50
  10  14  -1   75.69    9.90
 -24  10  -1   59.49   10.90
 -24  10  -1   53.19    9.40
  14 -24  -1   54.99    8.80
 -24  10  -1   75.39    8.60
  24 -10   1   66.39    8.10
 -10 -14   1   50.79    8.40
  24 -10   1   57.99    8.90
  11  13  -1  126.19   16.10
  11  13  -1  152.98   17.70
 -24  11  -1  125.19   17.20
  13 -24  -1  115.79   16.60
 -24  11  -1  140.49   17.50
 -24  11  -1  134.79   15.90
 -11 -13   1  137.59   16.30
  24 -11   1  133.59   16.80
 -24  12  -1    2.80    4.60
  12 -24  -1    0.40    3.60
  12  12  -1   -2.10    4.40
  12  12  -1   -0.10    3.10
 -24  12  -1    1.70    2.80
 -24  12  -1    0.80    4.90
  24 -12   1   -7.80    3.90
 -12 -12   1    4.30    3.70
  11 -24  -1  137.99   15.80
 -24  13  -1  136.89   15.20
  13  11  -1  117.79   15.30
  13  11  -1  122.59   16.30
 -24  13  -1  115.29   16.20
 -24  13  -1  120.39   16.20
 -13 -11   1  117.59   15.80
  24 -13   1  124.39   16.10
 -24  14  -1   60.49    8.10
  14  10  -1   71.69    9.80
  10 -24  -1   66.39    8.70
  14  10  -1   70.19    8.40
 -24  14  -1   48.30    9.30
 -24  14  -1   58.79    9.60
  24 -14   1   63.19    9.20
 -14 -10   1   57.49    8.70
 -24  15  -1   14.80    3.30
   9 -24  -1    7.80    4.00
 -24  15  -1    6.60    5.00
  15   9  -1    0.90    4.90
  15   9  -1    8.80    3.40
 -15  -9   1    8.20    4.20
  24 -15   1    2.40    4.40
   8 -24  -1   53.39    7.30
 -24  16  -1   48.10    6.60
 -24  16  -1   50.29    8.20
  16   8  -1   42.20    8.30
  16   8  -1   43.90    6.80
  24 -16   1   43.10    7.60
 -16  -8   1   50.79    7.60
   7 -24  -1   19.60    4.90
 -24  17  -1   29.30    4.70
  17   7  -1   26.80    4.80
 -24  17  -1   25.00    6.30
  17   7  -1   24.40    6.30
  24 -17   1   36.10    6.20
 -17  -7   1   21.20    5.50
   6 -24  -1    0.10    3.50
 -24  18  -1   -1.50    5.00
  18   6  -1    0.50    3.50
 -24  18  -1    7.40    3.30
  24 -18   1   -2.70    4.50
 -18  -6   1    2.70    4.40
  19   5  -1  250.77   27.20
 -24  19  -1  233.98   30.70
  19   5  -1  216.18   28.30
   5 -24  -1  213.38   27.20
 -24  19  -1  232.38   27.20
 -19  -5   1  242.08   27.80
  24 -19   1  234.88   27.80
  20   4  -1    8.00    3.70
 -24  20  -1   10.20    3.50
   4 -24  -1    6.60    4.00
  20   4  -1    5.60    5.30
 -24  20  -1    0.20    5.30
 -20  -4   1   11.40    4.50
  24 -20   1    5.70    4.70
  21   3  -1   20.10    5.90
 -24  21  -1   16.90    6.00
   3 -24  -1   18.80    5.10
 -24  21  -1    2.30    3.60
 -21  -3   1   18.00    5.80
  24 -21   1   10.00    5.10
 -24  22  -1   75.99    8.60
   2 -24  -1   43.60    8.20
  22   2  -1   78.39    9.90
 -24  22  -1   80.39   10.50
 -22  -2   1   48.50    8.90
  24 -22   1   66.69    9.50
 -24  23  -1    3.30    6.10
   1 -24  -1   -0.30    4.00
  23   1  -1   19.50    5.80
 -24  23  -1   11.60    3.80
  24 -23   1   17.30    5.60
 -23  -1   1   11.20    5.50
   0 -24  -1   -2.10    3.60
 -24  24  -1    1.00    3.40
  24   0  -1    2.50    5.10
 -24   0   1    0.70    5.00
  24 -24   1    2.90    5.60
  24 -24   1   -1.80    2.90
  -1 -24  -1   12.60    5.10
 -24  25  -1   15.10    4.40
  24 -25   1   10.40    3.20
 -25   1   1   11.80    9.10
  24 -25   1    8.30    8.70
  26  -2  -1   -2.60    4.80
  -2 -24  -1   -2.70    3.60
 -24  26  -1   -0.10    3.50
 -26   2   1    3.40    4.40
  24 -26   1    0.90    7.60
 -24  27  -1   53.29    6.60
  -3 -24  -1   41.40    6.40
 -27   3   1   34.40    6.90
  24 -27   1   28.20   10.10
 -24  28  -1   13.80    4.10
  -4 -24  -1    5.40    3.80
  24 -28   1   13.30    8.90
 -28   4   1    5.10    4.30
  -5 -24  -1   20.10    4.30
 -24  29  -1   15.50    4.30
  24 -29   1   33.00    9.60
 -29   5   1    8.70    4.60
 -24  30  -1   -2.90    3.40
  -6 -24  -1    0.40    3.30
 -30   6   1    0.10    3.80
  24 -30   1   12.90    8.60
 -24  31  -1    0.10    3.30
  -7 -24  -1    8.10    3.30
 -31   7   1   -0.80    4.70
  24 -31   1    0.60    8.40
 -24  32  -1    1.30    3.30
 -32   8   1    4.70    3.50
  24 -32   1   20.20    8.20
  -9 -24  -1    4.00    2.80
 -24  33  -1    5.70    3.10
 -33   9   1    5.80    3.20
  24 -33   1   -4.20    7.50
 -25  -8  -1    8.10    3.20
  33 -25  -1    7.00    2.40
   8 -33   1    4.20    2.90
 -33  25   1   12.40    3.00
  32 -25  -1   -0.30    2.40
  32 -25  -1    1.90    4.20
 -25  -7  -1    5.50    3.50
 -32  25   1   -3.60    2.70
   7 -32   1   -1.30    2.70
  31 -25  -1   10.70    3.10
  31 -25  -1   12.70    5.40
 -25  -6  -1   19.70    4.20
   6 -31   1    5.50    3.10
 -31  25   1    8.80    3.40
 -25  -5  -1   10.00    4.20
  30 -25  -1    4.10    2.90
  30 -25  -1    0.20    5.90
 -30  25   1   10.90    3.30
   5 -30   1    5.90    3.30
 -25  -4  -1    8.90    4.60
  29 -25  -1   23.60    7.40
   4 -29   1   11.10    3.80
 -29  25   1    0.40    3.40
  28 -25  -1   15.40    7.50
  28 -25  -1   20.40    3.90
 -25  -3  -1   19.80    5.10
 -28  25   1   13.80    4.20
   3 -28   1   16.90    4.30
  27 -25  -1    2.30    3.10
 -25  -2  -1    2.70    4.50
  27 -25  -1    2.80    7.10
   2 -27   1    2.20    3.70
 -27  25   1   -1.30    3.20
 -25  -1  -1   14.00    4.80
  26 -25  -1   11.40    7.10
  26 -25  -1   13.50    3.60
 -26  25   1    8.60    3.90
   1 -26   1   11.20    4.10
 -25   0  -1   52.29    7.70
  25 -25  -1   45.90    6.60
  25 -25  -1   39.30    9.30
 -25  25   1   49.50    6.90
  25   0   1   66.49    8.40
   0 -25   1   36.20    6.70
 -25   1  -1   12.10    7.30
  24 -25  -1    7.60    3.30
  24 -25  -1   23.00   10.40
 -24  25   1    9.70    3.90
  -1 -24   1   14.40    4.90
 -25   2  -1    9.60    5.40
  23 -25  -1    4.30    3.90
 -25   2  -1    6.50    3.40
  23 -25  -1    8.60    7.90
  -2 -23   1    3.40    3.90
  25  -2   1   11.40    5.00
 -23  25   1   10.30    3.80
 -25   3  -1  179.68   20.30
 -25   3  -1  186.08   19.50
  22 -25  -1  146.29   18.80
  22 -25  -1  116.09   20.20
  25  -3   1  184.38   20.20
 -22  25   1  163.98   19.30
  -3 -22   1  145.99   19.40
  21 -25  -1    6.40    8.70
 -25   4  -1    6.10    4.70
 -25   4  -1   12.80    5.50
 -25   4  -1    8.60    2.50
  25  -4   1   26.80    5.30
  -4 -21   1   11.10    2.40
  -4 -21   1   11.90    4.30
 -25   5  -1   -3.50    4.70
 -25   5  -1    5.80    4.60
  20 -25  -1   -7.20    7.50
  -5 -20   1   -5.70    3.70
  25  -5   1   -2.80    4.10
  -5 -20   1   -7.00    3.80
 -25   6  -1   76.19    9.70
 -25   6  -1   68.09    9.40
  19 -25  -1   84.29   11.70
 -25   6  -1   58.69    7.50
  -6 -19   1   52.99    8.50
  25  -6   1   65.09    8.80
  -6 -19   1   52.09    7.70
  18 -25  -1   86.89   10.80
 -25   7  -1   76.19    9.10
 -25   7  -1   59.39   10.00
 -25   7  -1   60.59   10.10
  25  -7   1   74.19    9.50
  -7 -18   1   63.89    8.80
 -25   8  -1  110.59   13.10
 -25   8  -1  129.89   14.60
  17 -25  -1   86.89   13.70
   8  17  -1  105.69   14.70
 -25   8  -1  106.79   14.20
  -8 -17   1  108.39   13.30
  25  -8   1  110.49   13.70
   9  16  -1  124.19   16.60
   9  16  -1  120.39   17.70
 -25   9  -1  157.48   16.50
 -25   9  -1  137.19   17.80
  16 -25  -1  126.79   17.50
 -25   9  -1  156.28   18.30
  -9 -16   1  137.29   16.70
  10  15  -1  178.98   22.30
  15 -25  -1  187.98   21.50
 -25  10  -1  192.58   20.70
 -25  10  -1  163.38   21.70
  10  15  -1  170.68   20.80
 -25  10  -1  172.18   22.20
 -10 -15   1  168.78   20.90
  25 -10   1  170.28   20.50
 -25  11  -1   61.09   10.10
  14 -25  -1   78.49    9.60
 -25  11  -1   81.19    9.20
  11  14  -1   57.09    8.70
  11  14  -1   75.89   10.60
 -25  11  -1   59.19    9.70
  25 -11   1   60.19    9.50
 -11 -14   1   71.99    9.10
 -25  12  -1  147.79   17.70
 -25  12  -1  138.49   20.20
  12  13  -1  168.78   19.30
 -25  12  -1  125.59   18.60
  13 -25  -1  156.38   18.40
  12  13  -1  123.09   17.80
  25 -12   1  152.98   18.50
 -12 -13   1  168.48   18.20
 -25  13  -1  167.48   18.70
  12 -25  -1  160.38   19.30
  13  12  -1  170.88   20.40
  13  12  -1  157.68   19.00
 -25  13  -1  143.69   19.70
  25 -13   1  161.48   19.80
 -13 -12   1  137.19   19.20
  14  11  -1   69.09    9.50
  11 -25  -1   76.39    9.90
 -25  14  -1   69.79    9.30
 -25  14  -1   74.59   10.60
  14  11  -1   66.09   10.70
 -14 -11   1   82.19   10.00
  25 -14   1   71.89   10.20
  15  10  -1  177.08   22.10
 -25  15  -1  189.78   21.90
 -25  15  -1  191.28   25.00
  10 -25  -1  175.68   22.30
 -15 -10   1  195.08   22.50
  25 -15   1  190.38   22.80
  16   9  -1  147.09   17.10
   9 -25  -1  139.89   17.30
 -25  16  -1  114.79   16.80
 -25  16  -1  148.39   18.90
  16   9  -1  149.19   18.80
 -16  -9   1  149.19   17.60
  25 -16   1  144.09   18.10
 -25  17  -1  117.79   15.40
  17   8  -1  111.29   15.40
 -25  17  -1  119.79   14.20
  17   8  -1  100.99   14.20
 -17  -8   1  120.49   15.00
  25 -17   1  114.49   14.80
   7 -25  -1   50.19    8.80
 -25  18  -1   94.99   11.00
 -25  18  -1   66.49    8.90
  18   7  -1   71.89    8.90
  18   7  -1   82.59   11.00
  25 -18   1   59.09    9.90
 -18  -7   1   75.09    9.90
  19   6  -1   59.29    8.50
   6 -25  -1   53.59    8.10
  19   6  -1   70.59    9.90
 -25  19  -1   59.59    9.60
 -25  19  -1   68.09    8.00
 -19  -6   1   47.80    8.80
  25 -19   1   41.70    8.50
   5 -25  -1   -2.90    3.40
 -25  20  -1    2.90    5.60
 -25  20  -1   -1.20    3.40
  20   5  -1    7.50    5.50
  25 -20   1    3.50    4.70
 -20  -5   1   -3.60    4.20
 -25  21  -1    8.40    6.10
   4 -25  -1    9.20    4.10
  21   4  -1   12.00    5.80
 -25  21  -1    5.30    3.70
 -21  -4   1    8.20    5.00
  25 -21   1   11.10    5.20
 -25  22  -1  205.88   23.20
  22   3  -1  184.68   22.40
 -25  22  -1  172.98   21.00
   3 -25  -1  159.88   21.00
 -22  -3   1  167.38   21.50
  25 -22   1  176.78   21.70
 -25  23  -1    7.30    3.60
   2 -25  -1   -5.20    3.80
 -25  23  -1   26.00    6.70
  23   2  -1    8.40    5.50
 -23  -2   1    4.80    4.80
  25 -23   1   -1.50    4.80
   1 -25  -1    3.50    4.90
 -25  24  -1   12.90    4.40
  25 -24   1    7.40    3.20
  25 -24   1    8.60    8.10
 -24  -1   1    8.30    7.10
  25   0  -1   59.09    8.60
   0 -25  -1   47.80    7.20
 -25  25  -1   46.30    7.30
  25 -25   1   51.99    6.90
 -25   0   1   58.79    8.40
  25 -25   1   41.10    9.20
 -25  26  -1    5.10    3.70
  -1 -25  -1    5.80    3.80
 -26   1   1    8.80    4.60
  25 -26   1   10.30    7.20
 -25  27  -1    2.50    3.70
  -2 -25  -1   -0.60    3.60
  25 -27   1    0.30    7.80
 -27   2   1    5.20    4.50
  -3 -25  -1   14.10    4.20
 -25  28  -1   24.60    4.60
  25 -28   1   29.80    9.10
 -28   3   1   15.00    5.00
 -25  29  -1    0.80    3.70
  -4 -25  -1    5.50    3.80
  25 -29   1   -3.70    8.10
 -29   4   1    5.90    4.30
  -5 -25  -1   10.20    3.60
 -25  30  -1    8.90    4.20
  25 -30   1    6.90    8.50
 -30   5   1   16.00    4.30
  -6 -25  -1   15.50    3.50
 -25  31  -1   10.90    3.70
  25 -31   1    2.30    8.60
 -31   6   1    6.70    3.90
  -7 -25  -1   -0.60    2.70
 -25  32  -1    0.90    3.10
  25 -32   1   -5.10    7.50
 -32   7   1   -3.30    3.00
 -25  33  -1    8.60    3.40
  -8 -25  -1   12.20    3.10
  25 -33   1   24.10    7.50
 -33   8   1    9.10    3.50
  32 -26  -1    5.60    2.40
  32 -26  -1    9.50    4.20
 -26  -6  -1    5.20    3.50
   6 -32   1    5.00    3.00
 -32  26   1   10.10    3.20
 -26  -5  -1   -1.60    5.30
  31 -26  -1    5.20    5.00
  31 -26  -1    3.90    3.80
   5 -31   1    5.30    4.20
 -31  26   1    2.80    3.30
  30 -26  -1   36.40    7.10
  30 -26  -1   21.80    3.70
 -26  -4  -1   25.00    4.80
 -30  26   1   18.10    4.20
   4 -30   1   15.70    4.00
 -26  -3  -1    3.00    4.20
  29 -26  -1    9.80    7.00
  29 -26  -1    0.70    2.60
   3 -29   1    2.40    3.30
 -29  26   1   -1.50    3.20
  28 -26  -1   -2.30    2.60
 -26  -2  -1    0.90    4.20
  28 -26  -1    6.50    7.80
 -28  26   1   -1.60    3.30
   2 -28   1    1.70    3.30
  27 -26  -1    8.30    3.10
  27 -26  -1    6.00    8.10
 -26  -1  -1   12.60    4.70
   1 -27   1    9.00    3.70
 -27  26   1    3.90    3.60
 -26   0  -1    5.90    4.70
  26 -26  -1    5.00    2.90
  26 -26  -1    2.10    7.50
   0 -26   1    7.30    3.80
 -26  26   1    1.90    3.60
 -26   1  -1   12.40    5.00
  25 -26  -1   10.10    8.00
  25 -26  -1   10.30    3.20
  -1 -25   1    7.20    3.80
 -25  26   1   14.20    3.90
  24 -26  -1    8.70    8.50
 -26   2  -1   -5.80    4.10
  26  -2   1    6.60    5.00
 -24  26   1   -1.80    3.40
  -2 -24   1   -1.20    3.60
  23 -26  -1   62.49   12.80
 -26   3  -1   53.99    8.00
 -26   3  -1   58.79    9.40
  -3 -23   1   57.69    9.00
  26  -3   1   77.49    9.90
 -23  26   1   56.79    8.20
 -26   4  -1    7.00    4.30
  22 -26  -1    4.10    8.40
 -26   4  -1   -2.00    4.90
  -4 -22   1    7.50    4.00
  26  -4   1   10.80    4.70
 -26   5  -1    9.90    4.80
  21 -26  -1    9.40    8.80
 -26   5  -1    8.60    2.10
 -26   5  -1    7.70    4.60
  -5 -21   1    3.80    4.00
  26  -5   1    5.20    4.60
  -5 -21   1    8.90    2.20
  20 -26  -1   48.50   10.00
 -26   6  -1   17.90    3.40
 -26   6  -1   23.50    5.80
 -26   6  -1   24.40    5.90
  -6 -20   1   23.80    3.70
  26  -6   1   24.30    5.20
  -6 -20   1   11.40    4.60
 -26   7  -1    9.10    2.70
  19 -26  -1   -3.70    7.70
 -26   7  -1    3.70    5.10
 -26   7  -1    1.60    5.00
  -7 -19   1    2.10    2.80
  -7 -19   1    8.20    4.10
  26  -7   1    2.30    3.80
 -26   8  -1   40.30    7.00
 -26   8  -1   27.80    4.90
  18 -26  -1   33.60    7.70
 -26   8  -1   41.70    7.20
  26  -8   1   34.70    5.70
  -8 -18   1   33.20    5.10
 -26   9  -1    9.60    5.50
   9  17  -1    7.50    5.40
 -26   9  -1   14.20    6.40
 -26   9  -1    3.00    3.30
  17 -26  -1    3.10    5.30
  26  -9   1    4.10    3.10
  10  16  -1   33.60    7.90
  16 -26  -1   19.70   10.00
 -26  10  -1   45.50    7.70
 -26  10  -1   39.70    7.00
 -10 -16   1   34.60    6.20
 -26  11  -1   -3.00    5.10
 -26  11  -1   -1.20    3.10
 -26  11  -1    0.40    4.50
  15 -26  -1   -0.20    3.80
  11  15  -1   -2.70    5.30
 -11 -15   1   -2.70    3.30
 -26  12  -1   29.10    4.60
 -26  12  -1   21.40    6.10
  12  14  -1   26.80    4.80
  12  14  -1   38.00    7.20
 -26  12  -1   25.30    6.80
  14 -26  -1   29.00    5.50
 -12 -14   1   18.60    4.90
  26 -12   1   26.30    5.70
 -26  13  -1   -1.80    4.40
  13  13  -1    0.40    5.10
  13 -26  -1   -1.00    3.70
 -26  13  -1   -7.20    4.80
  13  13  -1    1.50    3.20
 -26  13  -1    0.00    2.90
 -13 -13   1   -7.80    3.60
  26 -13   1   -2.20    4.30
  12 -26  -1   18.10    4.90
 -26  14  -1   38.20    6.90
  14  12  -1   22.60    6.50
 -26  14  -1   26.80    5.80
 -26  14  -1   27.00    4.50
  14  12  -1   20.40    4.60
  26 -14   1   22.40    5.80
 -14 -12   1   19.60    5.20
 -26  15  -1    2.50    3.40
  15  11  -1    6.60    5.30
  15  11  -1   -0.10    3.50
  11 -26  -1   -3.00    3.80
 -26  15  -1    3.20    4.70
 -26  15  -1    5.40    5.60
 -15 -11   1    1.30    4.10
  26 -15   1    1.50    4.70
 -26  16  -1   27.50    7.30
  16  10  -1   34.80    7.40
  26 -16   1   26.60    7.70
   9 -26  -1    3.00    3.80
  17   9  -1    5.50    3.80
 -26  17  -1   -1.20    5.60
  17   9  -1   -3.30    5.40
 -26  17  -1    5.40    3.30
 -17  -9   1    2.50    4.60
  26 -17   1    2.90    5.10
   8 -26  -1   27.60    5.40
  18   8  -1   22.00    4.80
  18   8  -1   38.40    7.50
 -26  18  -1   41.60    7.70
 -26  18  -1   23.00    4.80
  26 -18   1   27.80    6.40
 -18  -8   1   31.30    6.00
 -26  19  -1    9.60    3.60
 -26  19  -1   12.00    6.40
   7 -26  -1    2.20    3.80
  19   7  -1    1.00    5.60
  26 -19   1    3.60    4.80
 -19  -7   1   10.10    4.90
  20   6  -1   16.60    6.60
   6 -26  -1   23.30    4.80
 -26  20  -1   29.80    7.50
 -26  20  -1   17.90    4.40
 -20  -6   1   20.30    5.50
  26 -20   1   24.50    5.90
 -26  21  -1   17.60    7.10
   5 -26  -1    7.00    4.00
  21   5  -1    2.90    5.80
 -26  21  -1   15.30    3.90
  26 -21   1    9.70    5.10
 -21  -5   1    4.50    4.90
  22   4  -1    2.70    5.90
   4 -26  -1    4.90    4.10
 -26  22  -1   -6.60    8.20
 -26  22  -1    2.40    3.60
  26 -22   1   10.80    4.90
 -22  -4   1   -0.80    4.10
   3 -26  -1   55.39    9.10
 -26  23  -1   37.30    7.40
  23   3  -1   49.90   11.00
 -26  23  -1   64.69   10.00
  26 -23   1   71.89    9.70
 -23  -3   1   72.99   10.60
 -26  24  -1   -0.90    3.40
   2 -26  -1    1.30    3.70
  24   2  -1   -1.20    5.30
  26 -24   1   -9.90    5.50
 -24  -2   1    7.00    4.90
   1 -26  -1   13.20    4.00
 -26  25  -1   11.30    4.00
 -25  -1   1   10.50    5.00
  26 -25   1   10.80    3.40
  26 -25   1   -0.60    6.50
   0 -26  -1    7.20    3.90
 -26  26  -1    4.50    3.70
  26 -26   1    3.60    7.20
 -26   0   1   10.10    4.20
 -26  27  -1    9.00    3.80
  -1 -26  -1    7.10    3.70
 -27   1   1    6.70    4.30
  26 -27   1   -2.00    7.60
  -2 -26  -1   -1.20    3.30
 -26  28  -1   -1.00    3.40
  26 -28   1  -10.80    7.50
 -28   2   1    0.00    3.90
  -3 -26  -1    3.80    3.40
 -26  29  -1    3.20    3.40
  26 -29   1    3.60    8.10
 -29   3   1    2.50    3.80
  -4 -26  -1   13.20    3.90
 -26  30  -1   22.40    4.30
 -30   4   1   16.90    4.40
  26 -30   1   32.80    8.70
 -26  31  -1    9.40    3.30
  -5 -26  -1    1.90    4.60
 -31   5   1    0.20    3.30
  26 -31   1    7.60    7.80
 -26  32  -1   16.70    3.50
  -6 -26  -1    3.60    3.00
  26 -32   1   24.30    8.00
 -32   6   1   10.90    3.60
 -27  -5  -1   21.30    4.20
  32 -27  -1   24.00    4.90
 -32  27   1   17.80    3.80
   5 -32   1   17.00    3.60
 -27  -4  -1    9.10    3.60
  31 -27  -1    3.70    4.90
   4 -31   1    4.20    2.70
 -31  27   1    1.20    2.90
 -27  -3  -1    1.30    3.50
   3 -30   1   -0.30    2.80
 -27  -2  -1   11.60    4.20
  29 -27  -1   -6.40    7.20
   2 -29   1    7.20    3.20
 -29  27   1    4.50    3.30
  28 -27  -1    4.50    8.00
 -27  -1  -1   -0.60    3.90
   1 -28   1    1.20    3.20
 -28  27   1    3.70    3.40
 -27   0  -1    6.70    4.40
  27 -27  -1    0.90    8.20
 -27  27   1   10.10    3.80
   0 -27   1   12.50    3.80
 -27   1  -1   11.70    4.90
  26 -27  -1    0.90    7.90
  -1 -26   1   10.50    3.70
 -26  27   1    5.70    3.70
 -27   2  -1    5.90    4.60
  25 -27  -1    2.50    8.30
 -25  27   1    0.80    3.40
  -2 -25   1    1.70    3.60
  24 -27  -1   58.29   10.90
 -27   3  -1   44.80    7.70
 -24  27   1   52.09    7.00
  -3 -24   1   40.90    6.80
 -27   4  -1    5.40    4.60
  23 -27  -1    1.20    8.70
 -23  27   1    8.00    3.80
  27  -4   1    1.00    5.30
  -4 -23   1   -4.00    3.50
 -27   5  -1   93.09   10.90
 -27   5  -1   73.19   11.20
  22 -27  -1   79.59   13.30
  27  -5   1   79.59   10.80
 -22  27   1  104.99   11.20
  -5 -22   1   61.39   10.20
 -27   6  -1   17.50    6.70
 -27   6  -1    5.10    2.10
 -27   6  -1   11.50    5.20
  27  -6   1    8.00    4.60
  -6 -21   1   13.30    4.90
  -6 -21   1    7.20    2.00
 -27   7  -1   80.39   13.50
  20 -27  -1  106.09   15.80
 -27   7  -1  128.09   14.70
  27  -7   1  106.29   13.70
  -7 -20   1  115.59   14.00
 -27   8  -1   22.40    5.50
 -27   8  -1   31.00    6.50
 -27   8  -1   18.70    3.80
  19 -27  -1   21.50    8.70
  27  -8   1   23.30    4.40
  -8 -19   1   25.40    4.10
  -8 -19   1   23.70    5.30
 -27   9  -1   13.80    3.20
 -27   9  -1    5.00    5.10
 -27   9  -1    9.00    5.60
  18 -27  -1   17.40    6.80
  -9 -18   1    6.40    3.30
 -27  10  -1  118.79   15.90
 -27  10  -1  133.19   16.40
  17 -27  -1   99.49   15.40
 -27  10  -1  137.29   14.90
  10  17  -1  128.89   16.90
 -10 -17   1  121.59   15.10
 -27  11  -1   15.90    5.50
  11  16  -1   17.60    6.90
  16 -27  -1   14.40    5.60
 -27  11  -1   30.50    4.20
 -27  11  -1   18.60    6.50
 -11 -16   1   15.50    4.30
 -27  12  -1    4.50    3.30
 -27  12  -1   13.20    5.90
  12  15  -1   14.80    6.30
 -27  12  -1    7.80    4.70
  15 -27  -1    3.90    4.30
 -12 -15   1    8.50    3.80
  13  14  -1   33.20    7.60
 -27  13  -1   22.00    6.20
  14 -27  -1   28.80    5.30
 -27  13  -1   38.10    4.80
 -27  13  -1   27.80    7.20
 -13 -14   1   14.80    5.00
  27 -13   1   24.40    6.00
  14  13  -1   19.60    7.20
 -27  14  -1   26.50    6.00
 -27  14  -1   33.10    7.30
 -27  14  -1   24.90    4.60
  13 -27  -1   36.40    5.30
  27 -14   1   22.60    6.00
 -14 -13   1   21.80    5.20
  15  12  -1   13.70    6.40
 -27  15  -1   14.50    5.10
 -27  15  -1   14.60    3.70
  12 -27  -1    7.60    4.20
 -27  15  -1   15.10    6.60
  27 -15   1   15.50    5.20
 -15 -12   1   12.00    4.60
 -27  16  -1   28.40    4.70
 -27  16  -1   33.30    7.70
  16  11  -1   36.60    7.60
  11 -27  -1   20.60    5.00
  27 -16   1   22.10    6.00
 -16 -11   1   15.50    5.40
 -27  17  -1  103.89   14.50
  10 -27  -1   92.89   14.80
 -27  17  -1  147.79   16.70
  17  10  -1  155.78   16.90
 -17 -10   1  121.09   15.50
  27 -17   1  129.79   16.00
 -27  18  -1   19.80    7.10
   9 -27  -1    3.90    3.90
 -27  18  -1   11.50    3.50
  18   9  -1    6.80    6.20
  27 -18   1    2.90    4.80
 -18  -9   1    5.30    4.70
   8 -27  -1   18.70    4.60
  19   8  -1   29.00    7.20
 -27  19  -1   31.20    7.70
 -27  19  -1   13.50    4.30
 -19  -8   1   33.20    5.80
  27 -19   1   18.20    5.70
   7 -27  -1   81.79   13.40
  20   7  -1  124.59   15.40
 -27  20  -1  141.29   16.80
 -27  20  -1  113.09   13.90
  27 -20   1  122.19   15.00
 -20  -7   1  118.39   14.80
   6 -27  -1    8.50    5.20
 -27  21  -1   16.10    7.40
  27 -21   1    3.70    9.40
 -21  -6   1    8.70    7.40
  22   5  -1   91.39   11.20
 -27  22  -1   86.89   12.00
 -27  22  -1   57.19    8.50
   5 -27  -1   55.39    8.60
 -22  -5   1   75.39    9.30
  27 -22   1   54.49    9.40
   4 -27  -1    8.10    3.80
  23   4  -1    2.70    5.70
 -27  23  -1    7.20    3.60
  27 -23   1    4.30    5.00
 -23  -4   1    1.20    4.40
   3 -27  -1   37.50    6.70
 -27  24  -1   48.70    6.80
  27 -24   1   63.09    8.40
 -24  -3   1   41.10    7.10
   2 -27  -1    2.90    3.60
 -27  25  -1    9.60    3.60
  27 -25   1    1.10    2.80
 -25  -2   1   -1.70    4.00
  27 -25   1    9.80    6.50
   1 -27  -1   12.60    3.80
 -27  26  -1    6.50    3.80
 -26  -1   1    4.20    4.10
  27 -26   1    8.90    7.50
 -27  27  -1   15.80    4.00
   0 -27  -1    5.50    3.70
  27 -27   1   23.80    8.30
 -27   0   1   11.80    4.60
 -27  28  -1    3.70    3.40
  -1 -27  -1   -3.40    3.20
  27 -28   1    5.80    7.60
 -28   1   1    0.20    3.70
  -2 -27  -1    3.60    3.20
 -27  29  -1    5.80    3.40
  27 -29   1   29.70    8.10
 -29   2   1    9.10    4.00
 -27  30  -1   -5.90    3.10
  -3 -27  -1   -5.30    2.80
  27 -30   1   -0.10    9.40
 -30   3   1   -4.20    4.30
  -4 -27  -1    5.80    3.00
 -27  31  -1    9.00    3.30
  27 -31   1   15.30    8.00
 -31   4   1    5.10    3.70
 -27  32  -1   21.10    3.90
  -5 -27  -1   21.50    3.70
  27 -32   1  -15.50    7.60
 -32   5   1   18.90    4.20
  31 -28  -1   -1.00    4.90
 -28  -3  -1    8.40    3.50
   3 -31   1    3.90    2.70
 -31  28   1    6.10    2.90
  30 -28  -1   -1.00    6.50
 -28  -2  -1   13.40    3.70
   2 -30   1    2.90    2.90
 -30  28   1    3.80    3.10
 -28  -1  -1    6.70    3.90
  29 -28  -1    8.00    8.00
   1 -29   1    1.20    2.90
 -29  28   1    0.10    4.70
  28 -28  -1   14.40    8.30
 -28   0  -1    2.20    3.70
 -28  28   1    6.30    3.40
   0 -28   1    6.70    3.30
  27 -28  -1    2.70    8.30
 -28   1  -1    4.70    4.00
  -1 -27   1    3.00    3.30
 -27  28   1    4.30    3.40
 -28   2  -1   -5.40    4.00
  26 -28  -1    2.50    8.50
 -26  28   1   -0.70    3.50
  -2 -26   1   -3.60    3.20
  25 -28  -1   20.60    9.00
 -28   3  -1   15.10    4.70
  -3 -25   1   12.40    4.00
 -25  28   1   17.10    4.20
  24 -28  -1   24.80    9.60
 -28   4  -1    8.50    4.50
  -4 -24   1    6.20    3.80
 -24  28   1   14.00    4.10
  23 -28  -1   -1.20    8.80
 -28   5  -1   11.00    4.80
  -5 -23   1   16.10    4.30
 -23  28   1   21.40    4.40
 -28   6  -1   64.49    9.40
  22 -28  -1   59.19   11.80
 -22  28   1   80.89    8.70
  -6 -22   1   49.20    8.30
  21 -28  -1   -3.30    8.80
 -28   7  -1   -4.80    4.60
 -28   7  -1    1.90    1.90
 -28   7  -1   -0.10    7.10
  -7 -21   1    0.40    3.80
 -28   8  -1    9.60    5.10
  20 -28  -1   23.60    8.40
 -28   8  -1    4.60    4.90
 -28   8  -1    8.00    2.50
  -8 -20   1    4.60    4.00
  -8 -20   1    8.30    2.70
 -28   9  -1   47.90    5.30
 -28   9  -1   49.40    7.70
 -28   9  -1   25.80    6.30
  19 -28  -1   30.60    8.90
  -9 -19   1   21.50    5.80
  -9 -19   1   39.90    5.30
 -28  10  -1   63.79    7.90
 -28  10  -1   55.39    8.90
 -10 -18   1   57.19    7.80
 -28  11  -1   40.90    8.80
 -28  11  -1   28.30    5.60
 -28  11  -1   39.20    6.80
  17 -28  -1   24.50    6.60
  11  17  -1   38.60    8.60
 -28  12  -1   -1.80    5.40
 -28  12  -1    4.80    6.00
 -28  12  -1    5.80    3.20
  16 -28  -1   11.10    4.90
 -12 -16   1    1.80    3.50
 -28  13  -1   42.00    8.10
 -28  13  -1   34.60    5.40
 -28  13  -1   25.80    7.50
  15 -28  -1   44.90    6.60
 -13 -15   1   28.80    5.70
  14  14  -1   23.80   10.60
  14 -28  -1    3.60    4.20
 -28  14  -1    6.60    3.50
 -28  14  -1   12.80    5.90
 -28  14  -1   12.80    6.70
 -14 -14   1    7.00    4.00
 -28  15  -1   58.99    8.90
 -28  15  -1   23.50    6.30
  15  13  -1   53.19    9.70
  13 -28  -1   19.20    5.30
 -28  15  -1   30.00    5.00
 -15 -13   1   25.10    5.60
  28 -15   1   38.60    6.40
 -28  16  -1    1.00    3.30
  16  12  -1   -1.40    7.30
 -28  16  -1    0.20    6.80
  12 -28  -1    3.70    3.90
  28 -16   1   -1.30    4.60
 -16 -12   1    2.30    4.20
  11 -28  -1   24.40    5.60
 -28  17  -1   39.00   14.00
 -28  17  -1   34.80    5.50
  28 -17   1   37.30    7.40
 -17 -11   1   36.20    6.30
 -28  18  -1   88.99   12.90
  10 -28  -1   48.50   11.30
  18  10  -1   77.99   11.60
  28 -18   1   53.29   12.10
  19   9  -1   49.70    8.80
 -28  19  -1   23.00    5.20
 -28  19  -1   47.60    9.20
   9 -28  -1   27.20    5.60
 -19  -9   1   42.10    6.60
  28 -19   1   37.60    6.60
 -28  20  -1   10.90    7.40
   8 -28  -1    5.40    3.80
  20   8  -1    4.00    6.20
 -28  20  -1    6.30    3.60
  28 -20   1    7.50    4.80
 -20  -8   1    3.90    4.70
  21   7  -1    1.20    5.80
   7 -28  -1    1.90    3.60
 -28  21  -1   -0.30    3.40
 -21  -7   1    0.80    4.50
  28 -21   1    4.00    4.70
   6 -28  -1   50.99    7.70
 -28  22  -1   54.09    7.70
  28 -22   1   57.79    8.60
 -22  -6   1   61.39    8.60
 -28  23  -1   19.50    4.10
   5 -28  -1    9.80    4.20
  28 -23   1   16.60    5.20
 -23  -5   1    9.90    4.80
 -28  24  -1    4.90    3.60
   4 -28  -1    8.60    3.80
 -24  -4   1    0.20    4.40
  28 -24   1    8.10    5.60
 -28  25  -1   23.90    4.30
   3 -28  -1   11.50    4.20
 -25  -3   1   15.90    5.30
  28 -25   1   23.80    6.80
  28 -25   1   13.70    3.50
   2 -28  -1   -3.20    3.20
 -28  26  -1   -1.20    3.30
 -26  -2   1    7.30    4.40
  28 -26   1   -1.10    7.10
  28 -26   1    0.40    2.50
 -28  27  -1   -1.90    3.20
   1 -28  -1   -2.10    3.20
 -27  -1   1    1.80    3.70
  28 -27   1   -9.80    7.40
 -28  28  -1    6.00    3.40
   0 -28  -1    4.50    3.40
 -28   0   1    8.60    3.80
  28 -28   1    7.70    7.80
 -28  29  -1    3.80    3.30
  -1 -28  -1    4.30    3.20
 -29   1   1    8.00    3.90
  28 -29   1   15.70    8.30
  -2 -28  -1    5.80    3.00
 -28  30  -1   -1.20    3.10
 -30   2   1   14.90    3.80
  28 -30   1    0.20    7.80
  -3 -28  -1   -1.50    2.50
 -28  31  -1    0.00    3.00
 -31   3   1   -0.10    3.00
  28 -31   1  -15.20    6.50
 -29  -1  -1    1.00    3.30
  30 -29  -1    4.70    6.20
   1 -30   1    2.30    2.70
 -30  29   1    3.00    2.80
 -29   0  -1    6.90    3.50
  29 -29  -1    4.40    7.50
   0 -29   1   -1.40    2.80
 -29  29   1    4.90    3.10
 -29   1  -1    2.30    3.40
  28 -29  -1   12.40    8.00
 -28  29   1    5.50    3.20
  -1 -28   1    3.20    3.00
 -29   2  -1   10.40    4.20
  27 -29  -1   21.90    8.40
 -27  29   1   12.20    3.90
  -2 -27   1   14.20    3.60
 -29   3  -1   -0.20    3.90
  26 -29  -1    2.70    8.50
 -26  29   1    4.20    3.30
  -3 -26   1    1.40    3.20
  25 -29  -1   21.40    9.00
 -29   4  -1    8.40    4.20
 -25  29   1    4.20    3.80
  -4 -25   1    8.20    3.80
 -29   5  -1   10.00    4.40
  24 -29  -1   -2.50    9.20
 -24  29   1   15.80    4.00
  -5 -24   1    9.40    3.90
  23 -29  -1   14.10    9.60
 -29   6  -1   16.50    5.40
 -23  29   1   18.20    4.60
  -6 -23   1   22.70    4.40
  22 -29  -1   21.60    9.40
 -29   7  -1   19.80    5.20
  -7 -22   1   12.00    4.30
 -22  29   1   24.10    4.70
 -29   8  -1    2.10    4.40
  21 -29  -1    1.10    8.90
  -8 -21   1    1.50    3.80
 -21  29   1   12.00    4.30
  20 -29  -1    4.20    8.30
 -29   9  -1    3.10    4.30
 -29   9  -1    4.40    2.50
  -9 -20   1    6.80    2.40
  -9 -20   1    3.10    3.90
 -29  10  -1   24.00    3.90
  19 -29  -1   12.00    8.40
 -29  10  -1   28.90    5.90
 -10 -19   1   17.10    4.90
 -10 -19   1   22.80    3.90
 -29  11  -1   -1.40    5.90
 -29  11  -1   -0.50    4.50
 -29  11  -1    3.10    2.80
  18 -29  -1    7.00    6.40
 -11 -18   1    7.40    4.10
 -11 -18   1   -3.50    2.80
  17 -29  -1   73.79   10.20
 -29  12  -1   61.69    9.60
 -29  12  -1   63.09    8.50
 -29  12  -1   72.09   10.80
 -12 -17   1   69.89    8.70
  16 -29  -1    6.70    5.00
 -29  13  -1    7.30    3.20
 -29  13  -1    0.90    6.10
 -29  13  -1    2.90    4.40
 -13 -16   1    2.10    3.30
  15 -29  -1   69.69    9.10
 -29  14  -1   52.29    9.10
 -29  14  -1   60.79    8.20
 -29  14  -1   73.79   10.90
 -14 -15   1   65.09    8.60
 -29  15  -1   62.29    9.30
 -29  15  -1   61.09    8.10
 -29  15  -1   71.49   10.80
  14 -29  -1   64.99    8.70
 -15 -14   1   55.99    8.40
 -29  16  -1    2.30    4.40
 -29  16  -1    7.30    7.00
 -29  16  -1    4.10    3.40
  13 -29  -1    9.80    4.30
 -16 -13   1    1.90    3.90
  29 -16   1    8.60    4.70
 -29  17  -1   83.19   12.80
  12 -29  -1   66.79    9.20
 -29  17  -1   63.59    8.80
  29 -17   1   71.59    9.90
 -17 -12   1   67.99    9.30
  11 -29  -1    3.00    3.80
 -29  18  -1    3.10    3.30
 -18 -11   1   -3.30    3.90
  29 -18   1    3.20    4.80
 -29  19  -1   15.30    4.20
  10 -29  -1   11.80    4.30
  29 -19   1   32.50    5.80
 -19 -10   1   21.70    5.20
 -29  20  -1    3.50    3.30
   9 -29  -1   -0.20    3.60
 -20  -9   1    8.40    4.50
  29 -20   1   -3.70    4.60
   8 -29  -1   10.50    3.80
 -29  21  -1    5.60    3.30
  29 -21   1    0.90    4.70
 -21  -8   1    3.80    4.40
   7 -29  -1   16.20    4.40
 -29  22  -1   17.30    4.10
 -22  -7   1   24.20    5.20
  29 -22   1   19.90    5.50
   6 -29  -1   16.60    4.30
 -29  23  -1   18.30    4.20
  29 -23   1   16.40    5.30
 -23  -6   1   16.30    5.20
   5 -29  -1   10.90    3.90
 -29  24  -1   11.30    3.80
 -24  -5   1   14.40    4.80
  29 -24   1    8.40    5.80
   4 -29  -1    2.30    3.50
 -29  25  -1    5.80    3.60
  29 -25   1    3.00    2.90
 -25  -4   1   11.90    4.60
  29 -25   1   15.70    6.80
   3 -29  -1    2.60    3.30
 -29  26  -1    3.20    3.30
  29 -26   1    2.20    2.50
  29 -26   1   -3.10    6.60
 -26  -3   1    2.40    4.20
   2 -29  -1    8.20    3.30
 -29  27  -1   12.20    3.60
 -27  -2   1   13.80    4.20
  29 -27   1  -21.90    6.50
 -29  28  -1    9.30    6.00
   1 -29  -1   -0.80    3.00
  29 -28   1    9.30   10.10
 -28  -1   1   -0.50    3.50
 -29  29  -1    3.10    3.20
   0 -29  -1    5.30    3.10
 -29   0   1    3.30    3.30
  29 -29   1    9.90    7.30
 -29  30  -1    5.70    3.00
  -1 -29  -1   -1.80    2.60
  29 -30   1   21.50    6.70
 -30   1   1   -1.70    3.20
 -30   1  -1   -3.90    3.10
  29 -30  -1  -12.60    6.60
 -29  30   1    1.70    2.90
  -1 -29   1    0.40    2.60
 -30   2  -1    6.00    3.70
  28 -30  -1    7.50    8.40
 -28  30   1   11.30    3.40
  -2 -28   1    8.10    3.10
  27 -30  -1   -8.80    9.40
 -30   3  -1   -5.50    4.60
 -27  30   1    2.40    3.10
  -3 -27   1    1.70    3.00
  26 -30  -1   12.30    8.60
 -30   4  -1   20.10    4.80
 -26  30   1   21.90    4.20
  -4 -26   1   19.80    4.00
 -30   5  -1   12.40    4.40
  25 -30  -1   20.40    8.90
  -5 -25   1    8.80    3.50
  24 -30  -1   24.20    9.30
 -30   6  -1    5.40    4.00
  -6 -24   1   -0.50    3.30
 -24  30   1    3.10    3.50
 -30   7  -1   23.10    5.00
  23 -30  -1   13.10    9.20
  -7 -23   1   15.50    4.30
 -23  30   1   19.90    4.50
 -30   8  -1    9.00    4.50
  22 -30  -1    1.70    8.70
 -22  30   1   12.00    4.00
  -8 -22   1    1.70    3.50
  21 -30  -1    0.10    8.40
 -30   9  -1   -2.30    4.00
  -9 -21   1   -0.50    3.50
 -21  30   1   -0.40    3.80
 -30  10  -1   26.60    5.80
 -30  10  -1   32.30    4.00
  20 -30  -1    3.40    8.50
 -10 -20   1   21.40    5.10
  19 -30  -1    4.50    7.80
 -30  11  -1    1.80    4.40
 -30  11  -1    4.60    2.70
 -11 -19   1    1.00    3.80
 -11 -19   1    5.00    2.70
 -30  12  -1   -0.20    2.80
  18 -30  -1    0.70    6.50
 -30  12  -1    0.40    4.20
 -12 -18   1    4.00    2.80
 -12 -18   1   -0.30    3.80
 -30  13  -1   16.20    3.80
 -30  13  -1   19.40    5.80
  17 -30  -1   11.80    6.10
 -13 -17   1   17.20    3.80
 -30  14  -1   55.69    8.80
 -30  14  -1   75.99   10.20
  16 -30  -1   72.69    9.90
 -14 -16   1   85.79    9.60
 -30  15  -1   10.50    3.50
 -30  15  -1    5.90    4.70
  15 -30  -1    6.00    4.40
 -15 -15   1    8.50    3.70
 -30  16  -1   69.49    8.40
 -30  16  -1   49.90    9.20
  14 -30  -1   57.69    8.90
 -16 -14   1   71.69    8.70
 -30  17  -1   17.20    4.10
  13 -30  -1   15.10    4.70
 -17 -13   1   19.20    4.60
  12 -30  -1    2.10    3.80
 -30  18  -1    4.40    3.30
  30 -18   1   -2.60    4.40
 -18 -12   1    2.50    3.90
  11 -30  -1    4.80    3.80
 -30  19  -1   -1.20    3.20
  30 -19   1    2.90    4.70
 -19 -11   1    7.80    4.20
 -30  20  -1   24.50    5.00
  10 -30  -1   28.90    5.30
 -20 -10   1   33.80    5.60
  30 -20   1   27.20    6.10
 -30  21  -1   -2.30    3.30
   9 -30  -1   -4.50    3.40
 -21  -9   1    1.00    3.90
  30 -21   1    8.40    4.60
 -30  22  -1    1.00    3.20
   8 -30  -1    1.00    3.30
 -22  -8   1    2.00    4.20
  30 -22   1    4.40    4.40
 -30  23  -1   18.90    4.30
   7 -30  -1   19.70    4.40
  30 -23   1   18.00    5.50
 -23  -7   1   28.00    5.20
   6 -30  -1    1.80    3.30
 -30  24  -1   -1.30    3.00
 -24  -6   1    2.80    4.10
  30 -24   1    0.60    5.20
   5 -30  -1   11.30    3.50
 -30  25  -1    5.60    3.30
  30 -25   1    7.80    5.50
 -25  -5   1   17.40    4.50
  30 -25   1    8.00    3.00
 -30  26  -1   16.90    3.90
   4 -30  -1   20.70    4.00
  30 -26   1   16.30    3.30
 -26  -4   1   19.90    4.50
  30 -26   1    9.50    6.40
 -30  27  -1    2.00    4.50
   3 -30  -1   -1.60    2.90
  30 -27   1    6.10    6.30
 -27  -3   1    1.80    3.60
   2 -30  -1    2.30    3.10
 -30  28  -1    6.80    3.20
  30 -28   1   -5.20    5.80
 -28  -2   1    8.50    3.70
 -30  29  -1   -0.50    2.70
   1 -30  -1    3.60    2.70
 -29  -1   1    3.30    3.30
  30 -29   1    3.50    5.50
  28 -31  -1   -8.50    7.50
 -31   3  -1   -1.60    3.00
  -3 -28   1    2.20    2.70
 -28  31   1    0.80    2.80
  27 -31  -1    6.50    8.30
 -31   4  -1    5.00    3.40
 -27  31   1    8.80    3.20
  -4 -27   1    3.50    2.90
  26 -31  -1    9.20    8.10
 -31   5  -1    8.00    3.70
  -5 -26   1    3.70    4.30
 -26  31   1    2.60    3.20
  25 -31  -1   25.60    8.80
 -31   6  -1   13.70    4.40
  -6 -25   1   14.20    3.70
 -25  31   1   18.30    3.90
  24 -31  -1  -13.40    8.60
 -31   7  -1    5.30    4.30
 -24  31   1    0.50    3.30
  -7 -24   1    1.60    3.10
  23 -31  -1  -11.10    8.60
 -31   8  -1    1.70    3.60
 -23  31   1    3.10    3.40
  -8 -23   1    3.80    3.20
 -31   9  -1   13.70    4.00
  22 -31  -1   11.00    8.20
 -22  31   1    6.50    3.80
  -9 -22   1    4.90    3.50
  21 -31  -1   -5.50    7.90
 -31  10  -1   -1.80    3.80
 -21  31   1    2.00    3.80
 -10 -21   1   -2.40    3.20
  20 -31  -1   -7.30    7.50
 -31  11  -1    3.10    2.40
 -31  11  -1    4.20    4.00
 -11 -20   1    1.40    3.50
 -31  12  -1   18.70    3.20
  19 -31  -1   11.90    7.90
 -31  12  -1   12.60    4.80
 -12 -19   1   11.30    4.20
 -31  13  -1   -5.60    4.20
  18 -31  -1    5.80    6.60
 -31  13  -1   -1.50    2.60
 -13 -18   1   -1.00    2.50
 -13 -18   1    2.20    3.60
  17 -31  -1   -0.50    5.20
 -31  14  -1    1.20    2.80
 -31  14  -1    6.20    4.40
 -14 -17   1    3.50    2.80
 -14 -17   1   -2.80    3.70
 -31  15  -1   -2.20    4.70
  16 -31  -1    6.10    5.00
 -31  15  -1    0.60    2.80
 -15 -16   1   -1.30    2.90
 -31  16  -1    4.50    4.20
  15 -31  -1    5.70    4.30
 -31  16  -1   -2.90    2.90
 -16 -15   1   -1.80    3.00
  14 -31  -1   -0.60    3.90
 -31  17  -1   -2.00    3.00
 -17 -14   1    2.50    3.30
 -31  18  -1    3.60    3.20
  13 -31  -1   -1.70    3.70
 -18 -13   1   -2.30    3.40
  12 -31  -1   12.50    4.50
 -31  19  -1   17.80    3.90
 -19 -12   1   20.30    4.50
 -31  20  -1   -2.30    3.10
  11 -31  -1    0.70    3.60
 -20 -11   1   -0.30    3.60
  31 -20   1    8.90    4.60
 -31  21  -1   -1.50    3.00
  10 -31  -1    0.20    3.40
 -21 -10   1   -2.50    3.60
  31 -21   1    4.00    4.60
 -31  22  -1    3.70    3.10
   9 -31  -1    6.40    3.50
  31 -22   1    5.50    4.30
 -22  -9   1    2.80    3.80
 -31  23  -1   -1.20    3.00
   8 -31  -1    1.00    3.20
  31 -23   1   -2.50    4.30
 -23  -8   1   -0.10    3.80
 -31  24  -1    5.20    3.20
   7 -31  -1    0.90    3.00
  31 -24   1    1.00    2.60
  31 -24   1   12.30    4.80
 -24  -7   1    2.70    3.70
 -31  25  -1   12.30    3.40
   6 -31  -1    3.20    3.10
 -25  -6   1    8.80    3.90
  31 -25   1   12.10    2.90
  31 -25   1    0.60    7.80
 -31  26  -1    8.80    4.70
   5 -31  -1    0.10    3.10
  31 -26   1    6.30    2.40
 -26  -5   1    6.20    4.30
  31 -26   1    2.70    4.80
   4 -31  -1   10.20    3.10
 -31  27  -1    4.20    3.10
  31 -27   1    8.80    5.10
 -27  -4   1   10.00    3.60
   3 -31  -1    0.50    2.50
 -31  28  -1   -1.50    2.70
 -28  -3   1    6.20    3.40
  31 -28   1    6.30    4.40
  27 -32  -1   22.30    8.40
 -32   5  -1   22.70    4.80
  -5 -27   1   25.30    4.40
 -27  32   1   35.60    4.60
  26 -32  -1   17.20    8.30
 -32   6  -1    7.20    3.50
 -26  32   1   13.90    3.40
  -6 -26   1    7.20    3.00
 -32   7  -1    3.50    3.30
  25 -32  -1    2.40    8.10
  -7 -25   1   -0.80    2.60
 -25  32   1    1.60    3.10
 -32   8  -1   -6.90    3.20
  24 -32  -1   10.60    8.50
  -8 -24   1   -0.30    3.10
 -24  32   1    8.20    3.30
  23 -32  -1   12.90    9.20
 -32   9  -1   13.00    4.40
 -23  32   1   23.30    4.30
  -9 -23   1   19.30    4.00
  22 -32  -1  -14.50    7.60
 -32  10  -1    5.30    3.70
 -10 -22   1   -1.70    3.00
 -22  32   1    4.10    3.50
  21 -32  -1   -0.40    8.00
 -32  11  -1    1.40    3.60
 -21  32   1    0.90    3.50
 -11 -21   1    2.60    3.20
  20 -32  -1   13.70    8.00
 -32  12  -1   17.40    4.90
 -12 -20   1   23.20    4.50
 -20  32   1   30.60    4.90
 -32  13  -1   -0.70    2.30
  19 -32  -1    4.10    6.90
 -32  13  -1   -1.80    3.70
 -13 -19   1    2.50    3.30
  18 -32  -1   50.49    9.30
 -32  14  -1   43.90    7.70
 -32  14  -1   55.89    7.20
 -14 -18   1   53.89    6.50
 -14 -18   1   46.80    7.10
 -32  15  -1   14.20    3.30
  17 -32  -1   13.90    6.20
 -32  15  -1   10.20    4.60
 -15 -17   1   15.70    4.10
 -32  16  -1    1.20    4.10
  16 -32  -1    7.40    5.40
 -32  16  -1   -1.70    2.90
 -16 -16   1    2.10    2.80
  15 -32  -1   19.90    5.20
 -32  17  -1   20.30    3.80
 -17 -15   1   17.40    3.90
 -32  18  -1   45.80    6.30
  14 -32  -1   42.00    7.10
 -18 -14   1   47.70    6.40
  13 -32  -1   -1.90    3.50
 -32  19  -1    3.90    3.00
 -19 -13   1    4.50    3.30
  12 -32  -1   21.10    4.70
 -32  20  -1   22.40    4.30
 -20 -12   1   24.10    4.60
  11 -32  -1    0.80    3.40
 -32  21  -1    3.20    3.00
 -21 -11   1    6.30    3.40
  10 -32  -1    0.60    3.20
 -32  22  -1   -1.20    2.90
 -22 -10   1   -0.10    3.40
   9 -32  -1   17.30    4.30
 -32  23  -1   21.40    4.10
 -23  -9   1   27.30    4.60
  32 -23   1   17.10    5.20
   8 -32  -1    4.60    4.00
 -32  24  -1    6.80    5.60
  32 -24   1    2.20    4.30
 -24  -8   1   -0.70    6.40
  32 -24   1    5.20    2.50
 -32  25  -1   -0.90    2.90
   7 -32  -1    4.10    2.80
  32 -25   1    1.10    4.00
  32 -25   1   -2.30    3.50
 -25  -7   1   -1.90    3.30
   6 -32  -1    2.20    2.90
 -32  26  -1    8.80    3.20
 -26  -6   1    6.60    3.40
  32 -26   1    9.10    4.50
 -32  27  -1   22.80    4.10
   5 -32  -1   17.80    3.90
 -27  -5   1   21.20    4.40
  32 -27   1   28.20    5.00
 -33   8  -1    1.30    3.00
  25 -33  -1    9.60    7.70
 -25  33   1    8.50    3.00
  -8 -25   1    5.60    2.70
 -33   9  -1    2.00    3.10
  24 -33  -1    4.30    7.90
 -24  33   1    5.50    3.10
  -9 -24   1    3.50    2.70
 -33  10  -1   11.70    4.00
 -23  33   1   20.00    3.90
 -10 -23   1   12.40    3.30
 -33  11  -1   18.10    4.20
  22 -33  -1    0.10    8.00
 -22  33   1   20.20    4.10
 -11 -22   1   16.10    3.60
 -33  12  -1   -2.80    3.30
  21 -33  -1    4.70    7.10
 -21  33   1   14.10    3.50
 -12 -21   1   -1.80    2.90
  20 -33  -1   -9.40   11.70
 -33  13  -1   -1.00    3.40
 -20  33   1    0.80    3.30
 -13 -20   1    4.90    3.50
 -33  14  -1    6.50    3.80
  19 -33  -1   -2.40    7.90
 -19  33   1   11.50    3.60
 -14 -19   1    8.80    3.40
 -33  15  -1   13.40    4.30
  18 -33  -1   15.70    7.00
 -33  15  -1   15.50    3.10
 -15 -18   1   12.10    3.70
 -33  16  -1   46.40    9.00
 -33  16  -1   71.09    8.30
  17 -33  -1   41.40    9.70
 -16 -17   1   60.89    8.30
 -16 -17   1   74.39    8.00
 -33  17  -1   74.69    8.70
  16 -33  -1   49.99    9.40
 -17 -16   1   61.69    8.60
 -17 -16   1   72.79    8.50
  15 -33  -1    5.70    4.90
 -33  18  -1   14.70    3.30
 -18 -15   1   11.10    3.10
  14 -33  -1    9.70    4.30
 -33  19  -1    8.80    3.30
 -19 -14   1   10.60    3.10
 -33  20  -1    1.00    3.10
  13 -33  -1    9.00    5.20
 -20 -13   1    2.70    2.90
  12 -33  -1    2.70    3.60
 -33  21  -1    1.40    2.80
 -21 -12   1    6.20    3.10
  11 -33  -1   17.40    3.90
 -33  22  -1   12.90    3.40
 -22 -11   1   15.60    3.80
  10 -33  -1   16.70    3.80
 -33  23  -1   15.90    3.40
 -23 -10   1   11.70    3.80
 -33  24  -1   -0.90    2.60
   9 -33  -1    7.00    3.10
  33 -24   1    6.90    2.60
 -24  -9   1    2.80    3.10
   8 -33  -1    8.90    3.10
 -33  25  -1    3.80    2.90
  33 -25   1    7.90    2.40
 -25  -8   1   11.20    3.30
  21 -34  -1    9.80    7.20
 -34  13  -1   -3.00    2.90
 -21  34   1   -3.70    2.90
 -13 -21   1   -0.60    2.60
  20 -34  -1    1.40    7.00
 -34  14  -1    1.40    3.10
 -20  34   1    3.60    3.10
 -14 -20   1    3.00    2.70
  19 -34  -1    2.70    6.50
 -34  15  -1    3.60    3.40
 -19  34   1   10.00    3.40
 -15 -19   1    5.30    3.00
  18 -34  -1   24.70    7.50
 -16 -18   1   26.40    4.80
 -18  34   1   38.00    5.00
 -34  17  -1    0.10    2.30
  17 -34  -1   16.40    6.00
 -17 -17   1    3.90    3.00
  16 -34  -1   33.60    6.80
 -34  18  -1   28.10    4.10
 -18 -16   1   24.70    4.60
  15 -34  -1   10.50    4.90
 -34  19  -1    3.30    2.60
 -19 -15   1   10.70    2.40
 -19 -15   1    4.20    3.20
  14 -34  -1    3.80    4.20
 -34  20  -1    5.40    2.60
 -20 -14   1    2.60    3.00
 -20 -14   1    2.40    2.40
 -34  21  -1    0.40    2.50
  13 -34  -1   -1.60    3.60
 -21 -13   1    2.20    2.50
   2  -1  -2   56.59    6.80
  -1   2  -2   57.79    6.80
   2  -1  -2   65.99    6.80
  -1  -1  -2   63.89    6.80
   1  -2   2   54.29    6.80
  -2   1   2   57.29    6.80
   1  -2   2   61.59    6.80
   1   1  -2   52.99    6.10
  -2   1  -2   58.49    6.10
   2  -1   2   47.90    6.00
  -1  -1   2   51.49    6.10
  -1  -1   2   54.99    6.10
   2  -2   2 2339.47  264.27
  -2  -2  -2   -0.60    0.20
   2  -4   2   -0.20    0.10
  -3  -2  -2  517.75   54.99
   5  -3  -2  463.25   54.99
  -3  -2  -2  485.35   54.99
   5  -3  -2  506.75   54.99
  -2   5  -2  544.05   54.99
  -5   3   2  439.36   54.99
   3   2   2  444.56   54.99
  -1   4  -2 1547.75  179.18
  -3  -1  -2 1539.65  179.18
  -3  -1  -2 1595.14  179.18
  -4   3   2 1577.24  179.28
   3   1   2 1648.94  179.28
   1  -4   2 1607.64  179.18
  -3   0  -2  886.11  100.29
   0   3  -2  864.21  100.29
   3   0   2  904.51  100.29
   0  -3   2  893.81  100.29
  -3   3  -2  935.61   99.69
   3   0  -2  855.01   99.69
   3  -3   2  828.82   99.69
   3  -3   2  909.41   99.69
  -3   4  -2 1568.74  184.08
   1   3   2 1767.32  184.08
  -4   1   2 1652.53  184.08
   3  -4   2 1526.95  184.08
  -5   2   2  420.86   49.60
   3  -5   2  425.76   49.50
   2   3   2  465.55   49.50
   3  -5   2  438.66   49.50
   6  -3  -2   44.40    5.10
  -3  -3  -2   40.60    5.00
  -3   6  -2   49.30    5.10
   3   3   2   42.30    5.10
  -6   3   2   37.40    5.30
   7  -4  -2  500.75   59.19
  -3   7  -2  556.34   59.19
  -4  -3  -2  517.75   59.19
   4   3   2  572.94   59.29
  -7   4   2  464.35   59.39
  -4  -2  -2  495.15   54.39
  -2   6  -2  524.95   54.39
   6  -4  -2  467.05   54.29
  -4  -2  -2  485.75   54.29
  -6   4   2  437.56   54.39
   4   2   2  468.95   54.39
  -1   5  -2  627.64   72.39
  -4  -1  -2  713.53   72.39
   4   1   2  641.94   72.39
  -5   4   2  577.64   72.39
  -4   0  -2  184.88   23.60
   0  -4   2  231.08   23.60
   4   0   2  205.88   23.60
   1   3  -2 1621.44  181.78
  -4   1  -2 1651.33  181.78
  -1  -3   2 1560.74  181.68
  -1  -3   2 1600.34  181.68
  -4   3  -2 1630.14  187.08
  -3  -1   2 1681.03  187.08
   4  -4   2  227.38   25.20
   4  -4   2  217.08   25.20
   5  -1  -2  608.64   70.69
  -4   5  -2  600.04   70.69
  -5   1   2  608.34   70.69
   1   4   2  678.63   70.59
   6  -2  -2  516.45   57.49
  -4   6  -2  533.35   57.49
   2   4   2  474.15   57.39
  -4   7  -2  516.05   62.19
   7  -3  -2  541.05   62.19
   3   4   2  586.24   62.19
  -7   3   2  556.14   62.29
  -4   8  -2 7923.91  895.11
  -4   9  -2 1029.50  108.99
  -5  -4  -2  958.30  108.89
   9  -5  -2  961.20  108.99
   5   4   2  903.51  108.99
  -5  -3  -2 3518.45  390.36
  -3   8  -2 3714.03  390.36
  -5  -3  -2 3370.36  390.36
  -8   5   2 3215.08  390.46
   7  -5  -2 1242.58  133.79
  -2   7  -2 1221.58  133.79
  -5  -2  -2 1151.88  133.79
   7  -5  -2 1098.49  133.79
  -7   5   2 1259.17  133.89
   5   2   2 1127.89  133.89
   6  -5  -2  147.49   16.40
   6  -5  -2  154.08   16.40
  -1   6  -2  149.88   16.40
  -5  -1  -2  142.09   16.50
   5   1   2  122.29   16.50
  -5   1  -2  665.23   73.49
   1   4  -2  630.94   73.39
   5  -1   2  615.24   73.39
  -4   5   2  688.83   73.39
  -1  -4   2  644.04   73.39
   2   3  -2  498.85   52.29
  -5   2  -2  507.95   52.39
  -2  -3   2  418.16   52.29
   5  -2   2  455.95   52.29
  -2  -3   2  433.16   52.29
  -5   3  -2  489.35   54.39
   3   2  -2  528.85   54.39
  -3  -2   2  457.85   54.39
   5  -3   2  447.26   54.39
  -5   4  -2  614.24   71.69
   5  -4   2  687.83   71.69
  -4  -1   2  598.54   71.69
   5  -6   2  103.29   12.50
   1   5   2  120.89   12.60
  -6   1   2  103.59   12.80
   5  -6   2  111.99   12.50
   7  -2  -2 1089.19  136.99
  -5   7  -2 1206.98  136.99
  -7   2   2 1248.18  137.09
   2   5   2 1302.87  136.99
  -5   8  -2 3799.72  412.76
  -8   3   2 3504.65  412.76
  -5   9  -2  975.60  110.19
   9  -4  -2  984.10  110.19
   4   5   2  962.10  110.19
  -5  10  -2   64.89    7.60
  -5  -5  -2   62.99    7.30
  10  -5  -2   70.59    7.60
   5   5   2   58.69    7.70
 -10   5   2   60.39    7.90
  -6  -5  -2  222.18   27.60
  -5  11  -2  240.08   27.80
  -6  -5  -2  237.58   27.70
  11  -6  -2  242.88   27.80
   6   5   2  266.77   27.90
 -11   6   2  268.17   28.00
  -4  10  -2  779.52   85.69
  -6  -4  -2  775.32   85.59
  10  -6  -2  836.82   85.69
 -10   6   2  710.63   85.79
   6   4   2  676.43   85.69
   9  -6  -2  601.24   76.69
  -6  -3  -2  695.53   76.69
   9  -6  -2  698.93   76.69
  -3   9  -2  717.33   76.69
   6   3   2  675.53   76.79
  -6  -2  -2 1010.40  108.69
   8  -6  -2 1007.70  108.59
  -2   8  -2  985.60  108.69
   6   2   2  907.61  108.69
  -8   6   2  888.41  108.69
  -1   7  -2 3686.03  398.56
   7  -6  -2 3325.07  398.36
  -7   6   2 3572.54  398.56
   0   6  -2   41.60    5.50
  -6   0  -2   38.10    5.60
  -6   6   2   52.99    5.50
   6   0   2   48.90    5.50
  -1  -5   2  108.29   12.30
   6  -1   2  123.79   12.50
  -1  -5   2   98.49   12.30
  -6   2  -2  493.05   51.29
   2   4  -2  445.06   51.19
  -2  -4   2  431.16   51.09
  -2  -4   2  442.26   51.19
  -6   3  -2   48.50    5.70
   3   3  -2   50.09    5.50
  -3  -3   2   41.80    5.50
   6  -3   2   45.50    5.50
   4   2  -2  504.85   50.89
   6  -4   2  427.56   50.79
  -4  -2   2  415.96   50.79
  -5  -1   2  117.99   13.60
   6   0  -2   45.70    6.10
  -6   6  -2   50.09    6.00
  -6   0   2   52.79    6.20
   6  -6   2   50.99    5.80
  -6   7  -2 3555.74  416.96
  -7   1   2 3852.11  416.96
   6  -7   2 3795.42  416.86
   6  -7   2 3558.44  416.86
  -6   8  -2  997.30  114.49
   8  -2  -2 1060.79  114.49
   2   6   2 1008.90  114.49
  -8   2   2  981.00  114.59
  -6   9  -2  697.53   81.39
   9  -3  -2  716.53   81.39
   3   6   2  750.52   81.39
  -9   3   2  712.13   81.49
  -6  10  -2  753.32   80.09
  10  -4  -2  783.32   80.19
   4   6   2  656.03   80.09
 -10   4   2  635.14   80.19
  -6  11  -2  244.68   28.50
  11  -5  -2  228.08   28.50
   5   6   2  251.07   28.50
 -11   5   2  282.87   28.70
  -6  12  -2  134.29   15.10
   6   6   2  125.19   15.20
 -12   6   2  132.19   15.40
  -6  13  -2 1567.54  175.18
  13  -7  -2 1573.84  175.08
   7   6   2 1484.45  175.18
 -13   7   2 1565.84  175.28
  -5  12  -2   66.49    7.90
  -7  -5  -2   71.89    7.60
  -7  -5  -2   63.09    7.60
  12  -7  -2   67.39    8.00
 -12   7   2   67.19    8.30
   7   5   2   51.29    7.90
  -4  11  -2    6.90    1.60
  11  -7  -2    5.20    1.50
  -7  -4  -2    5.60    1.50
  -7  -4  -2    8.30    1.50
  11  -7  -2    5.90    1.50
   7   4   2    6.80    1.80
 -11   7   2    6.00    2.00
  -7  -3  -2  883.41   95.59
  -3  10  -2  897.31   95.59
  10  -7  -2  898.81   95.59
   7   3   2  774.22   95.69
 -10   7   2  763.62   95.69
  -2   9  -2  316.57   36.50
   9  -7  -2  327.97   36.40
  -7  -2  -2  336.77   36.50
   9  -7  -2  304.57   36.40
  -9   7   2  321.87   36.60
  -1   8  -2  476.45   56.29
  -7  -1  -2  536.05   56.29
   7   1   2  456.35   56.29
  -8   7   2  518.45   56.29
  -7   0  -2 1822.62  188.18
   0   7  -2 1748.72  188.18
  -7   7   2 1521.05  188.08
   7   0   2 1565.84  188.18
  -7   1  -2 3269.97  354.76
   1   6  -2 3008.20  354.66
   2   5  -2 1169.68  139.49
  -7   2  -2 1231.98  139.59
  -5   7   2 1263.37  139.39
   7  -2   2 1258.77  139.49
  -2  -5   2 1243.78  139.39
   3   4  -2  498.95   61.29
  -7   3  -2  523.35   61.39
  -3  -4   2  549.35   61.29
  -3  -4   2  538.45   61.29
   7  -3   2  598.04   61.39
   4   3  -2  487.15   58.99
  -7   4  -2  504.95   58.99
  -4  -3   2  569.04   58.99
   5   2  -2 1137.79  133.09
  -7   5  -2 1093.09  133.09
   7  -5   2 1248.18  132.99
  -5  -2   2 1225.88  133.09
   7  -6   2 3416.46  389.66
  -6  -1   2 3480.35  389.66
   7  -7   2 1469.85  167.78
   0   7   2 1499.45  167.78
   8  -1  -2  425.76   53.79
  -7   8  -2  494.25   53.79
   1   7   2  533.05   53.69
  -8   1   2  440.76   53.79
  -7   9  -2  326.97   41.00
   9  -2  -2  357.66   41.10
  -9   2   2  361.56   41.10
   2   7   2  398.56   41.00
  -7  10  -2  808.92   84.19
   3   7   2  697.23   84.19
 -10   3   2  724.73   84.29
  -7  11  -2    6.90    1.60
   4   7   2    6.30    1.70
 -11   4   2    3.30    2.10
  -7  12  -2   72.79    8.50
  12  -5  -2   76.29    8.50
 -12   5   2   62.69    8.90
   5   7   2   66.89    8.50
  13  -6  -2 1576.04  175.08
  -7  13  -2 1518.15  175.18
   6   7   2 1549.84  175.18
  -7  14  -2  970.40  108.19
  14  -7  -2  983.50  108.09
 -14   7   2  950.60  108.39
   7   7   2  912.61  108.29
  15  -8  -2 1307.57  146.89
  -7  15  -2 1320.97  146.99
   8   7   2 1208.18  147.09
 -15   8   2 1356.06  147.19
  -6  14  -2  118.59   14.70
  14  -8  -2  111.19   14.50
   8   6   2  151.88   14.90
 -14   8   2  130.49   15.00
  -8  -5  -2    8.90    1.70
  -8  -5  -2    9.40    1.80
  -5  13  -2   12.50    2.20
  13  -8  -2    8.70    1.90
  13  -8  -2   11.50    2.00
 -13   8   2   15.20    2.80
   8   5   2   10.50    2.40
  12  -8  -2  720.63   77.99
  -8  -4  -2  604.64   77.99
  -8  -4  -2  708.73   77.99
  -4  12  -2  725.33   78.09
  -8  -3  -2  241.58   27.10
  11  -8  -2  262.07   27.00
  11  -8  -2  222.48   27.00
  -3  11  -2  243.78   27.10
   8   3   2  225.88   27.20
 -11   8   2  225.28   27.30
  -2  10  -2 1215.08  140.29
  -8  -2  -2 1366.76  140.29
   8   2   2 1121.49  140.29
 -10   8   2 1255.97  140.39
  -1   9  -2  500.95   62.69
  -8  -1  -2  540.65   62.69
  -9   8   2  560.04   62.79
   8   1   2  614.94   62.79
   0   8  -2 1049.09  120.79
  -8   0  -2 1141.89  120.89
   8   0   2 1013.20  120.79
  -8   8   2 1067.59  120.79
  -8   1  -2  500.95   57.89
   1   7  -2  456.45   57.79
   8  -1   2  520.95   57.89
  -7   8   2  561.74   57.79
  -8   2  -2  930.81   96.89
   2   6  -2  760.32   96.79
   8  -2   2  878.41   96.89
  -8   3  -2 3752.62  402.36
   3   5  -2 3513.45  402.26
  -3  -5   2 3416.86  402.16
  -8   5  -2 3153.18  379.46
  -5  -3   2 3561.34  379.46
   6   2  -2  998.30  105.19
  -8   6  -2  865.91  105.19
  -6  -2   2  929.21  105.19
   8  -6   2  924.61  105.09
   7   1  -2  512.55   57.29
   8  -7   2  509.95   57.19
  -7  -1   2  532.15   57.29
   8  -7   2  468.15   57.19
   8   0  -2 1081.29  116.49
  -8   8  -2  977.90  116.49
   8  -8   2  978.10  116.29
   0   8   2 1024.30  116.29
   8  -8   2 1043.20  116.29
  -8   0   2 1069.49  116.49
  -8   9  -2  511.35   65.89
   9  -1  -2  584.54   65.99
   1   8   2  600.94   65.89
  -9   1   2  632.94   65.99
  10  -2  -2 1285.37  143.19
  -8  10  -2 1294.87  143.19
   2   8   2 1269.07  143.09
 -10   2   2 1210.78  143.19
  11  -3  -2  241.08   24.60
  -8  11  -2  218.08   24.50
   3   8   2  210.18   24.50
 -11   3   2  185.88   24.70
  -8  12  -2  699.73   80.69
  12  -4  -2  723.53   80.69
  -8  13  -2   14.10    2.40
  13  -5  -2   10.30    2.40
 -13   5   2   17.90    3.10
   5   8   2    9.80    2.40
  -8  14  -2  105.09   14.30
  14  -6  -2  111.69   14.30
   6   8   2  137.39   14.50
 -14   6   2  149.49   14.90
  -8  15  -2 1324.37  144.79
  15  -7  -2 1297.07  144.69
 -15   7   2 1323.87  144.99
   7   8   2 1169.38  144.79
  16  -8  -2  247.68   28.50
   8   8   2  232.88   29.20
 -16   8   2  264.87   29.00
  -8  17  -2   16.80    3.30
  17  -9  -2   16.40    3.00
 -17   9   2   14.00    3.90
   9   8   2   17.10    3.60
  16  -9  -2  129.89   13.70
  -7  16  -2  116.39   13.90
 -16   9   2  102.69   14.30
   9   7   2  105.99   14.10
  -6  15  -2 1270.47  139.79
  15  -9  -2 1270.47  139.59
   9   6   2 1264.77  140.29
 -15   9   2 1130.49  139.89
  14  -9  -2   46.20    5.90
  -5  14  -2   47.50    6.20
  -9  -5  -2   42.50    5.80
  -9  -5  -2   48.40    5.90
  14  -9  -2   44.00    5.80
   9   5   2   54.79    6.60
 -14   9   2   62.99    6.60
  13  -9  -2 1362.36  144.99
  -4  13  -2 1312.77  145.19
  -9  -4  -2 1156.98  145.09
  13  -9  -2 1247.98  144.99
  -9  -4  -2 1356.76  145.09
 -13   9   2 1236.08  145.29
   9   4   2 1303.27  145.29
  -9  -3  -2  140.39   16.30
  -3  12  -2  135.49   16.30
   9   3   2  138.49   16.40
 -12   9   2  149.59   16.50
  -9  -2  -2   78.49   10.00
  -2  11  -2   83.49    9.90
   9   2   2   91.09   10.20
  -1  10  -2  154.58   16.90
  -9  -1  -2  137.89   16.90
   0   9  -2   38.80    5.90
  -9   0  -2   42.90    6.00
  -9   9   2   56.49    6.00
   9   0   2   53.09    6.10
  -9   1  -2  580.04   63.09
   1   8  -2  502.45   62.99
   9  -1   2  556.64   63.09
  -8   9   2  586.04   62.99
  -9   2  -2  364.96   41.90
   2   7  -2  328.67   41.80
   9  -2   2  377.26   41.90
  -7   9   2  401.16   41.80
  -9   3  -2  691.73   79.39
  -3  -6   2  666.33   79.19
  -3  -6   2  706.93   79.19
   9  -3   2  740.43   79.39
  -6   9   2  700.03   79.29
  -9   4  -2  943.51  104.29
   4   5  -2  886.01  104.29
  -4  -5   2  859.61  104.19
   9  -4   2  988.20  104.29
  -4  -5   2  931.01  104.19
   5   4  -2  972.60  105.49
  -9   5  -2  914.71  105.49
  -5  -4   2  908.01  105.39
  -9   6  -2  646.74   77.19
   6   3  -2  660.33   77.09
  -6  -3   2  699.13   77.09
   9  -6   2  714.63   77.09
   7   2  -2  327.57   38.70
  -9   7  -2  314.97   38.70
  -7  -2   2  376.56   38.70
   8   1  -2  550.84   65.19
  -9   8  -2  536.85   65.19
  -8  -1   2  612.04   65.19
  -1   9   2  604.34   65.19
   9  -8   2  570.44   65.09
   9   0  -2   37.40    5.90
  -9   9  -2   41.90    6.00
  -9   0   2   58.79    6.30
   0   9   2   57.09    6.00
   1   9   2   58.49    7.30
 -10   1   2   65.69    7.70
  -9  11  -2   80.39   11.00
  11  -2  -2   82.79   11.10
   2   9   2  113.69   11.00
  12  -3  -2  134.69   15.90
 -12   3   2  134.99   16.10
   3   9   2  138.49   15.80
  13  -4  -2 1365.36  145.69
   4   9   2 1296.67  145.79
 -13   4   2 1197.48  145.79
  14  -5  -2   46.00    6.60
   5   9   2   52.09    6.70
 -14   5   2   61.89    7.00
  -9  15  -2 1280.37  141.79
  15  -6  -2 1257.77  141.69
 -15   6   2 1191.18  141.89
   6   9   2 1275.67  141.89
  -9  16  -2  121.19   14.20
  16  -7  -2  119.59   14.10
 -16   7   2  118.79   14.70
   7   9   2  115.19   14.30
  17  -8  -2   15.20    3.00
  -9  17  -2   18.90    3.30
 -17   8   2    8.40    3.70
   8   9   2   15.30    3.50
  18  -9  -2   56.29    7.70
  18  -9  -2   61.19    8.00
  -9  -9  -2   63.59    7.80
  -9  18  -2   59.89    7.90
 -18   9   2   61.59    7.50
 -18   9   2   52.39    8.20
   9   9   2   52.19    8.00
   9 -18   2   71.39    8.20
  19 -10  -2  239.98   32.50
 -10  -9  -2  265.87   31.40
  19 -10  -2  252.87   30.80
 -19  10   2  252.27   31.60
  10   9   2  267.67   31.50
   9 -19   2  296.97   32.00
 -19  10   2  303.77   31.00
 -10  -8  -2  107.59   13.70
  18 -10  -2  113.49   13.20
  18 -10  -2  113.19   13.80
  -8  18  -2  109.29   13.70
  10   8   2  113.29   13.90
   8 -18   2  118.19   13.70
 -18  10   2  109.29   14.20
  17 -10  -2  245.68   27.90
  -7  17  -2  233.88   28.20
 -17  10   2  245.98   28.60
  10   7   2  252.27   28.40
  16 -10  -2  293.77   31.10
  16 -10  -2  257.97   31.20
  -6  16  -2  280.07   31.40
  10   6   2  269.47   31.50
 -16  10   2  254.57   31.60
  -5  15  -2  220.68   23.80
  15 -10  -2  226.48   23.40
 -10  -5  -2  197.78   23.50
  15 -10  -2  199.98   23.70
 -10  -5  -2  217.18   23.50
 -15  10   2  172.48   24.00
  10   5   2  187.58   23.90
 -10  -4  -2  124.99   13.60
 -10  -4  -2  110.99   13.50
 -14  10   2  120.79   14.10
  10   4   2  108.89   13.90
  -3  13  -2  201.68   22.60
 -10  -3  -2  201.48   22.50
 -13  10   2  178.78   22.70
  10   3   2  201.08   23.20
  -2  12  -2  163.38   18.30
 -10  -2  -2  168.98   18.30
 -12  10   2  149.29   18.40
  10   2   2  148.09   18.40
 -10  -1  -2 1287.67  145.09
  -1  11  -2 1288.47  145.09
  10   1   2 1313.97  145.09
 -11  10   2 1237.58  145.09
 -10   0  -2  221.48   28.10
  10   0   2  272.37   28.20
  -9  10   2   64.59    7.10
  10  -1   2   50.09    7.20
   2   8  -2 1241.68  142.19
 -10   2  -2 1262.77  142.19
  -8  10   2 1322.67  142.09
  10  -2   2 1197.68  142.19
 -10   3  -2  954.80   98.19
   3   7  -2  896.31   98.19
  10  -3   2  833.22   98.09
  -7  10   2  788.72   97.99
   4   6  -2  755.22   78.89
 -10   4  -2  739.93   78.89
  -6  10   2  672.43   78.69
  10  -4   2  721.33   78.79
  -4  -6   2  636.64   78.69
  -4  -6   2  662.73   78.69
   5   5  -2   54.49    7.10
 -10   5  -2   66.19    7.30
  10  -5   2   55.39    7.10
  -5  -5   2   66.29    7.00
  -5  -5   2   51.69    6.80
   6   4  -2  793.32   83.69
 -10   6  -2  783.42   83.69
  -6  -4   2  690.53   83.49
  10  -6   2  690.73   83.49
 -10   7  -2  775.22   85.39
  -7  -3   2  720.63   85.29
  10  -7   2  765.52   85.29
   8   2  -2 1190.88  135.69
 -10   8  -2 1227.48  135.69
  -8  -2   2 1207.08  135.69
  10  -8   2 1269.57  135.59
  10  -8   2 1100.59  135.59
  -1  10   2   55.49    7.10
  -9  -1   2   68.49    7.70
  10  -9   2   56.39    7.00
  10  -9   2   65.29    7.00
 -10  10  -2  215.18   28.30
   0  10   2  278.27   28.30
  11  -1  -2 1353.96  150.78
 -10  11  -2 1322.47  150.68
   1  10   2 1359.86  150.68
 -11   1   2 1289.77  150.78
  12  -2  -2  170.48   18.40
 -10  12  -2  156.98   18.30
 -12   2   2  154.08   18.50
   2  10   2  150.98   18.20
  13  -3  -2  214.58   22.70
 -10  13  -2  201.68   22.60
 -13   3   2  170.58   22.80
  14  -4  -2  140.49   16.20
 -10  14  -2  137.79   16.10
 -14   4   2  137.89   16.40
   4  10   2  133.39   16.10
 -10  15  -2  229.48   23.80
  15  -5  -2  224.08   23.70
   5  10   2  178.08   23.70
 -15   5   2  184.98   24.00
 -10  16  -2  275.57   31.60
  16  -6  -2  271.57   31.50
 -16   6   2  284.77   31.90
   6  10   2  267.57   31.60
  17  -7  -2  233.58   27.40
 -10  17  -2  236.38   27.60
   7  10   2  245.18   28.20
 -17   7   2  241.78   27.90
  18  -8  -2  110.09   13.20
 -10  18  -2   99.19   13.30
  18  -8  -2  106.89   13.50
  -8 -10  -2  104.89   13.30
 -18   8   2  114.59   13.10
 -18   8   2  120.39   14.10
  10 -18   2  119.29   13.50
   8  10   2  105.99   13.60
  19  -9  -2  246.88   29.90
 -10  19  -2  218.78   28.60
  -9 -10  -2  248.08   28.50
  19  -9  -2  248.18   28.30
  10 -19   2  277.17   29.40
   9  10   2  270.57   28.90
 -19   9   2  220.18   29.00
  20 -10  -2 2196.18  248.48
  20 -10  -2 2156.28  248.78
 -10 -10  -2 2282.87  248.68
 -10 -10  -2 2273.47  248.68
 -20  10   2 2136.69  249.28
  10 -20   2 2217.48  248.68
 -20  10   2 2224.18  248.58
  10  10   2 2212.38  248.58
  10  10   2 2065.19  248.88
 -11 -10  -2  368.86   37.80
  21 -11  -2  356.46   38.00
 -11 -10  -2  355.16   38.70
 -21  11   2  284.27   37.40
  11  10   2  313.17   38.10
 -21  11   2  349.67   38.40
  11  10   2  348.57   37.60
 -21  11   2  276.07   38.10
  10 -21   2  303.57   37.70
 -11  -9  -2  845.62   89.39
  20 -11  -2  740.53   89.39
 -11  -9  -2  783.52   89.29
   9 -20   2  722.23   89.29
  11   9   2  756.42   89.59
 -20  11   2  819.32   89.09
  11   9   2  834.92   89.69
  19 -11  -2   44.90    8.00
 -11  -8  -2   57.19    9.10
  11   8   2   40.00    6.70
 -19  11   2   46.00    6.00
  11   8   2   44.40    6.10
   8 -19   2   41.00    8.00
 -19  11   2   39.50    6.80
  18 -11  -2  203.88   26.00
 -11  -7  -2  230.08   25.90
  -7  18  -2  217.88   25.80
   7 -18   2  237.98   25.90
  11   7   2  212.58   26.10
 -18  11   2  229.18   26.20
  -6  17  -2   24.40    3.90
 -17  11   2   20.60    4.40
  11   6   2   21.60    4.20
 -11  -5  -2   53.49    7.30
 -11  -5  -2   60.29    7.40
  -5  16  -2   66.79    8.10
 -16  11   2   70.89    8.20
  11   5   2   68.69    8.20
  -4  15  -2  244.38   27.90
 -11  -4  -2  228.48   27.70
 -15  11   2  262.07   28.30
 -11  -3  -2  596.44   67.79
  -3  14  -2  672.13   67.89
 -14  11   2  567.64   67.99
  11   3   2  550.44   67.89
 -11  -2  -2   59.59    7.20
  -2  13  -2   49.70    7.20
  11   2   2   63.99    7.60
 -13  11   2   52.39    7.10
  -1  12  -2  362.46   39.20
 -11  -1  -2  360.96   39.20
 -12  11   2  319.67   39.20
  11   1   2  328.27   39.20
 -11   0  -2   32.80    5.00
   0  11  -2   45.00    5.30
   1  10  -2 1342.67  146.09
 -11   1  -2 1363.76  146.09
  11  -1   2 1153.78  146.09
 -10  11   2 1302.87  145.99
 -11   2  -2   82.39   11.80
   2   9  -2   84.99   11.60
  11  -2   2  117.39   11.80
  -9  11   2  111.79   11.60
   3   8  -2  240.28   26.50
 -11   3  -2  236.18   26.70
  -8  11   2  219.18   26.30
 -11   4  -2    6.20    2.10
   4   7  -2    9.80    2.00
 -11   5  -2  244.38   29.30
   5   6  -2  223.58   29.20
  -6  11   2  267.47   29.10
  11  -5   2  258.37   29.30
  -5  -6   2  276.27   29.10
 -11   6  -2  237.08   26.70
   6   5  -2  210.28   26.60
  11  -6   2  247.38   26.50
  -6  -5   2  233.18   26.50
 -11   7  -2    6.40    2.00
   7   4  -2    7.30    1.90
  -7  -4   2    6.80    1.70
  11  -7   2    1.50    1.50
 -11   8  -2  243.08   27.50
   8   3  -2  250.27   27.50
  11  -8   2  228.48   27.30
  -2  11   2  101.59   12.50
  -9  -2   2  120.59   12.80
 -11  10  -2 1339.77  151.08
  10   1  -2 1349.56  151.38
 -10  -1   2 1321.67  151.08
  -1  11   2 1328.97  151.08
 -11   0   2   11.40    2.70
   0  11   2   14.20    2.40
  12  -1  -2  376.96   40.50
 -11  12  -2  344.77   40.40
 -12   1   2  347.37   40.50
   1  11   2  348.57   40.40
 -11  13  -2   45.10    6.70
  13  -2  -2   50.99    6.80
   2  11   2   56.99    6.90
 -13   2   2   63.89    7.20
 -11  14  -2  628.74   69.39
  14  -3  -2  663.43   69.39
   3  11   2  586.94   69.29
 -14   3   2  560.24   69.39
 -11  15  -2  224.08   27.20
  15  -4  -2  214.28   27.10
   4  11   2  270.77   27.30
 -15   4   2  235.88   27.40
 -11  16  -2   61.19    8.40
  16  -5  -2   63.39    8.50
 -16   5   2   65.69    8.60
   5  11   2   69.19    8.60
 -11  17  -2   25.40    4.10
   6  11   2   28.40    4.40
 -17   6   2   18.00    4.50
  18  -7  -2  214.38   26.30
  -7 -11  -2  200.98   27.00
  18  -7  -2  224.98   26.10
 -11  18  -2  208.88   26.20
 -18   7   2  228.68   26.00
  11 -18   2  246.88   26.40
   7  11   2  252.07   26.60
 -18   7   2  225.28   26.60
  19  -8  -2   38.10    7.80
 -11  19  -2   45.80    6.50
  -8 -11  -2   44.70    6.10
  19  -8  -2   38.20    6.00
 -19   8   2   44.70    6.00
 -19   8   2   50.19    7.00
  11 -19   2   39.00    8.30
   8  11   2   49.20    6.80
  20  -9  -2  760.42   89.19
  20  -9  -2  742.13   89.39
  -9 -11  -2  829.82   89.19
 -20   9   2  831.72   89.69
 -20   9   2  725.93   89.09
  11 -20   2  807.72   89.39
   9  11   2  833.52   89.59
   9  11   2  766.72   89.19
  21 -10  -2  344.07   38.80
 -10 -11  -2  334.37   39.20
  21 -10  -2  342.27   39.50
 -10 -11  -2  353.06   39.20
 -21  10   2  335.97   39.80
 -21  10   2  329.17   38.90
  10  11   2  361.56   39.70
  10  11   2  324.17   39.00
  22 -11  -2    7.70    4.60
 -11 -11  -2   13.80    4.30
 -11 -11  -2   10.40    4.20
  11  11   2   10.80    4.80
  11  11   2   12.10    3.50
 -22  11   2   10.00    5.10
 -22  11   2   17.80    7.10
 -22  11   2   15.30    3.40
  11 -22   2   13.00    4.40
  23 -12  -2  126.19   15.10
 -12 -11  -2  109.69   14.50
 -12 -11  -2  123.49   14.60
 -23  12   2   89.69   14.60
  12  11   2  109.39   14.90
 -23  12   2  134.19   16.20
  11 -23   2  116.69   15.20
  12  11   2  116.49   14.30
 -23  12   2  124.09   15.10
  22 -12  -2   65.99   10.50
 -12 -10  -2   75.79   10.20
 -12 -10  -2   68.79   10.10
 -22  12   2   77.99   13.00
 -22  12   2   84.79   11.10
  12  10   2   82.79   10.40
  10 -22   2   77.59   10.20
  12  10   2   85.39   10.90
 -22  12   2   93.99   10.20
  21 -12  -2   49.10    7.50
 -12  -9  -2   51.19    7.00
 -12  -9  -2   46.60    6.80
   9 -21   2   47.60    6.80
 -21  12   2   40.50    6.30
  12   9   2   46.20    6.60
 -21  12   2   53.59    7.80
 -12  -8  -2  143.29   17.40
  20 -12  -2  112.89   17.40
 -12  -8  -2  129.09   17.40
 -20  12   2  149.88   18.00
   8 -20   2  156.98   17.30
  12   8   2  132.59   17.70
  12   8   2  149.79   17.20
 -20  12   2  165.38   17.00
  19 -12  -2   87.09   11.10
 -12  -7  -2   84.09   10.90
 -12  -7  -2   95.19   10.90
 -19  12   2   76.99   10.70
  12   7   2   82.69   10.50
   7 -19   2   81.09   10.60
 -19  12   2   76.39   10.20
  12   7   2   73.29   10.50
  18 -12  -2   56.79    7.40
 -12  -6  -2   66.09    7.60
  -6  18  -2   52.09    7.10
   6 -18   2   49.40    6.90
  12   6   2   53.99    7.50
 -18  12   2   36.70    7.20
 -12  -5  -2   92.79   10.20
  -5  17  -2   80.99   10.90
  12   5   2   87.89   11.30
 -17  12   2   76.39   10.90
 -12  -4  -2  115.49   14.30
  -4  16  -2  119.69   15.40
 -16  12   2  127.89   15.00
  12   4   2  131.99   15.00
 -12  -3  -2  581.04   66.99
 -15  12   2  590.34   67.49
  12   3   2  599.34   67.19
  -2  14  -2  623.74   68.09
 -12  -2  -2  606.84   67.89
 -14  12   2  536.25   67.99
  12   2   2  626.94   68.09
 -12  -1  -2   31.70    4.70
  -1  13  -2   35.90    5.20
 -12   0  -2 1348.97  153.38
 -12  12   2 1309.67  153.38
  12   0   2 1408.06  153.48
   1  11  -2  327.27   38.30
 -12   1  -2  362.16   38.30
 -11  12   2  329.47   38.20
  12  -1   2  322.97   38.30
   2  10  -2  150.18   17.50
 -12   2  -2  158.88   17.70
  12  -2   2  137.89   17.50
 -10  12   2  156.58   17.50
 -12   3  -2  136.49   16.50
   3   9  -2  128.59   16.30
  12  -3   2  146.09   16.40
  -9  12   2  149.69   16.30
   4   8  -2  655.93   68.19
 -12   4  -2  631.54   68.19
  -8  12   2  578.44   67.99
  12  -4   2  539.95   68.09
   5   7  -2   68.99    8.60
  12  -5   2   73.39    8.50
  -7  12   2   68.29    8.30
 -12   6  -2  134.99   16.00
   6   6  -2  111.89   15.80
  -6  -6   2  143.09   15.60
  12  -6   2  147.39   15.80
  -6  12   2  139.69   15.60
 -12   7  -2   68.59    8.70
   7   5  -2   70.19    8.60
  12  -7   2   68.99    8.40
 -12   8  -2  683.93   66.99
  -8  -4   2  541.55   66.69
  12  -8   2  552.14   66.69
   9   3  -2  145.09   16.20
 -12   9  -2  141.39   16.20
  -9  -3   2  140.79   16.00
  12  -9   2  123.69   15.90
  -3  12   2  141.89   15.90
 -12  10  -2  139.69   18.10
  10   2  -2  168.78   18.10
  12 -10   2  143.59   17.70
 -10  -2   2  165.58   18.10
  -2  12   2  151.48   17.80
  12 -10   2  165.08   17.70
  11   1  -2  358.06   41.30
 -12  11  -2  377.06   41.40
  -1  12   2  348.47   41.20
 -11  -1   2  365.56   41.30
  12   0  -2 1285.17  154.98
 -12  12  -2 1373.36  154.98
   0  12   2 1371.66  154.98
 -12   0   2 1446.26  154.98
  13  -1  -2   38.00    5.60
 -12  13  -2   42.90    5.50
  14  -2  -2  634.44   69.49
 -12  14  -2  575.04   69.49
   2  12   2  614.04   69.79
 -14   2   2  623.34   69.59
  15  -3  -2  648.24   73.19
 -12  15  -2  637.04   73.19
   3  12   2  615.94   73.19
 -15   3   2  675.93   73.39
 -12  16  -2  121.99   14.70
  16  -4  -2  115.89   14.80
 -16   4   2  118.79   15.10
   4  12   2  131.39   14.80
  17  -5  -2   87.29   10.90
 -12  17  -2   86.69   11.00
   5  12   2   88.89   11.10
 -17   5   2   81.49   11.00
 -12  18  -2   53.99    6.80
  18  -6  -2   45.00    6.50
 -18   6   2   48.70    7.20
  12 -18   2   50.39    6.70
   6  12   2   52.99    8.00
 -18   6   2   42.30    6.00
 -12  19  -2   86.19   10.70
  -7 -12  -2   83.89   10.30
  19  -7  -2   83.09   10.80
   7  12   2   85.69   10.70
  12 -19   2   73.69   11.10
 -19   7   2   86.39   11.80
 -19   7   2   72.39    9.90
  -8 -12  -2  141.89   16.40
  20  -8  -2  125.49   16.30
  20  -8  -2  125.99   16.70
 -20   8   2  117.69   17.00
 -20   8   2  151.08   16.20
  12 -20   2  141.79   16.70
   8  12   2  126.29   16.40
   8  12   2  165.28   17.30
 -20   8   2  136.59   17.50
  21  -9  -2   45.60    6.40
  -9 -12  -2   37.70    7.00
  21  -9  -2   50.09    7.20
  -9 -12  -2   47.70    6.60
 -21   9   2   48.20    6.30
   9  12   2   46.40    7.40
 -21   9   2   52.19    7.90
  12 -21   2   42.90    6.90
   9  12   2   49.99    6.60
 -10 -12  -2   78.29   10.10
  22 -10  -2   68.09    9.80
  22 -10  -2   65.49   10.40
 -10 -12  -2   80.49   10.30
  12 -22   2   93.39   10.90
 -22  10   2   80.89   11.00
 -22  10   2   73.29    9.80
  10  12   2  106.39   14.60
  10  12   2   93.39   10.50
 -22  10   2   92.89   11.80
 -11 -12  -2  100.59   14.10
  23 -11  -2  100.39   14.30
 -11 -12  -2  109.19   14.20
 -23  11   2  108.99   14.40
  12 -23   2  125.89   14.50
  11  12   2  120.79   15.20
 -23  11   2  131.09   15.00
  11  12   2  108.89   13.90
  24 -12  -2  124.19   17.40
 -12 -12  -2  131.19   16.90
 -24  12   2  145.69   17.60
  12  12   2  142.29   16.70
 -24  12   2  153.68   16.60
  12  12   2  150.18   18.10
 -24  12   2  139.49   18.30
  12 -24   2  119.69   16.90
  25 -13  -2    1.30    4.50
 -13 -12  -2   11.80    4.00
  13  12   2   10.00    5.20
  12 -25   2    7.30    3.70
  13  12   2    3.70    3.40
 -25  13   2   11.20    3.40
 -25  13   2   10.10    5.20
 -13 -11  -2   31.30    5.00
  24 -13  -2   23.40    5.20
 -24  13   2   12.60    5.70
  11 -24   2   24.00    4.70
 -24  13   2   11.90    3.60
 -24  13   2   14.30    5.30
  13  11   2   16.50    4.00
  13  11   2   18.00    5.60
 -13 -10  -2    1.80    5.00
  23 -13  -2   10.10    5.50
 -13 -10  -2    4.60    3.60
 -23  13   2    4.90    5.00
 -23  13   2    2.60    4.10
  10 -23   2    0.20    6.70
  13  10   2   -0.20    2.90
 -13  -9  -2   58.99    7.60
  22 -13  -2   35.70    7.70
 -13  -9  -2   59.49    7.90
   9 -22   2   48.50    7.60
 -22  13   2   48.50    7.00
  13   9   2   56.79    8.30
 -22  13   2   66.99    8.80
  13   9   2   59.29    7.30
 -13  -8  -2  289.77   34.20
 -13  -8  -2  293.27   34.10
  21 -13  -2  276.87   34.30
  13   8   2  301.27   34.60
 -21  13   2  298.37   34.70
  13   8   2  294.77   34.00
   8 -21   2  291.57   34.10
 -21  13   2  307.97   33.90
  20 -13  -2  338.27   39.90
 -13  -7  -2  390.36   40.50
 -13  -7  -2  386.16   39.90
 -20  13   2  321.77   40.20
   7 -20   2  315.27   39.20
  13   7   2  328.77   40.10
  13   7   2  369.66   39.70
 -20  13   2  344.47   39.50
   7 -20   2  339.17   39.70
 -13  -6  -2   39.10    6.80
 -13  -6  -2   43.70    7.20
  19 -13  -2   48.70    7.20
 -19  13   2   56.99    6.50
 -19  13   2   43.30    7.20
  13   6   2   50.19    7.10
  13   6   2   50.19    7.40
   6 -19   2   54.59    6.90
  -5  18  -2   87.49   11.40
 -13  -5  -2  108.59   11.70
 -13  -5  -2   98.39   10.40
  18 -13  -2   91.09   11.80
 -13  -5  -2   97.29   12.00
 -18  13   2   76.39   11.30
   5 -18   2   78.49   11.20
  13   5   2   84.59   11.10
  13   5   2   75.49   11.20
 -13  -4  -2   77.29    9.10
  -4  17  -2   76.39    9.70
  17 -13  -2   78.99   10.20
 -13  -4  -2   77.19    9.90
 -17  13   2   69.19    9.60
   4 -17   2   69.19    9.50
  13   4   2   71.09    9.50
  -3  16  -2  299.57   33.90
 -13  -3  -2  288.67   33.60
 -16  13   2  276.37   33.90
  13   3   2  313.67   34.10
  -2  15  -2  216.18   24.50
 -13  -2  -2  213.68   24.40
  13   2   2  203.88   24.70
 -15  13   2  209.18   24.60
 -13  -1  -2   12.20    2.80
  -1  14  -2   16.00    3.00
 -14  13   2   11.40    2.90
  13   1   2    9.00    3.10
 -13   0  -2  248.38   28.70
   0  13  -2  255.17   28.70
  13   0   2  250.87   28.80
 -13  13   2  241.48   28.70
   1  12  -2   36.20    5.30
 -13   1  -2   40.70    5.40
 -13   2  -2   59.69    7.10
   2  11  -2   52.19    7.10
  13  -2   2   51.69    7.00
   3  10  -2  202.18   24.00
 -13   3  -2  211.68   24.10
 -10  13   2  205.98   23.90
  13  -3   2  213.88   24.10
 -13   4  -2 1244.28  150.18
   4   9  -2 1298.27  150.18
  13  -4   2 1416.86  150.18
  -9  13   2 1345.47  150.08
   5   8  -2   12.10    2.50
 -13   5  -2    9.30    2.70
  -8  13   2   10.50    2.00
  13  -5   2   10.80    2.40
   6   7  -2 1505.35  175.78
 -13   6  -2 1651.43  175.88
  -7  13   2 1583.04  175.68
  -6  -7   2 1418.86  175.58
  -6  -7   2 1611.34  175.48
 -13   7  -2 1578.24  174.28
   7   6  -2 1522.95  174.18
  -6  13   2 1460.95  173.98
  13  -7   2 1594.94  173.98
 -13   8  -2    4.60    2.60
   8   5  -2   10.70    2.60
  13  -8   2   11.30    2.20
  -5  13   2   13.60    2.10
  -8  -5   2   11.30    2.20
 -13   9  -2 1157.98  143.59
  -4  13   2 1267.07  143.39
  -9  -4   2 1300.57  143.49
  13  -9   2 1340.97  143.39
 -13  10  -2  197.48   21.70
  10   3  -2  160.08   21.70
  -3  13   2  182.28   21.40
 -10  -3   2  198.38   21.60
  13 -10   2  176.98   21.30
  13 -10   2  202.98   21.30
  11   2  -2   50.39    7.60
 -13  11  -2   62.89    7.90
  -2  13   2   78.29    8.60
 -11  -2   2   56.29    7.70
  12   1  -2   25.10    4.20
 -13  12  -2   30.00    4.30
  13   0  -2  225.48   28.10
 -13  13  -2  245.78   28.10
 -13   0   2  245.38   28.20
   0  13   2  257.17   28.10
  14  -1  -2    6.70    2.90
 -13  14  -2   10.60    2.90
 -14   1   2    9.90    3.10
   1  13   2   13.50    2.70
 -13  15  -2  217.88   26.00
  15  -2  -2  231.88   26.00
   2  13   2  218.28   25.90
 -15   2   2  227.48   26.10
  16  -3  -2  298.27   34.40
 -13  16  -2  322.07   34.50
   3  13   2  305.67   34.40
 -16   3   2  267.17   34.50
 -13  17  -2   81.29   10.30
  17  -4  -2   72.39   10.20
  17  -4  -2   69.29   10.00
 -17   4   2   80.39    9.60
 -17   4   2   91.89   10.80
   4  13   2   83.69   10.20
  18  -5  -2  102.39   10.90
  18  -5  -2   81.49   10.10
 -13  18  -2   92.79   10.80
  18  -5  -2  100.89   10.90
  13 -18   2   70.19   10.70
 -18   5   2   73.39   10.70
 -18   5   2   76.19   10.10
   5  13   2   81.19   10.70
  19  -6  -2   47.80    7.00
 -13  19  -2   51.79    7.20
  -6 -13  -2   49.40    6.60
  19  -6  -2   42.30    6.20
 -19   6   2   53.29    7.60
  13 -19   2   55.09    7.30
 -19   6   2   57.69    6.70
 -19   6   2   50.89    7.70
   6  13   2   53.79    7.40
  20  -7  -2  305.97   38.60
 -13  20  -2  293.47   39.10
  -7 -13  -2  346.87   38.30
  20  -7  -2  341.87   38.40
 -20   7   2  349.17   38.20
 -20   7   2  313.47   38.80
   7  13   2  359.86   38.90
 -20   7   2  343.27   39.00
  13 -20   2  340.97   38.60
  21  -8  -2  280.27   34.80
  -8 -13  -2  284.27   34.40
  21  -8  -2  295.57   34.50
  -8 -13  -2  300.37   34.80
   8  13   2  306.87   34.60
 -21   8   2  297.07   35.30
 -21   8   2  302.97   34.30
   8  13   2  338.57   35.20
 -21   8   2  292.47   35.10
  13 -21   2  300.77   34.80
  -9 -13  -2   58.89    7.50
  -9 -13  -2   50.79    7.10
  22  -9  -2   45.50    7.50
  22  -9  -2   43.80    6.80
 -22   9   2   54.69    8.10
 -22   9   2   50.39    6.70
 -22   9   2   52.19    8.30
  13 -22   2   40.90    7.30
   9  13   2   61.99    8.70
   9  13   2   66.39    7.20
  23 -10  -2    7.70    5.30
 -10 -13  -2    7.20    3.40
 -10 -13  -2    5.30    3.70
 -23  10   2    5.20    4.90
 -23  10   2   -0.90    4.30
  10  13   2    1.60    2.90
  10  13   2    2.20    4.10
  13 -23   2    2.30    3.70
  24 -11  -2   18.80    5.20
 -11 -13  -2   30.30    4.60
  13 -24   2   20.80    4.80
 -24  11   2   18.60    5.40
 -24  11   2   17.30    5.90
  11  13   2   21.10    5.80
 -24  11   2   19.20    3.80
  11  13   2   12.70    3.90
 -12 -13  -2    0.10    3.60
  25 -12  -2    2.80    4.40
  12  13   2    8.70    5.30
  12  13   2    8.60    3.30
  13 -25   2    9.40    4.20
 -25  12   2    5.10    4.60
 -25  12   2    9.90    3.20
  26 -13  -2    8.90    4.70
 -13 -13  -2   11.30    3.90
  13  13   2    0.90    3.20
  13  13   2    7.60    5.30
  13 -26   2    6.90    4.10
 -26  13   2    8.40    4.90
 -26  13   2   11.90    5.70
 -26  13   2    3.50    3.20
 -14 -13  -2    7.10    3.90
  27 -14  -2   11.80    4.90
  14  13   2   18.30    6.40
  14  13   2    5.40    3.70
 -27  14   2   12.40    3.50
 -27  14   2    7.80    4.70
  13 -27   2   14.00    4.50
 -27  14   2   14.20    6.20
  26 -14  -2    0.70    4.50
 -14 -12  -2   -0.70    3.70
  14  12   2    8.30    3.50
  12 -26   2    7.70    4.00
  14  12   2    9.80    5.70
 -26  14   2    7.70    5.20
 -26  14   2   12.60    3.40
 -26  14   2   10.40    5.70
 -14 -11  -2    1.00    4.00
  25 -14  -2   -3.70    4.00
 -25  14   2    5.70    3.10
  14  11   2    5.40    3.40
  11 -25   2    6.80    3.70
  14  11   2    2.20    5.00
  24 -14  -2   68.29   11.10
 -14 -10  -2   57.39   10.50
  14  10   2   97.99   12.00
  10 -24   2   79.29   10.60
 -24  14   2   93.59   11.90
  14  10   2   92.79   11.00
 -24  14   2  104.69   10.70
 -14  -9  -2   51.19    7.90
  23 -14  -2   39.70    8.80
  14   9   2   29.30    5.70
  14   9   2   37.90    7.10
   9 -23   2   38.10    7.60
 -23  14   2   46.10    7.30
 -14  -8  -2  231.38   25.20
 -14  -8  -2  242.28   25.40
  22 -14  -2  192.18   25.40
  14   8   2  205.18   25.00
  14   8   2  220.78   25.80
 -22  14   2  205.48   24.90
   8 -22   2  222.38   25.20
 -22  14   2  190.38   25.80
 -14  -7  -2  237.68   29.30
  21 -14  -2  266.17   29.50
 -14  -7  -2  246.38   29.20
  14   7   2  253.67   29.70
   7 -21   2  261.17   29.10
 -21  14   2  268.87   29.80
  14   7   2  235.18   29.00
 -21  14   2  238.48   28.90
 -14  -6  -2   12.70    4.00
  20 -14  -2   10.70    3.70
 -14  -6  -2    6.40    3.30
 -20  14   2    6.60    2.60
   6 -20   2    0.60    1.80
 -20  14   2    2.50    3.70
   6 -20   2    6.20    3.10
  14   6   2    0.40    2.80
  14   6   2   -0.90    3.70
 -14  -5  -2  339.67   40.00
 -14  -5  -2  405.06   40.20
  19 -14  -2  353.36   40.20
  14   5   2  304.67   40.20
   5 -19   2  379.36   39.90
  14   5   2  358.96   39.90
 -19  14   2  311.67   40.20
 -19  14   2  326.07   39.70
 -14  -4  -2    9.30    2.30
 -14  -4  -2    8.10    3.30
  -4  18  -2    9.90    3.50
  18 -14  -2    5.70    3.90
  14   4   2    4.20    3.40
 -18  14   2    6.90    3.40
   4 -18   2    2.90    4.00
  14   4   2    6.50    2.80
 -14  -3  -2   23.00    4.60
 -14  -3  -2   14.20    3.60
  17 -14  -2   19.90    4.50
  -3  17  -2   13.00    4.00
  14   3   2   39.20    4.80
 -17  14   2   25.90    4.50
   3 -17   2   30.30    4.00
  14   3   2   29.30    4.00
 -14  -2  -2    3.80    2.50
  -2  16  -2    8.30    2.90
 -16  14   2    3.30    2.80
  14   2   2   10.50    3.30
 -15  14   2   71.49    9.20
  14   1   2   67.59    8.90
 -14   0  -2 1091.19  127.69
   0  14  -2 1148.69  127.79
  14   0   2 1129.69  127.79
 -14  14   2 1138.29  127.79
   1  13  -2   12.30    2.80
 -14   1  -2    8.10    2.70
 -13  14   2    7.10    2.50
  14  -1   2    5.30    2.70
   2  12  -2  607.14   68.19
 -14   2  -2  646.44   68.19
 -12  14   2  583.94   68.09
  14  -2   2  560.54   68.09
   3  11  -2  584.54   70.59
 -14   3  -2  669.33   70.69
  14  -3   2  642.24   70.59
 -11  14   2  590.34   70.49
 -14   4  -2  135.39   16.40
   4  10  -2  132.59   16.20
  14  -4   2  152.48   16.20
 -10  14   2  129.79   16.00
   5   9  -2   40.40    6.50
 -14   5  -2   41.90    6.70
  14  -5   2   64.39    6.90
  -9  14   2   59.69    6.50
   6   8  -2  108.59   14.30
 -14   6  -2  103.29   14.50
  -8  14   2  141.39   14.10
 -14   7  -2 1079.49  109.19
   7   7  -2  847.12  108.99
  -7  14   2  840.52  109.09
  14  -7   2 1026.00  108.99
  -7  -7   2 1010.50  108.79
 -14   8  -2  123.89   16.20
   8   6  -2  111.09   16.00
  -8  -6   2  154.78   15.70
  -6  14   2  129.89   15.70
  14  -8   2  148.39   15.80
   9   5  -2   48.50    6.60
 -14   9  -2   39.80    6.50
  -5  14   2   50.59    6.20
  -9  -5   2   55.09    6.40
  14  -9   2   54.89    6.40
 -14  10  -2  116.99   15.30
  10   4  -2  130.09   15.30
  -4  14   2  124.09   14.90
 -10  -4   2  139.29   15.00
  14 -10   2  127.49   14.80
  11   3  -2  637.44   65.59
 -14  11  -2  609.44   65.89
 -11  -3   2  565.24   65.39
  14 -11   2  508.75   65.29
 -14  12  -2  575.44   65.89
  12   2  -2  540.25   65.89
  -2  14   2  591.34   65.79
 -12  -2   2  605.64   65.79
 -14  13  -2    8.40    2.90
  13   1  -2   14.70    3.20
  -1  14   2   13.20    2.70
 -13  -1   2   11.40    2.90
  14   0  -2 1030.10  119.69
 -14  14  -2 1090.49  119.79
 -14   0   2 1061.89  119.69
   0  14   2 1040.10  119.69
  15  -1  -2   93.49   11.20
 -14  15  -2  108.29   11.10
 -15   1   2   84.79   11.30
   1  14   2   66.49   10.90
  16  -2  -2    5.20    2.80
 -14  16  -2    4.00    2.90
 -16   2   2    7.00    3.20
   2  14   2    4.10    2.60
  17  -3  -2   18.00    4.10
  17  -3  -2   18.20    3.50
 -14  17  -2   18.40    4.10
 -17   3   2   26.70    3.40
   3  14   2   29.50    4.40
 -17   3   2   18.90    4.40
  14 -17   2   31.30    4.60
  -4 -14  -2    6.80    2.80
  18  -4  -2   12.90    3.30
 -14  18  -2    9.50    4.00
  18  -4  -2    7.30    2.30
 -18   4   2    3.50    5.70
  14 -18   2    2.20    3.40
 -18   4   2    1.30    3.70
 -18   4   2    7.30    2.40
   4  14   2    6.20    3.20
  -5 -14  -2  352.66   40.50
 -14  19  -2  367.16   41.10
  19  -5  -2  362.66   40.90
  19  -5  -2  360.26   40.80
  19  -5  -2  328.47   40.40
 -19   5   2  365.06   41.20
   5  14   2  358.16   41.10
 -19   5   2  331.97   41.10
  14 -19   2  372.06   41.00
 -19   5   2  357.96   40.50
  20  -6  -2    6.80    3.30
  20  -6  -2    8.60    3.40
 -14  20  -2   14.10    3.70
  -6 -14  -2   12.10    2.80
 -20   6   2    5.10    4.00
   6  14   2    0.50    3.60
  14 -20   2    7.70    3.70
 -20   6   2    5.30    2.50
 -20   6   2   11.20    4.30
  -7 -14  -2  257.27   29.40
  21  -7  -2  240.58   29.80
  21  -7  -2  277.57   29.60
   7  14   2  258.77   30.10
 -21   7   2  233.98   30.20
 -21   7   2  263.57   30.20
  14 -21   2  252.57   29.80
 -21   7   2  245.38   29.20
  22  -8  -2  227.18   24.60
  -8 -14  -2  212.98   24.50
  22  -8  -2  182.98   24.90
 -22   8   2  227.88   25.30
 -22   8   2  218.88   25.60
  14 -22   2  217.18   24.90
   8  14   2  210.88   24.50
   8  14   2  221.88   25.30
 -22   8   2  185.68   24.30
  -9 -14  -2   41.60    6.60
  -9 -14  -2   39.60    6.10
  23  -9  -2   42.40    5.90
  23  -9  -2   50.99    9.00
 -23   9   2   32.00    7.40
   9  14   2   41.50    7.10
 -23   9   2   41.70    6.00
   9  14   2   45.70    6.10
 -23   9   2   48.20    7.70
  24 -10  -2   77.99   11.50
 -10 -14  -2   73.09   10.80
 -10 -14  -2   78.19   10.90
 -24  10   2   94.79   12.20
  10  14   2  112.79   12.70
 -24  10   2   79.59   11.70
  14 -24   2   93.19   11.80
 -24  10   2   93.89   11.00
  10  14   2   99.09   11.30
  25 -11  -2   -1.60    4.00
 -11 -14  -2    2.70    3.40
 -25  11   2    1.30    4.60
  11  14   2    2.30    4.90
 -25  11   2    0.90    5.10
  11  14   2    0.00    3.00
 -25  11   2    3.80    3.00
  14 -25   2   -2.00    3.70
 -12 -14  -2   10.70    3.70
  26 -12  -2   12.80    4.90
  12  14   2   12.20    3.60
 -26  12   2   11.90    3.60
  12  14   2    2.50    5.30
 -26  12   2    7.00    5.00
 -26  12   2    1.40    5.20
  14 -26   2    8.70    4.30
 -13 -14  -2    6.50    3.80
  27 -13  -2    5.60    4.60
  13  14   2   10.60    6.10
  13  14   2    9.30    3.70
  14 -27   2    6.90    4.40
 -27  13   2    7.60    3.30
 -27  13   2   17.80    4.90
 -27  13   2    5.80    5.90
  28 -14  -2   73.99   10.30
 -14 -14  -2   78.09    9.60
 -28  14   2   71.29    9.20
  14  14   2   69.69    9.40
 -28  14   2   62.19   10.20
 -28  14   2   92.49   11.80
  14 -28   2   65.99    9.90
 -15 -14  -2    8.40    3.80
 -29  15   2    8.90    7.20
  14 -29   2    2.50    4.20
 -29  15   2    7.00    3.40
 -29  15   2   11.40    4.40
 -15 -13  -2    4.00    3.90
  28 -15  -2    5.70    4.80
  15  13   2   10.60    3.70
 -28  15   2   12.20    7.00
  13 -28   2    9.20    4.30
  15  13   2   18.80   10.20
 -28  15   2    9.00    3.50
 -15 -12  -2   22.20    4.80
  27 -15  -2   24.30    5.60
  15  12   2   16.00    6.40
 -27  15   2   14.90    4.00
 -27  15   2   25.80    7.20
  12 -27   2   14.60    4.70
  15  12   2   14.00    4.20
 -15 -11  -2    1.30    4.30
  26 -15  -2    1.00    4.50
  15  11   2    8.90    5.60
  15  11   2    4.10    3.60
 -26  15   2   -2.50    5.20
 -26  15   2    3.90    3.30
  11 -26   2    8.40    4.00
  25 -15  -2  113.19   16.10
 -15 -10  -2  131.29   15.70
  15  10   2  151.88   17.60
  15  10   2  123.89   15.30
 -25  15   2  122.29   15.00
 -25  15   2  129.19   19.70
  10 -25   2  107.39   15.50
 -15  -9  -2   66.99    7.90
  24 -15  -2   45.20    8.00
  15   9   2   52.19    7.20
 -24  15   2   46.10    6.80
   9 -24   2   49.90    7.20
  15   9   2   53.39    8.70
 -24  15   2   45.50    8.50
  23 -15  -2   21.50    5.40
 -15  -8  -2   13.20    4.60
 -23  15   2   29.90    5.70
  15   8   2   28.30    5.80
   8 -23   2   20.40    4.40
  15   8   2   24.60    5.80
 -23  15   2   24.90    5.80
 -15  -7  -2  109.69   12.60
  22 -15  -2   92.29   12.30
 -22  15   2  104.89   11.90
 -22  15   2   86.59   12.60
  15   7   2   86.39   12.00
   7 -22   2   89.59   12.40
 -15  -6  -2   10.20    3.90
  21 -15  -2   13.20    4.10
 -21  15   2   10.10    3.10
   6 -21   2   10.40    3.40
 -21  15   2    5.70    4.20
  15   6   2   18.80    3.50
   6 -21   2    9.00    3.70
  15   6   2   10.20    4.40
  20 -15  -2  264.57   32.20
 -15  -5  -2  289.17   32.10
 -15  -5  -2  284.57   32.00
  15   5   2  294.27   32.40
 -20  15   2  272.87   32.30
  15   5   2  289.17   31.80
   5 -20   2  255.47   31.80
 -20  15   2  292.97   31.70
   5 -20   2  253.67   31.40
 -15  -4  -2  333.17   36.80
 -15  -4  -2  345.07   37.40
  19 -15  -2  325.27   37.60
 -15  -4  -2  357.96   37.60
 -19  15   2  309.97   37.50
   4 -19   2  305.47   37.20
  15   4   2  344.37   38.50
 -19  15   2  327.27   37.10
   4 -19   2  309.07   36.80
  15   4   2  294.77   37.10
 -15  -3  -2  339.17   34.90
 -15  -3  -2  285.87   34.60
  18 -15  -2  326.17   35.00
 -15  -3  -2  297.77   34.30
  -3  18  -2  289.37   35.20
 -18  15   2  277.27   34.80
  15   3   2  246.88   34.80
   3 -18   2  317.87   34.50
  15   3   2  316.87   34.50
 -15  -2  -2  123.79   15.10
 -15  -2  -2  136.19   15.50
  17 -15  -2  133.99   15.90
 -15  -2  -2  121.69   14.90
  -2  17  -2  123.29   15.30
   2 -17   2  113.99   15.00
  15   2   2  126.59   15.00
  15   2   2  128.39   15.50
 -17  15   2  122.79   15.50
 -15  -1  -2   12.40    3.00
  16 -15  -2    9.50    4.50
  -1  16  -2   12.10    3.30
 -15  -1  -2    7.50    3.80
 -15  -1  -2    8.00    3.70
  15   1   2    7.40    2.70
   1 -16   2    9.60    3.00
  15   1   2    0.80    3.10
 -16  15   2    9.90    3.30
   0  15  -2  462.95   50.69
 -15   0  -2  421.76   50.49
 -15  15   2  464.65   50.69
  15   0   2  421.96   50.59
 -14  15   2   71.59    8.80
  15  -1   2   60.59    8.40
   2  13  -2  223.68   25.10
 -15   2  -2  198.28   25.10
  15  -2   2  214.08   25.10
 -13  15   2  224.58   25.00
 -15   3  -2  638.44   72.39
   3  12  -2  617.44   72.39
 -12  15   2  614.04   72.29
  15  -3   2  676.03   72.39
   4  11  -2  219.38   30.10
 -15   4  -2  246.58   30.20
  15  -4   2  291.27   30.10
 -11  15   2  285.37   30.00
 -15   5  -2  185.28   21.30
   5  10  -2  194.08   21.10
  15  -5   2  167.38   21.00
 -10  15   2  178.28   20.90
 -15   6  -2 1329.67  140.59
   6   9  -2 1187.08  140.49
  -9  15   2 1206.28  140.29
 -15   7  -2 1225.78  143.59
   7   8  -2 1220.48  143.49
  -8  15   2 1247.28  143.29
  15  -7   2 1368.56  143.39
 -15   8  -2 1300.67  150.48
   8   7  -2 1300.67  150.48
  -8  -7   2 1379.76  150.18
  15  -8   2 1325.07  150.28
 -15   9  -2 1267.47  132.29
   9   6  -2 1096.89  132.19
  -9  -6   2 1038.30  131.99
  -6  15   2 1066.09  132.09
  15  -9   2 1262.77  131.99
  -9  -6   2 1270.17  131.99
 -15  10  -2  196.58   20.30
  15 -10   2  160.28   20.30
 -10  -5   2  165.48   19.80
  15 -10   2  185.58   19.70
  -5  15   2  152.18   19.90
 -15  11  -2  228.48   30.50
  15 -11   2  283.27   30.00
  15 -11   2  255.37   30.00
 -11  -4   2  271.87   30.20
  -4  15   2  272.57   30.60
 -15  12  -2  587.64   66.69
  12   3  -2  581.04   66.69
  -3  15   2  553.44   66.49
 -12  -3   2  618.04   66.49
  13   2  -2  220.68   24.20
 -15  13  -2  200.18   24.10
 -13  -2   2  216.88   24.00
  -2  15   2  191.78   23.90
  -1  15   2   70.99    8.40
 -14  -1   2   57.89    8.10
  15   0  -2  448.36   47.30
 -15  15  -2  383.26   47.10
 -15   0   2  419.56   47.10
   0  15   2  396.16   47.20
  16  -1  -2   10.40    2.60
  16  -1  -2   11.30    3.20
 -15  16  -2   11.30    3.40
 -16   1   2    7.30    3.40
  15 -16   2    9.40    4.00
   1  15   2    5.20    3.00
  17  -2  -2  120.79   13.70
 -15  17  -2  132.79   14.40
  17  -2  -2  114.79   14.40
 -17   2   2  102.39   14.40
  15 -17   2  120.29   14.40
 -17   2   2  118.19   13.50
   2  15   2  104.79   14.20
 -17   2   2  103.19   14.40
  18  -3  -2  348.77   35.50
 -15  18  -2  307.47   35.50
  -3 -15  -2  279.97   34.90
 -18   3   2  316.77   35.60
 -18   3   2  295.97   34.90
 -18   3   2  308.27   35.60
   3  15   2  296.47   35.40
  15 -18   2  309.87   36.10
  -4 -15  -2  328.97   37.70
  19  -4  -2  340.07   38.10
 -15  19  -2  341.77   38.20
  19  -4  -2  319.87   37.70
 -19   4   2  351.96   38.40
 -19   4   2  307.97   38.20
   4  15   2  335.87   38.30
  15 -19   2  309.07   38.10
 -19   4   2  335.97   37.60
  20  -5  -2  294.97   33.30
 -15  20  -2  264.27   33.40
  -5 -15  -2  274.27   32.90
 -20   5   2  319.07   33.70
 -20   5   2  302.77   32.90
  15 -20   2  289.97   33.40
 -20   5   2  257.77   33.50
   5  15   2  293.07   33.60
 -15  21  -2   13.60    4.40
[truncated: 8,412,736 more chars]
